# Supplementary material for: Cell Type-Specific Epigenomic Analysis Reveals a Uniquely Closed Chromatin Architecture in Mouse Rod Photoreceptors
Source: Sci Rep. 2017 Mar 3;7:43184. doi: 10.1038/srep43184 (PMC5335693; doi:10.1038/srep43184)
Supplement: Supplementary Table S1 [file srep43184-s2.xls]

## Sheet: Sheet1
Supplementary Table S1: Technical covariates and sequencing metrics for photoreceptor ATAC-seq and RNA-seq
Cell type	Mouse line	Sort type	Assay	Biological replicate	Number of retinas	Number of male mice	Number of female mice	Number of cells (x103)	RIN (RNA samples)	Read type	Raw sequencing reads (x106)	Processed sequencing reads (x106)
Rods	Nrl-eGFP	Single	ATAC-seq	1	4	2	0	52.963	NA	2x50	72.9225	35.3596
Rods	Nrl-eGFP	Single	ATAC-seq	2	4	2	0	52.856	NA	2x50	60.8631	44.3056
Nrl-/- photoreceptor	Nrl-eGFP;Nrl-/-	Single	ATAC-seq	1	4	2	0	50.32	NA	2x50	62.4367	35.6565
Nrl-/- photoreceptor	Nrl-eGFP;Nrl-/-	Single	ATAC-seq	2	4	2	0	50.103	NA	2x50	56.0632	39.9375
Green cone	Nrl-eGFP;Nrl-/-	Single	ATAC-seq	1	10	5	0	37	NA	2x50	68.4032	54.0266
Green cone	Opn1mw-GFP	Single	ATAC-seq	2	10	5	0	31.302	NA	2x50	96.2068	35.6318
Green cone	Opn1mw-GFP	Double	ATAC-seq	3	8	3	1	13.761	NA	2x50	40.2276	9.71285
Green cone	Opn1mw-GFP	Double	ATAC-seq	4	12	5	1	8.141	NA	2x50	44.5014	16.6493
Rods	Nrl-eGFP	Single	RNA-seq	1	4	2	0	2002.86	7.7	1x50	32.3137	31.389
Rods	Nrl-eGFP	Single	RNA-seq	2	4	2	0	2330.77	6.9	1x50	34.1523	32.8475
Rods	Nrl-eGFP	Single	RNA-seq	3	4	2	0	2330.77	7	1x50	31.5327	30.4896
Nrl-/- photoreceptor	Nrl-eGFP;Nrl-/-	Single	RNA-seq	1	4	2	0	142.574	8.6	1x50	38.3806	37.6491
Nrl-/- photoreceptor	Nrl-eGFP;Nrl-/-	Single	RNA-seq	2	4	2	0	161.922	8.6	1x50	37.1909	36.487
Nrl-/- photoreceptor	Nrl-eGFP;Nrl-/-	Single	RNA-seq	3	4	2	0	149.542	8.2	1x50	36.5119	35.9266
