# Supplementary material for: Cell Type-Specific Epigenomic Analysis Reveals a Uniquely Closed Chromatin Architecture in Mouse Rod Photoreceptors
Source: Sci Rep. 2017 Mar 3;7:43184. doi: 10.1038/srep43184 (PMC5335693; doi:10.1038/srep43184)
Supplement: Supplementary Table S2 [file srep43184-s3.xls]

## Sheet: rod
Supplementary Table S2: Annotated ATAC-seq peaks
Cell type	Chromosome	Start	Stop	Peak score	-log(p-value)	-log(adjusted p-value)	Summit	Annotation	Distance to nearest TSS	Nearest Gene
rod	chr14	55524096	55525391	20360	2036.07	2027.91	918	promoter-TSS (NM_008736)	237	Nrl
rod	chr8	83972312	83973255	17213	1721.35	1714.34	503	promoter-TSS (NM_008854)	-194	Prkaca
rod	chr7	110060830	110062270	17082	1708.29	1701.36	719	promoter-TSS (NM_009281)	-152	Zfp143
rod	chr6	113326343	113327362	17047	1704.7	1697.8	484	promoter-TSS (NM_010957)	-123	Ogg1
rod	chr12	31950092	31950871	16999	1699.99	1693.12	338	promoter-TSS (NM_153198)	53	Hbp1
rod	chr17	25919555	25920682	16989	1698.97	1692.1	469	promoter-TSS (NM_139154)	-405	Rab40c
rod	chr19	44247825	44248703	16896	1689.69	1682.9	487	Intergenic	44976	Scd3
rod	chr1	134955415	134956333	16889	1688.91	1682.14	621	promoter-TSS (NM_001081307)	66	Ppp1r12b
rod	chr12	76961877	76962700	16845	1684.56	1677.8	480	promoter-TSS (NM_001146176)	-41	Max
rod	chr15	80710549	80711728	16808	1680.8	1674.07	575	promoter-TSS (NM_144812)	-174	Tnrc6b
rod	chr1	64690342	64691545	16697	1669.7	1663.05	462	promoter-TSS (NM_001097644)	-285	2810408I11Rik
rod	chr11	118289791	118290654	16668	1666.83	1660.2	504	promoter-TSS (NM_001033528)	21	Usp36
rod	chr15	81190412	81191369	16600	1660.07	1653.48	489	promoter-TSS (NM_001082536)	38	4930483J18Rik
rod	chr1	55052314	55053342	16549	1654.93	1648.37	421	promoter-TSS (NM_001039710)	58	Coq10b
rod	chr4	45011869	45012940	16537	1653.75	1647.2	624	promoter-TSS (NM_001163284)	7	Zbtb5
rod	chr11	117653936	117655126	16473	1647.39	1640.88	707	5' UTR (NM_198022, exon 1 of 22)	242	Tnrc6c
rod	chr8	84066231	84066971	16464	1646.46	1639.95	458	promoter-TSS (NM_009055)	-235	Rfx1
rod	chr8	91313006	91313873	16381	1638.2	1631.74	387	promoter-TSS (NM_011936)	-85	Fto
rod	chr11	61174514	61175667	16330	1633.04	1626.62	717	promoter-TSS (NM_001004143)	-32	Usp22
rod	chr16	37384375	37385501	16202	1620.2	1613.86	806	promoter-TSS (NM_001114613)	20	Stxbp5l
rod	chr1	75316908	75318162	16175	1617.51	1611.18	729	promoter-TSS (NM_016878)	102	Dnpep
rod	chr7	28392347	28393112	16063	1606.37	1600.11	470	promoter-TSS (NM_019458)	-40	Med29
rod	chr8	106337628	106338512	15985	1598.58	1592.36	470	promoter-TSS (NM_021491)	-82	Smpd3
rod	chr7	28436161	28437237	15959	1595.98	1589.77	325	promoter-TSS (NM_175021)	-508	Samd4b
rod	chr11	60352526	60353529	15957	1595.76	1589.55	512	promoter-TSS (NM_001039092)	-123	Tom1l2
rod	chr11	85352369	85353375	15944	1594.49	1588.29	709	promoter-TSS (NM_138681)	-292	Bcas3
rod	chr12	111537615	111538841	15888	1588.87	1582.69	474	5' UTR (NM_178041, exon 1 of 12)	127	Eif5
rod	chr2	94157658	94158456	15765	1576.52	1570.4	462	promoter-TSS (NM_019657)	-148	Hsd17b12
rod	chr15	85634297	85635198	15680	1568.1	1562.03	385	Intergenic	-52927	Wnt7b
rod	chr10	76961680	76962393	15669	1566.93	1560.87	350	promoter-TSS (NM_021568)	-90	Pcbp3
rod	chr1	74284399	74285195	15653	1565.32	1559.27	449	promoter-TSS (NM_001039509)	-59	Aamp
rod	chr8	83954974	83955850	15644	1564.42	1558.37	536	promoter-TSS (NM_024184)	-282	Asf1b
rod	chr8	84846505	84847504	15586	1558.68	1552.66	488	promoter-TSS (NM_007591)	-74	Calr
rod	chr8	123041975	123042933	15581	1558.1	1552.09	508	promoter-TSS (NM_001081379)	-121	2810013P06Rik
rod	chr7	111082018	111083711	15542	1554.24	1548.25	1064	5' UTR (NM_013507, exon 1 of 22)	165	Eif4g2
rod	chr3	144570025	144570973	15505	1550.55	1544.57	330	promoter-TSS (NM_011828)	72	Sep15
rod	chr10	62650874	62651782	15479	1547.96	1541.99	463	promoter-TSS (NM_053183)	-130	Ddx50
rod	chr12	70346100	70347970	15475	1547.58	1541.61	1318	exon (NM_001110203, exon 1 of 9)	579	Trim9
rod	chr15	79062535	79063368	15466	1546.67	1540.71	499	promoter-TSS (NM_144849)	-93	Ankrd54
rod	chr14	63177553	63178625	15452	1545.25	1539.3	467	5' UTR (NM_010191, exon 3 of 10)	1489	Fdft1
rod	chr8	69995923	69996875	15446	1544.62	1538.67	513	promoter-TSS (NM_145596)	-15	Gatad2a
rod	chr12	100724620	100725651	15382	1538.28	1532.36	587	promoter-TSS (NM_153587)	-108	Rps6ka5
rod	chr1	178187199	178188130	15375	1537.5	1531.59	249	5' UTR (NM_024282, exon 1 of 5)	248	Desi2
rod	chr1	191025282	191026841	15341	1534.17	1528.27	984	exon (NM_198025, exon 1 of 1)	128	Mfsd7b
rod	chr4	139622420	139623433	15320	1532.05	1526.16	368	promoter-TSS (NM_175438)	33	Aldh4a1
rod	chr14	64949545	64950428	15318	1531.81	1525.92	416	promoter-TSS (NM_001253731)	-58	Ints9
rod	chr8	91133612	91134528	15280	1528.02	1522.15	571	promoter-TSS (NM_001302268)	-43	Aktip
rod	chr7	99140799	99141884	15242	1524.29	1518.44	534	promoter-TSS (NM_178635)	-198	Uvrag
rod	chr11	118476482	118477445	15214	1521.45	1515.61	396	promoter-TSS (NM_172573)	4	Engase
rod	chr5	36464707	36465421	15195	1519.53	1513.7	268	promoter-TSS (NR_126490)	-121	Grpel1
rod	chr11	31870271	31871048	15167	1516.78	1510.96	501	promoter-TSS (NM_026252)	-280	Cpeb4
rod	chr12	71830747	71832101	15119	1511.92	1506.13	306	intron (NM_026102, intron 1 of 25)	356	Daam1
rod	chr1	131526922	131528184	15104	1510.46	1504.68	794	promoter-TSS (NM_175382)	-192	Srgap2
rod	chr4	109000086	109001086	15101	1510.15	1504.36	469	promoter-TSS (NM_146150)	-219	Nrd1
rod	chr4	32615020	32615792	15101	1510.12	1504.33	320	promoter-TSS (NM_001122978)	-67	Casp8ap2
rod	chr2	180273092	180274072	15083	1508.35	1502.57	526	promoter-TSS (NM_145851)	-117	Cables2
rod	chr11	4848798	4849892	15080	1508.02	1502.24	786	5' UTR (NM_010898, exon 1 of 16)	199	Nf2
rod	chr11	121236544	121237811	15034	1503.45	1497.69	586	promoter-TSS (NM_026272)	-58	Narf
rod	chr14	61439203	61440417	15009	1500.92	1495.17	901	5' UTR (NM_008466, exon 1 of 17)	137	Kpna3
rod	chr16	18288857	18289646	14995	1499.54	1493.8	502	promoter-TSS (NM_033324)	-84	Dgcr8
rod	chr2	120849864	120850990	14980	1498	1492.27	694	promoter-TSS (NM_001024856)	-9	Ttbk2
rod	chr5	135544921	135545795	14977	1497.72	1491.98	542	promoter-TSS (NM_146001)	-236	Hip1
rod	chr2	180118815	180119845	14974	1497.46	1491.72	415	promoter-TSS (NM_144500)	-36	Osbpl2
rod	chr3	87885281	87886139	14946	1494.67	1488.95	469	promoter-TSS (NM_033573)	-148	Prcc
rod	chr6	33059874	33060614	14942	1494.24	1488.52	481	promoter-TSS (NM_025336)	-92	Chchd3
rod	chr8	70760663	70761471	14925	1492.59	1486.88	454	promoter-TSS (NM_183170)	-146	Mpv17l2
rod	chr5	114443666	114444614	14920	1492.06	1486.36	508	promoter-TSS (NM_001306205)	-113	Mmab
rod	chr8	69716344	69717370	14915	1491.58	1485.87	698	promoter-TSS (NM_181274)	45	Zfp869
rod	chr1	60179987	60181067	14886	1488.68	1482.99	455	promoter-TSS (NM_173444)	-72	Nbeal1
rod	chr8	84104447	84105304	14804	1480.44	1474.78	444	promoter-TSS (NM_172502)	-114	Dcaf15
rod	chr8	122443235	122444020	14788	1478.87	1473.23	291	promoter-TSS (NR_028354)	-28	9330133O14Rik
rod	chr16	4586185	4587206	14783	1478.33	1472.69	546	Intergenic	-8017	Glis2
rod	chr17	7169144	7170578	14772	1477.29	1471.65	778	promoter-TSS (NM_011299)	-254	Rps6ka2
rod	chr6	86668834	86669841	14771	1477.16	1471.52	555	promoter-TSS (NM_010751)	-179	Mxd1
rod	chr11	106083957	106085115	14754	1475.43	1469.8	442	promoter-TSS (NM_011947)	-366	Map3k3
rod	chr4	41464553	41465606	14740	1474.09	1468.46	454	promoter-TSS (NM_024241)	-68	Nudt2
rod	chr19	29100817	29101791	14679	1467.91	1462.31	460	promoter-TSS (NM_021525)	-71	Rcl1
rod	chr1	161876334	161877459	14672	1467.24	1461.64	557	promoter-TSS (NM_172645)	-236	Suco
rod	chr19	4793554	4794422	14670	1467.08	1461.48	460	promoter-TSS (NM_001290125)	21	Rbm4
rod	chr1	180195639	180196470	14606	1460.67	1455.1	428	promoter-TSS (NM_023341)	-35	Adck3
rod	chr8	120588940	120589667	14599	1459.95	1454.38	302	promoter-TSS (NM_178856)	-229	Gins2
rod	chr18	38992707	38993832	14572	1457.2	1451.64	354	5' UTR (NM_175164, exon 1 of 23)	125	Arhgap26
rod	chr11	87591637	87592562	14539	1453.98	1448.43	365	promoter-TSS (NM_133215)	-117	Mtmr4
rod	chr16	31200468	31201580	14526	1452.6	1447.06	837	5' UTR (NM_030138, exon 1 of 23)	214	Acap2
rod	chr1	151754885	151755706	14512	1451.26	1445.73	317	promoter-TSS (NM_001039644)	-78	Edem3
rod	chr1	92180089	92181098	14501	1450.16	1444.64	429	promoter-TSS (NM_207225)	-253	Hdac4
rod	chr14	62760882	62762030	14495	1449.52	1444	428	promoter-TSS (NM_008715)	-344	Ints6
rod	chr1	128102363	128103763	14477	1447.74	1442.21	801	promoter-TSS (NM_027678)	-16	Zranb3
rod	chr11	78697125	78698240	14474	1447.49	1441.98	434	promoter-TSS (NM_008702)	-258	Nlk
rod	chr8	83714789	83715697	14449	1444.94	1439.43	385	promoter-TSS (NM_197982)	66	Ddx39
rod	chr12	84450666	84451822	14435	1443.56	1438.05	405	promoter-TSS (NM_134042)	-220	Aldh6a1
rod	chr10	80433511	80434378	14427	1442.72	1437.22	562	promoter-TSS (NM_001164150)	-292	Tcf3
rod	chr12	83921391	83922339	14412	1441.25	1435.76	644	promoter-TSS (NR_073564)	69	Numb
rod	chr7	111122083	111123192	14404	1440.49	1435	678	promoter-TSS (NR_015573)	37	1700012D14Rik
rod	chr5	36581571	36582670	14398	1439.82	1434.33	411	intron (NM_001113362, intron 2 of 14)	276	Tbc1d14
rod	chr2	120154213	120155000	14397	1439.79	1434.3	457	promoter-TSS (NM_133838)	-32	Ehd4
rod	chr8	124434171	124434983	14389	1438.9	1433.42	382	promoter-TSS (NM_171824)	-641	Pgbd5
rod	chr2	120628757	120629444	14385	1438.6	1433.11	252	Intergenic	19506	Haus2
rod	chr5	33651956	33652987	14375	1437.52	1432.04	719	TTS (NM_026698)	102	Slbp
rod	chr14	8172639	8173436	14362	1436.22	1430.75	430	promoter-TSS (NM_024221)	-46	Pdhb
rod	chr11	96977112	96978434	14353	1435.35	1429.88	723	promoter-TSS (NM_001080964)	-85	Sp2
rod	chr2	25546541	25547272	14343	1434.32	1428.86	468	promoter-TSS (NM_001290413)	33	Traf2
rod	chr18	42510972	42511866	14333	1433.4	1427.94	416	promoter-TSS (NM_001039474)	-68	Tcerg1
rod	chr19	4509885	4510833	14322	1432.28	1426.83	433	promoter-TSS (NM_001162946)	-113	Pcx
rod	chr5	135148871	135149871	14304	1430.42	1424.97	622	promoter-TSS (NM_013763)	-340	Tbl2
rod	chr10	128695812	128696861	14289	1428.94	1423.49	621	promoter-TSS (NM_177411)	-69	Rab5b
rod	chr4	48279238	48280170	14278	1427.83	1422.39	467	promoter-TSS (NM_029572)	-56	Invs
rod	chr14	20928919	20929815	14270	1427.07	1421.64	386	promoter-TSS (NM_009502)	-66	Vcl
rod	chr9	66059669	66060603	14240	1424.07	1418.64	424	promoter-TSS (NM_011149)	-33	Ppib
rod	chr2	180024305	180025517	14232	1423.21	1417.78	547	promoter-TSS (NM_177727)	-76	Lsm14b
rod	chr12	71015224	71016268	14228	1422.86	1417.43	546	promoter-TSS (NM_001081195)	77	3110056K07Rik
rod	chr11	120098409	120099265	14219	1421.91	1416.49	412	promoter-TSS (NM_183137)	-97	1810043H04Rik
rod	chr6	34475813	34476825	14210	1421.05	1415.63	391	promoter-TSS (NM_007563)	-37	Bpgm
rod	chr12	108178784	108179949	14186	1418.64	1413.23	645	promoter-TSS (NM_009832)	-83	Setd3
rod	chr11	30025605	30026517	14175	1417.55	1412.15	476	promoter-TSS (NM_146016)	-28	Eml6
rod	chr7	130865503	130866587	14174	1417.43	1412.03	269	intron (NM_133942, intron 1 of 9)	135	Plekha1
rod	chr17	64331353	64332470	14166	1416.66	1411.26	756	promoter-TSS (NM_001025309)	-29	Pja2
rod	chr5	65199347	65200211	14159	1415.93	1410.53	244	promoter-TSS (NM_153391)	83	Wdr19
rod	chr8	105860164	105861024	14146	1414.68	1409.28	376	promoter-TSS (NR_033574)	-40	Nutf2
rod	chr11	4186434	4187222	14128	1412.81	1407.42	289	promoter-TSS (NM_134023)	-5	Tbc1d10a
rod	chr7	25076756	25077595	14118	1411.83	1406.45	365	promoter-TSS (NM_175477)	-29	Zfp574
rod	chr8	83607645	83608875	14100	1410.06	1404.68	438	promoter-TSS (NM_001308227)	85	Dnajb1
rod	chr12	108834987	108836575	14094	1409.46	1404.08	956	promoter-TSS (NM_181328)	95	Slc25a29
rod	chr1	180850482	180851291	14067	1406.71	1401.34	401	promoter-TSS (NM_145943)	-264	Sde2
rod	chr11	55469058	55469972	14059	1406	1400.63	471	promoter-TSS (NM_013716)	-237	G3bp1
rod	chr5	25529336	25530421	14040	1404.09	1398.73	410	promoter-TSS (NR_027388)	-139	1700096K18Rik
rod	chr16	92465767	92466707	14004	1400.46	1395.12	475	promoter-TSS (NM_001081549)	-68	Rcan1
rod	chr2	119546968	119548094	13998	1399.89	1394.55	662	promoter-TSS (NM_172857)	96	Exd1
rod	chr18	5989525	5990331	13995	1399.58	1394.24	572	Intergenic	146170	Arhgap12
rod	chr17	65884519	65885605	13974	1397.43	1392.09	497	promoter-TSS (NM_001198949)	-139	Ralbp1
rod	chr5	34659939	34660926	13968	1396.85	1391.52	353	promoter-TSS (NM_029278)	54	Grk4
rod	chr11	116086675	116087801	13963	1396.39	1391.06	423	promoter-TSS (NM_016852)	-274	Wbp2
rod	chr13	81632753	81633547	13956	1395.63	1390.31	493	promoter-TSS (NM_054053)	-6	Adgrv1
rod	chr2	34904745	34905570	13955	1395.51	1390.19	304	intron (NM_028716, intron 6 of 14)	8818	Phf19
rod	chr8	47533185	47534192	13954	1395.41	1390.08	388	promoter-TSS (NM_203507)	44	Rwdd4a
rod	chr4	133545666	133546388	13936	1393.66	1388.34	430	promoter-TSS (NM_010948)	0	Nudc
rod	chr12	111813688	111814662	13935	1393.58	1388.26	355	promoter-TSS (NM_026752)	5	Zfyve21
rod	chr8	84236872	84237629	13932	1393.25	1387.93	320	promoter-TSS (NM_172503)	-209	Zswim4
rod	chr4	134186632	134187567	13927	1392.74	1387.43	520	promoter-TSS (NM_144527)	-15	Cep85
rod	chr3	89101766	89102289	13926	1392.69	1387.38	265	promoter-TSS (NM_134469)	-61	Fdps
rod	chr16	22439441	22440122	13924	1392.48	1387.17	321	promoter-TSS (NM_023794)	-212	Etv5
rod	chr6	136827840	136828589	13914	1391.4	1386.09	435	promoter-TSS (NM_178776)	1	Wbp11
rod	chr2	160645530	160646451	13905	1390.57	1385.27	283	promoter-TSS (NM_009408)	94	Top1
rod	chr3	100921915	100922740	13895	1389.59	1384.29	354	promoter-TSS (NM_194343)	-165	Trim45
rod	chr18	21299591	21300776	13859	1385.91	1380.63	704	promoter-TSS (NM_001033445)	-45	Garem
rod	chr7	100371591	100372498	13857	1385.79	1380.51	503	promoter-TSS (NM_001017985)	-149	Ppme1
rod	chr14	119007180	119007868	13857	1385.71	1380.42	408	intron (NM_001081252, intron 33 of 38)	69592	Dnajc3
rod	chr2	25982985	25984000	13855	1385.53	1380.25	479	promoter-TSS (NM_001276361)	-211	Camsap1
rod	chr11	78550408	78551083	13852	1385.22	1379.94	434	promoter-TSS (NM_133706)	-11	Tmem97
rod	chr16	36874621	36875599	13792	1379.28	1374.02	430	promoter-TSS (NM_134111)	-284	Eaf2
rod	chr3	5575848	5576782	13792	1379.28	1374.01	484	promoter-TSS (NM_001163306)	-67	Pex2
rod	chr18	34931534	34932528	13789	1378.92	1373.66	532	promoter-TSS (NM_144866)	-28	Etf1
rod	chr6	83831376	83832203	13787	1378.76	1373.49	494	promoter-TSS (NM_146169)	-49	Paip2b
rod	chr5	118244816	118245999	13779	1377.96	1372.7	325	promoter-TSS (NM_172998)	181	2410131K14Rik
rod	chr14	65343215	65344329	13773	1377.32	1372.06	663	Intergenic	-14904	Zfp395
rod	chr5	36988804	36989592	13767	1376.8	1371.54	300	promoter-TSS (NM_011716)	-216	Wfs1
rod	chr7	126396348	126397193	13767	1376.74	1371.48	525	promoter-TSS (NM_010900)	-34	Nfatc2ip
rod	chr2	129198165	129199341	13764	1376.44	1371.18	480	promoter-TSS (NM_015747)	-20	Slc20a1
rod	chr9	103364664	103366202	13760	1376.07	1370.82	1261	promoter-TSS (NM_001134427)	347	Cdv3
rod	chr2	31687981	31688735	13740	1374.03	1368.79	249	promoter-TSS (NM_001283046)	-179	Abl1
rod	chr2	92008077	92009039	13737	1373.71	1368.47	419	intron (NM_011957, intron 1 of 11)	15612	Creb3l1
rod	chr17	84956911	84958209	13734	1373.45	1368.21	901	promoter-TSS (NM_001159496)	-137	1110020A21Rik
rod	chr2	180171053	180171972	13715	1371.51	1366.27	447	promoter-TSS (NM_019822)	-75	Adrm1
rod	chr2	121448812	121449722	13714	1371.48	1366.24	446	promoter-TSS (NM_011354)	69	Serf2
rod	chr1	191396452	191397853	13709	1370.92	1365.68	805	promoter-TSS (NM_144880)	-112	Ppp2r5a
rod	chr5	73490545	73491233	13704	1370.42	1365.18	341	promoter-TSS (NM_001190733)	-137	Dcun1d4
rod	chr2	144010802	144011706	13697	1369.76	1364.53	554	promoter-TSS (NM_133626)	9	Rrbp1
rod	chr11	101551774	101553209	13665	1366.51	1361.28	921	promoter-TSS (NM_008676)	-162	Nbr1
rod	chr3	103914069	103915249	13658	1365.83	1360.61	346	exon (NM_172684, exon 1 of 7)	539	Rsbn1
rod	chr2	32287889	32288537	13638	1363.87	1358.65	291	promoter-TSS (NM_133852)	-40	Golga2
rod	chr3	145923882	145924690	13633	1363.38	1358.17	324	promoter-TSS (NM_009740)	24	Bcl10
rod	chr6	94699284	94700578	13632	1363.27	1358.06	1038	5' UTR (NM_008377, exon 1 of 19)	214	Lrig1
rod	chr16	11253798	11254710	13624	1362.49	1357.28	603	promoter-TSS (NM_001130008)	71	Gspt1
rod	chr15	81729662	81730375	13623	1362.38	1357.18	407	promoter-TSS (NM_001146174)	-100	Rangap1
rod	chr15	100422492	100423515	13617	1361.74	1356.53	575	promoter-TSS (NM_001146161)	51	Slc11a2
rod	chr16	35363148	35364295	13590	1359.06	1353.87	825	intron (NM_133704, intron 1 of 6)	196	Sec22a
rod	chr14	54893537	54894335	13565	1356.56	1351.37	432	promoter-TSS (NM_019402)	-207	Pabpn1
rod	chr18	61707126	61708125	13554	1355.46	1350.27	587	promoter-TSS (NM_172832)	9	Pcyox1l
rod	chr8	105827026	105827902	13551	1355.14	1349.96	345	promoter-TSS (NM_024445)	-114	Ranbp10
rod	chr3	104511335	104512408	13549	1354.98	1349.79	628	promoter-TSS (NM_001025067)	46	Lrig2
rod	chr9	66795130	66796198	13544	1354.44	1349.26	719	promoter-TSS (NM_177583)	-241	Aph1b
rod	chr5	140830264	140830931	13528	1352.83	1347.65	354	promoter-TSS (NM_010302)	-167	Gna12
rod	chr1	165460273	165461549	13522	1352.21	1347.03	810	promoter-TSS (NM_028759)	-297	Mpc2
rod	chr4	41569146	41569987	13521	1352.15	1346.97	464	promoter-TSS (NM_001159583)	-40	Fam219a
rod	chr14	45219112	45219923	13512	1351.22	1346.05	474	promoter-TSS (NM_027518)	-93	Txndc16
rod	chr18	34751416	34751942	13507	1350.75	1345.58	237	promoter-TSS (NM_009860)	-146	Cdc25c
rod	chr9	44305399	44306139	13500	1350.06	1344.89	330	promoter-TSS (NM_172162)	-98	Hinfp
rod	chr5	24394099	24394976	13492	1349.22	1344.06	251	exon (NM_029020, exon 1 of 16)	382	Abcb8
rod	chr2	131261999	131263069	13486	1348.69	1343.53	426	promoter-TSS (NM_153501)	34	Pank2
rod	chr11	96829765	96830605	13478	1347.87	1342.7	328	promoter-TSS (NM_008686)	-217	Nfe2l1
rod	chr3	95434070	95434926	13477	1347.72	1342.56	266	5' UTR (NM_009709, exon 1 of 21)	108	Arnt
rod	chr2	163419177	163420078	13465	1346.52	1341.37	487	promoter-TSS (NM_025699)	-158	Oser1
rod	chr2	165326005	165327146	13459	1345.96	1340.8	570	promoter-TSS (NM_207706)	-97	Elmo2
rod	chr9	119322082	119323220	13457	1345.79	1340.63	693	promoter-TSS (NR_045693)	-224	Oxsr1
rod	chr14	21500125	21501495	13446	1344.7	1339.54	627	intron (NM_017479, intron 1 of 16)	1025	Kat6b
rod	chr12	100186966	100188199	13437	1343.76	1338.61	636	promoter-TSS (NR_045282)	-385	Gm10433
rod	chr11	120086139	120087297	13426	1342.62	1337.48	771	5' UTR (NM_009734, exon 1 of 26)	109	Cep131
rod	chr8	64733306	64734002	13422	1342.24	1337.1	384	promoter-TSS (NM_025436)	-76	Msmo1
rod	chr18	65430381	65431538	13422	1342.23	1337.08	448	promoter-TSS (NM_172833)	-37	Malt1
rod	chr8	111299880	111300593	13416	1341.69	1336.54	443	promoter-TSS (NM_146218)	-15	Rfwd3
rod	chr7	80534782	80535595	13416	1341.64	1336.5	406	promoter-TSS (NM_001042527)	-70	Blm
rod	chr8	116993107	116993854	13407	1340.73	1335.59	481	promoter-TSS (NM_026572)	-32	Gcsh
rod	chr17	46160006	46161170	13404	1340.49	1335.35	882	promoter-TSS (NM_001145979)	-444	Gtpbp2
rod	chr9	121857046	121858304	13393	1339.38	1334.25	622	5' UTR (NM_019814, exon 1 of 4)	325	Higd1a
rod	chr11	103966258	103967135	13384	1338.47	1333.34	320	promoter-TSS (NM_007477)	-28	Arf2
rod	chr12	111038745	111039545	13380	1338.04	1332.9	460	promoter-TSS (NM_198023)	-653	Rcor1
rod	chr2	3512601	3513388	13374	1337.45	1332.32	330	promoter-TSS (NM_177647)	-70	Cdnf
rod	chr9	56417878	56419064	13371	1337.12	1331.99	399	promoter-TSS (NM_172924)	-375	Hmg20a
rod	chr17	63863266	63864511	13363	1336.39	1331.27	619	promoter-TSS (NM_001037997)	-92	Fer
rod	chr10	84916987	84917948	13363	1336.32	1331.19	249	promoter-TSS (NM_001013441)	-145	Ric8b
rod	chr4	42999604	43000907	13349	1334.97	1329.85	952	5' UTR (NM_009503, exon 1 of 17)	251	Vcp
rod	chr2	146511401	146512483	13343	1334.39	1329.28	803	promoter-TSS (NM_001033348)	62	Ralgapa2
rod	chr16	5013178	5013952	13343	1334.34	1329.22	475	promoter-TSS (NM_133185)	-12	Rogdi
rod	chr17	28485459	28486558	13340	1334.05	1328.93	737	5' UTR (NM_010220, exon 1 of 11)	140	Fkbp5
rod	chr13	41249487	41250559	13339	1333.95	1328.83	274	5' UTR (NM_001135577, exon 1 of 2)	179	Smim13
rod	chr7	139388403	139389563	13330	1333.02	1327.9	524	promoter-TSS (NM_183144)	-126	Inpp5a
rod	chr11	120713419	120714251	13329	1332.9	1327.79	402	promoter-TSS (NM_016665)	-68	Stra13
rod	chr19	41801610	41802386	13327	1332.75	1327.64	525	promoter-TSS (NM_027667)	86	Arhgap19
rod	chr11	31671555	31672436	13323	1332.32	1327.21	434	promoter-TSS (NM_001024919)	-134	Bod1
rod	chr3	90433340	90433939	13289	1328.95	1323.84	315	promoter-TSS (NM_178876)	-4	Ints3
rod	chr1	75191524	75192484	13284	1328.44	1323.34	523	promoter-TSS (NR_051998)	6	Atg9a
rod	chr15	77841681	77842652	13245	1324.53	1319.44	642	promoter-TSS (NM_022410)	8	Myh9
rod	chr8	79638751	79640243	13241	1324.12	1319.04	485	promoter-TSS (NM_001081164)	-179	Otud4
rod	chr9	72985056	72986133	13229	1322.98	1317.9	427	promoter-TSS (NM_028181)	91	Ccpg1
rod	chr11	116842750	116843887	13222	1322.25	1317.17	744	promoter-TSS (NM_028865)	130	Jmjd6
rod	chr18	12236008	12236870	13220	1322.06	1316.97	461	promoter-TSS (NM_008720)	-53	Npc1
rod	chr4	132922046	132923148	13216	1321.6	1316.52	602	promoter-TSS (NM_001163792)	-46	Fam76a
rod	chr7	113513169	113514438	13215	1321.59	1316.52	578	promoter-TSS (NM_027379)	-30	Far1
rod	chr2	136891853	136892459	13213	1321.39	1316.32	244	promoter-TSS (NM_021527)	-107	Slx4ip
rod	chr15	100551420	100552314	13196	1319.65	1314.58	656	intron (NM_033476, intron 1 of 15)	141	Tfcp2
rod	chr2	39190270	39191121	13193	1319.36	1314.29	579	promoter-TSS (NM_178778)	34	Scai
rod	chr4	151861635	151862855	13193	1319.34	1314.27	454	promoter-TSS (NM_001081557)	-477	Camta1
rod	chr3	85573768	85574453	13189	1318.99	1313.91	260	promoter-TSS (NM_144896)	-18	Gatb
rod	chr19	46152062	46152867	13185	1318.55	1313.48	335	promoter-TSS (NM_178930)	-93	Gbf1
rod	chr1	133130750	133131792	13178	1317.83	1312.76	473	5' UTR (NM_133819, exon 1 of 2)	105	Ppp1r15b
rod	chr13	96670398	96671627	13176	1317.62	1312.56	554	promoter-TSS (NM_008255)	-77	Hmgcr
rod	chr17	6827415	6828565	13170	1317.07	1312	531	Intergenic	-45210	Ezr
rod	chr11	60416706	60417918	13168	1316.82	1311.75	451	promoter-TSS (NM_145427)	167	Gid4
rod	chr4	129461140	129461848	13159	1315.93	1310.86	378	promoter-TSS (NM_133889)	-185	Bsdc1
rod	chr5	36484046	36484893	13158	1315.87	1310.81	429	promoter-TSS (NM_001170454)	-118	Ccdc96
rod	chr16	33061971	33063038	13148	1314.86	1309.8	436	promoter-TSS (NM_172823)	-16	Lmln
rod	chr7	128461212	128462104	13137	1313.8	1308.74	557	promoter-TSS (NM_009383)	-145	Tial1
rod	chr6	71440209	71441296	13112	1311.3	1306.25	565	promoter-TSS (NM_024288)	-116	Rmnd5a
rod	chr10	59615953	59617157	13112	1311.27	1306.22	808	exon (NM_001033259, exon 1 of 8)	137	Mcu
rod	chr7	90475674	90476850	13111	1311.12	1306.07	429	promoter-TSS (NM_026734)	-267	Tmem126b
rod	chr7	92741097	92741857	13098	1309.85	1304.8	468	promoter-TSS (NR_015510)	-18	4632427E13Rik
rod	chr10	80826103	80826816	13089	1308.9	1303.86	358	promoter-TSS (NM_008753)	-196	Oaz1
rod	chr8	70212109	70213030	13087	1308.75	1303.71	297	promoter-TSS (NM_001007570)	-289	Slc25a42
rod	chr5	35757105	35758576	13065	1306.56	1301.53	683	promoter-TSS (NM_001177700)	-39	Ablim2
rod	chr11	116023844	116024920	13064	1306.41	1301.38	806	5' UTR (NM_008211, exon 1 of 4)	122	H3f3b
rod	chr8	70897075	70897954	13057	1305.79	1300.76	449	promoter-TSS (NM_029751)	-72	Rpl18a
rod	chr8	71610757	71611572	13044	1304.48	1299.46	313	5' UTR (NM_146211, exon 1 of 12)	141	Colgalt1
rod	chr9	62122392	62123252	13040	1304.02	1298.99	385	promoter-TSS (NR_039595)	-228	Mir5133
rod	chr4	151996078	151996992	13030	1303.06	1298.04	253	promoter-TSS (NM_172705)	-356	Phf13
rod	chr16	64851318	64852352	13030	1303.03	1298.01	563	promoter-TSS (NM_178647)	-250	Cggbp1
rod	chr7	44929340	44930155	13023	1302.38	1297.36	334	promoter-TSS (NM_007458)	-258	Ap2a1
rod	chr11	103115303	103116637	13015	1301.57	1296.55	765	promoter-TSS (NM_138753)	-355	Hexim1
rod	chr1	93635097	93636265	13001	1300.11	1295.1	694	promoter-TSS (NM_021537)	46	Stk25
rod	chr12	55835922	55836940	12996	1299.62	1294.6	337	promoter-TSS (NM_001037756)	65	Brms1l
rod	chr10	81350297	81351066	12988	1298.83	1293.82	281	promoter-TSS (NM_001163166)	-225	Hmg20b
rod	chr7	109985851	109987047	12984	1298.47	1293.46	546	promoter-TSS (NM_153525)	-219	Tmem41b
rod	chr11	75486393	75487286	12983	1298.3	1293.29	350	promoter-TSS (NM_138659)	63	Prpf8
rod	chr9	64810960	64812120	12971	1297.19	1292.19	388	5' UTR (NM_001162917, exon 2 of 35)	529	Dennd4a
rod	chr7	80246081	80246726	12970	1297.06	1292.05	239	promoter-TSS (NM_177765)	28	Ttll13
rod	chr5	137628367	137629296	12962	1296.23	1291.23	477	promoter-TSS (NM_001168652)	-291	Lrch4
rod	chr12	91848845	91849581	12959	1295.92	1290.92	424	promoter-TSS (NM_001039089)	-56	Sel1l
rod	chr13	99353071	99354096	12937	1293.72	1288.72	270	intron (NM_173757, intron 2 of 10)	8798	Mrps27
rod	chr11	115627662	115628557	12927	1292.71	1287.71	571	5' UTR (NM_001252395, exon 1 of 8)	185	Slc25a19
rod	chr17	46704570	46705528	12922	1292.27	1287.27	506	promoter-TSS (NM_009358)	-47	Ppp2r5d
rod	chr2	121806418	121807523	12916	1291.63	1286.64	718	promoter-TSS (NM_172673)	86	Frmd5
rod	chr2	103073152	103074067	12900	1290.01	1285.02	445	promoter-TSS (NM_019735)	-65	Apip
rod	chr8	84270073	84270786	12882	1288.22	1283.24	400	promoter-TSS (NM_026350)	-28	Ccdc130
rod	chr6	113696742	113697539	12879	1288	1283.01	272	promoter-TSS (NM_001033463)	-358	Tatdn2
rod	chr10	118141468	118142782	12878	1287.85	1282.87	256	intron (NM_001162904, intron 1 of 14)	338	Mdm1
rod	chr15	79774073	79774949	12863	1286.3	1281.33	428	promoter-TSS (NM_017470)	-44	Dnal4
rod	chr15	88818992	88819887	12861	1286.13	1281.15	500	promoter-TSS (NM_001142357)	-122	Alg12
rod	chr11	100939137	100939998	12854	1285.43	1280.46	392	promoter-TSS (NM_011486)	-28	Stat3
rod	chr17	49153903	49154472	12853	1285.37	1280.4	300	Intergenic	-40655	1700008K24Rik
rod	chr11	75461097	75461785	12834	1283.41	1278.44	368	promoter-TSS (NR_030711)	-98	Mir22hg
rod	chr12	87146961	87148106	12827	1282.78	1277.81	638	promoter-TSS (NM_010363)	-173	Gstz1
rod	chr15	98533797	98534763	12819	1281.93	1276.96	543	promoter-TSS (NM_133714)	-11	Kansl2
rod	chr11	23255159	23256386	12794	1279.46	1274.5	476	promoter-TSS (NM_134014)	-268	Xpo1
rod	chr10	85127697	85128357	12790	1279.06	1274.1	397	promoter-TSS (NM_028832)	0	Mterf2
rod	chr9	108002276	108003068	12784	1278.41	1273.45	273	promoter-TSS (NM_013785)	24	Ip6k1
rod	chr1	74587688	74588635	12773	1277.39	1272.44	490	promoter-TSS (NM_025784)	-127	Bcs1l
rod	chr1	36709342	36710280	12771	1277.16	1272.21	700	exon (NM_146107, exon 1 of 11)	114	Actr1b
rod	chr3	88685445	88686467	12760	1276.05	1271.1	280	intron (NM_028814, intron 1 of 13)	162	2810403A07Rik
rod	chr8	124721625	124722535	12754	1275.44	1270.49	446	promoter-TSS (NM_145607)	-59	Arv1
rod	chr1	177982887	177983877	12754	1275.43	1270.48	324	Intergenic	-8053	Gm16432
rod	chr4	126202189	126203204	12750	1275.02	1270.07	543	promoter-TSS (NM_146153)	13	Thrap3
rod	chr19	14597946	14598921	12745	1274.57	1269.63	312	promoter-TSS (NM_011600)	-251	Tle4
rod	chr17	25015606	25016592	12738	1273.88	1268.94	398	promoter-TSS (NM_020608)	13	Ift140
rod	chr4	134852844	134854229	12725	1272.58	1267.64	603	promoter-TSS (NM_025382)	-192	Tmem57
rod	chr17	24527718	24528373	12721	1272.12	1267.18	330	promoter-TSS (NM_001172114)	-108	Traf7
rod	chr4	134395936	134396743	12699	1269.99	1265.06	328	promoter-TSS (NM_133880)	20	Pafah2
rod	chr1	37864445	37865553	12696	1269.61	1264.67	669	promoter-TSS (NM_207228)	83	Tsga10
rod	chr6	8508934	8509943	12683	1268.35	1263.42	351	promoter-TSS (NM_133236)	-161	Glcci1
rod	chr10	61679696	61680750	12681	1268.15	1263.22	524	promoter-TSS (NR_126477)	67	1700022H01Rik
rod	chr1	52844558	52845567	12669	1266.94	1262.02	391	promoter-TSS (NM_146108)	25	Hibch
rod	chr11	71019113	71019985	12658	1265.86	1260.94	302	promoter-TSS (NM_025993)	-62	Mis12
rod	chr12	103388417	103389324	12656	1265.65	1260.72	238	exon (NM_026580, exon 1 of 6)	189	Otub2
rod	chr10	40882977	40884034	12638	1263.86	1258.94	481	promoter-TSS (NM_031877)	-28	Wasf1
rod	chr15	79690272	79691044	12634	1263.49	1258.57	353	promoter-TSS (NM_013818)	-238	Gtpbp1
rod	chr5	73256304	73257223	12625	1262.59	1257.67	382	promoter-TSS (NM_028194)	-146	Fryl
rod	chr5	115158032	115159008	12618	1261.84	1256.93	270	promoter-TSS (NM_175403)	-344	Mlec
rod	chr4	107066352	107067436	12611	1261.17	1256.25	569	promoter-TSS (NM_025500)	-28	Mrpl37
rod	chr15	76380052	76380874	12610	1261.1	1256.19	400	promoter-TSS (NM_175457)	-50	Mroh1
rod	chr8	95080404	95081514	12603	1260.35	1255.45	622	promoter-TSS (NM_028805)	-242	Katnb1
rod	chr19	45363317	45364277	12601	1260.13	1255.22	290	promoter-TSS (NM_009771)	63	Btrc
rod	chr11	119040534	119041602	12590	1259.04	1254.13	586	promoter-TSS (NM_013926)	-155	Cbx8
rod	chr9	100545475	100546788	12589	1258.95	1254.04	719	promoter-TSS (NM_010878)	-79	Nck1
rod	chr6	33248813	33249508	12587	1258.79	1253.88	230	promoter-TSS (NM_009148)	11	Exoc4
rod	chr1	177441504	177442361	12586	1258.63	1253.72	580	Intergenic	-2728	Zbtb18
rod	chr4	130359602	130360471	12582	1258.29	1253.39	455	promoter-TSS (NM_153160)	-94	Zcchc17
rod	chr2	25262105	25262901	12580	1258.01	1253.1	406	promoter-TSS (NM_175286)	-95	Tprn
rod	chr16	43889488	43890291	12576	1257.66	1252.76	314	promoter-TSS (NM_027801)	-12	Ccdc191
rod	chr12	78748533	78749563	12561	1256.14	1251.25	276	5' UTR (NM_019579, exon 1 of 15)	101	Mpp5
rod	chr14	118937437	118938436	12554	1255.49	1250.59	398	promoter-TSS (NM_008929)	5	Dnajc3
rod	chr17	32350195	32350951	12548	1254.89	1249.99	486	promoter-TSS (NM_017476)	4	Akap8l
rod	chr4	116708040	116708718	12538	1253.85	1248.96	398	promoter-TSS (NM_025962)	6	Mmachc
rod	chr19	42090035	42090822	12538	1253.81	1248.92	295	promoter-TSS (NM_145501)	-6	Pi4k2a
rod	chr1	165634024	165634986	12489	1248.95	1244.07	564	promoter-TSS (NM_001001880)	36	Mpzl1
rod	chr5	110839421	110840271	12479	1247.98	1243.1	463	promoter-TSS (NM_153571)	-69	Hscb
rod	chr14	56667837	56668676	12479	1247.94	1243.06	347	promoter-TSS (NM_023773)	9	Mphosph8
rod	chr15	12204689	12205624	12474	1247.5	1242.62	278	promoter-TSS (NM_172958)	63	Mtmr12
rod	chr8	88696583	88697418	12473	1247.33	1242.46	327	promoter-TSS (NM_001128171)	-27	Cyld
rod	chr7	99858575	99859290	12467	1246.73	1241.85	405	promoter-TSS (NM_025668)	-50	Spcs2
rod	chr16	38088318	38089815	12462	1246.28	1241.41	953	promoter-TSS (NM_019827)	66	Gsk3b
rod	chr7	66689265	66690352	12449	1244.94	1240.07	583	promoter-TSS (NM_080443)	-80	Lins1
rod	chr11	97187800	97188741	12448	1244.82	1239.95	329	promoter-TSS (NM_008379)	-379	Kpnb1
rod	chr7	102209752	102210872	12445	1244.51	1239.64	486	promoter-TSS (NM_001287164)	-23	Pgap2
rod	chr11	32205023	32205777	12444	1244.49	1239.63	341	promoter-TSS (NM_030093)	-15	Snrnp25
rod	chr8	72160613	72161632	12442	1244.26	1239.4	485	promoter-TSS (NM_023126)	-77	Rab8a
rod	chr5	110770236	110771218	12439	1243.95	1239.09	529	promoter-TSS (NM_029337)	-10	Ep400
rod	chr7	67644878	67645922	12434	1243.47	1238.6	461	promoter-TSS (NR_028144)	-164	Lrrc28
rod	chr10	75763833	75765068	12434	1243.46	1238.59	542	promoter-TSS (NM_172549)	-94	Cabin1
rod	chr4	107253123	107254213	12433	1243.3	1238.44	622	promoter-TSS (NM_028394)	-135	Lrrc42
rod	chr2	155517639	155518456	12427	1242.72	1237.86	294	promoter-TSS (NM_019811)	5	Acss2
rod	chr11	78535937	78536706	12426	1242.63	1237.77	372	promoter-TSS (NM_018854)	-62	Tnfaip1
rod	chr3	88424598	88425471	12426	1242.61	1237.74	621	promoter-TSS (NM_001281795)	99	Slc25a44
rod	chr1	191575403	191576241	12424	1242.44	1237.58	244	promoter-TSS (NM_029766)	186	Ints7
rod	chr4	116220765	116221771	12422	1242.29	1237.43	452	promoter-TSS (NM_181585)	-646	Pik3r3
rod	chr8	54723972	54724779	12407	1240.75	1235.89	516	promoter-TSS (NM_001172152)	-8	Wdr17
rod	chr12	75595454	75596934	12394	1239.48	1234.62	878	promoter-TSS (NM_012024)	6	Ppp2r5e
rod	chr11	29692595	29693304	12392	1239.24	1234.39	248	promoter-TSS (NM_194054)	52	Rtn4
rod	chr1	119836788	119837926	12383	1238.33	1233.47	840	promoter-TSS (NM_019933)	-286	Ptpn4
rod	chr5	23432684	23434584	12381	1238.16	1233.31	721	promoter-TSS (NM_026984)	719	5031425E22Rik
rod	chr14	61172483	61173624	12378	1237.8	1232.95	424	intron (NM_172809, intron 2 of 9)	34597	Sacs
rod	chr9	21091563	21092403	12365	1236.53	1231.68	528	promoter-TSS (NM_027911)	5	Raver1
rod	chr2	132262800	132264053	12361	1236.12	1231.28	269	5' UTR (NM_001291040, exon 1 of 4)	279	Cds2
rod	chr7	143548520	143549608	12345	1234.55	1229.71	679	promoter-TSS (NM_001285490)	56	Nap1l4
rod	chr5	139200080	139201113	12340	1234.08	1229.24	474	promoter-TSS (NM_001256117)	-40	Sun1
rod	chr12	83596849	83597575	12323	1232.36	1227.52	449	promoter-TSS (NM_183154)	-65	Zfyve1
rod	chr1	177796003	177796978	12322	1232.28	1227.45	634	promoter-TSS (NM_007422)	18	Adss
rod	chr2	129296861	129297864	12294	1229.48	1224.64	424	promoter-TSS (NM_181589)	-7	Gm14023
rod	chr11	78115213	78115991	12284	1228.49	1223.66	296	intron (NM_145430, intron 1 of 2)	20929	Fam222b
rod	chr3	88552622	88554317	12284	1228.41	1223.58	386	promoter-TSS (NM_031248)	-246	Ubqln4
rod	chr4	155360893	155362002	12277	1227.72	1222.89	614	promoter-TSS (NM_008860)	-20	Prkcz
rod	chr2	32534826	32535919	12275	1227.54	1222.71	422	promoter-TSS (NM_153560)	14	Fam102a
rod	chr1	36546888	36547735	12271	1227.18	1222.35	418	promoter-TSS (NM_026241)	-60	Ankrd39
rod	chr5	21424585	21425541	12269	1226.93	1222.1	263	promoter-TSS (NM_029195)	160	Fam185a
rod	chr5	138254937	138256149	12268	1226.9	1222.07	758	promoter-TSS (NM_001081108)	61	Lamtor4
rod	chr1	52232716	52233688	12268	1226.84	1222.01	618	promoter-TSS (NM_001081081)	30	Gls
rod	chr4	138304256	138305050	12246	1224.68	1219.86	413	promoter-TSS (NM_007838)	-85	Ddost
rod	chr4	149773456	149774594	12228	1222.9	1218.08	881	exon (NM_027460, exon 1 of 7)	242	Slc25a33
rod	chr5	135186667	135187669	12217	1221.72	1216.9	526	promoter-TSS (NM_011714)	-155	Baz1b
rod	chr11	35769182	35770120	12212	1221.24	1216.43	279	5' UTR (NM_145962, exon 1 of 7)	156	Pank3
rod	chr9	106891799	106892754	12212	1221.2	1216.39	281	promoter-TSS (NM_029103)	-339	Manf
rod	chr16	42874931	42876186	12200	1220.08	1215.27	629	promoter-TSS (NR_040521)	28	4932412D23Rik
rod	chr1	91459048	91459897	12189	1218.9	1214.09	459	promoter-TSS (NM_011066)	-145	Per2
rod	chr2	37780175	37781080	12184	1218.47	1213.67	278	intron (NM_001163566, intron 1 of 12)	4379	Crb2
rod	chr5	24423260	24424130	12184	1218.46	1213.65	407	promoter-TSS (NM_007668)	-165	Cdk5
rod	chr8	46551593	46552337	12181	1218.12	1213.31	297	promoter-TSS (NM_027973)	-104	Cenpu
rod	chr11	96075478	96076241	12178	1217.87	1213.06	309	promoter-TSS (NM_007506)	-166	Atp5g1
rod	chr4	42949079	42950408	12177	1217.78	1212.97	693	Intergenic	-3350	Dnajb5
rod	chr15	59314496	59315607	12177	1217.74	1212.93	470	promoter-TSS (NM_009270)	-40	Sqle
rod	chr14	34673297	34674468	12175	1217.59	1212.78	547	promoter-TSS (NM_001301330)	-45	Wapl
rod	chr8	69774495	69775190	12164	1216.41	1211.61	459	promoter-TSS (NM_177899)	68	Zfp866
rod	chr17	24886202	24887064	12163	1216.4	1211.6	330	promoter-TSS (NM_001163751)	-41	Spsb3
rod	chr10	80115288	80115950	12158	1215.86	1211.06	311	promoter-TSS (NM_001301854)	-184	Stk11
rod	chr17	24849756	24850852	12149	1214.93	1210.14	686	promoter-TSS (NM_023480)	-2	Fahd1
rod	chr13	47042957	47044024	12149	1214.93	1210.13	280	promoter-TSS (NM_016785)	-8	Kdm1b
rod	chr11	77685648	77686696	12148	1214.82	1210.03	396	promoter-TSS (NM_001024205)	33	Nufip2
rod	chr9	21424431	21425432	12129	1212.95	1208.16	415	promoter-TSS (NM_001253894)	24	Dnm2
rod	chr1	134414957	134415978	12116	1211.64	1206.85	404	promoter-TSS (NM_001306069)	90	Adipor1
rod	chr2	131233728	131234605	12115	1211.5	1206.71	261	5' UTR (NM_144888, exon 1 of 7)	104	Mavs
rod	chr5	100518028	100518771	12115	1211.5	1206.71	299	promoter-TSS (NM_012001)	91	Cops4
rod	chr12	84617054	84618064	12106	1210.68	1205.89	407	promoter-TSS (NM_008992)	-93	Abcd4
rod	chr7	25267420	25268506	12101	1210.19	1205.4	573	intron (NM_001302811, intron 1 of 20)	264	Cic
rod	chr16	22857348	22858114	12086	1208.61	1203.83	370	promoter-TSS (NM_026400)	-62	Tbccd1
rod	chr1	91297691	91298847	12063	1206.38	1201.61	584	promoter-TSS (NM_016717)	-69	Scly
rod	chr12	87388094	87388785	12061	1206.11	1201.34	374	promoter-TSS (NM_011479)	-85	Sptlc2
rod	chr9	21927201	21927810	12031	1203.15	1198.38	281	promoter-TSS (NM_001164614)	29	Tmem205
rod	chr11	68691255	68692252	12022	1202.22	1197.45	575	promoter-TSS (NM_175260)	-161	Myh10
rod	chr13	92354412	92355324	12021	1202.14	1197.37	642	promoter-TSS (NM_010049)	85	Dhfr
rod	chr9	64253027	64253961	12021	1202.11	1197.34	671	5' UTR (NM_008927, exon 1 of 11)	111	Map2k1
rod	chr10	85916495	85917414	12015	1201.59	1196.82	593	promoter-TSS (NM_181650)	31	Prdm4
rod	chr2	157278780	157279719	12010	1201.04	1196.28	220	exon (NM_001039557, exon 1 of 25)	152	Rpn2
rod	chr9	109931245	109932163	12010	1201.02	1196.25	502	promoter-TSS (NM_001205330)	-70	Map4
rod	chr7	28692593	28694082	12001	1200.14	1195.38	1164	exon (NM_001163702, exon 1 of 5)	194	Fbxo27
rod	chr4	43058580	43059665	11992	1199.22	1194.45	316	5' UTR (NM_001081413, exon 1 of 40)	170	Unc13b
rod	chr7	143829465	143830405	11988	1198.86	1194.1	682	intron (NM_007856, intron 1 of 8)	6768	Dhcr7
rod	chr4	117550028	117550725	11986	1198.69	1193.93	250	promoter-TSS (NM_001285902)	12	Eri3
rod	chr8	121949867	121950918	11984	1198.45	1193.69	303	promoter-TSS (NM_001285983)	-99	Banp
rod	chr17	31519491	31520840	11969	1197	1192.24	601	promoter-TSS (NM_001083891)	51	Ndufv3
rod	chr4	148591161	148591820	11967	1196.78	1192.03	254	promoter-TSS (NM_009272)	-22	Srm
rod	chr8	94036635	94037562	11947	1194.79	1190.04	492	promoter-TSS (NM_026623)	-60	Nudt21
rod	chr5	24577210	24577969	11941	1194.15	1189.39	297	promoter-TSS (NM_013853)	-123	Abcf2
rod	chr1	151428036	151429170	11937	1193.74	1188.99	433	promoter-TSS (NM_026876)	-45	Trmt1l
rod	chr11	54860152	54861127	11935	1193.57	1188.82	531	promoter-TSS (NM_029327)	-49	Lyrm7
rod	chr2	156007741	156008557	11931	1193.17	1188.42	253	promoter-TSS (NM_001145352)	24	Ergic3
rod	chr7	28766172	28767050	11927	1192.77	1188.02	479	promoter-TSS (NM_010908)	33	Nfkbib
rod	chr11	63921826	63922691	11926	1192.63	1187.88	570	promoter-TSS (NM_018805)	25	Hs3st3b1
rod	chr8	70839086	70840131	11925	1192.55	1187.8	654	5' UTR (NM_027560, exon 1 of 8)	111	Arrdc2
rod	chr6	52639892	52640707	11914	1191.47	1186.72	478	promoter-TSS (NM_145567)	0	Hibadh
rod	chr15	37006923	37007938	11904	1190.42	1185.68	518	promoter-TSS (NM_026521)	-29	Zfp706
rod	chr7	29238000	29238681	11900	1190.07	1185.33	253	promoter-TSS (NM_029887)	18	Yif1b
rod	chr18	7626471	7627299	11900	1190.02	1185.28	554	promoter-TSS (NM_001081287)	-22	Mpp7
rod	chr8	94601323	94602313	11894	1189.48	1184.74	494	promoter-TSS (NM_026274)	-92	Fam192a
rod	chr9	123529301	123530162	11893	1189.3	1184.56	362	promoter-TSS (NM_030692)	-150	Sacm1l
rod	chr16	38088318	38089815	11886	1188.67	1183.93	627	promoter-TSS (NM_019827)	66	Gsk3b
rod	chr1	189687936	189688628	11880	1188.02	1183.28	304	promoter-TSS (NM_001081363)	-196	Cenpf
rod	chr17	8283007	8284398	11875	1187.59	1182.85	738	promoter-TSS (NM_018819)	-110	Mpc1
rod	chr10	40348540	40350069	11872	1187.3	1182.56	660	promoter-TSS (NM_001168304)	-3	Cdk19
rod	chr8	94097942	94098924	11868	1186.84	1182.11	534	5' UTR (NM_026116, exon 1 of 17)	378	Bbs2
rod	chr1	134060650	134061542	11865	1186.58	1181.84	401	Intergenic	18059	Btg2
rod	chr19	56821708	56822839	11860	1186.02	1181.29	568	Intergenic	-3935	Tdrd1
rod	chr15	101145417	101145949	11859	1185.99	1181.25	257	TTS (NM_001277255)	17161	Acvrl1
rod	chr1	135313390	135314183	11842	1184.28	1179.55	415	promoter-TSS (NM_011590)	-50	Timm17a
rod	chr2	118861670	118862370	11826	1182.68	1177.95	255	promoter-TSS (NM_019826)	20	Ivd
rod	chr1	92934133	92934956	11819	1181.97	1177.25	560	non-coding (NR_015525, exon 2 of 2)	137	Capn10
rod	chr4	11485476	11486324	11809	1180.96	1176.24	443	promoter-TSS (NM_001081183)	-58	1110037F02Rik
rod	chr2	156862633	156863652	11798	1179.9	1175.18	428	promoter-TSS (NM_026124)	21	1110008F13Rik
rod	chr2	154436020	154437001	11790	1179.06	1174.34	270	promoter-TSS (NM_172860)	27	Cbfa2t2
rod	chr3	95588374	95589184	11786	1178.66	1173.94	472	promoter-TSS (NM_001177670)	-155	Golph3l
rod	chr12	102439552	102440075	11782	1178.24	1173.53	263	promoter-TSS (NM_011175)	-117	Lgmn
rod	chr7	123377663	123378380	11771	1177.2	1172.49	274	promoter-TSS (NM_025304)	40	Lcmt1
rod	chr11	95041177	95041836	11769	1176.91	1172.2	270	promoter-TSS (NM_133667)	-136	Pdk2
rod	chr5	32458442	32459574	11768	1176.9	1172.18	466	promoter-TSS (NM_172707)	38	Ppp1cb
rod	chr2	174463747	174464429	11768	1176.81	1172.1	440	promoter-TSS (NM_025983)	13	Atp5e
rod	chr12	112644292	112645272	11759	1175.98	1171.27	465	promoter-TSS (NM_013929)	-46	Siva1
rod	chr11	90248901	90249998	11759	1175.92	1171.21	419	promoter-TSS (NM_026178)	-26	Mmd
rod	chr9	59616959	59617792	11753	1175.33	1170.62	266	promoter-TSS (NM_001205239)	92	Parp6
rod	chr15	82146734	82147987	11752	1175.21	1170.51	378	promoter-TSS (NM_033218)	92	Srebf2
rod	chr8	121652585	121653627	11743	1174.31	1169.61	427	Intergenic	-1173	Zcchc14
rod	chr8	83652084	83653157	11737	1173.73	1169.03	493	promoter-TSS (NM_018771)	-57	Gipc1
rod	chr4	137992976	137994189	11735	1173.56	1168.86	411	5' UTR (NM_001256195, exon 1 of 35)	127	Eif4g3
rod	chr16	22009058	22010019	11725	1172.6	1167.9	301	promoter-TSS (NR_027488)	55	Senp2
rod	chr10	121625875	121626842	11724	1172.45	1167.75	681	promoter-TSS (NM_001081056)	-43	Xpot
rod	chr1	187997535	187998388	11720	1172.05	1167.35	256	5' UTR (NM_011935, exon 1 of 7)	135	Esrrg
rod	chr9	66834426	66835480	11720	1172.03	1167.33	416	promoter-TSS (NM_026674)	-247	Aph1c
rod	chr5	136952940	136953588	11717	1171.78	1167.08	234	promoter-TSS (NM_001163243)	-11	Fis1
rod	chr7	127260488	127261209	11714	1171.42	1166.72	309	promoter-TSS (NM_023203)	-182	Dctpp1
rod	chr9	106476822	106477454	11708	1170.84	1166.14	353	promoter-TSS (NM_145620)	-171	Rrp9
rod	chr7	75455093	75456126	11708	1170.82	1166.12	408	promoter-TSS (NM_029332)	76	Akap13
rod	chr5	33335078	33335856	11701	1170.17	1165.47	391	promoter-TSS (NM_021500)	-105	Maea
rod	chr18	56924898	56926077	11690	1169.04	1164.34	733	promoter-TSS (NM_177115)	60	March3
rod	chr11	23633217	23634132	11684	1168.49	1163.8	493	promoter-TSS (NM_027860)	-44	0610010F05Rik
rod	chr4	40947749	40948806	11684	1168.44	1163.75	589	promoter-TSS (NM_001171739)	16	Bag1
rod	chr1	170174555	170175659	11677	1167.79	1163.1	486	promoter-TSS (NM_133806)	-143	Uap1
rod	chr9	26999366	27000043	11677	1167.7	1163.01	300	promoter-TSS (NM_144543)	28	Thyn1
rod	chr14	60250950	60252222	11669	1166.93	1162.24	578	promoter-TSS (NM_170591)	-208	Nupl1
rod	chr16	93831933	93832929	11667	1166.77	1162.08	278	intron (NM_001045529, intron 1 of 16)	310	Morc3
rod	chr10	115384141	115385577	11659	1165.99	1161.3	723	promoter-TSS (NM_025780)	-100	Zfc3h1
rod	chr17	56325476	56326356	11658	1165.86	1161.17	367	promoter-TSS (NM_172132)	-134	Kdm4b
rod	chr16	91646763	91648360	11658	1165.86	1161.17	1001	promoter-TSS (NM_178880)	-262	Son
rod	chr8	57511278	57512429	11656	1165.62	1160.93	451	promoter-TSS (NM_008252)	11	Hmgb2
rod	chr1	36444745	36445559	11654	1165.4	1160.72	591	exon (NM_001013374, exon 1 of 8)	119	Lman2l
rod	chr11	20542596	20544063	11645	1164.55	1159.86	490	promoter-TSS (NM_021372)	77	Sertad2
rod	chr7	101663387	101664106	11643	1164.39	1159.7	271	promoter-TSS (NM_009191)	-21	Clpb
rod	chr2	113326816	113328126	11639	1163.95	1159.27	847	promoter-TSS (NM_010230)	-265	Fmn1
rod	chr17	25727127	25727888	11637	1163.8	1159.12	441	promoter-TSS (NM_028009)	-93	Chtf18
rod	chr14	122533978	122534715	11634	1163.44	1158.76	272	promoter-TSS (NM_144844)	19	Pcca
rod	chr16	91597146	91598155	11627	1162.72	1158.04	676	promoter-TSS (NM_030018)	29	Tmem50b
rod	chr15	103272420	103273186	11625	1162.55	1157.87	351	promoter-TSS (NM_019817)	-115	Copz1
rod	chr18	65799926	65800854	11617	1161.73	1157.05	521	promoter-TSS (NM_025468)	-188	Sec11c
rod	chr4	135494216	135495190	11616	1161.68	1157	438	promoter-TSS (NM_028995)	-199	Nipal3
rod	chr11	102296586	102297504	11606	1160.64	1155.96	586	promoter-TSS (NM_001098837)	-416	Atxn7l3
rod	chr19	6334604	6335194	11605	1160.59	1155.91	299	promoter-TSS (NM_001168488)	-80	Men1
rod	chr1	93342581	93343936	11596	1159.68	1155	989	promoter-TSS (NM_023200)	-386	Ppp1r7
rod	chr11	60931552	60932563	11593	1159.4	1154.72	419	promoter-TSS (NR_027800)	1	Map2k3
rod	chr15	73060732	73061526	11590	1159.09	1154.41	492	promoter-TSS (NM_180662)	75	Trappc9
rod	chr10	75935532	75936522	11586	1158.64	1153.97	269	intron (NM_175329, intron 1 of 3)	454	Chchd10
rod	chr10	42501614	42502800	11584	1158.47	1153.8	469	5' UTR (NM_017472, exon 1 of 4)	153	Snx3
rod	chr5	123748856	123749934	11583	1158.37	1153.7	664	promoter-TSS (NM_001042421)	19	Rsrc2
rod	chr15	81810659	81811931	11576	1157.66	1152.99	699	promoter-TSS (NM_017376)	-119	Tef
rod	chr17	32320463	32321688	11574	1157.48	1152.81	789	TTS (NM_017476)	162	Akap8
rod	chr1	127773562	127774728	11574	1157.44	1152.77	508	promoter-TSS (NM_028399)	-19	Ccnt2
rod	chr10	77978056	77979173	11569	1156.99	1152.33	505	promoter-TSS (NM_026431)	-35	1810043G02Rik
rod	chr1	106171182	106172259	11565	1156.52	1151.85	318	promoter-TSS (NR_040630)	-148	Phlpp1
rod	chr18	66002256	66003025	11564	1156.44	1151.78	458	promoter-TSS (NM_001172062)	-6	Lman1
rod	chr5	20881482	20882790	11558	1155.87	1151.21	743	promoter-TSS (NM_177601)	-12	Phtf2
rod	chr13	48545741	48546933	11558	1155.87	1151.2	889	Intergenic	-8065	Mirlet7a-1
rod	chr9	20651637	20652275	11555	1155.55	1150.89	321	promoter-TSS (NM_023371)	-174	Pin1
rod	chr13	119689913	119690762	11543	1154.31	1149.65	306	promoter-TSS (NM_001291439)	-13	Hmgcs1
rod	chr17	80061844	80062624	11527	1152.8	1148.14	498	promoter-TSS (NM_144802)	34	Hnrnpll
rod	chr4	136285281	136286391	11526	1152.69	1148.03	718	promoter-TSS (NM_009557)	-233	Zfp46
rod	chr19	6276256	6277285	11521	1152.16	1147.51	434	promoter-TSS (NM_010119)	-125	Ehd1
rod	chr4	62360206	62360922	11511	1151.17	1146.51	410	promoter-TSS (NM_175090)	-16	Fkbp15
rod	chr11	5877927	5878564	11507	1150.71	1146.05	367	promoter-TSS (NM_008894)	10	Pold2
rod	chr10	7725524	7726339	11493	1149.31	1144.66	296	promoter-TSS (NM_011835)	-68	Katna1
rod	chr15	36608282	36609766	11477	1147.79	1143.15	886	promoter-TSS (NM_008774)	-51	Pabpc1
rod	chr11	69059282	69060269	11470	1147.08	1142.43	375	promoter-TSS (NM_028005)	1	Borcs6
rod	chr1	181841608	181842925	11464	1146.46	1141.81	846	intron (NM_133815, intron 1 of 13)	134	Lbr
rod	chr12	76556709	76557706	11458	1145.88	1141.24	606	intron (NM_153804, intron 1 of 18)	-9283	AI463170
rod	chr2	153740811	153741735	11447	1144.79	1140.15	403	promoter-TSS (NM_007896)	-14	Mapre1
rod	chr7	29180175	29180973	11445	1144.55	1139.91	468	promoter-TSS (NM_026545)	99	Psmd8
rod	chr4	124751108	124752131	11428	1142.87	1138.24	414	exon (NM_008385, exon 7 of 24)	7839	Mir698
rod	chr19	6241269	6242029	11424	1142.46	1137.83	313	promoter-TSS (NM_194348)	-19	Atg2a
rod	chr3	90292525	90293347	11424	1142.42	1137.78	531	Intergenic	22787	Mir7012
rod	chr2	32451863	32452351	11423	1142.38	1137.74	185	promoter-TSS (NM_146118)	-637	Slc25a25
rod	chr3	90253951	90254786	11423	1142.32	1137.68	247	promoter-TSS (NM_028881)	88	Crtc2
rod	chr12	85218959	85219790	11421	1142.2	1137.56	429	promoter-TSS (NM_145445)	-106	Eif2b2
rod	chr13	8885382	8886228	11421	1142.13	1137.49	494	5' UTR (NM_145360, exon 1 of 5)	199	Idi1
rod	chr11	60878289	60879385	11417	1141.79	1137.16	573	5' UTR (NM_001168507, exon 1 of 3)	201	Tmem11
rod	chr7	25267420	25268506	11417	1141.76	1137.13	754	intron (NM_001302811, intron 1 of 20)	264	Cic
rod	chr9	107533659	107534381	11415	1141.53	1136.89	291	promoter-TSS (NM_019704)	75	Tmem115
rod	chr6	48601561	48602535	11412	1141.22	1136.59	391	Intergenic	8165	Repin1
rod	chr3	94412617	94413582	11408	1140.81	1136.17	534	promoter-TSS (NM_028307)	-218	Tdrkh
rod	chr2	164804567	164805549	11407	1140.79	1136.16	439	promoter-TSS (NM_178375)	-56	Zswim3
rod	chr19	41980750	41981931	11407	1140.78	1136.15	738	promoter-TSS (NM_145500)	-205	Mms19
rod	chr11	20332551	20333454	11407	1140.71	1136.08	244	promoter-TSS (NM_018861)	-290	Slc1a4
rod	chr7	45814144	45814869	11395	1139.59	1134.96	265	promoter-TSS (NM_001112701)	-191	Cyth2
rod	chr12	108333576	108334614	11394	1139.44	1134.81	602	promoter-TSS (NM_010010)	-286	Cyp46a1
rod	chr17	15563918	15564895	11388	1138.86	1134.23	506	Intergenic	-1084	Prdm9
rod	chr2	32693809	32694648	11385	1138.55	1133.92	416	promoter-TSS (NM_010236)	-54	Fpgs
rod	chr9	66795130	66796198	11385	1138.51	1133.88	374	promoter-TSS (NM_177583)	-241	Aph1b
rod	chr18	67723854	67724911	11367	1136.8	1132.17	787	intron (NM_001127177, intron 1 of 8)	238	Ptpn2
rod	chr10	76531007	76531962	11359	1135.93	1131.31	510	promoter-TSS (NM_146006)	-120	Lss
rod	chr6	145340596	145341565	11353	1135.32	1130.7	278	Intergenic	-46544	1700073E17Rik
rod	chr5	33935890	33937000	11350	1135.09	1130.48	497	promoter-TSS (NM_011914)	-187	Nelfa
rod	chr8	95434448	95435383	11349	1134.9	1130.29	527	promoter-TSS (NM_008187)	-47	Cfap20
rod	chr14	55014538	55015825	11343	1134.36	1129.74	783	promoter-TSS (NM_026890)	-272	Ngdn
rod	chr7	113368775	113370270	11343	1134.32	1129.7	641	promoter-TSS (NM_133700)	-184	Btbd10
rod	chr18	21001219	21002349	11341	1134.17	1129.55	562	promoter-TSS (NM_001303011)	-173	Rnf138
rod	chr12	84361500	84362581	11327	1132.75	1128.14	434	promoter-TSS (NM_172582)	73	Coq6
rod	chr1	89454358	89455201	11327	1132.74	1128.12	365	promoter-TSS (NM_001037136)	-31	Agap1
rod	chr15	35155182	35156111	11327	1132.73	1128.12	652	5' UTR (NM_019635, exon 1 of 11)	159	Stk3
rod	chr7	116092838	116093689	11322	1132.21	1127.6	405	promoter-TSS (NM_019772)	-115	1700003G18Rik
rod	chr12	81780678	81781702	11317	1131.8	1127.19	610	promoter-TSS (NM_177395)	-20	Map3k9
rod	chr1	175692113	175693387	11305	1130.57	1125.97	701	promoter-TSS (NM_010098)	-118	Opn3
rod	chr6	72362074	72362961	11300	1130.01	1125.4	435	promoter-TSS (NM_025607)	-137	Rnf181
rod	chr1	86582146	86583019	11298	1129.88	1125.27	422	promoter-TSS (NM_008801)	-82	Pde6d
rod	chr4	95966887	95967773	11294	1129.47	1124.86	294	promoter-TSS (NM_030014)	-49	Hook1
rod	chr6	87671781	87672632	11293	1129.34	1124.73	488	promoter-TSS (NM_001170489)	-39	Aplf
rod	chr15	98181070	98181746	11287	1128.73	1124.13	426	Intergenic	13602	Ccdc184
rod	chr18	42261821	42262638	11286	1128.7	1124.09	400	promoter-TSS (NM_134137)	-159	Lars
rod	chr18	77046888	77047779	11281	1128.18	1123.58	472	promoter-TSS (NM_027721)	-38	Katnal2
rod	chr17	31658389	31659274	11281	1128.17	1123.56	435	promoter-TSS (NM_001163769)	-78	U2af1
rod	chr12	17266107	17267083	11274	1127.49	1122.88	394	promoter-TSS (NM_027959)	0	Pdia6
rod	chr13	54693541	54694726	11265	1126.57	1121.97	455	promoter-TSS (NR_027396)	-174	Rnf44
rod	chr13	55189897	55190830	11254	1125.44	1120.84	481	Intergenic	-19418	Nsd1
rod	chr4	151107610	151108945	11244	1124.47	1119.88	974	intron (NM_001081557, intron 11 of 23)	18708	Gm13090
rod	chr16	5049524	5050662	11243	1124.35	1119.76	452	promoter-TSS (NM_028720)	25	Ubn1
rod	chr6	8258840	8259861	11238	1123.86	1119.27	416	promoter-TSS (NM_026632)	63	Umad1
rod	chr12	54656032	54657019	11236	1123.62	1119.03	581	promoter-TSS (NM_134054)	46	Sptssa
rod	chr3	40846417	40847341	11235	1123.57	1118.97	424	promoter-TSS (NM_028140)	-25	Mfsd8
rod	chr8	60982763	60983771	11231	1123.17	1118.57	601	promoter-TSS (NM_007711)	44	Clcn3
rod	chr1	59912525	59913912	11228	1122.89	1118.3	416	exon (NM_001037725, exon 1 of 8)	213	Fam117b
rod	chr17	72836095	72836814	11217	1121.72	1117.13	268	promoter-TSS (NM_027166)	-249	Ypel5
rod	chr2	140066282	140067274	11215	1121.58	1116.99	543	promoter-TSS (NM_001159641)	27	Tasp1
rod	chr3	65392123	65392898	11211	1121.11	1116.52	549	promoter-TSS (NM_026155)	42	Ssr3
rod	chr8	111033542	111034416	11207	1120.76	1116.18	267	5' UTR (NM_146217, exon 1 of 21)	137	Aars
rod	chr7	4739550	4740293	11201	1120.14	1115.55	422	promoter-TSS (NM_001115018)	-205	Suv420h2
rod	chr1	36511378	36512857	11200	1120.02	1115.44	432	exon (NM_053186, exon 1 of 8)	242	Cnnm3
rod	chr1	86358732	86359832	11197	1119.73	1115.14	755	promoter-TSS (NR_015507)	173	Ncl
rod	chr15	80233653	80234418	11195	1119.55	1114.96	332	promoter-TSS (NM_178719)	-44	Mief1
rod	chr6	146642266	146643073	11194	1119.4	1114.82	262	promoter-TSS (NM_025315)	91	Med21
rod	chr7	30308290	30309060	11193	1119.35	1114.76	378	promoter-TSS (NM_198027)	-78	Alkbh6
rod	chr11	50325162	50326232	11192	1119.2	1114.62	602	promoter-TSS (NM_007597)	-24	Canx
rod	chr15	98917640	98918518	11185	1118.55	1113.96	602	promoter-TSS (NM_029098)	19	Lmbr1l
rod	chr10	119239704	119240921	11184	1118.44	1113.85	496	promoter-TSS (NM_027994)	-258	Cand1
rod	chr8	70212109	70213030	11177	1117.77	1113.19	634	promoter-TSS (NM_001007570)	-289	Slc25a42
rod	chr1	165236410	165237438	11177	1117.74	1113.16	588	promoter-TSS (NM_145513)	34	Tiprl
rod	chr2	26444950	26446120	11172	1117.28	1112.7	523	promoter-TSS (NM_153125)	-319	Sec16a
rod	chr10	74966565	74967529	11172	1117.25	1112.67	481	promoter-TSS (NM_010311)	-184	Gnaz
rod	chr11	85139579	85140609	11169	1116.94	1112.36	624	promoter-TSS (NM_001029934)	-139	Usp32
rod	chr1	131910154	131911281	11167	1116.73	1112.15	244	5' UTR (NM_175294, exon 1 of 7)	260	Nucks1
rod	chr5	134688318	134689374	11164	1116.4	1111.83	449	promoter-TSS (NM_010717)	-256	Limk1
rod	chr9	36767461	36768093	11163	1116.32	1111.74	344	promoter-TSS (NM_008408)	-199	Stt3a
rod	chr1	160194651	160195565	11157	1115.75	1111.18	474	promoter-TSS (NM_025474)	-152	Mrps14
rod	chr12	80790042	80791127	11153	1115.4	1110.82	425	promoter-TSS (NM_001242419)	53	Susd6
rod	chr11	54786798	54788085	11152	1115.22	1110.64	903	intron (NM_178626, intron 1 of 5)	261	Cdc42se2
rod	chr9	107587354	107588059	11151	1115.19	1110.62	279	promoter-TSS (NM_025903)	-11	Ifrd2
rod	chr5	149228912	149229740	11151	1115.16	1110.59	281	Intergenic	-35678	Alox5ap
rod	chr9	59577665	59578801	11151	1115.16	1110.58	414	promoter-TSS (NM_175235)	-104	Celf6
rod	chr10	94035219	94036630	11150	1115.03	1110.46	671	promoter-TSS (NM_001304720)	-76	Fgd6
rod	chr5	122849741	122850681	11149	1114.92	1110.34	360	promoter-TSS (NM_030564)	23	Rnf34
rod	chr11	6444040	6444871	11146	1114.6	1110.03	569	promoter-TSS (NM_029938)	-13	H2afv
rod	chr11	22286367	22287541	11144	1114.48	1109.91	739	promoter-TSS (NM_001252515)	-159	Ehbp1
rod	chr11	20248876	20249797	11142	1114.3	1109.72	625	promoter-TSS (NM_172260)	87	Cep68
rod	chr12	69724427	69725362	11142	1114.22	1109.65	486	promoter-TSS (NM_026536)	-21	L2hgdh
rod	chr9	65908480	65909547	11141	1114.13	1109.55	479	promoter-TSS (NM_173185)	4	Csnk1g1
rod	chr4	135272180	135273242	11139	1113.94	1109.36	763	promoter-TSS (NM_013885)	49	Clic4
rod	chr4	151057468	151058371	11138	1113.85	1109.28	610	promoter-TSS (NM_009498)	33	Vamp3
rod	chr2	119288227	119289162	11117	1111.76	1107.2	478	promoter-TSS (NM_172269)	-47	Vps18
rod	chr2	104590083	104590980	11109	1110.91	1106.34	288	promoter-TSS (NM_145529)	48	Cstf3
rod	chr13	111724915	111726163	11108	1110.82	1106.26	612	Intergenic	39361	Mier3
rod	chr2	27539760	27540731	11108	1110.82	1106.26	506	Intergenic	25099	Wdr5
rod	chr6	85374143	85375238	11107	1110.71	1106.15	612	promoter-TSS (NM_177466)	-57	Rab11fip5
rod	chr2	32450959	32451747	11106	1110.67	1106.11	571	5' UTR (NM_146118, exon 1 of 11)	117	Slc25a25
rod	chr13	112800521	112801582	11106	1110.61	1106.04	256	5' UTR (NM_008903, exon 1 of 6)	275	Plpp1
rod	chr4	136021342	136022067	11095	1109.55	1104.99	424	promoter-TSS (NM_013736)	-56	Tceb3
rod	chr5	123523637	123524797	11089	1108.98	1104.42	574	promoter-TSS (NM_023232)	-53	Diablo
rod	chr5	118732073	118732953	11087	1108.72	1104.15	275	intron (NM_172424, intron 13 of 30)	171794	Med13l
rod	chr7	80860601	80861280	11084	1108.45	1103.89	269	Intergenic	-1167	Zscan2
rod	chr7	98656064	98657249	11083	1108.37	1103.81	776	promoter-TSS (NM_172280)	-88	Emsy
rod	chr19	43689258	43690150	11082	1108.21	1103.65	414	promoter-TSS (NM_053103)	15	Entpd7
rod	chr13	55444604	55445714	11077	1107.77	1103.21	561	promoter-TSS (NM_001286066)	87	Grk6
rod	chr14	57889793	57890872	11071	1107.14	1102.59	593	promoter-TSS (NM_029492)	-71	Zdhhc20
rod	chr5	135903239	135904228	11065	1106.56	1102	522	Intergenic	15815	Hspb1
rod	chr11	69795182	69795718	11065	1106.53	1101.98	275	TTS (NM_010198)	487	Chrnb1
rod	chr11	3648487	3649748	11063	1106.39	1101.83	665	promoter-TSS (NM_001159288)	-304	Tug1
rod	chr11	69672206	69672798	11057	1105.8	1101.24	286	promoter-TSS (NM_001159375)	-79	Eif4a1
rod	chr18	31633877	31635240	11056	1105.61	1101.05	1101	intron (NM_172965, intron 1 of 20)	176	Sap130
rod	chr7	141215420	141216267	11056	1105.61	1101.05	370	promoter-TSS (NM_025886)	-16	Rassf7
rod	chr11	21571580	21572469	11054	1105.46	1100.91	368	promoter-TSS (NM_008618)	-91	Mdh1
rod	chr15	12824215	12825202	11050	1105.06	1100.51	531	promoter-TSS (NM_001130149)	-52	6030458C11Rik
rod	chr18	73571953	73573129	11040	1104.03	1099.48	531	promoter-TSS (NM_001039214)	-164	Mex3c
rod	chr1	74505498	74506482	11039	1103.97	1099.42	436	promoter-TSS (NM_021383)	-70	Rqcd1
rod	chr7	116503900	116504777	11034	1103.43	1098.88	420	promoter-TSS (NM_001130479)	-30	Nucb2
rod	chr17	33759717	33760796	11029	1102.92	1098.37	761	exon (NM_008997, exon 1 of 5)	229	Rab11b
rod	chr12	24571813	24572748	11022	1102.29	1097.74	361	promoter-TSS (NM_001161406)	-6	Grhl1
rod	chr6	95117504	95118432	11020	1102.08	1097.54	277	promoter-TSS (NM_001008785)	88	Kbtbd8
rod	chr7	80802688	80803820	11018	1101.84	1097.29	700	promoter-TSS (NM_016721)	77	Iqgap1
rod	chr19	46055885	46057272	11012	1101.25	1096.71	601	promoter-TSS (NM_001081214)	40	Pprc1
rod	chr2	130664008	130664798	11005	1100.52	1095.98	283	intron (NM_029832, intron 1 of 8)	242	Ddrgk1
rod	chr1	128102363	128103763	11001	1100.16	1095.61	413	promoter-TSS (NM_027678)	-16	Zranb3
rod	chr18	74215762	74216558	10994	1099.42	1094.87	316	promoter-TSS (NM_028868)	-52	Cxxc1
rod	chr1	180255553	180256735	10994	1099.4	1094.86	762	intron (NM_001128605, intron 1 of 10)	156	Psen2
rod	chr17	26939167	26940087	10992	1099.3	1094.76	469	promoter-TSS (NR_104458)	-89	Cuta
rod	chr4	155085987	155086901	10982	1098.2	1093.66	489	promoter-TSS (NM_001081100)	-133	Morn1
rod	chr11	100737873	100738759	10974	1097.45	1092.91	403	promoter-TSS (NM_024456)	-101	Rab5c
rod	chr19	53943889	53945180	10970	1097.09	1092.55	753	promoter-TSS (NM_001195338)	92	Bbip1
rod	chr14	31640466	31641467	10968	1096.89	1092.35	551	promoter-TSS (NM_019975)	-2	Hacl1
rod	chr11	120315812	120316892	10965	1096.5	1091.97	429	Intergenic	31061	Mir6935
rod	chr5	148928323	148929411	10957	1095.79	1091.25	400	promoter-TSS (NM_153572)	-220	Katnal1
rod	chr13	91223565	91224420	10956	1095.7	1091.16	455	promoter-TSS (NM_025770)	-6	Atg10
rod	chr1	93478059	93479326	10953	1095.31	1090.78	427	promoter-TSS (NM_010891)	224	Hdlbp
rod	chr7	79465626	79466883	10951	1095.2	1090.67	656	promoter-TSS (NM_017462)	18	Polg
rod	chr17	24960191	24961234	10947	1094.74	1090.21	588	promoter-TSS (NM_198937)	-90	Hn1l
rod	chr1	134962275	134963158	10942	1094.28	1089.75	257	5' UTR (NM_026024, exon 1 of 7)	152	Ube2t
rod	chr17	29549477	29550129	10939	1093.97	1089.44	239	promoter-TSS (NM_198647)	1	Tbc1d22b
rod	chr5	124598329	124599129	10936	1093.64	1089.11	378	promoter-TSS (NM_026486)	-20	Tctn2
rod	chr7	73557829	73558957	10934	1093.46	1088.94	844	promoter-TSS (NR_037569)	2	1810026B05Rik
rod	chr15	83171774	83172842	10929	1092.94	1088.41	516	promoter-TSS (NM_029787)	-100	Cyb5r3
rod	chr4	134534924	134535616	10927	1092.79	1088.26	446	promoter-TSS (NM_001256112)	-2	Mtfr1l
rod	chr8	71272108	71273061	10925	1092.52	1087.99	453	promoter-TSS (NM_015742)	5	Haus8
rod	chr4	119294159	119295036	10924	1092.46	1087.93	471	promoter-TSS (NM_011732)	-85	Ybx1
rod	chr4	136310427	136311310	10922	1092.28	1087.75	449	promoter-TSS (NM_028871)	-73	Hnrnpr
rod	chr17	87024810	87025917	10921	1092.18	1087.65	656	promoter-TSS (NM_019936)	37	Pigf
rod	chr1	37996858	37997552	10916	1091.69	1087.16	465	promoter-TSS (NM_172054)	3	Txndc9
rod	chr9	22156542	22157242	10913	1091.37	1086.84	242	promoter-TSS (NM_001082532)	46	Pigyl
rod	chr16	17131858	17132744	10907	1090.74	1086.22	585	promoter-TSS (NM_022324)	82	Sdf2l1
rod	chr11	75348114	75348889	10905	1090.55	1086.03	281	promoter-TSS (NM_001102611)	69	Smyd4
rod	chr11	20200812	20202107	10900	1090.09	1085.57	510	promoter-TSS (NM_008996)	-142	Rab1a
rod	chr9	14275839	14276768	10895	1089.59	1085.07	338	promoter-TSS (NM_030261)	3	Sesn3
rod	chr1	58504619	58505463	10890	1089	1084.48	416	promoter-TSS (NM_001271526)	68	Orc2
rod	chr8	25016416	25017578	10886	1088.69	1084.18	737	promoter-TSS (NM_007404)	-75	Adam9
rod	chr3	95928906	95930392	10882	1088.22	1083.7	272	exon (NM_023210, exon 1 of 7)	392	Anp32e
rod	chr2	152830539	152831926	10875	1087.51	1083	887	promoter-TSS (NM_001289717)	495	Bcl2l1
rod	chr3	104220087	104221358	10873	1087.39	1082.87	447	promoter-TSS (NM_133853)	-317	Magi3
rod	chr15	67175869	67177534	10869	1086.96	1082.44	1076	5' UTR (NM_009177, exon 1 of 9)	180	St3gal1
rod	chr14	31829851	31831184	10868	1086.85	1082.34	906	promoter-TSS (NM_001024604)	-103	Ankrd28
rod	chr6	128200105	128201128	10868	1086.83	1082.31	594	Intergenic	-16814	9330102E08Rik
rod	chr4	119173716	119174528	10864	1086.48	1081.97	556	promoter-TSS (NM_001145936)	73	Zfp691
rod	chr12	80259441	80261049	10860	1086.09	1081.57	1047	5' UTR (NM_134156, exon 1 of 21)	126	Actn1
rod	chr12	84995976	84996885	10853	1085.4	1080.89	267	5' UTR (NM_178363, exon 1 of 21)	110	Ylpm1
rod	chr11	103267028	103268151	10851	1085.17	1080.66	532	promoter-TSS (NM_016896)	-189	Map3k14
rod	chr19	29361519	29362170	10850	1085.07	1080.55	398	promoter-TSS (NM_026362)	26	Plgrkt
rod	chr17	74527757	74528937	10850	1085.03	1080.52	563	promoter-TSS (NM_007566)	52	Birc6
rod	chr2	127247579	127248299	10844	1084.47	1079.96	254	promoter-TSS (NM_025296)	-36	Tmem127
rod	chr8	13104697	13106074	10844	1084.44	1079.94	924	promoter-TSS (NM_146207)	-43	Pcid2
rod	chr8	105347615	105348390	10841	1084.11	1079.6	456	promoter-TSS (NM_001081332)	-33	Fhod1
rod	chr10	75211766	75212720	10838	1083.86	1079.36	279	promoter-TSS (NM_001145826)	-147	Specc1l
rod	chr11	53891267	53892190	10838	1083.82	1079.31	601	promoter-TSS (NM_011396)	-26	Slc22a5
rod	chr15	102721711	102722700	10831	1083.18	1078.67	546	promoter-TSS (NM_026192)	-28	Calcoco1
rod	chr4	132509704	132510797	10828	1082.81	1078.3	850	5' UTR (NM_144907, exon 1 of 10)	205	Sesn2
rod	chr13	112463567	112464633	10825	1082.57	1078.07	461	promoter-TSS (NM_010560)	30	Il6st
rod	chr15	102135867	102136756	10820	1082.05	1077.55	426	promoter-TSS (NM_001033277)	-97	Spryd3
rod	chr5	45449811	45450727	10818	1081.85	1077.34	564	promoter-TSS (NM_024236)	-40	Qdpr
rod	chr11	120467103	120467972	10798	1079.82	1075.32	429	promoter-TSS (NM_008244)	62	Arl16
rod	chr2	35336410	35337372	10797	1079.78	1075.28	688	exon (NM_013515, exon 1 of 7)	118	Stom
rod	chr11	119942330	119943704	10797	1079.75	1075.26	553	promoter-TSS (NM_001037754)	-75	Baiap2
rod	chr19	46395045	46395986	10791	1079.18	1074.69	197	intron (NM_016860, intron 1 of 10)	219	Actr1a
rod	chr13	96542205	96543549	10788	1078.83	1074.34	405	promoter-TSS (NM_012048)	142	Col4a3bp
rod	chr14	75844711	75846043	10785	1078.59	1074.09	458	promoter-TSS (NR_045294)	121	Tpt1
rod	chr12	69183704	69184868	10783	1078.32	1073.83	405	promoter-TSS (NM_025589)	128	Mgat2
rod	chr16	31429166	31430173	10782	1078.24	1073.74	718	intron (NM_001122683, intron 1 of 6)	917	Bdh1
rod	chr1	161070309	161071133	10781	1078.12	1073.63	456	promoter-TSS (NM_172644)	-46	Cenpl
rod	chr2	91264757	91265633	10780	1078.02	1073.52	426	promoter-TSS (NM_023854)	80	Arfgap2
rod	chr12	28817118	28817807	10780	1078.01	1073.51	415	intron (NM_201357, intron 3 of 8)	65635	Tssc1
rod	chr17	24549417	24550682	10768	1076.8	1072.31	554	promoter-TSS (NM_013630)	100	Pkd1
rod	chr12	29290855	29291481	10762	1076.29	1071.79	290	Intergenic	-237216	Myt1l
rod	chr19	47731141	47732266	10761	1076.1	1071.61	520	promoter-TSS (NM_026377)	-52	Sfr1
rod	chr4	83417243	83418066	10758	1075.83	1071.34	415	promoter-TSS (NM_029949)	-89	Snapc3
rod	chr1	192092194	192092847	10752	1075.24	1070.75	445	promoter-TSS (NM_011633)	78	Traf5
rod	chr1	191396452	191397853	10747	1074.77	1070.28	1182	promoter-TSS (NM_144880)	-112	Ppp2r5a
rod	chr7	30090096	30090981	10745	1074.59	1070.11	435	promoter-TSS (NM_152814)	-29	Zfp566
rod	chr2	156196250	156197367	10742	1074.26	1069.77	448	intron (NM_172674, intron 1 of 17)	162	Phf20
rod	chr5	135632391	135633066	10737	1073.74	1069.26	231	promoter-TSS (NM_146002)	75	Rhbdd2
rod	chr3	131564401	131565247	10736	1073.62	1069.14	341	promoter-TSS (NM_011863)	56	Papss1
rod	chr14	65833798	65834296	10733	1073.39	1068.9	249	promoter-TSS (NM_028039)	-78	Esco2
rod	chr15	86811306	86812481	10731	1073.17	1068.69	706	Intergenic	597435	Tbc1d22a
rod	chr7	45434153	45435150	10729	1072.98	1068.49	548	promoter-TSS (NM_030678)	-187	Gys1
rod	chr17	12915944	12916585	10725	1072.55	1068.07	274	promoter-TSS (NM_001290712)	-64	Tcp1
rod	chr3	32708164	32709270	10722	1072.21	1067.73	411	5' UTR (NM_019673, exon 1 of 14)	171	Actl6a
rod	chr9	22411264	22411915	10721	1072.19	1067.71	232	promoter-TSS (NM_026739)	13	9530077C05Rik
rod	chr11	118418695	118419577	10721	1072.14	1067.66	422	promoter-TSS (NM_001267592)	-18	Cant1
rod	chr11	59662038	59663070	10719	1071.91	1067.42	358	promoter-TSS (NM_012027)	59	Mprip
rod	chr11	76846120	76847284	10718	1071.84	1067.36	937	exon (NM_007754, exon 1 of 21)	306	Cpd
rod	chr9	21936635	21937418	10715	1071.5	1067.02	289	promoter-TSS (NM_001290299)	17	Plppr2
rod	chr5	20951083	20952152	10712	1071.26	1066.78	804	non-coding (NR_030699, exon 1 of 1)	204	Rsbn1l
rod	chr17	78736232	78737104	10709	1070.92	1066.44	463	promoter-TSS (NM_011500)	-108	Strn
rod	chr3	95159792	95160942	10699	1069.91	1065.43	578	promoter-TSS (NM_001272024)	-53	Sema6c
rod	chr2	71055268	71056195	10695	1069.58	1065.1	425	promoter-TSS (NM_001165982)	-12	Dcaf17
rod	chr19	5510185	5511054	10689	1068.92	1064.44	422	promoter-TSS (NM_001024560)	-131	Snx32
rod	chr12	59066412	59067284	10687	1068.78	1064.31	437	promoter-TSS (NM_008891)	-71	Pnn
rod	chr7	127895400	127895926	10687	1068.78	1064.31	285	promoter-TSS (NM_178600)	-46	Vkorc1
rod	chr4	43656118	43656972	10684	1068.4	1063.93	454	promoter-TSS (NM_026871)	-100	Hint2
rod	chr11	53430496	53431431	10679	1067.97	1063.49	579	promoter-TSS (NM_025352)	-133	Uqcrq
rod	chr5	130144041	130145307	10677	1067.79	1063.32	776	promoter-TSS (NM_172509)	-214	Kctd7
rod	chr7	29518156	29519282	10676	1067.69	1063.21	500	Intergenic	-13259	Sipa1l3
rod	chr11	116433712	116434530	10675	1067.52	1063.04	290	promoter-TSS (NM_176902)	27	Ubald2
rod	chr12	15815485	15817297	10674	1067.41	1062.94	1397	5' UTR (NM_144551, exon 1 of 3)	394	Trib2
rod	chr3	41082662	41083774	10672	1067.22	1062.75	480	promoter-TSS (NM_027558)	-172	Pgrmc2
rod	chr8	126593810	126595000	10671	1067.12	1062.65	808	promoter-TSS (NM_001164598)	-969	Irf2bp2
rod	chr17	87106871	87108113	10671	1067.11	1062.64	457	promoter-TSS (NM_019654)	-187	Socs5
rod	chr14	34033990	34034804	10651	1065.13	1060.66	386	Intergenic	-6681	Gm5460
rod	chr9	104002015	104003236	10649	1064.98	1060.51	565	promoter-TSS (NM_028721)	82	Nphp3
rod	chr6	121109557	121110652	10649	1064.93	1060.46	890	intron (NM_001270475, intron 1 of 31)	20917	Mical3
rod	chr3	116662028	116662897	10646	1064.65	1060.19	644	exon (NM_008246, exon 1 of 12)	214	Hiat1
rod	chr16	37539304	37540285	10646	1064.65	1060.19	522	promoter-TSS (NM_028812)	-26	Gtf2e1
rod	chr9	37207878	37208608	10646	1064.64	1060.17	280	promoter-TSS (NM_025464)	20	Tmem218
rod	chr10	91123282	91124472	10645	1064.53	1060.06	785	promoter-TSS (NM_133668)	86	Slc25a3
rod	chr9	121718765	121719766	10631	1063.19	1058.73	324	promoter-TSS (NM_010918)	85	Nktr
rod	chr13	112660269	112661418	10630	1063.02	1058.55	428	promoter-TSS (NM_178746)	78	Slc38a9
rod	chr2	140395024	140395638	10626	1062.66	1058.2	324	promoter-TSS (NM_001013802)	-99	Macrod2
rod	chr5	135962331	135963362	10624	1062.4	1057.94	449	intron (NM_001160366, intron 9 of 10)	11629	Ssc4d
rod	chr4	108619248	108620526	10622	1062.23	1057.77	645	promoter-TSS (NM_177045)	-69	Cc2d1b
rod	chr4	136285281	136286391	10621	1062.11	1057.65	216	promoter-TSS (NM_009557)	-233	Zfp46
rod	chr14	32159550	32160404	10616	1061.66	1057.2	332	promoter-TSS (NM_001033988)	90	Ncoa4
rod	chr12	79295985	79296735	10611	1061.19	1056.73	376	promoter-TSS (NM_001008550)	-78	Zfyve26
rod	chr11	106487227	106488299	10610	1061.07	1056.61	662	promoter-TSS (NM_023913)	33	Ern1
rod	chr2	121270911	121271860	10607	1060.76	1056.31	559	promoter-TSS (NM_013735)	21	Trp53bp1
rod	chr13	92354412	92355324	10599	1059.93	1055.48	266	promoter-TSS (NM_010049)	85	Dhfr
rod	chr9	72438154	72438869	10597	1059.77	1055.32	314	promoter-TSS (NM_008613)	-17	Mns1
rod	chr11	29547564	29548585	10596	1059.69	1055.23	666	promoter-TSS (NM_024277)	-35	Rps27a
rod	chr5	33782175	33783250	10591	1059.11	1054.66	633	promoter-TSS (NM_019694)	-9	Letm1
rod	chr8	83442075	83443032	10591	1059.11	1054.65	514	5' UTR (NM_001285992, exon 1 of 4)	108	Scoc
rod	chr1	171222131	171222926	10588	1058.88	1054.42	453	promoter-TSS (NM_001037170)	-15	Tomm40l
rod	chr2	161108438	161109479	10585	1058.51	1054.06	747	intron (NM_173368, intron 1 of 36)	127	Chd6
rod	chr9	108289998	108290763	10584	1058.43	1053.98	369	promoter-TSS (NM_025449)	-76	Nicn1
rod	chr5	32713598	32714540	10583	1058.35	1053.89	511	Intergenic	71557	Pisd
rod	chr3	65974242	65975106	10582	1058.26	1053.81	628	Intergenic	-16449	Ccnl1
rod	chr19	11965112	11965965	10580	1058.05	1053.6	434	promoter-TSS (NM_001033174)	-305	Osbp
rod	chr9	121857046	121858304	10571	1057.2	1052.75	924	5' UTR (NM_019814, exon 1 of 4)	325	Higd1a
rod	chr12	52790117	52791445	10569	1056.97	1052.52	564	intron (NM_198111, intron 1 of 13)	91398	Akap6
rod	chr7	144553243	144554287	10569	1056.94	1052.49	568	promoter-TSS (NM_001195086)	-36	Ppfia1
rod	chr8	83594077	83595001	10569	1056.92	1052.47	462	promoter-TSS (NM_027179)	-48	Tecr
rod	chr12	72535907	72536703	10569	1056.92	1052.47	368	promoter-TSS (NM_026327)	-52	Pcnxl4
rod	chr5	35892939	35893874	10567	1056.72	1052.27	379	promoter-TSS (NM_027373)	88	Afap1
rod	chr11	52098189	52099487	10565	1056.56	1052.11	506	promoter-TSS (NM_019411)	14	Ppp2ca
rod	chr2	119618106	119618995	10565	1056.55	1052.11	476	promoter-TSS (NM_001042653)	-46	Oip5
rod	chr8	70754352	70755278	10564	1056.45	1052	265	5' UTR (NM_009001, exon 1 of 5)	136	Rab3a
rod	chr7	128610917	128611816	10563	1056.39	1051.94	311	promoter-TSS (NM_178641)	2	Inpp5f
rod	chr4	44012342	44013001	10563	1056.34	1051.89	235	promoter-TSS (NM_001290470)	22	Clta
rod	chr1	53296658	53297455	10560	1056.08	1051.63	422	promoter-TSS (NM_153556)	-29	Pms1
rod	chr7	99380966	99382056	10560	1056.07	1051.62	403	promoter-TSS (NM_201352)	-38	Gdpd5
rod	chr8	46470566	46472056	10559	1055.94	1051.49	337	intron (NM_007981, intron 1 of 20)	274	Acsl1
rod	chr2	34870634	34871505	10559	1055.92	1051.47	402	promoter-TSS (NM_080554)	-108	Psmd5
rod	chr15	81960002	81961271	10558	1055.83	1051.38	946	intron (NM_001282040, intron 1 of 6)	293	Pmm1
rod	chr1	171328796	171329758	10553	1055.32	1050.87	468	5' UTR (NM_001128609, exon 1 of 6)	132	Dedd
rod	chr11	86484083	86484883	10551	1055.19	1050.75	444	promoter-TSS (NM_029788)	-174	Rnft1
rod	chr11	23305714	23306747	10551	1055.16	1050.71	717	promoter-TSS (NM_001190401)	-664	Usp34
rod	chr7	120981595	120982793	10545	1054.58	1050.14	774	promoter-TSS (NM_028955)	118	Cdr2
rod	chr16	18248357	18249282	10545	1054.55	1050.11	544	promoter-TSS (NM_001080999)	-63	Trmt2a
rod	chr18	75005523	75006196	10543	1054.37	1049.92	280	promoter-TSS (NM_001001181)	-40	BC031181
rod	chr11	121672746	121673569	10541	1054.15	1049.7	467	promoter-TSS (NM_178664)	-7	B3gntl1
rod	chr14	20393332	20394005	10539	1053.95	1049.51	335	promoter-TSS (NM_025440)	-114	Mrps16
rod	chr9	44396673	44397434	10538	1053.82	1049.38	241	promoter-TSS (NM_001293630)	-41	Slc37a4
rod	chr12	40445544	40446610	10532	1053.24	1048.8	379	promoter-TSS (NM_172803)	24	Dock4
rod	chr12	103425677	103426418	10530	1053.07	1048.63	276	promoter-TSS (NM_020494)	-181	Ddx24
rod	chr16	38522163	38523169	10526	1052.6	1048.16	551	promoter-TSS (NM_024273)	-3	Timmdc1
rod	chr2	121413281	121414421	10524	1052.42	1047.98	550	promoter-TSS (NM_007952)	-51	Pdia3
rod	chr7	141949432	141950955	10520	1052.03	1047.59	258	intron (NM_001009930, intron 1 of 19)	443	Brsk2
rod	chr15	73067283	73067972	10515	1051.57	1047.13	301	Intergenic	-6424	Trappc9
rod	chr4	152027198	152028201	10514	1051.45	1047.01	533	promoter-TSS (NM_133879)	-29	Zbtb48
rod	chr16	11065991	11066833	10513	1051.37	1046.93	279	5' UTR (NM_009223, exon 1 of 2)	114	Snn
rod	chr7	141327324	141328544	10510	1051.09	1046.65	811	promoter-TSS (NM_027797)	-196	Tmem80
rod	chr6	37870373	37871753	10510	1051.09	1046.65	305	5' UTR (NM_001272064, exon 1 of 19)	252	Trim24
rod	chr3	19187756	19188657	10509	1050.94	1046.5	418	promoter-TSS (NR_045575)	-14	Mtfr1
rod	chr7	67222156	67223057	10508	1050.87	1046.43	375	promoter-TSS (NM_001191051)	-9	Lysmd4
rod	chr11	6291397	6292729	10504	1050.42	1045.98	504	promoter-TSS (NM_001252288)	466	Ogdh
rod	chr4	109201446	109202486	10502	1050.21	1045.78	827	intron (NM_133885, intron 1 of 22)	306	Osbpl9
rod	chr11	79992462	79993564	10496	1049.63	1045.19	583	promoter-TSS (NM_199196)	-93	Suz12
rod	chr11	101441983	101442764	10491	1049.17	1044.74	315	5' UTR (NM_011289, exon 1 of 5)	129	Rpl27
rod	chr3	40893704	40894613	10489	1048.95	1044.52	445	promoter-TSS (NM_026622)	-118	3110057O12Rik
rod	chr17	26972614	26973514	10489	1048.93	1044.49	505	promoter-TSS (NM_001005916)	-115	Zbtb9
rod	chr16	21204290	21205344	10483	1048.32	1043.89	327	promoter-TSS (NM_010143)	22	Ephb3
rod	chr16	13818492	13819642	10477	1047.8	1043.37	727	promoter-TSS (NM_010946)	-210	Ntan1
rod	chr14	121878077	121879145	10472	1047.28	1042.85	454	promoter-TSS (NR_131002)	5	Ubac2
rod	chr15	76476955	76477946	10472	1047.23	1042.8	395	promoter-TSS (NM_008296)	6	Hsf1
rod	chr14	26969806	26970884	10468	1046.83	1042.4	773	intron (NM_145221, intron 1 of 21)	206	Appl1
rod	chr15	88751023	88752269	10464	1046.4	1041.97	430	promoter-TSS (NM_181412)	-65	Zbed4
rod	chr7	3644517	3645410	10453	1045.31	1040.88	552	promoter-TSS (NM_146176)	-305	Cnot3
rod	chr5	129886946	129887863	10450	1045.03	1040.6	461	promoter-TSS (NM_024166)	65	Chchd2
rod	chr15	77928599	77929336	10449	1044.94	1040.51	466	promoter-TSS (NM_019913)	26	Txn2
rod	chr10	59702113	59703033	10449	1044.92	1040.49	421	promoter-TSS (NM_144822)	10	Micu1
rod	chr14	69804849	69806057	10447	1044.79	1040.36	837	promoter-TSS (NM_153514)	92	Rhobtb2
rod	chr2	25574500	25575367	10446	1044.63	1040.21	471	promoter-TSS (NM_029293)	-63	Phpt1
rod	chr13	51644786	51645663	10446	1044.63	1040.2	408	promoter-TSS (NM_025415)	-7	Cks2
rod	chr6	125191302	125192577	10445	1044.59	1040.16	429	promoter-TSS (NM_025595)	-260	Mrpl51
rod	chr16	32608574	32609417	10444	1044.41	1039.98	315	promoter-TSS (NM_011638)	100	Tfrc
rod	chr16	20535131	20535888	10442	1044.23	1039.8	262	promoter-TSS (NM_009679)	30	Ap2m1
rod	chr7	100536615	100537408	10440	1044.01	1039.59	389	promoter-TSS (NM_183270)	-88	Coa4
rod	chr2	154656690	154657237	10438	1043.88	1039.46	245	promoter-TSS (NM_029362)	-62	Chmp4b
rod	chr15	101246140	101246844	10432	1043.27	1038.85	315	Intergenic	-20354	Nr4a1
rod	chr11	97883971	97884636	10426	1042.63	1038.21	215	promoter-TSS (NM_001081435)	-150	Fbxo47
rod	chr13	9093378	9094463	10425	1042.58	1038.16	422	promoter-TSS (NM_172585)	40	Larp4b
rod	chr2	92433694	92434459	10423	1042.39	1037.96	458	promoter-TSS (NM_009963)	-8	Cry2
rod	chr11	120150797	120151643	10418	1041.84	1037.42	581	5' UTR (NM_001164802, exon 1 of 11)	131	Slc38a10
rod	chr2	154569716	154570365	10410	1041.04	1036.62	262	promoter-TSS (NM_007891)	-149	E2f1
rod	chr9	70656393	70657567	10408	1040.8	1036.38	866	exon (NM_172772, exon 1 of 9)	194	Fam63b
rod	chr2	155381572	155382661	10407	1040.72	1036.3	588	intron (NM_178111, intron 1 of 3)	261	Trp53inp2
rod	chr19	38054179	38055143	10405	1040.59	1036.17	672	promoter-TSS (NM_028760)	-364	Cep55
rod	chr3	95893500	95894278	10402	1040.26	1035.84	362	promoter-TSS (NM_146104)	-32	Aph1a
rod	chr7	141327324	141328544	10402	1040.2	1035.78	382	promoter-TSS (NM_027797)	-196	Tmem80
rod	chr19	25138226	25138962	10398	1039.86	1035.44	404	intron (NM_028785, intron 23 of 47)	-98608	Kank1
rod	chr16	4679047	4680102	10384	1038.48	1034.07	737	exon (NM_030205, exon 1 of 28)	145	Coro7
rod	chr8	45999129	46000466	10384	1038.41	1034	848	promoter-TSS (NM_001039562)	52	Ankrd37
rod	chr13	55444604	55445714	10381	1038.19	1033.78	455	promoter-TSS (NM_001286066)	87	Grk6
rod	chr11	97702989	97703715	10379	1037.93	1033.52	288	promoter-TSS (NM_011971)	-82	Psmb3
rod	chr11	76201615	76202604	10377	1037.79	1033.38	378	promoter-TSS (NM_027773)	54	Fam57a
rod	chr2	180041886	180043376	10377	1037.74	1033.33	575	promoter-TSS (NM_011969)	148	Ss18l1
rod	chr11	75630551	75631486	10371	1037.2	1032.79	334	promoter-TSS (NM_008916)	-1	Inpp5k
rod	chr10	96616375	96617808	10371	1037.16	1032.75	468	promoter-TSS (NM_007569)	91	Btg1
rod	chr10	117746062	117746842	10367	1036.74	1032.33	394	promoter-TSS (NM_029875)	-94	Slc35e3
rod	chr3	58525279	58526369	10363	1036.3	1031.89	650	promoter-TSS (NM_030685)	3	Eif2a
rod	chr6	54816347	54817480	10357	1035.71	1031.31	253	promoter-TSS (NM_199143)	-2	Znrf2
rod	chr17	47501836	47502657	10356	1035.69	1031.28	473	promoter-TSS (NM_022015)	40	Taf8
rod	chr4	131853392	131854235	10356	1035.65	1031.25	439	intron (NM_025297, intron 2 of 9)	10343	Mecr
rod	chr10	61475293	61476462	10351	1035.15	1030.75	426	promoter-TSS (NM_153542)	45	Lrrc20
rod	chr2	24974774	24975633	10349	1034.91	1030.51	362	promoter-TSS (NM_001031808)	-106	Mrpl41
rod	chr12	8499879	8500521	10345	1034.57	1030.16	227	promoter-TSS (NM_007483)	-215	Rhob
rod	chr7	139212829	139213638	10345	1034.56	1030.16	467	promoter-TSS (NM_001143755)	-41	Lrrc27
rod	chr14	61556142	61557363	10341	1034.13	1029.73	750	5' UTR (NM_025697, exon 1 of 5)	133	Spryd7
rod	chr11	106216014	106217135	10333	1033.3	1028.9	464	promoter-TSS (NM_026009)	-208	Ccdc47
rod	chr11	69632342	69633449	10332	1033.22	1028.82	458	promoter-TSS (NM_011814)	-75	Fxr2
rod	chr5	100429053	100429928	10325	1032.58	1028.18	560	promoter-TSS (NR_034038)	44	5430416N02Rik
rod	chr10	61452220	61453174	10324	1032.42	1028.02	676	promoter-TSS (NM_010124)	-28	Eif4ebp2
rod	chr3	142700393	142701390	10323	1032.38	1027.98	599	promoter-TSS (NM_173763)	-156	Ccbl2
rod	chr13	49652626	49653484	10314	1031.48	1027.08	273	promoter-TSS (NR_073168)	-23	Nol8
rod	chr16	90283500	90284900	10311	1031.19	1026.8	958	5' UTR (NM_178923, exon 1 of 20)	225	Scaf4
rod	chr16	21422760	21423835	10309	1030.93	1026.54	389	intron (NM_001285894, intron 1 of 45)	180	Vps8
rod	chr2	104122405	104123428	10306	1030.62	1026.22	261	exon (NM_026634, exon 1 of 2)	148	A930018P22Rik
rod	chr12	102468740	102469731	10303	1030.3	1025.91	313	promoter-TSS (NM_013747)	102	Golga5
rod	chr8	26157906	26159113	10300	1030	1025.61	229	exon (NM_199042, exon 1 of 3)	341	Thap1
rod	chr16	44172791	44173339	10298	1029.82	1025.42	267	promoter-TSS (NM_001029889)	-332	Gm608
rod	chr9	59290980	59292011	10294	1029.43	1025.04	541	promoter-TSS (NM_028121)	-76	Adpgk
rod	chr2	5894913	5895968	10292	1029.21	1024.82	515	promoter-TSS (NM_021305)	-88	Sec61a2
rod	chr11	119490960	119491816	10291	1029.19	1024.79	377	promoter-TSS (NM_177394)	41	Endov
rod	chr10	81496226	81496984	10291	1029.17	1024.78	298	promoter-TSS (NM_134009)	-242	Ncln
rod	chr7	116442928	116444101	10281	1028.13	1023.74	556	promoter-TSS (NM_011083)	-57	Pik3c2a
rod	chr19	43524342	43525134	10272	1027.26	1022.87	344	promoter-TSS (NM_010324)	-133	Got1
rod	chr17	26715339	26716739	10266	1026.69	1022.3	992	intron (NM_029870, intron 1 of 8)	389	Crebrf
rod	chr4	11155912	11156826	10263	1026.33	1021.95	451	promoter-TSS (NM_001199105)	-72	Trp53inp1
rod	chr16	4655689	4656339	10260	1026.01	1021.62	391	intron (NM_030205, intron 7 of 27)	16069	Vasn
rod	chr4	129334969	129335764	10259	1025.97	1021.58	478	promoter-TSS (NM_025970)	3	Rbbp4
rod	chr15	83464137	83464937	10258	1025.81	1021.43	541	promoter-TSS (NM_001159509)	69	Pacsin2
rod	chr5	149051522	149053338	10255	1025.55	1021.17	1575	promoter-TSS (NM_001313894)	627	Hmgb1
rod	chr5	147076176	147077136	10248	1024.83	1020.45	456	promoter-TSS (NM_181730)	-84	Lnx2
rod	chr15	99972250	99973454	10242	1024.28	1019.89	532	promoter-TSS (NM_001284521)	72	Larp4
rod	chr12	72084998	72086405	10238	1023.82	1019.43	707	promoter-TSS (NM_001205067)	-137	Jkamp
rod	chr5	149636019	149636959	10230	1023.08	1018.7	731	promoter-TSS (NM_013559)	-174	Hsph1
rod	chr14	59440502	59441376	10228	1022.81	1018.43	432	promoter-TSS (NM_026908)	-42	Cab39l
rod	chr4	47352806	47353773	10226	1022.67	1018.29	305	promoter-TSS (NM_009370)	68	Tgfbr1
rod	chr9	44113257	44113867	10225	1022.55	1018.17	358	promoter-TSS (NM_153762)	-511	Rnf26
rod	chr8	4165698	4166643	10222	1022.22	1017.84	527	promoter-TSS (NM_001039578)	-396	Evi5l
rod	chr1	156718273	156719351	10214	1021.43	1017.05	818	promoter-TSS (NM_145413)	98	Fam20b
rod	chr7	83891653	83892449	10213	1021.35	1016.98	330	promoter-TSS (NM_023403)	51	Mesdc2
rod	chr17	34603368	34604503	10211	1021.17	1016.79	465	promoter-TSS (NM_019403)	-375	Rnf5
rod	chr14	54685995	54687164	10207	1020.79	1016.41	729	exon (NM_001085473, exon 1 of 19)	351	Acin1
rod	chr11	54522477	54523258	10203	1020.35	1015.98	258	promoter-TSS (NM_175258)	23	Rapgef6
rod	chr2	91236627	91237614	10200	1020.01	1015.63	550	promoter-TSS (NR_015464)	-25	A330069E16Rik
rod	chr9	21509778	21511235	10198	1019.9	1015.52	451	promoter-TSS (NM_010744)	-321	Tmed1
rod	chr13	45389360	45390559	10188	1018.83	1014.46	278	exon (NM_153789, exon 1 of 7)	218	Mylip
rod	chr8	23237346	23238038	10187	1018.73	1014.35	400	promoter-TSS (NM_024240)	-24	Gins4
rod	chr2	32137636	32138358	10185	1018.54	1014.17	425	Intergenic	-13151	Prrc2b
rod	chr10	40302044	40302671	10185	1018.52	1014.15	222	promoter-TSS (NM_007444)	-170	Amd1
rod	chr6	30896399	30897249	10179	1017.91	1013.54	428	promoter-TSS (NM_017478)	-30	Copg2
rod	chr1	91412611	91413695	10174	1017.47	1013.09	707	promoter-TSS (NM_019479)	69	Hes6
rod	chr5	136083617	136084466	10167	1016.71	1012.34	279	5' UTR (NM_133914, exon 1 of 21)	126	Rasa4
rod	chr6	37441693	37442623	10164	1016.49	1012.12	663	promoter-TSS (NM_178661)	-10	Creb3l2
rod	chr4	33247439	33248823	10157	1015.76	1011.39	305	exon (NM_001033225, exon 1 of 2)	656	Pnrc1
rod	chr13	91460247	91461426	10154	1015.44	1011.07	816	promoter-TSS (NM_024272)	-260	Ssbp2
rod	chr12	85485632	85486434	10151	1015.13	1010.77	430	Intergenic	12132	Fos
rod	chr2	34802035	34802548	10149	1014.99	1010.63	238	Intergenic	-2380	Rabepk
rod	chr9	70678542	70679653	10144	1014.44	1010.07	355	promoter-TSS (NM_007399)	97	Adam10
rod	chr4	134703714	134704858	10143	1014.35	1009.99	642	promoter-TSS (NM_207237)	4	Man1c1
rod	chr8	34965362	34966015	10143	1014.32	1009.96	402	promoter-TSS (NM_175091)	1	Tnks
rod	chr2	71211489	71212393	10141	1014.1	1009.74	198	promoter-TSS (NM_001198878)	-5	Dync1i2
rod	chr4	140960909	140961579	10140	1014.07	1009.71	360	promoter-TSS (NM_023374)	-27	Sdhb
rod	chr15	85859151	85860003	10133	1013.33	1008.96	481	promoter-TSS (NM_001168672)	-130	Gtse1
rod	chr16	4963864	4964781	10125	1012.57	1008.2	428	promoter-TSS (NM_001271586)	34	4930451G09Rik
rod	chr3	79286464	79287763	10124	1012.43	1008.07	873	Intergenic	-58262	Gm17359
rod	chr2	75658645	75659999	10123	1012.35	1007.98	489	promoter-TSS (NM_198090)	32	Gm6793
rod	chr17	33890490	33891110	10118	1011.84	1007.47	292	promoter-TSS (NM_001195298)	-167	Kifc1
rod	chr4	155811939	155812665	10118	1011.82	1007.46	472	promoter-TSS (NM_207678)	-187	Ccnl2
rod	chr8	72570568	72571518	10110	1011.07	1006.71	557	promoter-TSS (NM_172396)	5	Smim7
rod	chr10	128270203	128270892	10110	1011.03	1006.67	257	promoter-TSS (NM_019963)	-28	Stat2
rod	chr2	180455815	180456884	10109	1010.95	1006.59	403	Intergenic	-4628	Slco4a1
rod	chr11	86544198	86545278	10108	1010.85	1006.5	651	promoter-TSS (NM_001199047)	69	Rps6kb1
rod	chr9	55511524	55512509	10108	1010.81	1006.45	714	intron (NM_145615, intron 1 of 11)	226	Etfa
rod	chr8	94385798	94386966	10107	1010.79	1006.43	571	promoter-TSS (NM_022331)	-118	Herpud1
rod	chr16	10542576	10543370	10101	1010.14	1005.78	554	promoter-TSS (NM_021428)	81	Dexi
rod	chr1	66700579	66701369	10098	1009.87	1005.51	223	exon (NM_025683, exon 1 of 6)	143	Rpe
rod	chr3	84582131	84583381	10097	1009.7	1005.35	590	promoter-TSS (NM_001081093)	-131	Arfip1
rod	chr7	141221580	141222320	10088	1008.84	1004.49	278	promoter-TSS (NR_029793)	-457	Mir210
rod	chr7	125707012	125708218	10081	1008.19	1003.84	784	promoter-TSS (NM_001081022)	73	Gtf3c1
rod	chr19	5295024	5295940	10078	1007.89	1003.53	510	promoter-TSS (NM_030109)	-27	Sf3b2
rod	chr14	121713209	121714172	10076	1007.67	1003.32	523	intron (NM_134074, intron 1 of 52)	-15274	Dock9
rod	chr7	113206902	113208311	10071	1007.1	1002.75	439	5' UTR (NM_007489, exon 1 of 20)	142	Arntl
rod	chr2	84677743	84678550	10066	1006.69	1002.34	505	promoter-TSS (NM_025885)	27	Tmx2
rod	chr3	32396688	32397461	10065	1006.57	1002.22	300	Intergenic	-31410	Zmat3
rod	chr17	35121018	35121870	10060	1006.09	1001.75	376	promoter-TSS (NM_009975)	-15	Csnk2b
rod	chr4	116720405	116721398	10059	1005.92	1001.57	442	promoter-TSS (NM_146151)	-53	Tesk2
rod	chr10	122096532	122097842	10058	1005.86	1001.51	768	promoter-TSS (NM_153059)	-85	Tmem5
rod	chr19	46562930	46563543	10057	1005.76	1001.41	405	intron (NM_019718, intron 1 of 5)	9848	Arl3
rod	chr7	118129126	118130116	10057	1005.76	1001.41	585	promoter-TSS (NM_019419)	4	Arl6ip1
rod	chr5	34573005	34574207	10056	1005.66	1001.31	662	promoter-TSS (NM_001102444)	-108	Add1
rod	chr9	56950650	56951413	10053	1005.34	1000.99	220	intron (NM_178374, intron 1 of 8)	108	Snupn
rod	chr1	9748113	9748795	10050	1005.01	1000.66	398	promoter-TSS (NM_173443)	-72	Vcpip1
rod	chr7	45714921	45715584	10049	1005	1000.65	407	promoter-TSS (NM_020011)	-46	Sphk2
rod	chr11	78328000	78328827	10046	1004.69	1000.34	387	promoter-TSS (NM_201406)	-8	Pigs
rod	chr15	37960530	37961574	10042	1004.29	999.946	574	promoter-TSS (NM_199476)	3	Rrm2b
rod	chr6	13677310	13678562	10039	1003.97	999.626	744	promoter-TSS (NM_175312)	30	B630005N14Rik
rod	chr13	55362295	55363282	10038	1003.85	999.502	585	promoter-TSS (NM_025828)	-6	Lman2
rod	chr10	75772937	75773931	10037	1003.71	999.364	584	promoter-TSS (NM_010027)	-60	Ddt
rod	chr13	14062952	14064133	10033	1003.38	999.036	601	promoter-TSS (NM_194262)	-142	Ggps1
rod	chr5	21700995	21702146	10032	1003.2	998.859	484	promoter-TSS (NM_178728)	-226	Napepld
rod	chr3	19162693	19163442	10029	1002.94	998.598	451	promoter-TSS (NM_028840)	-3	Armc1
rod	chr10	80226227	80226998	10029	1002.93	998.585	288	promoter-TSS (NM_023431)	15	Mum1
rod	chr6	97500123	97500813	10028	1002.9	998.553	305	intron (NM_145148, intron 2 of 23)	117189	Frmd4b
rod	chr6	30146887	30147625	10021	1002.2	997.856	410	intron (NM_001164226, intron 11 of 11)	18736	Mir182
rod	chr17	26916631	26917308	10021	1002.17	997.828	342	promoter-TSS (NM_053173)	-121	Kifc5b
rod	chr10	109010529	109012331	10020	1002.02	997.678	496	promoter-TSS (NM_009306)	-455	Syt1
rod	chr8	109868249	109869435	10019	1001.92	997.575	247	intron (NM_001122594, intron 1 of 18)	239	Phlpp2
rod	chr11	5520514	5522344	10018	1001.86	997.515	379	intron (NM_001271730, intron 1 of 5)	788	Xbp1
rod	chr6	87811253	87812432	10018	1001.8	997.461	921	promoter-TSS (NM_001039394)	-64	Rab43
rod	chr13	107889902	107891598	10013	1001.32	996.976	321	promoter-TSS (NM_145456)	-686	Zswim6
rod	chr12	86507490	86508180	10001	1000.2	995.862	410	intron (NM_001159500, intron 5 of 6)	86191	Esrrb
rod	chr8	116978508	116979255	9998	999.803	995.466	508	promoter-TSS (NM_027103)	61	1700030J22Rik
rod	chr7	56049819	56050445	9993	999.326	994.99	257	promoter-TSS (NM_010418)	-23	Herc2
rod	chr4	43039910	43040651	9989	998.986	994.651	496	promoter-TSS (NM_001253354)	20	Fam214b
rod	chr8	22805272	22806119	9989	998.978	994.642	426	promoter-TSS (NM_001122820)	-42	Ap3m2
rod	chr14	69965322	69966273	9988	998.88	994.544	360	intron (NM_028560, intron 4 of 6)	-111647	Egr3
rod	chr1	119504403	119505106	9988	998.837	994.502	434	promoter-TSS (NM_022327)	27	Ralb
rod	chr19	8929008	8930099	9986	998.698	994.363	315	promoter-TSS (NM_009073)	-140	Eml3
rod	chr19	40611901	40612590	9986	998.636	994.302	405	promoter-TSS (NM_026260)	-31	Tctn3
rod	chr5	67847038	67848005	9984	998.494	994.16	428	promoter-TSS (NM_001284345)	-91	Atp8a1
rod	chr5	30232184	30233003	9980	998.091	993.758	344	promoter-TSS (NM_027652)	-24	Ept1
rod	chr5	30666416	30667216	9979	997.984	993.651	392	promoter-TSS (NM_001302130)	-70	Cenpa
rod	chr1	34439223	34440195	9975	997.562	993.229	563	promoter-TSS (NM_027159)	-37	Ccdc115
rod	chr11	120232569	120233062	9975	997.545	993.212	242	promoter-TSS (NM_198423)	-131	Bahcc1
rod	chr16	18088682	18089646	9975	997.544	993.211	543	promoter-TSS (NM_011172)	26	Prodh
rod	chr16	4541505	4542265	9969	996.912	992.581	443	Intergenic	17835	Tfap4
rod	chr17	68003727	68004472	9968	996.841	992.509	484	promoter-TSS (NM_172964)	8	Arhgap28
rod	chr13	90088949	90090074	9965	996.523	992.192	667	promoter-TSS (NM_028012)	96	Xrcc4
rod	chr2	118388219	118389159	9962	996.291	991.961	301	promoter-TSS (NM_013719)	72	Eif2ak4
rod	chr11	29246770	29247669	9961	996.105	991.775	637	promoter-TSS (NM_025740)	52	Cfap36
rod	chr10	18953199	18954159	9960	996.085	991.755	574	Intergenic	58284	Tnfaip3
rod	chr2	37703083	37704074	9957	995.8	991.471	430	Intergenic	-56294	Strbp
rod	chr15	89314947	89315777	9957	995.748	991.419	403	promoter-TSS (NM_001170561)	-51	Sbf1
rod	chr2	125624949	125625520	9956	995.687	991.358	257	promoter-TSS (NM_001081091)	-122	Cep152
rod	chr9	13826816	13828109	9955	995.579	991.25	786	promoter-TSS (NM_026665)	-264	Fam76b
rod	chr6	86365297	86366194	9955	995.574	991.245	267	promoter-TSS (NM_025591)	63	Fam136a
rod	chr4	101647034	101647926	9955	995.521	991.193	254	promoter-TSS (NM_175036)	-303	Leprot
rod	chr13	49420758	49421632	9954	995.482	991.153	395	promoter-TSS (NM_199056)	-28	Ippk
rod	chr11	75678718	75680124	9947	994.769	990.441	484	5' UTR (NM_001277219, exon 1 of 3)	162	Crk
rod	chr19	45782582	45784060	9945	994.53	990.203	1098	promoter-TSS (NM_023799)	-30	Mgea5
rod	chr7	101301606	101302627	9943	994.307	989.981	588	promoter-TSS (NM_001111111)	-29	Atg16l2
rod	chr5	142550718	142551593	9941	994.176	989.85	435	promoter-TSS (NM_178702)	-58	Radil
rod	chr1	168431964	168432699	9940	994.05	989.724	496	promoter-TSS (NM_001291509)	-163	Pbx1
rod	chr5	150665067	150666005	9937	993.724	989.399	636	promoter-TSS (NM_201369)	76	N4bp2l2
rod	chr9	26805891	26806787	9936	993.694	989.369	635	promoter-TSS (NM_153803)	78	Glb1l2
rod	chr9	21545768	21547003	9934	993.494	989.169	839	promoter-TSS (NM_021531)	-508	Carm1
rod	chr8	125569232	125570480	9932	993.284	988.96	735	Intergenic	-14782	4930567H12Rik
rod	chr10	61695072	61695887	9928	992.845	988.521	390	promoter-TSS (NM_027912)	-34	Tysnd1
rod	chr7	126695051	126696259	9927	992.782	988.459	808	promoter-TSS (NM_175103)	128	Slx1b
rod	chr17	28312845	28314107	9927	992.738	988.414	595	promoter-TSS (NR_028297)	-54	Fance
rod	chr1	39367524	39368439	9927	992.717	988.394	274	5' UTR (NM_001252219, exon 1 of 5)	131	Rpl31
rod	chr5	33629083	33630064	9925	992.599	988.276	642	promoter-TSS (NM_178390)	61	Fam53a
rod	chr8	122281269	122282282	9925	992.521	988.198	670	promoter-TSS (NM_009569)	-365	Zfpm1
rod	chr8	72492484	72493240	9925	992.509	988.186	345	promoter-TSS (NM_177766)	-248	Slc35e1
rod	chr10	41886996	41888091	9921	992.148	987.826	403	exon (NM_001013370, exon 1 of 10)	105	Sesn1
rod	chr6	113306292	113307343	9921	992.146	987.824	494	promoter-TSS (NM_030178)	-319	Brpf1
rod	chr7	92669511	92670589	9921	992.103	987.781	523	promoter-TSS (NM_029078)	-138	Pcf11
rod	chr11	116029968	116031137	9916	991.611	987.29	246	intron (NM_001286006, intron 1 of 15)	237	Unk
rod	chr8	114439168	114440202	9913	991.35	987.029	295	promoter-TSS (NM_019573)	33	Wwox
rod	chr17	28690815	28692330	9909	990.962	986.643	523	promoter-TSS (NM_001168513)	231	Mapk14
rod	chr5	31494332	31494926	9908	990.864	986.544	356	promoter-TSS (NM_133756)	-132	Gpn1
rod	chr16	32246424	32247391	9906	990.699	986.379	720	promoter-TSS (NM_026898)	117	Fbxo45
rod	chr7	100607182	100608592	9903	990.363	986.044	285	5' UTR (NM_001163663, exon 1 of 8)	109	Mrpl48
rod	chr8	84893446	84894184	9901	990.162	985.844	443	5' UTR (NM_008097, exon 1 of 11)	106	Gcdh
rod	chr9	106438047	106438990	9898	989.823	985.506	374	promoter-TSS (NM_025371)	-283	Acy1
rod	chr5	123014713	123015686	9891	989.198	984.882	276	5' UTR (NM_175423, exon 1 of 2)	126	Orai1
rod	chr11	68852419	68853402	9891	989.132	984.815	701	intron (NM_023668, intron 1 of 8)	220	Ndel1
rod	chr10	119239704	119240921	9884	988.429	984.114	848	promoter-TSS (NM_027994)	-258	Cand1
rod	chr10	19591578	19592396	9880	988.003	983.688	304	promoter-TSS (NM_010511)	29	Ifngr1
rod	chr17	46555552	46556564	9878	987.879	983.565	766	5' UTR (NM_020493, exon 1 of 7)	104	Srf
rod	chr6	52012137	52013154	9873	987.355	983.042	553	promoter-TSS (NM_018773)	-97	Skap2
rod	chr8	72443435	72444226	9871	987.144	982.831	397	promoter-TSS (NM_028500)	-49	1700030K09Rik
rod	chr9	66124603	66125124	9870	987.067	982.755	310	promoter-TSS (NM_019727)	22	Snx1
rod	chr9	100642569	100643996	9869	986.917	982.605	809	promoter-TSS (NM_009282)	-340	Stag1
rod	chr9	22307179	22308187	9866	986.681	982.37	573	promoter-TSS (NM_145612)	-45	Zfp810
rod	chr5	31192615	31193600	9852	985.24	980.931	532	promoter-TSS (NM_153680)	31	Eif2b4
rod	chr5	24685442	24686317	9851	985.122	980.813	407	promoter-TSS (NM_001305264)	65	Nub1
rod	chr10	80053244	80053811	9850	985.089	980.78	321	promoter-TSS (NM_001037741)	40	Gpx4
rod	chr18	36744151	36745028	9850	985.07	980.761	453	promoter-TSS (NM_011879)	-3	Ndufa2
rod	chr9	58581933	58582965	9847	984.718	980.41	311	exon (NM_001293673, exon 1 of 8)	209	Nptn
rod	chr3	122245196	122246369	9847	984.707	980.398	238	5' UTR (NM_008129, exon 1 of 7)	226	Gclm
rod	chr6	146336280	146337819	9840	984.044	979.737	1161	intron (NM_019923, intron 26 of 56)	165173	Itpr2
rod	chr6	47813046	47813877	9840	984.031	979.724	421	promoter-TSS (NM_009787)	50	Pdia4
rod	chr2	30237192	30238279	9839	983.966	979.659	437	promoter-TSS (NR_028299)	-33	Lrrc8a
rod	chr7	143822337	143823337	9839	983.916	979.609	571	promoter-TSS (NM_030221)	15	Nadsyn1
rod	chr7	118243028	118244341	9834	983.453	979.147	823	promoter-TSS (NR_027879)	-48	Smg1
rod	chr6	113482446	113483648	9830	983.053	978.748	809	promoter-TSS (NM_133930)	-522	Creld1
rod	chr19	6363264	6364262	9829	982.964	978.659	348	promoter-TSS (NM_001110791)	73	Sf1
rod	chr11	87108542	87109583	9817	981.773	977.47	330	promoter-TSS (NM_025377)	-198	Ska2
rod	chr6	113306292	113307343	9814	981.479	977.176	311	promoter-TSS (NM_030178)	-319	Brpf1
rod	chr5	129895333	129896083	9813	981.347	977.045	354	promoter-TSS (NM_183088)	-15	Zbed5
rod	chr17	5491217	5493119	9809	980.97	976.669	323	promoter-TSS (NM_146073)	-432	Zdhhc14
rod	chr2	157737103	157737774	9808	980.876	976.575	273	promoter-TSS (NM_025680)	38	Ctnnbl1
rod	chr2	127269783	127270379	9805	980.551	976.251	391	promoter-TSS (NM_139308)	-148	Stard7
rod	chr1	193173026	193174073	9804	980.493	976.193	472	promoter-TSS (NM_001160360)	-27	A130010J15Rik
rod	chr4	128992955	128993633	9801	980.178	975.878	241	promoter-TSS (NM_016895)	70	Ak2
rod	chr13	48878345	48879040	9801	980.165	975.865	418	TTS (NM_001033268)	-7808	Phf2
rod	chr2	154892337	154893321	9793	979.341	975.043	560	promoter-TSS (NM_026030)	77	Eif2s2
rod	chr12	106009935	106010581	9792	979.233	974.935	242	promoter-TSS (NM_001029844)	-5	Vrk1
rod	chr13	64161504	64162482	9792	979.209	974.912	284	exon (NM_019986, exon 1 of 8)	127	Habp4
rod	chr7	28810208	28811036	9790	979.014	974.717	478	promoter-TSS (NM_177301)	-268	Hnrnpl
rod	chr8	36248002	36249814	9789	978.994	974.697	1502	exon (NM_001081150, exon 1 of 12)	608	Lonrf1
rod	chr19	47865275	47865998	9789	978.978	974.68	475	promoter-TSS (NM_026619)	92	Gsto2
rod	chr1	180568514	180569504	9786	978.63	974.333	389	promoter-TSS (NM_007415)	34	Parp1
rod	chr2	119029017	119029701	9786	978.618	974.322	435	promoter-TSS (NM_199310)	34	Ccdc32
rod	chr16	18347904	18348578	9786	978.604	974.307	239	promoter-TSS (NM_001272029)	59	Arvcf
rod	chr10	128525393	128526325	9783	978.37	974.073	667	promoter-TSS (NM_011843)	0	Esyt1
rod	chr11	76406611	76407461	9780	978.047	973.752	249	promoter-TSS (NM_023355)	-107	Timm22
rod	chr17	65950654	65951579	9780	978.042	973.747	594	promoter-TSS (NM_023053)	70	Twsg1
rod	chr10	62577911	62578737	9777	977.77	973.475	601	exon (NM_028197, exon 1 of 7)	133	Kif1bp
rod	chr4	118179482	118180350	9777	977.754	973.459	611	5' UTR (NM_172382, exon 1 of 19)	127	Kdm4a
rod	chr2	109917276	109918347	9775	977.551	973.256	272	5' UTR (NM_172671, exon 1 of 18)	165	Lgr4
rod	chr1	125435096	125436241	9771	977.15	972.856	684	promoter-TSS (NM_001205386)	58	Actr3
rod	chr2	32775284	32776100	9768	976.857	972.563	428	promoter-TSS (NM_177384)	-59	Ttc16
rod	chr1	13372167	13374288	9767	976.704	972.411	385	promoter-TSS (NM_001302702)	-799	Ncoa2
rod	chr11	96916002	96916853	9764	976.434	972.141	583	promoter-TSS (NM_030248)	86	Cdk5rap3
rod	chr12	83519999	83520832	9759	975.914	971.622	405	promoter-TSS (NM_030246)	-50	Dcaf4
rod	chr2	167931913	167932730	9758	975.897	971.605	389	promoter-TSS (NM_011201)	-5	Ptpn1
rod	chr19	53599773	53600952	9757	975.778	971.487	308	promoter-TSS (NM_007790)	-33	Smc3
rod	chr8	57486879	57488170	9751	975.189	970.898	1042	promoter-TSS (NR_126555)	335	Sap30
rod	chr9	67043374	67044253	9747	974.71	970.42	578	promoter-TSS (NM_001164252)	57	Tpm1
rod	chr5	34169200	34169964	9739	973.997	969.709	364	promoter-TSS (NM_146159)	-56	Poln
rod	chr18	42274982	42275846	9738	973.8	969.513	295	promoter-TSS (NM_172626)	61	Rbm27
rod	chr4	137356917	137357976	9732	973.225	968.939	824	intron (NM_001243769, intron 1 of 5)	312	Cdc42
rod	chr11	120572527	120573563	9732	973.206	968.92	749	promoter-TSS (NM_011032)	-109	P4hb
rod	chr7	16097964	16098805	9731	973.144	968.858	331	promoter-TSS (NM_025898)	-258	Napa
rod	chr11	74829903	74831065	9731	973.134	968.848	517	promoter-TSS (NM_010813)	-440	Mnt
rod	chr4	156109568	156110286	9727	972.731	968.446	273	promoter-TSS (NM_177205)	-71	9430015G10Rik
rod	chr6	115675787	115677035	9727	972.718	968.432	820	5' UTR (NM_029780, exon 1 of 17)	224	Raf1
rod	chr7	98308712	98309962	9726	972.609	968.324	825	intron (NM_025408, intron 1 of 10)	190	Acer3
rod	chr1	91540078	91541063	9725	972.528	968.243	393	promoter-TSS (NM_001039126)	6	Asb1
rod	chr14	57236059	57237118	9719	971.948	967.664	671	Intergenic	-102978	Gjb6
rod	chr9	96363724	96364887	9718	971.818	967.534	700	promoter-TSS (NM_007502)	-7	Atp1b3
rod	chr6	72512238	72513150	9711	971.173	966.89	340	Intergenic	-31697	Capg
rod	chr16	62846547	62847539	9709	970.993	966.71	535	promoter-TSS (NM_026577)	-3	Arl13b
rod	chr17	48408990	48410560	9708	970.898	966.616	918	promoter-TSS (NM_001289490)	45	Nfya
rod	chr7	81570817	81572031	9707	970.713	966.431	417	exon (NM_001004185, exon 1 of 10)	132	Whamm
rod	chr7	35055771	35056877	9706	970.638	966.356	867	intron (NM_009884, intron 1 of 1)	242	Cebpg
rod	chr9	121710043	121710845	9706	970.601	966.32	231	promoter-TSS (NM_026794)	55	Deb1
rod	chr4	154898890	154899513	9704	970.464	966.183	325	promoter-TSS (NM_025582)	-159	Fam213b
rod	chr19	29521819	29523195	9702	970.218	965.937	458	promoter-TSS (NR_015567)	225	Ric1
rod	chr8	94214208	94214982	9699	969.972	965.691	287	promoter-TSS (NM_172410)	-6	Nup93
rod	chr16	17405307	17406375	9699	969.946	965.666	629	promoter-TSS (NM_023348)	-159	Snap29
rod	chr14	21075679	21076507	9698	969.896	965.616	295	promoter-TSS (NM_001243041)	-59	Adk
rod	chr9	113930516	113931292	9697	969.703	965.423	435	promoter-TSS (NM_001083319)	-30	Ubp1
rod	chr5	135957328	135957981	9694	969.447	965.168	418	Intergenic	16821	Ssc4d
rod	chr10	59221201	59222289	9693	969.329	965.05	639	promoter-TSS (NM_172939)	102	Sept10
rod	chr9	108305827	108306958	9692	969.227	964.948	392	promoter-TSS (NM_133986)	233	Rhoa
rod	chr8	72421151	72422024	9686	968.651	964.373	425	promoter-TSS (NM_001289859)	-114	Eps15l1
rod	chr1	72582796	72583828	9685	968.598	964.32	380	promoter-TSS (NM_018817)	61	Smarcal1
rod	chr17	29490289	29491477	9682	968.294	964.017	293	promoter-TSS (NM_008842)	-162	Pim1
rod	chr9	119340681	119341759	9682	968.274	963.996	610	promoter-TSS (NM_130864)	-74	Acaa1a
rod	chr9	57075716	57076539	9680	968.04	963.763	450	promoter-TSS (NM_011378)	-248	Sin3a
rod	chr17	28223629	28224504	9679	967.961	963.685	606	exon (NM_027185, exon 7 of 11)	-8687	Ppard
rod	chr4	149517803	149518558	9677	967.763	963.486	318	promoter-TSS (NM_023465)	-60	Ctnnbip1
rod	chr10	62300166	62300939	9675	967.538	963.262	378	intron (NM_001146100, intron 3 of 17)	39868	Hk1
rod	chr8	69625049	69625863	9673	967.35	963.074	565	promoter-TSS (NM_172754)	92	Zfp868
rod	chr4	107923191	107923974	9668	966.808	962.533	404	promoter-TSS (NM_009949)	6	Cpt2
rod	chr1	175625067	175625937	9667	966.792	962.518	602	exon (NM_010209, exon 1 of 10)	133	Fh1
rod	chr10	11149059	11149984	9667	966.722	962.448	319	promoter-TSS (NM_001077707)	92	Shprh
rod	chr18	49832173	49833212	9664	966.5	962.226	421	promoter-TSS (NM_001081371)	-304	Dmxl1
rod	chr11	58322944	58323924	9664	966.423	962.15	463	promoter-TSS (NR_046280)	-69	Zfp672
rod	chr8	111940251	111941064	9662	966.205	961.932	362	promoter-TSS (NM_026693)	-45	Gabarapl2
rod	chr19	41932968	41933848	9657	965.725	961.453	419	promoter-TSS (NM_025644)	-64	Zdhhc16
rod	chr4	132421718	132422855	9654	965.407	961.136	771	intron (NM_001161797, intron 1 of 12)	159	Phactr4
rod	chr4	149166241	149167305	9651	965.17	960.899	506	promoter-TSS (NM_001081274)	-66	Pgd
rod	chr11	84179121	84180578	9649	964.947	960.676	464	Intergenic	-12374	Gm11437
rod	chr11	72129842	72130684	9648	964.88	960.609	316	intron (NM_001024927, intron 1 of 19)	5626	Pitpnm3
rod	chr16	35021947	35022932	9647	964.727	960.457	396	promoter-TSS (NM_023587)	19	Hacd2
rod	chr14	54603047	54603725	9646	964.623	960.353	429	intron (NM_028890, intron 1 of 6)	2522	4931414P19Rik
rod	chr16	93711409	93712492	9644	964.465	960.195	311	promoter-TSS (NM_027293)	44	Dopey2
rod	chr5	139460316	139460981	9643	964.387	960.118	268	promoter-TSS (NM_028469)	-115	3110082I17Rik
rod	chr4	148448190	148448899	9639	963.998	959.729	270	promoter-TSS (NM_020009)	-37	Mtor
rod	chr17	46751832	46752581	9638	963.856	959.587	456	promoter-TSS (NM_001305988)	7	Cnpy3
rod	chr2	113574338	113575024	9635	963.593	959.325	264	intron (NM_001285458, intron 6 of 16)	-110409	Fmn1
rod	chr9	31210948	31212190	9634	963.431	959.163	952	intron (NM_009691, intron 1 of 15)	246	Aplp2
rod	chr1	191820982	191821682	9631	963.194	958.927	427	promoter-TSS (NM_010892)	-141	Nek2
rod	chr12	73907411	73908714	9628	962.851	958.584	400	5' UTR (NM_010431, exon 1 of 15)	196	Hif1a
rod	chr1	180904030	180904770	9627	962.768	958.502	212	5' UTR (NM_133705, exon 1 of 7)	126	Pycr2
rod	chr11	54955579	54956596	9626	962.662	958.396	555	5' UTR (NM_001199275, exon 2 of 19)	6852	Tnip1
rod	chr4	139574137	139575019	9626	962.602	958.336	365	promoter-TSS (NM_001205173)	-142	Iffo2
rod	chr12	86725676	86726702	9623	962.345	958.08	758	intron (NM_144524, intron 1 of 9)	271	Angel1
rod	chr2	130273788	130274943	9622	962.211	957.945	554	promoter-TSS (NM_024193)	-46	Nop56
rod	chr10	111298199	111299086	9620	962.067	957.802	428	promoter-TSS (NM_027914)	-36	Bbs10
rod	chr11	60210260	60210773	9620	962.042	957.777	249	intron (NM_011480, intron 1 of 18)	-8190	Mir6922
rod	chr17	33915584	33916314	9619	961.994	957.729	352	promoter-TSS (NM_020625)	-227	Zbtb22
rod	chr14	16364731	16366397	9619	961.917	957.652	385	5' UTR (NM_009409, exon 1 of 36)	358	Top2b
rod	chr17	25578873	25579767	9615	961.592	957.328	236	exon (NM_029624, exon 1 of 11)	146	Lmf1
rod	chr2	155973277	155973836	9613	961.374	957.11	299	intron (NM_001129999, intron 14 of 32)	16999	Cep250
rod	chr14	27428353	27429728	9608	960.817	956.554	434	5' UTR (NM_028945, exon 1 of 24)	194	Fam208a
rod	chr8	13676828	13678089	9602	960.261	956	854	5' UTR (NM_009025, exon 1 of 24)	128	Rasa3
rod	chr1	151343985	151344885	9602	960.237	955.975	442	promoter-TSS (NM_001039511)	-63	Ivns1abp
rod	chr3	136669345	136671009	9596	959.681	955.42	657	5' UTR (NM_008913, exon 1 of 14)	111	Ppp3ca
rod	chr8	83332328	83333476	9595	959.527	955.267	227	promoter-TSS (NM_001170691)	-416	Elmod2
rod	chr4	62407954	62409188	9594	959.46	955.2	754	promoter-TSS (NM_027297)	52	Cdc26
rod	chr1	43933473	43934372	9593	959.357	955.098	451	promoter-TSS (NM_009418)	-71	Tpp2
rod	chr9	66511407	66512678	9587	958.708	954.45	473	intron (NM_175206, intron 1 of 1)	2550	Fbxl22
rod	chr18	6764800	6765693	9583	958.342	954.084	264	promoter-TSS (NM_181070)	80	Rab18
rod	chr2	155818744	155819626	9580	958.074	953.817	522	promoter-TSS (NR_015528)	18	BC029722
rod	chr11	87108542	87109583	9578	957.816	953.559	601	promoter-TSS (NM_025377)	-198	Ska2
rod	chr12	102757395	102758338	9575	957.529	953.273	479	promoter-TSS (NM_025666)	-57	Gm20604
rod	chr18	24020198	24021215	9571	957.189	952.934	224	promoter-TSS (NM_021559)	64	Zfp24
rod	chr11	60114603	60115975	9571	957.129	952.873	775	intron (NM_009021, intron 1 of 5)	10276	Rai1
rod	chr3	89411528	89412231	9569	956.912	952.657	463	promoter-TSS (NM_177041)	-17	Flad1
rod	chr4	41123991	41124659	9565	956.588	952.334	404	promoter-TSS (NM_139236)	14	Nol6
rod	chr5	65435177	65436498	9565	956.577	952.323	788	promoter-TSS (NM_009466)	4	Ugdh
rod	chr1	130715501	130716261	9565	956.573	952.318	410	promoter-TSS (NR_027859)	-60	Pfkfb2
rod	chr17	84156917	84157777	9565	956.531	952.277	434	Intergenic	30600	Zfp36l2
rod	chr2	163644591	163645586	9564	956.417	952.163	588	promoter-TSS (NM_012032)	54	Serinc3
rod	chr5	143909413	143910308	9563	956.377	952.124	503	promoter-TSS (NM_001172146)	-22	Aimp2
rod	chr15	74217748	74218721	9563	956.336	952.082	546	Intergenic	-297961	Adgrb1
rod	chr17	29614413	29615370	9563	956.303	952.049	423	non-coding (NR_132314, exon 1 of 28)	103	Rnf8
rod	chr13	23683520	23684971	9558	955.866	951.613	547	promoter-TSS (NM_001290380)	47	Hist1h2bc
rod	chr17	10839970	10840812	9556	955.688	951.435	271	promoter-TSS (NM_027032)	7	Park2
rod	chr7	46639282	46640285	9554	955.472	951.22	587	promoter-TSS (NM_013789)	23	Sergef
rod	chr11	107188779	107189705	9554	955.449	951.197	583	exon (NM_133702, exon 1 of 18)	139	Nol11
rod	chr4	138818891	138819617	9554	955.441	951.189	463	promoter-TSS (NM_011110)	3	Pla2g5
rod	chr5	139149391	139150675	9548	954.83	950.579	726	promoter-TSS (NM_001081265)	-190	Dnaaf5
rod	chr4	135855553	135856537	9547	954.702	950.451	482	promoter-TSS (NM_001284196)	-26	Srsf10
rod	chr15	100468576	100469411	9537	953.773	949.524	450	promoter-TSS (NM_134093)	-40	Letmd1
rod	chr17	66100979	66102043	9535	953.6	949.351	632	promoter-TSS (NM_028388)	48	Ndufv2
rod	chr6	86403745	86404776	9535	953.549	949.301	467	promoter-TSS (NM_001164079)	42	Tia1
rod	chr5	148706129	148706908	9535	953.527	949.278	377	Intergenic	-35321	2210417A02Rik
rod	chr15	82345740	82346507	9531	953.154	948.907	252	promoter-TSS (NM_026914)	78	Smdt1
rod	chr10	41518502	41520167	9523	952.325	948.079	659	promoter-TSS (NM_016898)	-165	Cd164
rod	chr11	83472523	83473535	9521	952.18	947.934	485	promoter-TSS (NM_027427)	-79	Taf15
rod	chr16	94526157	94527196	9516	951.612	947.368	807	promoter-TSS (NM_007834)	-48	Dscr3
rod	chr8	122460341	122461140	9512	951.219	946.975	391	promoter-TSS (NM_013914)	-49	Snai3
rod	chr10	95514596	95515590	9506	950.666	946.424	453	promoter-TSS (NM_080560)	-69	Ube2n
rod	chr18	35498448	35499148	9504	950.471	946.228	464	5' UTR (NM_030749, exon 1 of 10)	127	Sil1
rod	chr4	149306647	149308465	9501	950.138	945.896	1134	5' UTR (NM_008441, exon 1 of 21)	142	Kif1b
rod	chr15	39112156	39113212	9499	949.902	945.661	627	promoter-TSS (NM_172402)	32	Slc25a32
rod	chr1	162615413	162615970	9498	949.869	945.627	311	Intergenic	-23458	Myoc
rod	chr15	58075891	58077076	9498	949.811	945.57	795	promoter-TSS (NM_001042438)	24	Zhx1
rod	chr1	176813534	176815186	9497	949.724	945.482	1227	promoter-TSS (NM_029756)	-300	Sdccag8
rod	chr3	139205366	139206121	9492	949.265	945.025	244	promoter-TSS (NM_198659)	-149	Stpg2
rod	chr19	6921519	6922286	9479	947.913	943.675	419	promoter-TSS (NM_007953)	-95	Esrra
rod	chr6	29693801	29694590	9478	947.885	943.647	349	promoter-TSS (NM_146173)	-18	Tspan33
rod	chr2	106649690	106650675	9476	947.674	943.437	741	Intergenic	-43276	Mpped2
rod	chr12	8921389	8922412	9474	947.497	943.26	567	5' UTR (NM_008640, exon 1 of 7)	594	Laptm4a
rod	chr15	57911854	57912599	9472	947.224	942.987	269	promoter-TSS (NM_001081396)	28	Tbc1d31
rod	chr5	108132159	108133116	9469	946.974	942.738	542	promoter-TSS (NM_028876)	-47	Tmed5
rod	chr18	36348252	36349303	9469	946.964	942.728	417	5' UTR (NM_001081365, exon 1 of 3)	154	Cystm1
rod	chr13	36117217	36118125	9469	946.947	942.711	369	promoter-TSS (NM_001039189)	28	Fars2
rod	chr17	86150819	86151364	9468	946.883	942.648	269	Intergenic	-5917	Srbd1
rod	chr11	5541725	5542585	9467	946.775	942.539	551	promoter-TSS (NM_134033)	62	Ccdc117
rod	chr18	34506195	34507464	9467	946.714	942.479	700	promoter-TSS (NM_146084)	-7	Fam13b
rod	chr7	28049909	28050469	9466	946.652	942.416	245	promoter-TSS (NM_011874)	-97	Psmc4
rod	chr19	4927922	4928770	9465	946.583	942.348	417	promoter-TSS (NM_133803)	-59	Dpp3
rod	chr8	11634763	11636221	9462	946.264	942.029	1080	promoter-TSS (NR_030781)	244	Mir7238
rod	chr7	38084633	38085415	9461	946.112	941.878	409	Intergenic	22466	Ccne1
rod	chr12	85435927	85436676	9457	945.798	941.565	415	Intergenic	-37599	Fos
rod	chr17	46327669	46328586	9457	945.734	941.5	418	promoter-TSS (NM_170680)	-105	Abcc10
rod	chr17	56996963	56997874	9456	945.66	941.427	299	promoter-TSS (NM_027372)	80	Alkbh7
rod	chr11	95310042	95310616	9448	944.826	940.594	266	promoter-TSS (NM_177619)	-83	Kat7
rod	chr1	105663181	105664230	9447	944.733	940.502	589	promoter-TSS (NM_013784)	-30	Pign
rod	chr17	87282029	87283485	9446	944.652	940.42	824	promoter-TSS (NM_028639)	57	4833418N02Rik
rod	chr2	33370656	33371715	9445	944.551	940.32	839	intron (NM_001290570, intron 1 of 16)	308	Ralgps1
rod	chr5	34369280	34370089	9441	944.157	939.927	445	promoter-TSS (NM_001243123)	-248	Fam193a
rod	chr1	74397189	74398517	9441	944.155	939.924	291	TTS (NM_153088)	3543	Mir26b
rod	chr12	4916927	4918195	9441	944.15	939.919	394	5' UTR (NM_001099628, exon 1 of 31)	208	Atad2b
rod	chr17	24251015	24251938	9434	943.478	939.249	473	promoter-TSS (NM_007634)	-68	Ccnf
rod	chr1	155158221	155159333	9430	943.045	938.816	417	promoter-TSS (NM_021433)	74	Stx6
rod	chr9	106280427	106281497	9428	942.841	938.613	569	promoter-TSS (NM_027354)	-99	Poc1a
rod	chr15	38661584	38662263	9426	942.632	938.404	265	promoter-TSS (NM_025494)	20	Atp6v1c1
rod	chr4	133338655	133339785	9426	942.606	938.378	848	promoter-TSS (NM_199306)	95	Wdtc1
rod	chr7	4812194	4813113	9424	942.41	938.183	616	promoter-TSS (NM_133777)	-314	Ube2s
rod	chr12	80945290	80946417	9423	942.311	938.084	889	promoter-TSS (NR_045057)	350	Srsf5
rod	chr7	97331839	97332724	9420	942.044	937.817	386	promoter-TSS (NM_001039039)	-41	Kctd21
rod	chr17	57031381	57032382	9419	941.967	937.741	678	promoter-TSS (NM_010613)	-375	Khsrp
rod	chr13	12257609	12258428	9419	941.966	937.739	606	promoter-TSS (NM_001081128)	94	Mtr
rod	chr4	59783475	59784554	9410	941.015	936.79	455	promoter-TSS (NM_001013577)	-160	Inip
rod	chr19	3575354	3576405	9409	940.932	936.708	472	promoter-TSS (NM_029456)	-131	Ppp6r3
rod	chr13	37993640	37994634	9407	940.797	936.573	585	promoter-TSS (NM_025965)	53	Ssr1
rod	chr17	30612019	30612882	9407	940.756	936.532	651	intron (NM_001113560, intron 1 of 6)	208	Glo1
rod	chr17	25832585	25833617	9406	940.651	936.427	455	5' UTR (NM_019719, exon 1 of 7)	260	Stub1
rod	chr17	24469860	24470934	9405	940.503	936.279	478	promoter-TSS (NM_025954)	-76	Pgp
rod	chr11	20112587	20113378	9403	940.38	936.157	408	promoter-TSS (NM_146243)	-32	Actr2
rod	chr11	117384032	117385322	9403	940.367	936.144	443	Intergenic	-29712	Gm11729
rod	chr10	128082845	128083611	9403	940.323	936.1	339	promoter-TSS (NM_016774)	-79	Atp5b
rod	chr2	126706989	126707702	9398	939.881	935.658	288	promoter-TSS (NM_019729)	18	Usp8
rod	chr9	21264843	21265652	9393	939.304	935.083	391	promoter-TSS (NM_153583)	-37	Atg4d
rod	chr7	27552745	27553435	9384	938.402	934.182	426	promoter-TSS (NM_011116)	22	Pld3
rod	chr11	119299648	119300670	9381	938.124	933.905	469	promoter-TSS (NM_138669)	-116	Eif4a3
rod	chr10	79984148	79985998	9378	937.897	933.678	850	promoter-TSS (NM_001003949)	-743	Tmem259
rod	chr2	164460656	164461567	9373	937.335	933.117	297	5' UTR (NM_025575, exon 1 of 4)	141	Sys1
rod	chr6	127109387	127109893	9371	937.126	932.909	248	promoter-TSS (NM_177003)	-88	Tigar
rod	chr1	78657521	78658505	9371	937.114	932.896	273	promoter-TSS (NM_001136226)	188	Acsl3
rod	chr17	48408990	48410560	9369	936.904	932.687	712	promoter-TSS (NM_001289490)	45	Nfya
rod	chr9	120571093	120571889	9367	936.763	932.546	366	promoter-TSS (NM_025974)	-26	Rpl14
rod	chr18	61211227	61211907	9365	936.541	932.324	433	promoter-TSS (NM_007885)	29	Slc26a2
rod	chr2	30093406	30094065	9364	936.495	932.279	350	promoter-TSS (NM_025428)	-101	Zdhhc12
rod	chr2	148672149	148672966	9361	936.176	931.96	371	promoter-TSS (NM_001110159)	-57	Nxt1
rod	chr10	86778225	86779331	9361	936.128	931.912	402	promoter-TSS (NM_175331)	-227	Nt5dc3
rod	chr13	54693541	54694726	9348	934.869	930.656	685	promoter-TSS (NR_027396)	-174	Rnf44
rod	chr10	120978226	120979779	9343	934.301	930.089	1205	exon (NM_001081193, exon 1 of 13)	327	Lemd3
rod	chr11	109425287	109426360	9342	934.292	930.08	541	promoter-TSS (NM_025275)	-122	Amz2
rod	chr1	93731832	93732462	9340	934.055	929.844	244	promoter-TSS (NM_001310761)	-221	Thap4
rod	chr15	75703788	75704625	9339	933.933	929.721	416	promoter-TSS (NM_001163465)	-81	Rhpn1
rod	chr1	162548050	162548967	9330	933.067	928.857	538	promoter-TSS (NM_144877)	-164	Mettl13
rod	chr4	70534469	70535606	9330	933.012	928.803	583	promoter-TSS (NM_172694)	-110	Megf9
rod	chr3	108591033	108592083	9329	932.982	928.773	271	5' UTR (NM_181400, exon 1 of 15)	280	Wdr47
rod	chr8	121907137	121908156	9328	932.828	928.619	585	promoter-TSS (NM_001033485)	39	Slc7a5
rod	chr12	111574037	111574999	9327	932.797	928.587	400	promoter-TSS (NM_021516)	8	Mark3
rod	chr5	139484150	139484989	9325	932.553	928.344	401	promoter-TSS (NM_001159908)	-79	Zfand2a
rod	chr8	22059608	22060913	9325	932.504	928.295	1024	promoter-TSS (NM_183142)	-187	Atp7b
rod	chr4	43668853	43669751	9324	932.465	928.256	382	promoter-TSS (NM_175517)	331	Tmem8b
rod	chr5	44080263	44081230	9324	932.41	928.201	586	intron (NM_008935, intron 2 of 26)	14021	Prom1
rod	chr9	118040068	118041088	9321	932.153	927.945	306	promoter-TSS (NM_001286508)	56	Azi2
rod	chr17	47694500	47695459	9320	932.028	927.82	558	promoter-TSS (NM_001290337)	-227	Frs3
rod	chr1	180387164	180387936	9319	931.984	927.776	465	intron (NM_001081175, intron 2 of 7)	-57001	Gm5069
rod	chr8	110919337	110920513	9317	931.774	927.567	388	promoter-TSS (NM_009179)	60	St3gal2
rod	chr17	72937603	72938696	9317	931.772	927.565	683	intron (NM_029999, intron 2 of 2)	19845	Lbh
rod	chr18	24121218	24122301	9315	931.577	927.37	688	promoter-TSS (NM_172625)	59	Ino80c
rod	chr11	103028091	103028976	9314	931.439	927.232	392	promoter-TSS (NM_008707)	-28	Nmt1
rod	chr6	134829673	134830655	9312	931.266	927.06	423	promoter-TSS (NM_177687)	-35	Crebl2
rod	chr5	117287211	117287856	9310	931.09	926.884	439	promoter-TSS (NM_018858)	30	Pebp1
rod	chr17	84106101	84107298	9310	931.067	926.86	406	Intergenic	28040	4933433H22Rik
rod	chr8	45381945	45382476	9308	930.801	926.595	265	promoter-TSS (NM_153535)	80	Fam149a
rod	chr4	43492597	43493912	9307	930.736	926.53	385	promoter-TSS (NR_001460)	-110	Ccdc107
rod	chr10	100486664	100487937	9304	930.44	926.235	787	promoter-TSS (NM_146009)	46	Tmtc3
rod	chr15	44427453	44428468	9300	930.04	925.836	536	promoter-TSS (NM_175009)	-150	Eny2
rod	chr5	24841963	24843114	9299	929.946	925.742	800	promoter-TSS (NM_053075)	-178	Rheb
rod	chr14	55590967	55592151	9298	929.881	925.677	743	promoter-TSS (NM_001029855)	-231	Rnf31
rod	chr8	106059136	106060327	9297	929.735	925.531	377	5' UTR (NM_010901, exon 1 of 10)	129	Nfatc3
rod	chr4	119232366	119233519	9297	929.729	925.525	457	promoter-TSS (NM_001012400)	28	P3h1
rod	chr14	120275356	120275897	9296	929.609	925.406	264	promoter-TSS (NM_207515)	-42	Mbnl2
rod	chr2	152847508	152848299	9290	929.054	924.851	394	promoter-TSS (NM_001141976)	-60	Tpx2
rod	chr2	32981380	32982459	9289	928.997	924.794	756	intron (NM_019488, intron 1 of 9)	136	Slc2a8
rod	chr12	83487577	83488060	9288	928.866	924.664	251	promoter-TSS (NM_058212)	-83	Dpf3
rod	chr1	169969040	169969772	9285	928.538	924.336	257	promoter-TSS (NM_010476)	-3	3110045C21Rik
rod	chr18	61554745	61556068	9285	928.508	924.307	473	promoter-TSS (NM_146087)	-175	Csnk1a1
rod	chr8	107056360	107057056	9281	928.114	923.913	415	promoter-TSS (NR_028367)	29	Cog8
rod	chr4	126103621	126104141	9275	927.573	923.373	203	promoter-TSS (NM_001145827)	-76	Stk40
rod	chr19	46572448	46573706	9275	927.505	923.306	924	promoter-TSS (NM_053196)	8	Arl3
rod	chr1	131827432	131828608	9270	927.076	922.877	531	promoter-TSS (NM_173865)	8	Slc41a1
rod	chr5	135688471	135689480	9270	927.024	922.826	494	promoter-TSS (NM_008898)	-169	Por
rod	chr19	44387883	44389034	9264	926.45	922.252	747	Intergenic	19250	Scd1
rod	chr11	120572527	120573563	9263	926.39	922.193	543	promoter-TSS (NM_011032)	-109	P4hb
rod	chr1	136007148	136008619	9261	926.136	921.939	919	promoter-TSS (NM_001160145)	-335	Tmem9
rod	chr8	84965747	84966394	9261	926.11	921.913	415	promoter-TSS (NM_027187)	-60	Rnaseh2a
rod	chr5	124095388	124096296	9259	925.922	921.725	622	promoter-TSS (NM_019875)	-44	Abcb9
rod	chr15	79741933	79742955	9258	925.848	921.652	641	promoter-TSS (NM_194342)	92	Sun2
rod	chr10	81069620	81070295	9257	925.762	921.565	388	promoter-TSS (NM_022653)	-125	Thop1
rod	chr5	31240532	31241736	9251	925.146	920.951	319	intron (NM_147201, intron 1 of 17)	216	Nrbp1
rod	chr8	124520330	124521134	9250	925.004	920.809	402	promoter-TSS (NM_029746)	-35	Cog2
rod	chr8	111853820	111854726	9249	924.996	920.801	564	promoter-TSS (NM_011801)	37	Cfdp1
rod	chr4	44233774	44234956	9247	924.743	920.548	320	Intergenic	-13098	Mir5106
rod	chr3	108256687	108257644	9239	923.979	919.785	394	5' UTR (NM_011967, exon 1 of 9)	240	Psma5
rod	chr7	28597847	28598531	9236	923.624	919.431	418	promoter-TSS (NM_027470)	-5	Pak4
rod	chr6	83121134	83122058	9233	923.363	919.171	403	promoter-TSS (NM_001083923)	-135	Wbp1
rod	chr2	102745166	102745854	9233	923.361	919.169	216	intron (NM_011393, intron 5 of 9)	39072	Slc1a2
rod	chr13	104178121	104179209	9230	923.065	918.873	660	promoter-TSS (NM_030731)	-199	Trappc13
rod	chr11	78497553	78498195	9226	922.649	918.458	243	promoter-TSS (NM_172795)	-120	Sarm1
rod	chr6	30401342	30402386	9224	922.498	918.307	452	promoter-TSS (NM_029742)	9	Klhdc10
rod	chr2	31973816	31974781	9222	922.229	918.039	540	promoter-TSS (NM_172268)	-151	Nup214
rod	chr16	92492350	92492873	9221	922.129	917.939	281	intron (NM_029740, intron 2 of 2)	-5535	Clic6
rod	chr11	59838971	59840216	9220	922.038	917.848	384	intron (NM_011991, intron 1 of 11)	173	Cops3
rod	chr10	22058296	22059137	9217	921.793	917.604	425	Intergenic	9362	4930444G20Rik
rod	chr4	133129954	133130889	9214	921.429	917.24	507	promoter-TSS (NM_153423)	-211	Wasf2
rod	chr8	72239436	72240451	9209	920.946	916.758	568	promoter-TSS (NM_007456)	-188	Ap1m1
rod	chr14	62837063	62838212	9208	920.814	916.627	441	promoter-TSS (NM_175546)	-52	Wdfy2
rod	chr7	80232120	80233243	9198	919.805	915.619	652	promoter-TSS (NM_178752)	123	Cib1
rod	chr7	101896099	101896910	9197	919.728	915.543	583	intron (NM_001291349, intron 1 of 4)	174	Anapc15
rod	chr7	140036065	140036946	9197	919.719	915.533	637	promoter-TSS (NM_133755)	115	Zfp511
rod	chr1	163779287	163780099	9196	919.683	915.498	295	5' UTR (NM_010629, exon 1 of 21)	110	Kifap3
rod	chr16	3846783	3847596	9193	919.316	915.131	385	promoter-TSS (NM_001081217)	-33	Zfp174
rod	chr17	33718346	33719022	9192	919.226	915.042	405	promoter-TSS (NM_001252480)	-7	March2
rod	chr11	62550754	62551939	9188	918.899	914.715	384	promoter-TSS (NR_002875)	-157	Gm1821
rod	chr6	90988552	90989416	9188	918.848	914.664	311	Intergenic	127842	Nup210
rod	chr8	90907770	90908962	9187	918.701	914.518	701	intron (NM_177224, intron 2 of 39)	-23883	Chd9
rod	chr6	21949212	21950313	9186	918.621	914.437	272	5' UTR (NM_023626, exon 1 of 12)	148	Ing3
rod	chr4	150236465	150237533	9184	918.439	914.256	699	promoter-TSS (NM_023119)	-198	Eno1
rod	chr13	43864194	43865489	9184	918.439	914.255	465	Intergenic	79730	Cd83
rod	chr16	91688235	91689304	9184	918.435	914.251	613	promoter-TSS (NM_021720)	-42	Donson
rod	chr12	84284787	84285865	9183	918.313	914.13	527	promoter-TSS (NM_029880)	30	Ptgr2
rod	chr4	149737436	149738858	9181	918.165	913.982	710	promoter-TSS (NM_177672)	-79	Tmem201
rod	chr9	44078837	44079428	9181	918.138	913.955	266	intron (NM_016808, intron 2 of 12)	-5787	Usp2
rod	chr13	100832810	100833746	9180	918.051	913.868	633	5' UTR (NM_022885, exon 1 of 16)	149	Slc30a5
rod	chr5	124439484	124440618	9179	917.931	913.749	351	intron (NM_001310725, intron 1 of 6)	121	Setd8
rod	chr2	103372331	103373114	9174	917.414	913.232	424	promoter-TSS (NR_040332)	41	A930006I01Rik
rod	chr10	77032546	77033884	9170	917.068	912.887	647	promoter-TSS (NM_031196)	3	Slc19a1
rod	chr13	49250636	49251163	9169	916.994	912.813	284	Intergenic	-2194	Susd3
rod	chr6	71632557	71633692	9166	916.696	912.516	473	promoter-TSS (NM_001038695)	-208	Kdm3a
rod	chr11	77981581	77982909	9166	916.636	912.456	257	promoter-TSS (NM_174852)	-571	Phf12
rod	chr19	4139228	4139941	9166	916.607	912.427	414	promoter-TSS (NM_144532)	24	Cabp4
rod	chr12	76837171	76838079	9165	916.59	912.41	533	exon (NM_145927, exon 1 of 12)	158	Fntb
rod	chr10	95940212	95941323	9165	916.511	912.331	413	5' UTR (NM_001001932, exon 1 of 29)	105	Eea1
rod	chr11	43681575	43682873	9163	916.368	912.188	319	exon (NM_001164231, exon 1 of 4)	226	Pwwp2a
rod	chr8	13404431	13405478	9163	916.339	912.159	480	promoter-TSS (NM_011881)	-126	Grk1
rod	chr1	37429517	37430729	9161	916.161	911.982	600	promoter-TSS (NM_026123)	-20	Coa5
rod	chr1	36691195	36691859	9160	916.031	911.851	267	promoter-TSS (NM_009942)	40	Cox5b
rod	chr14	32085177	32086141	9160	916.025	911.846	508	promoter-TSS (NM_001047433)	33	Dph3
rod	chr9	104262738	104263587	9157	915.766	911.587	387	promoter-TSS (NM_001163026)	-233	Dnajc13
rod	chr10	41489771	41490774	9154	915.491	911.313	630	promoter-TSS (NM_009213)	67	Smpd2
rod	chr5	100216995	100218061	9153	915.393	911.215	831	non-coding (NR_040679, exon 4 of 4)	6836	2310034O05Rik
rod	chr4	117251647	117252319	9152	915.212	911.035	246	promoter-TSS (NM_001285815)	32	Tmem53
rod	chr9	123717257	123718097	9151	915.184	911.006	403	promoter-TSS (NM_033322)	-120	Lztfl1
rod	chr5	32785229	32786038	9150	915.058	910.88	451	promoter-TSS (NM_177298)	-8	Pisd
rod	chr12	118301855	118302780	9149	914.98	910.803	239	promoter-TSS (NM_001166385)	-878	Sp4
rod	chr9	107340232	107340946	9148	914.888	910.712	281	promoter-TSS (NM_175486)	-51	6430571L13Rik
rod	chr14	121797384	121798884	9148	914.868	910.691	1258	promoter-TSS (NM_134074)	-400	Dock9
rod	chr10	127120994	127121509	9147	914.714	910.537	253	promoter-TSS (NM_177614)	-92	Os9
rod	chr5	35105202	35106312	9145	914.55	910.374	568	promoter-TSS (NM_013587)	-60	Lrpap1
rod	chr7	78895621	78896230	9142	914.297	910.122	245	promoter-TSS (NM_026531)	-1	Aen
rod	chr11	101119476	101120478	9140	914.026	909.851	539	promoter-TSS (NM_026501)	-134	Fam134c
rod	chr14	31336280	31337224	9136	913.684	909.509	250	promoter-TSS (NM_009796)	28	Capn7
rod	chr16	87432221	87432860	9136	913.606	909.432	414	promoter-TSS (NM_001081068)	65	Ltn1
rod	chr9	53666866	53667836	9135	913.573	909.399	685	5' UTR (NM_027807, exon 1 of 19)	156	Cul5
rod	chr7	98702492	98703622	9133	913.309	909.135	635	promoter-TSS (NM_028410)	-306	Prkrir
rod	chr10	119064984	119066327	9130	913.098	908.924	712	Intergenic	-27249	1700064J06Rik
rod	chr3	127836949	127837977	9130	913.038	908.864	625	promoter-TSS (NM_145964)	29	Ap1ar
rod	chr3	41742144	41742985	9129	912.97	908.797	421	promoter-TSS (NM_027271)	-50	D3Ertd751e
rod	chr19	47090039	47091161	9125	912.522	908.349	690	promoter-TSS (NM_023211)	25	Usmg5
rod	chr8	73352946	73354850	9124	912.5	908.327	712	Intergenic	-1342	Large
rod	chr7	99429511	99430247	9123	912.39	908.218	397	intron (NM_201352, intron 4 of 17)	-36125	Klhl35
rod	chr18	31759199	31760238	9120	912.002	907.83	668	promoter-TSS (NM_153515)	-105	Ammecr1l
rod	chr11	95309470	95309984	9119	911.961	907.79	262	intron (NM_001195003, intron 1 of 14)	519	Kat7
rod	chr11	69323579	69324313	9115	911.575	907.404	323	promoter-TSS (NM_172560)	-40	Trappc1
rod	chr4	9668533	9669565	9115	911.538	907.367	661	5' UTR (NM_001177856, exon 1 of 5)	113	Asph
rod	chr9	25251718	25253060	9112	911.207	907.037	737	promoter-TSS (NM_009859)	-50	Sept7
rod	chr9	60093984	60094929	9112	911.201	907.031	410	intron (NM_001040426, intron 7 of 17)	46763	Thsd4
rod	chr3	8923289	8924079	9107	910.76	906.591	572	exon (NM_025434, exon 1 of 3)	173	Mrps28
rod	chr8	71542537	71543332	9103	910.398	906.229	283	promoter-TSS (NM_028617)	5	Mvb12a
rod	chr8	86791380	86792142	9103	910.319	906.151	354	Intergenic	-45755	Siah1a
rod	chr11	61761678	61762531	9103	910.316	906.147	451	promoter-TSS (NM_144806)	-17	Prpsap2
rod	chr4	44755889	44756984	9101	910.116	905.948	355	promoter-TSS (NM_138590)	-122	Zcchc7
rod	chr12	112808520	112809537	9099	909.903	905.735	389	promoter-TSS (NM_145450)	54	BC022687
rod	chr17	57031381	57032382	9098	909.882	905.715	340	promoter-TSS (NM_010613)	-375	Khsrp
rod	chr5	123906801	123907702	9098	909.847	905.679	365	promoter-TSS (NM_026603)	-23	Denr
rod	chr7	28338236	28339517	9094	909.426	905.259	590	promoter-TSS (NM_013676)	-158	Supt5
rod	chr11	94210157	94212093	9093	909.301	905.134	1061	promoter-TSS (NM_009427)	-329	Tob1
rod	chr1	151500131	151501383	9092	909.232	905.065	802	promoter-TSS (NM_011277)	66	Rnf2
rod	chr12	111907368	111908741	9091	909.171	905.004	779	promoter-TSS (NM_011625)	0	Ppp1r13b
rod	chr6	47594146	47595558	9090	909.067	904.901	953	intron (NM_001146689, intron 1 of 19)	178	Ezh2
rod	chr17	56507031	56508115	9089	908.913	904.747	819	Intergenic	4910	Znrf4
rod	chr8	71463310	71463939	9088	908.881	904.715	406	promoter-TSS (NM_022419)	32	Abhd8
rod	chr11	106036386	106037221	9087	908.749	904.584	402	promoter-TSS (NM_027946)	-68	Dcaf7
rod	chr1	65186171	65187186	9087	908.706	904.54	466	promoter-TSS (NM_011086)	-6	Pikfyve
rod	chr8	72547881	72549008	9084	908.488	904.323	509	promoter-TSS (NM_027485)	-135	Med26
rod	chr8	122610958	122612045	9077	907.72	903.556	578	promoter-TSS (NM_021502)	-15	Galns
rod	chr5	31047874	31048996	9074	907.448	903.285	726	promoter-TSS (NM_027855)	127	Slc5a6
rod	chr17	27433095	27433880	9074	907.406	903.243	398	intron (NM_001291045, intron 8 of 9)	70045	Grm4
rod	chr4	109117679	109118551	9072	907.231	903.068	437	promoter-TSS (NM_001134791)	-79	Osbpl9
rod	chr16	46009789	46010734	9068	906.882	902.72	701	5' UTR (NM_001134480, exon 1 of 4)	151	Plcxd2
rod	chr17	34646844	34647530	9068	906.831	902.668	249	promoter-TSS (NM_017406)	41	Atf6b
rod	chr18	32162693	32163621	9058	905.843	901.682	321	promoter-TSS (NM_011946)	68	Map3k2
rod	chr14	78536325	78537277	9057	905.779	901.618	692	promoter-TSS (NM_001164503)	59	Akap11
rod	chr3	32529210	32529938	9057	905.774	901.613	233	promoter-TSS (NM_024200)	92	Mfn1
rod	chr9	65676106	65676902	9056	905.618	901.457	403	promoter-TSS (NM_010952)	-44	Oaz2
rod	chr8	47974540	47975415	9056	905.607	901.447	433	intron (NM_133791, intron 1 of 22)	15573	Wwc2
rod	chr9	115309657	115311090	9052	905.241	901.082	910	promoter-TSS (NM_024222)	47	Stt3b
rod	chr3	130729880	130730808	9052	905.208	901.049	532	promoter-TSS (NM_026724)	-7	Rpl34
rod	chr3	51275931	51277681	9051	905.189	901.03	300	promoter-TSS (NR_073429)	45	4930577N17Rik
rod	chr17	56078942	56079790	9051	905.155	900.996	554	promoter-TSS (NM_001304785)	-265	Hdgfrp2
rod	chr2	35200226	35201560	9051	905.103	900.944	873	5' UTR (NM_026697, exon 1 of 8)	227	Rab14
rod	chr9	98986032	98986998	9050	905.058	900.898	287	intron (NM_011810, intron 1 of 4)	142	Faim
rod	chr11	96943679	96944337	9048	904.833	900.674	424	promoter-TSS (NM_134021)	11	Pnpo
rod	chr2	73213817	73214692	9043	904.347	900.19	621	intron (NM_030091, intron 1 of 7)	192	Ola1
rod	chr3	54692315	54693143	9039	903.901	899.744	427	promoter-TSS (NM_019995)	-376	Supt20
rod	chr8	120113533	120114793	9036	903.619	899.462	494	promoter-TSS (NM_001163762)	11	6430548M08Rik
rod	chr2	3283553	3284716	9033	903.307	899.151	441	promoter-TSS (NM_001290369)	-77	Nmt2
rod	chr2	32829021	32830188	9028	902.832	898.677	474	intron (NM_009295, intron 1 of 18)	17627	Stxbp1
rod	chr11	60046079	60046789	9028	902.801	898.646	481	promoter-TSS (NM_001290011)	55	Pemt
rod	chr6	34877714	34878777	9025	902.502	898.348	415	promoter-TSS (NM_199145)	-181	3110062M04Rik
rod	chr11	86200849	86201834	9024	902.446	898.291	394	promoter-TSS (NM_178309)	-18	Brip1os
rod	chr6	85332593	85333858	9021	902.199	898.045	903	intron (NM_178639, intron 1 of 13)	196	Sfxn5
rod	chr5	31219997	31221284	9019	901.958	897.804	685	promoter-TSS (NM_008014)	-96	Ppm1g
rod	chr12	32953682	32954815	9019	901.922	897.769	405	promoter-TSS (NM_198710)	63	Sypl
rod	chr11	106272331	106273359	9017	901.765	897.612	709	5' UTR (NM_001130187, exon 1 of 13)	127	Smarcd2
rod	chr6	88044767	88045683	9016	901.699	897.546	544	promoter-TSS (NM_009005)	45	Rab7
rod	chr6	113075978	113077533	9014	901.45	897.298	860	promoter-TSS (NM_028385)	488	Gt(ROSA)26Sor
rod	chr14	65097378	65098454	9014	901.404	897.252	777	intron (NM_018788, intron 1 of 6)	190	Extl3
rod	chr6	113237303	113238185	9012	901.235	897.083	476	promoter-TSS (NM_026849)	-99	Mtmr14
rod	chr12	108275087	108275991	9010	901.019	896.867	470	promoter-TSS (NM_001159910)	-122	Ccdc85c
rod	chr2	73892293	73893174	9008	900.858	896.706	580	promoter-TSS (NM_001284373)	-95	Atf2
rod	chr15	3995394	3996382	9007	900.788	896.636	558	promoter-TSS (NM_145930)	-136	AW549877
rod	chr8	111521708	111522441	9007	900.735	896.583	479	promoter-TSS (NM_001170743)	32	Wdr59
rod	chr15	82127336	82128325	9004	900.483	896.332	547	promoter-TSS (NM_172428)	-91	Ccdc134
rod	chr12	40037239	40038430	9004	900.457	896.306	261	promoter-TSS (NM_007487)	152	Arl4a
rod	chr15	98880957	98881736	9002	900.256	896.105	500	promoter-TSS (NM_026967)	67	Rhebl1
rod	chr2	120403703	120404905	8997	899.702	895.553	447	promoter-TSS (NM_001110496)	-188	Tmem87a
rod	chr6	97205390	97206005	8995	899.567	895.418	352	promoter-TSS (NM_001301859)	-51	Uba3
rod	chr6	34176529	34177323	8989	898.993	894.845	556	5' UTR (NM_021435, exon 1 of 10)	128	Slc35b4
rod	chr8	94837801	94838959	8987	898.721	894.574	554	promoter-TSS (NM_134141)	-37	Coq9
rod	chr17	35164466	35165578	8986	898.674	894.526	603	promoter-TSS (NM_001199044)	-145	Prrc2a
rod	chr5	139251837	139252897	8982	898.275	894.128	378	promoter-TSS (NM_026269)	43	Get4
rod	chr2	119593858	119595095	8982	898.229	894.083	412	intron (NR_027832, intron 1 of 2)	181	1700020I14Rik
rod	chr2	131209781	131210861	8982	898.223	894.076	580	promoter-TSS (NM_027129)	-39	Ap5s1
rod	chr15	100614788	100616200	8981	898.135	893.989	740	promoter-TSS (NM_011873)	-168	Dazap2
rod	chr14	46831865	46832705	8981	898.114	893.968	248	promoter-TSS (NM_026832)	41	Cgrrf1
rod	chr1	191182898	191183807	8979	897.942	893.796	440	promoter-TSS (NM_007498)	-20	Atf3
rod	chr11	83291425	83291905	8979	897.92	893.774	236	promoter-TSS (NR_028363)	-34	AA465934
rod	chr2	120567394	120568083	8973	897.392	893.246	238	promoter-TSS (NM_009222)	68	Snap23
rod	chr8	119344117	119344829	8972	897.297	893.152	298	promoter-TSS (NM_024219)	-65	Hsbp1
rod	chr5	123720493	123721391	8972	897.24	893.095	551	5' UTR (NM_027494, exon 1 of 14)	102	Zcchc8
rod	chr11	103412354	103413166	8971	897.159	893.015	413	promoter-TSS (NM_183034)	-96	Plekhm1
rod	chr11	32454555	32455899	8971	897.148	893.003	507	promoter-TSS (NM_173784)	-145	Ubtd2
rod	chr11	73018477	73019219	8971	897.119	892.974	461	promoter-TSS (NM_018883)	-160	Camkk1
rod	chr11	51688242	51689308	8971	897.117	892.973	495	promoter-TSS (NM_025319)	-141	0610009B22Rik
rod	chr7	16452567	16453266	8969	896.985	892.841	266	5' UTR (NM_026938, exon 1 of 3)	138	Tmem160
rod	chr10	62230584	62231668	8968	896.898	892.754	686	promoter-TSS (NM_197996)	92	Tspan15
rod	chr12	5191726	5192790	8965	896.57	892.426	602	intron (NM_001164493, intron 3 of 13)	183424	Klhl29
rod	chr13	104048686	104049534	8964	896.481	892.338	424	intron (NM_029447, intron 8 of 12)	60504	Nln
rod	chr2	59160386	59160992	8961	896.141	891.998	341	promoter-TSS (NM_175464)	-161	Pkp4
rod	chr11	115823684	115824385	8960	896.086	891.944	299	promoter-TSS (NM_001252532)	-23	Llgl2
rod	chr4	140131307	140132595	8960	896.05	891.908	513	intron (NM_198610, intron 2 of 9)	114860	Igsf21
rod	chr3	101603743	101605014	8957	895.751	891.609	997	intron (NM_144900, intron 1 of 22)	328	Atp1a1
rod	chr15	80797657	80798130	8957	895.734	891.592	264	promoter-TSS (NM_177124)	-716	Tnrc6b
rod	chr1	160905908	160907155	8955	895.583	891.441	421	5' UTR (NM_001024952, exon 1 of 20)	121	Rc3h1
rod	chr8	69749509	69750387	8955	895.523	891.381	495	promoter-TSS (NM_001200023)	14	Zfp963
rod	chr9	53536449	53537361	8954	895.432	891.29	444	promoter-TSS (NM_001081152)	-142	Npat
rod	chr14	30825346	30826130	8953	895.308	891.166	209	exon (NM_028839, exon 1 of 8)	144	Tmem110
rod	chr9	48984703	48985848	8951	895.184	891.043	414	promoter-TSS (NM_175482)	-109	Usp28
rod	chr11	61493778	61494800	8948	894.806	890.666	571	promoter-TSS (NM_011841)	-23	Mapk7
rod	chr9	107872285	107873156	8947	894.794	890.653	568	promoter-TSS (NM_011251)	98	Rbm6
rod	chr9	59485480	59487263	8945	894.599	890.459	1244	promoter-TSS (NM_019927)	2	Arih1
rod	chr19	21652635	21653858	8944	894.485	890.345	476	promoter-TSS (NM_146096)	-62	Abhd17b
rod	chr8	110217541	110218252	8939	893.915	889.776	292	promoter-TSS (NM_146215)	-63	Cmtr2
rod	chr9	107554154	107555033	8938	893.805	889.666	438	promoter-TSS (NM_019713)	11	Rassf1
rod	chr8	60890104	60890752	8937	893.754	889.616	251	promoter-TSS (NM_028299)	-23	2700029M09Rik
rod	chr16	57231040	57231835	8936	893.669	889.531	504	promoter-TSS (NM_026254)	28	Tbc1d23
rod	chr7	30321570	30322651	8935	893.567	889.429	850	exon (NM_001033140, exon 1 of 1)	264	Sdhaf1
rod	chr11	98729187	98729750	8933	893.352	889.214	310	promoter-TSS (NM_011869)	-34	Med24
rod	chr14	20734167	20734921	8933	893.306	889.168	431	promoter-TSS (NM_010811)	18	Ndst2
rod	chr13	58127991	58129549	8932	893.26	889.122	964	promoter-TSS (NM_029872)	-214	Hnrnpa0
rod	chr8	46686569	46687407	8932	893.23	889.093	414	Intergenic	52527	Gm16675
rod	chr12	84450666	84451822	8925	892.501	888.365	759	promoter-TSS (NM_134042)	-220	Aldh6a1
rod	chr2	155236118	155237067	8924	892.446	888.31	414	promoter-TSS (NM_025947)	-15	Dynlrb1
rod	chr2	11777393	11778786	8924	892.414	888.278	254	promoter-TSS (NM_015792)	337	Ankrd16
rod	chrX	73914809	73915518	8923	892.353	888.218	280	Intergenic	-3866	Arhgap4
rod	chr4	139192296	139193227	8920	892.026	887.89	462	promoter-TSS (NM_009798)	-137	Capzb
rod	chr10	91082392	91083416	8920	892.002	887.866	580	promoter-TSS (NM_001042558)	-135	Ikbip
rod	chr18	60848443	60849446	8916	891.632	887.497	562	promoter-TSS (NM_001198984)	19	Tcof1
rod	chr11	115419640	115420456	8914	891.416	887.282	389	promoter-TSS (NM_027862)	-78	Kctd2
rod	chr4	41740756	41741780	8913	891.376	887.242	631	promoter-TSS (NM_011014)	91	Sigmar1
rod	chr15	9140206	9141056	8912	891.276	887.142	247	promoter-TSS (NM_013787)	61	Lmbrd2
rod	chr18	5333904	5335113	8912	891.249	887.116	535	promoter-TSS (NM_178722)	-70	Zfp438
rod	chr4	150281079	150282400	8911	891.169	887.036	445	promoter-TSS (NM_001085492)	-176	Rere
rod	chr6	28421333	28421980	8910	891.052	886.919	378	promoter-TSS (NM_028900)	67	Gcc1
rod	chr10	81137201	81138056	8909	890.905	886.772	256	intron (NM_010731, intron 1 of 2)	1358	Zbtb7a
rod	chr11	95666563	95667299	8907	890.725	886.592	273	promoter-TSS (NM_008831)	-26	Phb
rod	chr19	29513198	29513946	8904	890.454	886.321	344	intron (NR_015567, intron 2 of 3)	8415	A930007I19Rik
rod	chr15	79327383	79328633	8900	890.029	885.898	884	5' UTR (NM_001199024, exon 1 of 16)	363	Pla2g6
rod	chr7	97480711	97481415	8899	889.998	885.867	231	5' UTR (NM_027256, exon 1 of 23)	107	Ints4
rod	chr2	93045241	93046108	8897	889.744	885.613	419	intron (NM_001177536, intron 1 of 6)	469	Prdm11
rod	chr4	55349428	55350779	8896	889.677	885.546	382	promoter-TSS (NM_009011)	62	Rad23b
rod	chr12	81594828	81595451	8896	889.602	885.471	368	promoter-TSS (NM_027213)	-182	Med6
rod	chr17	46680519	46681397	8889	888.928	884.799	470	promoter-TSS (NM_010787)	-28	Klhdc3
rod	chr7	45015894	45016621	8889	888.912	884.783	415	promoter-TSS (NM_001008422)	-9	Scaf1
rod	chr7	68128918	68129819	8888	888.827	884.697	322	intron (NM_010513, intron 2 of 20)	134864	Pgpep1l
rod	chr7	66176094	66177220	8886	888.672	884.543	365	Intergenic	67142	Chsy1
rod	chr7	109518633	109519561	8885	888.552	884.424	453	promoter-TSS (NM_011975)	-98	Rpl27a
rod	chr4	124801924	124802736	8885	888.526	884.397	578	promoter-TSS (NM_008636)	-219	Mtf1
rod	chr7	126486962	126487657	8884	888.474	884.346	305	promoter-TSS (NM_001163713)	-45	Tufm
rod	chr19	40513378	40514159	8878	887.855	883.728	452	promoter-TSS (NM_009166)	-33	Sorbs1
rod	chr1	167284253	167285456	8877	887.732	883.604	879	exon (NM_030724, exon 1 of 7)	272	Uck2
rod	chr11	116167817	116168619	8876	887.633	883.506	429	promoter-TSS (NM_172571)	-40	Fbf1
rod	chr13	48625201	48626063	8875	887.549	883.422	456	promoter-TSS (NM_001301781)	40	Ptpdc1
rod	chr19	26604520	26605416	8874	887.456	883.33	481	promoter-TSS (NM_011416)	-192	Smarca2
rod	chr5	3595787	3596801	8874	887.426	883.3	411	5' UTR (NM_027777, exon 1 of 23)	228	Pex1
rod	chr2	128127106	128128190	8873	887.384	883.257	395	promoter-TSS (NM_001284410)	73	Bcl2l11
rod	chr10	128821470	128822058	8872	887.263	883.137	316	promoter-TSS (NM_025364)	-7	Sarnp
rod	chr4	128609723	128610430	8872	887.26	883.133	395	promoter-TSS (NM_177758)	21	Zscan20
rod	chr3	108562071	108563049	8872	887.256	883.13	423	promoter-TSS (NM_026198)	-94	Tmem167b
rod	chr1	91494338	91495006	8871	887.172	883.045	246	promoter-TSS (NM_028718)	4	Traf3ip1
rod	chr4	129542383	129543149	8871	887.159	883.033	383	promoter-TSS (NM_008228)	-120	Hdac1
rod	chr7	141901925	141902786	8865	886.503	882.378	571	promoter-TSS (NM_023764)	50	Tollip
rod	chr6	97806731	97807397	8863	886.378	882.253	220	promoter-TSS (NM_001113198)	6	Mitf
rod	chr11	57800917	57802326	8863	886.362	882.237	621	promoter-TSS (NR_131042)	-15	Sap30l
rod	chr6	136807837	136808634	8863	886.341	882.216	375	promoter-TSS (NM_177688)	-12	H2afj
rod	chr5	114690611	114691292	8862	886.257	882.133	447	promoter-TSS (NM_019821)	-17	Gltp
rod	chr5	66618119	66619049	8861	886.185	882.06	625	5' UTR (NM_001201414, exon 1 of 16)	233	Apbb2
rod	chr8	33731521	33732369	8860	886.055	881.93	340	promoter-TSS (NM_001167922)	31	Gtf2e2
rod	chr3	27153654	27154248	8859	885.96	881.836	296	promoter-TSS (NM_007900)	-73	Ect2
rod	chr6	137734655	137735625	8854	885.45	881.327	421	promoter-TSS (NM_011499)	58	Strap
rod	chr2	72978737	72981019	8852	885.205	881.082	1790	promoter-TSS (NM_001098425)	446	Sp3os
rod	chr5	110809617	110810610	8851	885.104	880.982	569	promoter-TSS (NM_009469)	-33	Ulk1
rod	chr18	67774549	67775650	8849	884.947	880.824	365	TTS (NR_045376)	224	Seh1l
rod	chr3	95042124	95042906	8849	884.94	880.818	511	promoter-TSS (NM_008951)	99	Psmd4
rod	chr6	145722433	145723104	8848	884.845	880.723	390	Intergenic	-85614	Rassf8
rod	chr7	16874649	16875605	8845	884.545	880.424	547	promoter-TSS (NM_001081655)	-190	Dact3
rod	chr19	3851420	3852565	8844	884.482	880.36	339	non-coding (NR_073190, exon 1 of 13)	220	Chka
rod	chr18	67799799	67800647	8842	884.258	880.137	231	promoter-TSS (NR_045376)	116	Cep192
rod	chr2	90745122	90746045	8838	883.859	879.739	293	exon (NM_018828, exon 1 of 17)	214	Fnbp4
rod	chr11	59163195	59163954	8835	883.53	879.41	257	exon (NM_001270791, exon 1 of 2)	170	Iba57
rod	chr1	55026874	55027903	8834	883.431	879.311	602	promoter-TSS (NM_031179)	89	Sf3b1
rod	chr16	31080537	31081684	8833	883.357	879.238	914	exon (NM_198626, exon 1 of 4)	321	Xxylt1
rod	chr8	111876203	111877055	8831	883.141	879.022	572	promoter-TSS (NM_025781)	46	Tmem170
rod	chr7	141193615	141194511	8827	882.713	878.595	470	promoter-TSS (NM_008284)	-59	Hras
rod	chr18	63181377	63182278	8826	882.693	878.575	401	intron (NM_001039485, intron 4 of 53)	203912	Napg
rod	chr1	131096787	131098129	8825	882.547	878.429	1094	exon (NM_008551, exon 1 of 10)	385	Mapkapk2
rod	chr7	111242604	111243676	8823	882.383	878.266	248	Intergenic	-120465	1700012D14Rik
rod	chr9	122170658	122171576	8821	882.157	878.04	356	Intergenic	53851	Snrk
rod	chr9	107562830	107563579	8820	882.085	877.968	353	promoter-TSS (NM_019742)	-50	Tusc2
rod	chr8	84147395	84148376	8820	882.051	877.934	578	promoter-TSS (NM_001163752)	-133	Cc2d1a
rod	chr6	134640547	134641559	8818	881.829	877.712	428	5' UTR (NM_026371, exon 1 of 4)	113	Borcs5
rod	chr16	22265079	22266426	8816	881.671	877.555	914	exon (NM_009186, exon 1 of 9)	176	Tra2b
rod	chr10	75444141	75445003	8814	881.427	877.311	469	Intergenic	-4938	4933407G14Rik
rod	chr8	126945677	126946391	8814	881.427	877.311	358	promoter-TSS (NM_024214)	-113	Tomm20
rod	chr2	71388951	71389715	8810	881.048	876.933	227	promoter-TSS (NM_026115)	73	Hat1
rod	chr5	135934174	135935337	8807	880.701	876.587	462	promoter-TSS (NM_018871)	-115	Ywhag
rod	chr5	100415864	100416700	8803	880.382	876.268	432	promoter-TSS (NM_026969)	-48	Sec31a
rod	chr18	40219184	40219748	8802	880.235	876.121	292	promoter-TSS (NM_023311)	-67	Yipf5
rod	chr2	128817465	128818689	8801	880.149	876.035	820	promoter-TSS (NM_028248)	-226	Tmem87b
rod	chr8	111731391	111732406	8801	880.101	875.988	788	intron (NM_009954, intron 1 of 6)	237	Bcar1
rod	chr6	125008570	125009815	8799	879.995	875.881	377	promoter-TSS (NM_001252083)	-45	Zfp384
rod	chr8	25976308	25977132	8798	879.807	875.694	440	promoter-TSS (NM_029884)	24	Hgsnat
rod	chr6	30509205	30510150	8795	879.513	875.401	577	promoter-TSS (NM_027073)	105	Tmem209
rod	chr4	44072000	44073150	8791	879.193	875.081	723	promoter-TSS (NM_001190414)	98	Gne
rod	chr9	22085076	22085834	8791	879.116	875.004	392	promoter-TSS (NM_012029)	-28	Ecsit
rod	chr14	122982600	122983819	8788	878.898	874.787	781	promoter-TSS (NM_028651)	51	Tmtc4
rod	chr5	76528856	76529653	8778	877.876	873.766	394	promoter-TSS (NM_027270)	-56	Exoc1
rod	chr2	181496745	181497518	8777	877.731	873.622	380	promoter-TSS (NM_025482)	-10	Tpd52l2
rod	chr4	108832921	108834844	8776	877.645	873.536	769	promoter-TSS (NM_025334)	-299	Btf3l4
rod	chr7	44748218	44749064	8775	877.51	873.402	277	promoter-TSS (NM_133945)	12	Vrk3
rod	chr5	135777879	135779020	8774	877.463	873.354	666	promoter-TSS (NM_029659)	-65	Styxl1
rod	chr11	4703846	4704979	8774	877.456	873.348	790	promoter-TSS (NM_197979)	-69	Uqcr10
rod	chr9	47474525	47475373	8769	876.933	872.825	434	Intergenic	-55221	Cadm1
rod	chr11	86993007	86994214	8765	876.536	872.43	795	5' UTR (NM_001005341, exon 1 of 5)	151	Ypel2
rod	chr7	67758781	67760115	8765	876.506	872.4	1093	exon (NM_183312, exon 1 of 4)	294	Synm
rod	chr7	99979814	99980922	8763	876.387	872.28	682	promoter-TSS (NM_175388)	90	Rnf169
rod	chr2	155381572	155382661	8763	876.381	872.274	216	intron (NM_178111, intron 1 of 3)	261	Trp53inp2
rod	chr2	156179430	156180738	8762	876.279	872.173	897	promoter-TSS (NM_001291115)	154	Rbm39
rod	chr14	120910553	120911700	8760	876.08	871.974	466	promoter-TSS (NM_023579)	-67	Ipo5
rod	chr1	164307083	164307951	8759	875.924	871.818	494	promoter-TSS (NM_025505)	-33	Blzf1
rod	chr4	43578383	43579254	8758	875.845	871.74	258	promoter-TSS (NM_172866)	45	Gba2
rod	chr17	74394992	74395934	8757	875.753	871.648	572	promoter-TSS (NM_144798)	-145	Slc30a6
rod	chr10	70598572	70599967	8757	875.744	871.639	1066	promoter-TSS (NM_178621)	21	Phyhipl
rod	chr7	73537634	73538369	8756	875.605	871.5	296	intron (NM_001081345, intron 2 of 38)	3744	Chd2
rod	chr11	115276762	115277681	8755	875.512	871.406	464	promoter-TSS (NM_007997)	-253	Fdxr
rod	chrX	12587263	12587966	8749	874.949	870.845	443	promoter-TSS (NM_027439)	-144	Atp6ap2
rod	chr7	80339878	80340686	8749	874.913	870.809	388	promoter-TSS (NM_133952)	-63	Unc45a
rod	chr9	107657098	107658176	8748	874.824	870.72	263	exon (NM_001199218, exon 7 of 16)	9762	Slc38a3
rod	chr9	122047980	122049089	8745	874.565	870.462	382	Intergenic	-52509	Pomgnt2
rod	chr9	106821602	106822708	8744	874.416	870.313	257	intron (NM_001015507, intron 1 of 22)	179	Vprbp
rod	chr10	39369401	39370416	8742	874.289	870.186	298	5' UTR (NM_001122892, exon 1 of 13)	110	Fyn
rod	chr2	120730624	120731949	8737	873.711	869.61	931	intron (NM_026891, intron 1 of 27)	230	Cdan1
rod	chr4	43561863	43562942	8736	873.646	869.544	439	promoter-TSS (NM_013497)	180	Tln1
rod	chr1	136414953	136415771	8736	873.619	869.517	301	promoter-TSS (NM_026500)	91	Ddx59
rod	chr2	132815666	132816497	8734	873.474	869.373	426	promoter-TSS (NM_175113)	-28	Trmt6
rod	chr19	4878248	4879024	8734	873.463	869.362	369	promoter-TSS (NM_027476)	-32	Zdhhc24
rod	chr1	64532165	64533589	8733	873.392	869.291	628	promoter-TSS (NM_009952)	73	Creb1
rod	chr17	87671896	87673190	8733	873.301	869.2	547	promoter-TSS (NM_008628)	-14	Msh2
rod	chr2	121955626	121956783	8731	873.115	869.014	330	promoter-TSS (NM_008545)	-113	Mageb3
rod	chr9	48480065	48480893	8730	873.099	868.998	600	exon (NM_024233, exon 1 of 7)	132	Rexo2
rod	chr7	101310177	101311094	8727	872.728	868.628	669	Intergenic	-8548	Atg16l2
rod	chr6	91685573	91686435	8724	872.473	868.374	498	intron (NM_009320, intron 1 of 14)	1937	Slc6a6
rod	chr7	63938818	63939749	8721	872.149	868.05	312	promoter-TSS (NM_021366)	-369	Klf13
rod	chr10	81544779	81545620	8721	872.145	868.046	538	promoter-TSS (NM_010301)	-154	Gna11
rod	chr17	46383253	46384207	8715	871.595	867.497	374	promoter-TSS (NM_021346)	-36	Zfp318
rod	chr5	92042293	92043422	8711	871.179	867.082	449	promoter-TSS (NM_001276315)	-162	Cdkl2
rod	chr3	142394833	142396188	8708	870.803	866.707	859	intron (NM_019808, intron 1 of 12)	185	Pdlim5
rod	chr2	126875511	126876835	8707	870.784	866.688	756	promoter-TSS (NM_021450)	88	Trpm7
rod	chr10	120112439	120113386	8707	870.76	866.664	559	promoter-TSS (NM_080446)	52	Helb
rod	chr9	26792708	26793457	8706	870.612	866.516	250	intron (NM_001310768, intron 4 of 18)	13334	Glb1l2
rod	chr10	25433537	25434274	8703	870.341	866.245	237	intron (NM_013511, intron 1 of 19)	25538	Epb41l2
rod	chr10	79766490	79767744	8702	870.293	866.197	633	promoter-TSS (NR_027505)	-165	Rnf126
rod	chr7	105553632	105554609	8701	870.178	866.082	683	promoter-TSS (NM_011421)	-239	Smpd1
rod	chr14	33471247	33471910	8700	870.056	865.961	292	Intergenic	-24421	Mapk8
rod	chr3	89429995	89430784	8700	870.011	865.916	314	promoter-TSS (NM_026869)	176	Pygo2
rod	chr4	103313492	103314458	8698	869.89	865.795	271	intron (NM_025909, intron 1 of 8)	129	Oma1
rod	chr9	44334295	44335408	8698	869.881	865.786	285	exon (NM_010436, exon 1 of 1)	137	H2afx
rod	chr17	28800523	28802091	8694	869.487	865.392	1157	5' UTR (NM_001081315, exon 1 of 13)	181	Brpf3
rod	chr2	148731868	148732719	8694	869.426	865.332	589	exon (NM_019632, exon 1 of 11)	126	Napb
rod	chr5	76183508	76184632	8690	869.078	864.984	374	5' UTR (NM_011626, exon 1 of 6)	190	Tmem165
rod	chr4	107967986	107968809	8689	868.997	864.904	399	promoter-TSS (NM_146255)	64	Slc1a7
rod	chr4	129819677	129820994	8685	868.523	864.431	368	promoter-TSS (NM_008974)	-143	Ptp4a2
rod	chr7	66214167	66215098	8681	868.152	864.06	545	Intergenic	105118	Chsy1
rod	chr17	71551610	71552567	8677	867.781	863.69	382	promoter-TSS (NM_001142631)	28	Spdya
rod	chr6	134919947	134920824	8677	867.76	863.669	405	promoter-TSS (NM_009875)	-15	Cdkn1b
rod	chr10	42678515	42679629	8677	867.742	863.651	374	exon (NM_172416, exon 1 of 6)	156	Ostm1
rod	chr5	137778525	137779580	8677	867.74	863.649	286	exon (NM_027242, exon 1 of 4)	135	Ppp1r35
rod	chr7	143599469	143600487	8675	867.577	863.486	688	intron (NM_013742, intron 1 of 22)	112	Cars
rod	chr2	32756770	32757890	8674	867.409	863.319	410	promoter-TSS (NM_152800)	96	Tor2a
rod	chr2	29889167	29890719	8672	867.256	863.167	556	promoter-TSS (NM_013615)	-120	Odf2
rod	chr15	43476894	43477787	8671	867.159	863.069	248	promoter-TSS (NR_046064)	112	Emc2
rod	chr17	85089941	85091020	8668	866.804	862.715	646	promoter-TSS (NM_001163622)	-207	Prepl
rod	chr7	64392090	64393058	8667	866.726	862.637	562	promoter-TSS (NM_026483)	-197	Mcee
rod	chr8	123858789	123860143	8662	866.273	862.185	753	intron (NM_028536, intron 1 of 3)	743	Ccsap
rod	chr13	99344187	99345111	8662	866.214	862.126	546	promoter-TSS (NM_026873)	29	Ptcd2
rod	chr8	111643081	111644264	8661	866.151	862.063	374	intron (NM_011742, intron 1 of 3)	230	Zfp1
rod	chr1	55236767	55237585	8659	865.92	861.832	390	promoter-TSS (NM_175439)	-1	Mars2
rod	chr5	139380113	139381424	8658	865.873	861.785	413	TTS (NR_033147)	102	Gpr146
rod	chr15	31409424	31410530	8658	865.846	861.758	598	Intergenic	-42218	Ankrd33b
rod	chr8	110970000	110970888	8652	865.282	861.196	368	3' UTR (NM_009179, exon 7 of 7)	27379	Ddx19a
rod	chr14	57398119	57398777	8651	865.17	861.084	445	promoter-TSS (NM_030004)	35	Cryl1
rod	chr12	86241550	86242294	8651	865.12	861.034	292	promoter-TSS (NM_027405)	44	Gpatch2l
rod	chr14	99099284	99100216	8649	864.994	860.908	553	promoter-TSS (NM_028315)	20	Dis3
rod	chr4	116807173	116808076	8649	864.965	860.879	501	promoter-TSS (NM_026654)	-66	Toe1
rod	chr6	47953072	47953754	8648	864.866	860.78	274	promoter-TSS (NM_178898)	23	Zfp956
rod	chr17	29347224	29348330	8647	864.77	860.684	660	exon (NM_019880, exon 1 of 12)	127	Mtch1
rod	chr19	7341279	7342126	8645	864.522	860.437	465	5' UTR (NM_007928, exon 1 of 18)	157	Mark2
rod	chr6	122308401	122309130	8644	864.45	860.365	280	promoter-TSS (NM_010749)	-244	M6pr
rod	chr11	69591926	69592758	8643	864.35	860.265	259	TTS (NM_011640)	11983	Trp53
rod	chr8	70233990	70234888	8641	864.14	860.056	509	promoter-TSS (NM_133972)	-17	Armc6
rod	chr1	86154335	86155048	8641	864.115	860.031	392	promoter-TSS (NM_027456)	-88	Armc9
rod	chr11	120950476	120951282	8640	864.067	859.983	530	intron (NM_001038654, intron 1 of 4)	1812	Slc16a3
rod	chr7	101905420	101906343	8639	863.916	859.833	416	promoter-TSS (NM_025605)	45	Lamtor1
rod	chr6	120835746	120836892	8633	863.32	859.238	421	promoter-TSS (NM_153516)	89	Bcl2l13
rod	chr18	73815098	73815938	8633	863.316	859.233	484	promoter-TSS (NM_145494)	-126	Me2
rod	chr4	128654378	128655332	8632	863.285	859.203	323	intron (NM_001195130, intron 1 of 14)	153	Phc2
rod	chr2	152332069	152332913	8630	863.062	858.98	615	promoter-TSS (NM_001083921)	-66	Rbck1
rod	chr1	75521146	75522122	8629	862.999	858.917	342	5' UTR (NM_027886, exon 1 of 25)	105	Stk11ip
rod	chr13	41605167	41606537	8627	862.738	858.657	490	promoter-TSS (NM_001163572)	-364	Tmem170b
rod	chr2	30178118	30178705	8626	862.664	858.583	376	promoter-TSS (NM_172660)	47	D2Wsu81e
rod	chr5	149279256	149279996	8625	862.556	858.475	280	intron (NM_009663, intron 3 of 4)	14622	Alox5ap
rod	chr14	66868533	66869348	8623	862.37	858.289	238	promoter-TSS (NM_009955)	91	Gm5464
rod	chr2	69789188	69790013	8622	862.202	858.121	400	promoter-TSS (NM_028521)	-115	Ccdc173
rod	chr9	106367529	106368116	8621	862.102	858.022	326	promoter-TSS (NM_153459)	-809	Dusp7
rod	chr4	41274800	41275830	8615	861.554	857.475	636	promoter-TSS (NM_026872)	-180	Ubap2
rod	chr16	17890967	17892163	8614	861.479	857.4	795	5' UTR (NM_001109750, exon 1 of 10)	163	Dgcr2
rod	chr10	111472764	111474320	8613	861.316	857.237	409	intron (NM_015781, intron 1 of 15)	350	Nap1l1
rod	chr7	30279931	30280679	8611	861.184	857.106	533	exon (NM_146186, exon 1 of 33)	116	Wdr62
rod	chr1	182124466	182125402	8611	861.179	857.1	265	exon (NM_012058, exon 1 of 3)	197	Srp9
rod	chr18	24603146	24604298	8610	861.072	856.994	731	promoter-TSS (NM_021448)	95	Slc39a6
rod	chr1	36939117	36940192	8610	861.066	856.987	825	promoter-TSS (NM_018872)	-128	Tmem131
rod	chr18	35771169	35772323	8610	861.044	856.965	249	5' UTR (NM_019912, exon 1 of 7)	187	Ube2d2a
rod	chr15	78913530	78914332	8610	861.034	856.956	315	promoter-TSS (NM_020271)	12	Pdxp
rod	chr7	100226936	100227913	8610	861.02	856.942	373	promoter-TSS (NM_027629)	-182	Pgm2l1
rod	chr11	101008977	101009963	8607	860.778	856.701	444	promoter-TSS (NM_016920)	18	Atp6v0a1
rod	chr7	126776633	126777143	8605	860.511	856.434	259	promoter-TSS (NM_026875)	-87	Ypel3
rod	chr13	37857165	37858428	8603	860.387	856.31	701	intron (NM_001039188, intron 1 of 9)	30404	Rreb1
rod	chr19	53902835	53903918	8599	859.973	855.897	454	promoter-TSS (NM_001168492)	26	Pdcd4
rod	chr16	21946955	21948084	8599	859.954	855.878	623	promoter-TSS (NR_037773)	32	Tmem41a
rod	chr11	100527088	100528638	8599	859.908	855.832	890	5' UTR (NM_134037, exon 1 of 28)	137	Acly
rod	chr11	97744228	97745449	8597	859.773	855.697	971	promoter-TSS (NM_054051)	-58	Mir8102
rod	chr11	69094658	69095348	8597	859.742	855.666	437	Intergenic	-3953	Per1
rod	chr10	78169430	78170170	8595	859.529	855.453	432	promoter-TSS (NM_138601)	-32	D10Jhu81e
rod	chr8	75033339	75034348	8594	859.456	855.381	663	intron (NM_011622, intron 1 of 14)	158	Tom1
rod	chr4	123916955	123917981	8594	859.41	855.335	423	promoter-TSS (NM_017475)	35	Rragc
rod	chr11	119085466	119086694	8592	859.253	855.178	867	5' UTR (NM_007625, exon 1 of 5)	157	Cbx4
rod	chr18	65677685	65678429	8592	859.217	855.142	360	intron (NM_207255, intron 3 of 5)	-20211	Oacyl
rod	chr7	121706876	121707917	8592	859.211	855.136	664	promoter-TSS (NM_001033173)	-144	Usp31
rod	chr12	80643489	80644403	8591	859.166	855.091	709	promoter-TSS (NM_026244)	-85	Erh
rod	chr15	76671167	76671986	8591	859.126	855.052	400	promoter-TSS (NM_033371)	-103	Ppp1r16a
rod	chr1	106758742	106760332	8590	859.066	854.991	1034	intron (NM_027534, intron 1 of 9)	205	Kdsr
rod	chr7	80293952	80294906	8590	859.019	854.945	402	promoter-TSS (NM_145150)	-22	Prc1
rod	chr6	113045816	113046675	8587	858.778	854.704	428	promoter-TSS (NM_008188)	-81	Thumpd3
rod	chr3	30995284	30996271	8587	858.748	854.674	454	promoter-TSS (NM_008857)	7	Prkci
rod	chr1	136466024	136466511	8586	858.626	854.552	250	Intergenic	-1580	Kif14
rod	chr14	52019385	52020425	8585	858.509	854.436	377	promoter-TSS (NM_001253694)	-192	Zfp219
rod	chr10	128302874	128303779	8584	858.409	854.336	402	promoter-TSS (NM_001252327)	-8	Pan2
rod	chr10	39731114	39732826	8581	858.119	854.046	376	promoter-TSS (NM_011264)	37	E130307A14Rik
rod	chr10	41652120	41653140	8581	858.115	854.042	417	Intergenic	-46035	Ccdc162
rod	chr4	152325329	152326309	8579	857.99	853.917	454	promoter-TSS (NM_001277114)	93	Rpl22
rod	chr7	45638622	45639082	8578	857.834	853.762	222	exon (NM_028544, exon 12 of 12)	-1125	Mamstr
rod	chr17	84790243	84791155	8577	857.799	853.727	342	promoter-TSS (NM_028233)	87	Lrpprc
rod	chr8	106210596	106211508	8577	857.784	853.712	385	promoter-TSS (NM_001007567)	-2	Prmt7
rod	chr8	47787509	47788195	8577	857.731	853.659	282	Intergenic	-34291	Cldn24
rod	chr5	117174056	117174869	8576	857.654	853.582	208	intron (NM_001081308, intron 1 of 19)	40875	Taok3
rod	chr2	32381484	32382383	8575	857.511	853.439	483	promoter-TSS (NM_198001)	-19	1110008P14Rik
rod	chr6	52824581	52825541	8574	857.439	853.367	494	intron (NM_173406, intron 2 of 4)	84559	Jazf1
rod	chr7	16399428	16400485	8572	857.237	853.166	773	Intergenic	-1239	Zc3h4
rod	chr4	107889458	107890381	8568	856.888	852.818	694	promoter-TSS (NM_028754)	21	0610037L13Rik
rod	chr8	70776493	70777463	8568	856.844	852.774	316	promoter-TSS (NM_008841)	116	2010320M18Rik
rod	chr5	115506254	115507044	8567	856.741	852.671	228	promoter-TSS (NM_133915)	-27	Pxn
rod	chr2	60551586	60552117	8565	856.594	852.524	291	intron (NM_008867, intron 1 of 29)	1456	Pla2r1
rod	chr18	67723854	67724911	8565	856.585	852.515	436	intron (NM_001127177, intron 1 of 8)	238	Ptpn2
rod	chr11	69395101	69396275	8564	856.499	852.429	659	promoter-TSS (NM_001045525)	-103	Naa38
rod	chr13	41015874	41016681	8561	856.179	852.11	381	promoter-TSS (NM_025387)	28	Tmem14c
rod	chr11	113697439	113698148	8559	855.906	851.838	340	TTS (NM_026682)	11732	Cpsf4l
rod	chr19	8785931	8786599	8558	855.894	851.825	429	promoter-TSS (NM_146092)	51	Taf6l
rod	chr2	128966942	128968191	8556	855.668	851.6	365	5' UTR (NM_178404, exon 1 of 12)	165	Zc3h6
rod	chr18	37934904	37935840	8556	855.666	851.597	632	promoter-TSS (NM_001305980)	51	Diaph1
rod	chr1	125100397	125101307	8555	855.577	851.509	386	Intergenic	334875	Actr3
rod	chr11	86920148	86921139	8555	855.516	851.448	417	intron (NR_106195, intron 4 of 8)	73118	Ypel2
rod	chr14	54863568	54864405	8554	855.485	851.417	617	5' UTR (NM_001177705, exon 1 of 2)	171	Homez
rod	chr1	150392602	150393714	8553	855.335	851.267	565	promoter-TSS (NM_001077237)	-103	BC003331
rod	chr7	82755416	82756337	8552	855.201	851.133	525	promoter-TSS (NR_046004)	-233	4933406J10Rik
rod	chr11	51619145	51619918	8551	855.165	851.097	510	promoter-TSS (NM_026631)	-241	Nhp2
rod	chr4	116507275	116508317	8551	855.113	851.046	267	intron (NM_008389, intron 1 of 8)	247	Ipp
rod	chr9	70542305	70543446	8548	854.861	850.794	431	promoter-TSS (NM_025690)	6	Sltm
rod	chr10	69439410	69440290	8546	854.697	850.63	381	Intergenic	-86938	Cdk1
rod	chr17	56935124	56936037	8546	854.67	850.604	437	promoter-TSS (NM_022328)	-193	Mllt1
rod	chr10	42277347	42278365	8545	854.502	850.436	408	Intergenic	-1114	Foxo3
rod	chr10	80329362	80330295	8537	853.742	849.677	575	promoter-TSS (NM_008793)	-316	Reep6
rod	chr2	165848872	165849670	8532	853.281	849.217	394	intron (NM_001291158, intron 4 of 23)	8902	Zmynd8
rod	chr13	99550381	99551420	8531	853.17	849.106	505	Intergenic	-34299	Map1b
rod	chr5	113735246	113736155	8531	853.133	849.069	448	promoter-TSS (NM_001010825)	-81	Ficd
rod	chr12	52503216	52504902	8530	853.098	849.035	547	Intergenic	-12018	Arhgap5
rod	chr4	126753093	126754159	8530	853.082	849.018	384	promoter-TSS (NM_133886)	71	AU040320
rod	chr12	76403450	76404547	8530	853.039	848.976	790	promoter-TSS (NM_001002012)	-177	Hspa2
rod	chr4	154160333	154161333	8529	852.905	848.842	440	promoter-TSS (NM_026388)	-149	Tprgl
rod	chr16	32867826	32868616	8527	852.766	848.703	562	5' UTR (NM_172615, exon 1 of 19)	145	Rubcn
rod	chr17	56255821	56256988	8526	852.665	848.603	860	promoter-TSS (NM_010192)	-388	Fem1a
rod	chr5	113908374	113909390	8525	852.522	848.46	511	promoter-TSS (NM_011779)	-176	Coro1c
rod	chr18	76241049	76242084	8524	852.452	848.39	250	promoter-TSS (NM_010754)	-134	Smad2
rod	chr7	133636758	133638062	8520	852.088	848.027	838	promoter-TSS (NM_178115)	-265	Edrf1
rod	chr17	25985216	25986354	8517	851.774	847.713	572	Intergenic	-20280	Capn15
rod	chr7	27473143	27473891	8516	851.625	847.565	539	promoter-TSS (NM_133210)	-323	Sertad3
rod	chr5	30959652	30960666	8515	851.563	847.503	731	5' UTR (NM_016703, exon 1 of 9)	168	Preb
rod	chr5	117976529	117977478	8512	851.241	847.181	207	exon (NM_145564, exon 1 of 12)	234	Fbxo21
rod	chr5	120588352	120589203	8509	850.955	846.896	393	promoter-TSS (NM_029408)	-165	Tpcn1
rod	chr1	44102003	44102852	8507	850.716	846.657	483	promoter-TSS (NM_029368)	-40	Tex30
rod	chr4	41348636	41349678	8506	850.645	846.586	333	5' UTR (NM_001290454, exon 1 of 6)	161	Ubap1
rod	chr7	127195630	127196448	8505	850.518	846.459	448	promoter-TSS (NM_027353)	38	Cd2bp2
rod	chr7	44304565	44305729	8504	850.491	846.432	602	intron (NM_009131, intron 3 of 3)	1812	Clec11a
rod	chr11	75291477	75292053	8502	850.255	846.197	217	Intergenic	56618	Rpa1
rod	chr8	46616851	46618122	8502	850.241	846.183	460	promoter-TSS (NM_001001184)	196	Casp3
rod	chr3	137864009	137864839	8502	850.239	846.181	408	promoter-TSS (NM_016750)	-63	H2afz
rod	chr5	115559154	115559979	8502	850.234	846.176	241	promoter-TSS (NM_007475)	100	Rplp0
rod	chr4	11253615	11254695	8502	850.224	846.166	657	5' UTR (NM_001159595, exon 1 of 27)	104	Ints8
rod	chr11	98773628	98774490	8500	850.083	846.025	424	intron (NM_145434, intron 1 of 7)	1318	Nr1d1
rod	chr4	116556920	116558166	8500	850.051	845.993	688	promoter-TSS (NM_029868)	-184	Gpbp1l1
rod	chr14	52257426	52258207	8498	849.857	845.8	436	Intergenic	-20245	Chd8
rod	chr14	51884543	51885256	8498	849.825	845.767	274	promoter-TSS (NM_001029990)	58	Mettl17
rod	chr1	87803153	87804192	8495	849.592	845.535	612	promoter-TSS (NM_009118)	-7	Sag
rod	chr18	67448624	67449673	8490	849.041	844.985	591	promoter-TSS (NM_027130)	-13	Afg3l2
rod	chr14	60264903	60265752	8488	848.804	844.748	292	5' UTR (NM_144843, exon 1 of 14)	123	Mtmr6
rod	chr16	58727685	58728408	8486	848.62	844.564	249	non-coding (NR_045518, exon 1 of 4)	137	Cldnd1
rod	chr9	57439760	57440341	8485	848.527	844.472	385	promoter-TSS (NM_176831)	63	Ppcdc
rod	chr15	36608282	36609766	8485	848.51	844.455	1277	promoter-TSS (NM_008774)	-51	Pabpc1
rod	chr9	44379040	44379896	8484	848.425	844.37	425	promoter-TSS (NM_021395)	-22	Hyou1
rod	chr4	138330158	138330854	8478	847.863	843.809	261	Intergenic	-4210	Pink1
rod	chr2	164512022	164512695	8478	847.84	843.786	239	Intergenic	14834	Pigt
rod	chr16	16983012	16984169	8478	847.828	843.775	335	5' UTR (NM_001038663, exon 1 of 8)	209	Mapk1
rod	chr3	37419253	37420464	8477	847.784	843.73	490	promoter-TSS (NM_001163511)	-91	Spata5
rod	chr19	30029971	30031212	8475	847.502	843.449	453	promoter-TSS (NM_144873)	79	Uhrf2
rod	chr8	85492128	85493119	8474	847.427	843.374	388	promoter-TSS (NM_173866)	7	Gpt2
rod	chr11	5837371	5838315	8473	847.357	843.304	702	5' UTR (NM_017401, exon 1 of 11)	173	Polm
rod	chr11	120823681	120825042	8469	846.993	842.94	952	5' UTR (NM_007988, exon 1 of 43)	185	Fasn
rod	chr9	66919247	66920365	8468	846.81	842.758	526	promoter-TSS (NM_173413)	-101	Rab8b
rod	chr4	109676154	109677186	8464	846.444	842.392	489	promoter-TSS (NM_007983)	43	Faf1
rod	chr13	83744396	83745555	8463	846.386	842.334	705	Intergenic	6162	Mir9-2
rod	chr2	25557205	25558347	8462	846.298	842.247	591	promoter-TSS (NM_021519)	-124	Edf1
rod	chr8	83332328	83333476	8462	846.273	842.222	782	promoter-TSS (NM_001170691)	-416	Elmod2
rod	chr8	65966016	65967548	8459	845.973	841.922	588	intron (NM_001166372, intron 2 of 7)	348257	March1
rod	chr2	167634378	167634953	8459	845.944	841.894	270	Intergenic	-2661	Ube2v1
rod	chr8	13226154	13226977	8456	845.685	841.635	334	Intergenic	-25942	Grtp1
rod	chr19	4096678	4097526	8456	845.645	841.595	552	promoter-TSS (NM_026373)	-249	Cdk2ap2
rod	chr4	33247439	33248823	8454	845.449	841.399	1154	exon (NM_001033225, exon 1 of 2)	656	Pnrc1
rod	chr11	21090909	21091997	8451	845.198	841.149	361	5' UTR (NM_023324, exon 1 of 7)	129	Peli1
rod	chr5	73292471	73293342	8451	845.145	841.096	272	5' UTR (NM_023429, exon 1 of 9)	113	Ociad1
rod	chr19	3707881	3708706	8450	845.067	841.018	381	promoter-TSS (NM_028077)	-39	1810055G02Rik
rod	chr8	70139095	70140058	8449	844.965	840.916	238	promoter-TSS (NM_011266)	78	Borcs8
rod	chr9	35210763	35211512	8447	844.735	840.687	288	promoter-TSS (NM_026130)	-65	Srpr
rod	chr1	136017771	136018846	8447	844.711	840.662	208	intron (NM_001160146, intron 1 of 5)	153	Tmem9
rod	chr14	103069534	103070648	8445	844.592	840.544	711	promoter-TSS (NM_001033242)	-125	Cln5
rod	chr9	108263247	108264206	8445	844.538	840.49	630	promoter-TSS (NM_001276482)	88	Dag1
rod	chr1	162477221	162478275	8438	843.832	839.785	820	exon (NM_001038619, exon 1 of 21)	282	Dnm3
rod	chr10	128409630	128410150	8433	843.388	839.342	267	promoter-TSS (NM_027257)	-94	Nabp2
rod	chr6	83506518	83507222	8432	843.221	839.176	467	promoter-TSS (NM_013764)	99	Dguok
rod	chr13	81782912	81783989	8431	843.188	839.142	800	intron (NM_007684, intron 1 of 4)	159	Cetn3
rod	chr7	84689470	84690290	8431	843.147	839.101	520	intron (NR_038175, intron 1 of 4)	240	2610206C17Rik
rod	chr10	117994185	117995462	8430	843.082	839.036	1033	Intergenic	69365	4933411E08Rik
rod	chr10	42761192	42762236	8429	842.918	838.873	291	5' UTR (NM_153055, exon 1 of 21)	218	Sec63
rod	chr9	63398595	63399764	8424	842.47	838.426	730	promoter-TSS (NM_027090)	64	2300009A05Rik
rod	chr11	20740844	20742057	8421	842.149	838.105	804	5' UTR (NM_001252503, exon 1 of 8)	105	Aftph
rod	chr15	89195941	89196907	8420	842.075	838.032	619	promoter-TSS (NM_027081)	50	Dennd6b
rod	chr12	4816821	4817912	8420	842.023	837.979	655	promoter-TSS (NM_025323)	-241	Sf3b6
rod	chr5	35582558	35583688	8417	841.743	837.7	390	promoter-TSS (NM_030721)	63	Acox3
rod	chr7	35333635	35334403	8416	841.677	837.633	431	promoter-TSS (NM_027897)	-218	Rhpn2
rod	chr1	86524967	86526849	8413	841.38	837.338	1638	promoter-TSS (NM_008972)	-828	Ptma
rod	chr1	190928147	190929240	8413	841.368	837.326	384	non-coding (NR_037579, exon 1 of 8)	189	Angel2
rod	chr13	92130776	92132249	8413	841.306	837.263	1097	Intergenic	-143471	Rasgrf2
rod	chr7	119895409	119896496	8411	841.196	837.154	433	promoter-TSS (NM_001163703)	92	Lyrm1
rod	chr1	64121528	64122643	8410	841.079	837.037	240	promoter-TSS (NM_033563)	-697	Klf7
rod	chr17	56830867	56831680	8409	840.938	836.896	366	promoter-TSS (NM_009056)	-266	Rfx2
rod	chr17	23673337	23674045	8408	840.84	836.798	208	promoter-TSS (NM_001008425)	79	Thoc6
rod	chr3	121291446	121292298	8406	840.602	836.56	264	promoter-TSS (NM_024178)	55	Alg14
rod	chr10	81292483	81293603	8404	840.442	836.401	409	promoter-TSS (NM_001293647)	80	Pip5k1c
rod	chr9	54863270	54864306	8404	840.412	836.371	401	promoter-TSS (NM_022655)	33	Ireb2
rod	chr9	66974729	66975715	8402	840.242	836.201	739	exon (NM_030717, exon 1 of 6)	262	Lactb
rod	chr13	100786357	100786898	8398	839.89	835.849	246	promoter-TSS (NM_172301)	-142	Ccnb1
rod	chr5	97111270	97112053	8398	839.822	835.782	438	promoter-TSS (NM_198422)	-66	Paqr3
rod	chr8	121585135	121585865	8392	839.235	835.196	409	Intergenic	-4968	Map1lc3b
rod	chr9	99242930	99243969	8392	839.226	835.188	419	promoter-TSS (NM_023873)	-18	Cep70
rod	chr7	132930880	132931867	8391	839.113	835.074	242	Intergenic	-18248	Zranb1
rod	chr6	83054248	83055055	8390	839.043	835.005	307	promoter-TSS (NM_019752)	-81	Htra2
rod	chr17	57247364	57248292	8390	839.018	834.979	487	promoter-TSS (NM_001308074)	-139	Gpr108
rod	chr1	34439223	34440195	8388	838.829	834.791	194	promoter-TSS (NM_027159)	-37	Ccdc115
rod	chr17	17234362	17235078	8387	838.789	834.751	454	Intergenic	113337	Zfp97
rod	chr18	36280616	36281676	8385	838.502	834.464	440	promoter-TSS (NM_008989)	-16	Pura
rod	chr15	68258159	68259307	8384	838.413	834.376	795	5' UTR (NM_198644, exon 1 of 16)	123	Zfat
rod	chr1	93511537	93512650	8383	838.314	834.277	468	promoter-TSS (NM_145519)	-10	Farp2
rod	chr5	144222936	144223924	8382	838.275	834.238	708	intron (NM_027410, intron 1 of 24)	148	Tecpr1
rod	chr8	95331309	95332507	8380	838.011	833.974	600	promoter-TSS (NM_133954)	42	Zfp319
rod	chr18	63691837	63692838	8379	837.929	833.892	583	promoter-TSS (NM_016792)	21	Txnl1
rod	chr9	110656286	110657118	8378	837.869	833.832	183	intron (NM_028312, intron 1 of 6)	199	Ccdc12
rod	chr19	5106489	5107319	8377	837.731	833.695	594	promoter-TSS (NM_029576)	92	Rab1b
rod	chr1	125560180	125561386	8376	837.646	833.61	774	promoter-TSS (NM_028787)	-233	Slc35f5
rod	chr15	75940606	75941530	8375	837.543	833.507	363	5' UTR (NM_030199, exon 1 of 2)	116	Zfp623
rod	chr7	105399867	105400752	8374	837.444	833.408	294	promoter-TSS (NM_001242365)	-256	Fam160a2
rod	chr7	141454732	141455647	8370	837.015	832.98	388	promoter-TSS (NR_028142)	2	Pnpla2
rod	chr3	129724952	129725647	8369	836.918	832.883	458	promoter-TSS (NM_001310737)	-214	Egf
rod	chr9	47529608	47531831	8368	836.9	832.865	658	intron (NM_001025600, intron 1 of 8)	368	Cadm1
rod	chr17	34930821	34931682	8367	836.784	832.749	427	promoter-TSS (NM_010893)	-1	Neu1
rod	chr4	86856995	86857887	8366	836.66	832.626	420	promoter-TSS (NM_009096)	-74	Rps6
rod	chr9	86571463	86572664	8365	836.537	832.503	406	promoter-TSS (NM_027100)	11	Rwdd2a
rod	chr2	180709485	180710693	8365	836.502	832.468	616	promoter-TSS (NM_001289651)	-90	Dido1
rod	chr16	55973321	55974343	8364	836.481	832.447	388	promoter-TSS (NM_173026)	28	Zbtb11
rod	chr11	60728140	60728773	8361	836.1	832.067	228	promoter-TSS (NR_039559)	59	Mief2
rod	chr9	63058365	63059803	8360	836.084	832.051	952	Intergenic	-78205	Pias1
rod	chr5	123930141	123931231	8360	836.075	832.041	532	promoter-TSS (NM_001134767)	-3	Ccdc62
rod	chr9	49055333	49056150	8352	835.287	831.255	214	exon (NM_012039, exon 1 of 16)	161	Zw10
rod	chr13	47042957	47044024	8351	835.152	831.12	537	promoter-TSS (NM_016785)	-8	Kdm1b
rod	chr5	25759408	25760610	8347	834.789	830.758	526	promoter-TSS (NM_001004365)	36	Actr3b
rod	chr2	146047098	146048622	8347	834.75	830.719	809	Intergenic	113076	Cfap61
rod	chr4	106910930	106911908	8346	834.685	830.654	502	promoter-TSS (NM_023672)	-51	Ssbp3
rod	chr12	83687810	83688863	8345	834.59	830.559	321	promoter-TSS (NM_008943)	-226	Psen1
rod	chr3	138526637	138527619	8345	834.557	830.526	576	promoter-TSS (NM_001313980)	-140	Eif4e
rod	chr2	48948869	48950059	8345	834.518	830.487	537	promoter-TSS (NM_011958)	-44	Mbd5
rod	chr4	108071205	108071825	8344	834.429	830.399	233	intron (NM_011327, intron 11 of 15)	-15842	Mir6397
rod	chr4	40142794	40143776	8342	834.244	830.213	519	promoter-TSS (NM_007386)	20	Aco1
rod	chr6	67036277	67037746	8342	834.221	830.19	1176	exon (NM_007836, exon 2 of 4)	395	Gadd45a
rod	chr3	36862686	36863651	8342	834.206	830.176	393	promoter-TSS (NM_172679)	63	4932438A13Rik
rod	chr9	122293848	122294988	8340	834.071	830.041	631	promoter-TSS (NM_001271873)	5	Ano10
rod	chr4	44028104	44029081	8340	834.019	829.989	580	intron (NM_001080384, intron 4 of 4)	15943	Clta
rod	chr10	79704105	79704662	8339	833.972	829.942	293	promoter-TSS (NM_001077184)	26	Bsg
rod	chr1	120120296	120121494	8339	833.916	829.886	824	promoter-TSS (NM_001037999)	24	Dbi
rod	chr10	80741941	80742684	8337	833.722	829.692	435	promoter-TSS (NM_007460)	-102	Ap3d1
rod	chr16	8829095	8830506	8337	833.7	829.671	892	promoter-TSS (NM_001081400)	-299	1810013L24Rik
rod	chr4	46649809	46650832	8336	833.648	829.619	395	promoter-TSS (NM_198664)	-122	Tbc1d2
rod	chr17	28079624	28081036	8332	833.294	829.265	1060	intron (NM_001085555, intron 1 of 9)	254	Tcp11
rod	chr11	21370472	21371532	8332	833.286	829.258	841	promoter-TSS (NM_139297)	265	Ugp2
rod	chr11	4096282	4097001	8331	833.152	829.124	475	TTS (NM_144520)	-1211	Mtfp1
rod	chr13	43559610	43560481	8331	833.131	829.103	583	exon (NM_001081059, exon 1 of 9)	145	Mcur1
rod	chr13	48958322	48959142	8330	833.053	829.025	438	intron (NM_001033268, intron 1 of 17)	9096	Fam120a
rod	chr7	101896099	101896910	8328	832.897	828.869	233	intron (NM_001291349, intron 1 of 4)	174	Anapc15
rod	chr15	81360539	81361260	8328	832.891	828.864	343	promoter-TSS (NM_011399)	-135	Slc25a17
rod	chr5	137600374	137601469	8322	832.27	828.244	736	promoter-TSS (NM_001254762)	137	Mospd3
rod	chr16	90143564	90144484	8322	832.201	828.174	349	non-coding (NR_033476, exon 1 of 1)	1787	Gm10789
rod	chr10	13192666	13193415	8320	832.066	828.04	522	promoter-TSS (NM_181470)	96	Ltv1
rod	chr5	99906059	99906816	8319	831.996	827.97	238	Intergenic	72500	Hnrnpd
rod	chr17	46889943	46891292	8319	831.984	827.958	648	promoter-TSS (NM_178385)	-3	Tbcc
rod	chr7	3665146	3665992	8318	831.866	827.841	424	TTS (NM_181820)	271	Leng1
rod	chr10	43220959	43222067	8317	831.794	827.768	462	promoter-TSS (NM_001168289)	27	Pdss2
rod	chr11	85352369	85353375	8317	831.708	827.682	339	promoter-TSS (NM_138681)	-292	Bcas3
rod	chr4	120824968	120826133	8316	831.66	827.634	297	5' UTR (NM_008692, exon 1 of 10)	190	Nfyc
rod	chr13	104228455	104229147	8315	831.52	827.495	433	promoter-TSS (NM_172807)	43	Ppwd1
rod	chr3	105052634	105053295	8314	831.496	827.471	418	promoter-TSS (NM_001163333)	-12	Cttnbp2nl
rod	chr3	89772597	89773787	8314	831.443	827.418	729	promoter-TSS (NM_027315)	208	4632404H12Rik
rod	chr9	21759999	21760955	8307	830.791	826.767	388	promoter-TSS (NM_026282)	-191	Spc24
rod	chr5	114467447	114468054	8305	830.582	826.559	236	Intergenic	23482	Mvk
rod	chr5	52833568	52834369	8305	830.538	826.514	394	promoter-TSS (NM_024213)	-166	Anapc4
rod	chr17	73107684	73108380	8302	830.241	826.218	263	promoter-TSS (NM_001081071)	47	Lclat1
rod	chr5	124194423	124195436	8301	830.149	826.126	402	intron (NM_011256, intron 2 of 24)	-7748	Pitpnm2
rod	chr11	5261067	5262330	8300	830.084	826.061	672	promoter-TSS (NM_032396)	-89	Kremen1
rod	chr1	134078155	134079521	8296	829.645	825.623	1053	intron (NM_007570, intron 1 of 1)	317	Btg2
rod	chr1	74332248	74333261	8294	829.456	825.434	256	exon (NM_019999, exon 1 of 9)	145	Pnkd
rod	chr8	71950547	71951380	8291	829.185	825.164	462	promoter-TSS (NM_001164581)	-102	Zfp961
rod	chr12	3426394	3427822	8288	828.825	824.805	433	promoter-TSS (NR_030694)	251	Asxl2
rod	chr5	129941219	129942212	8286	828.637	824.617	367	promoter-TSS (NM_027121)	-393	Vkorc1l1
rod	chr15	36793386	36794682	8285	828.537	824.517	256	intron (NM_011740, intron 1 of 6)	504	Ywhaz
rod	chr5	139968977	139969954	8284	828.417	824.397	376	intron (NM_175522, intron 1 of 1)	61523	Elfn1
rod	chr1	93478059	93479326	8282	828.264	824.244	863	promoter-TSS (NM_010891)	224	Hdlbp
rod	chr2	167661311	167662374	8281	828.166	824.147	353	promoter-TSS (NM_145538)	-299	Tmem189
rod	chr10	94688231	94689388	8281	828.104	824.084	440	promoter-TSS (NM_029852)	20	Cep83
rod	chr14	47568068	47568744	8278	827.829	823.81	415	promoter-TSS (NM_172599)	28	Atg14
rod	chr10	59322837	59323971	8277	827.704	823.686	466	5' UTR (NM_001316371, exon 1 of 15)	108	P4ha1
rod	chr15	76080347	76081223	8276	827.637	823.618	603	promoter-TSS (NM_001164600)	85	Puf60
rod	chr13	58401461	58403163	8276	827.601	823.583	736	promoter-TSS (NM_001168248)	64	Rmi1
rod	chr4	108327709	108328609	8272	827.256	823.238	691	promoter-TSS (NM_027250)	7	Coa7
rod	chr4	103114091	103115093	8270	827.098	823.08	266	promoter-TSS (NM_146254)	202	Mier1
rod	chr4	101647034	101647926	8269	826.959	822.941	562	promoter-TSS (NM_175036)	-303	Leprot
rod	chr1	156558356	156559512	8268	826.869	822.852	407	5' UTR (NM_009595, exon 1 of 12)	147	Abl2
rod	chr4	63388977	63389720	8266	826.612	822.595	290	intron (NM_001305432, intron 3 of 20)	8891	Akna
rod	chr12	100131677	100132313	8261	826.125	822.109	240	intron (NM_183155, intron 10 of 13)	19664	Psmc1
rod	chr17	27565067	27566288	8258	825.827	821.812	725	promoter-TSS (NM_001002895)	49	AI413582
rod	chr9	22475352	22476053	8257	825.749	821.733	257	promoter-TSS (NM_178415)	-12	Bbs9
rod	chr16	30397141	30398091	8253	825.345	821.331	726	Intergenic	-9086	Atp13a3
rod	chr8	105827026	105827902	8252	825.241	821.227	696	promoter-TSS (NM_024445)	-114	Ranbp10
rod	chr2	34371800	34373418	8249	824.924	820.91	984	promoter-TSS (NM_016768)	-564	Pbx3
rod	chr10	127290253	127291288	8248	824.812	820.798	406	promoter-TSS (NM_007837)	-22	Ddit3
rod	chr4	46488988	46489906	8247	824.754	820.741	258	exon (NM_053179, exon 1 of 6)	118	Nans
rod	chr12	52726324	52727218	8246	824.66	820.647	240	intron (NM_198111, intron 1 of 13)	27388	Akap6
rod	chr18	32067452	32068323	8244	824.499	820.486	250	5' UTR (NM_173441, exon 1 of 14)	154	Iws1
rod	chr15	81465823	81467012	8244	824.408	820.395	812	exon (NM_019712, exon 1 of 5)	102	Rbx1
rod	chr9	96705371	96706246	8243	824.38	820.367	390	intron (NM_175537, intron 2 of 2)	25866	Zbtb38
rod	chr14	103346086	103347233	8242	824.288	820.276	790	5' UTR (NM_207215, exon 1 of 85)	140	Mycbp2
rod	chr8	60632344	60633571	8242	824.278	820.265	411	5' UTR (NM_027756, exon 1 of 3)	133	Mfap3l
rod	chr17	84626233	84626830	8240	824.077	820.065	210	promoter-TSS (NM_172256)	33	Dync2li1
rod	chr1	180604365	180605114	8239	823.997	819.985	380	Intergenic	17539	Mir6904
rod	chr4	126262053	126262696	8238	823.879	819.867	228	promoter-TSS (NM_013718)	-30	Trappc3
rod	chr2	70661184	70662106	8236	823.699	819.688	322	non-coding (NR_027343, exon 1 of 11)	136	Gorasp2
rod	chr3	40949211	40950488	8235	823.506	819.495	379	promoter-TSS (NM_001040399)	-781	Larp1b
rod	chr9	95749373	95750634	8233	823.342	819.331	1000	5' UTR (NM_011643, exon 1 of 13)	354	Trpc1
rod	chr1	134777877	134778546	8231	823.189	819.178	302	intron (NM_001081307, intron 19 of 23)	25509	Ppp1r12b
rod	chr16	17232886	17234280	8231	823.142	819.131	650	promoter-TSS (NM_178922)	-4	Hic2
rod	chr7	16874649	16875605	8230	823.034	819.023	427	promoter-TSS (NM_001081655)	-190	Dact3
rod	chr4	134000379	134001211	8228	822.847	818.837	581	promoter-TSS (NM_026144)	69	Dhdds
rod	chr1	156035454	156036772	8227	822.745	818.735	656	promoter-TSS (NM_001160182)	77	Tor1aip2
rod	chr10	123076014	123076891	8226	822.662	818.652	450	promoter-TSS (NM_001163024)	52	Mon2
rod	chr11	5788063	5788941	8226	822.639	818.629	400	promoter-TSS (NM_001146309)	19	Dbnl
rod	chr18	31633877	31635240	8226	822.602	818.592	389	intron (NM_172965, intron 1 of 20)	176	Sap130
rod	chr8	85432460	85433316	8224	822.432	818.422	437	promoter-TSS (NR_033144)	-47	4921524J17Rik
rod	chr11	90417778	90418642	8223	822.379	818.37	259	Intergenic	-27293	Hlf
rod	chr5	111330270	111331104	8223	822.33	818.321	373	promoter-TSS (NM_001301666)	-10	Pitpnb
rod	chr17	86622533	86623459	8221	822.192	818.183	562	intron (NM_011104, intron 12 of 14)	-130868	Epas1
rod	chr14	29967962	29968769	8220	822.082	818.073	384	promoter-TSS (NM_019979)	-14	Selk
rod	chr11	49712201	49713247	8220	822.074	818.065	614	promoter-TSS (NM_212484)	-2	Cnot6
rod	chr1	179545932	179546993	8217	821.738	817.73	407	promoter-TSS (NM_146105)	-66	Cnst
rod	chr18	14782861	14783871	8216	821.667	817.659	268	5' UTR (NM_001100449, exon 1 of 15)	121	Taf4b
rod	chr11	72606911	72607946	8215	821.599	817.591	293	5' UTR (NM_025985, exon 1 of 6)	168	Ube2g1
rod	chr4	120824968	120826133	8215	821.536	817.528	812	5' UTR (NM_008692, exon 1 of 10)	190	Nfyc
rod	chr19	53390193	53391104	8214	821.406	817.399	496	promoter-TSS (NM_172429)	-76	Smndc1
rod	chr15	63997501	63998704	8212	821.236	817.229	724	intron (NM_144846, intron 1 of 11)	62345	Fam49b
rod	chr15	85811185	85812048	8209	820.901	816.895	535	promoter-TSS (NM_001164626)	80	Cdpf1
rod	chr16	37653737	37654711	8207	820.744	816.738	720	exon (NM_026610, exon 1 of 3)	144	Ndufb4
rod	chr18	31803606	31804561	8204	820.437	816.431	436	promoter-TSS (NM_028866)	27	Wdr33
rod	chr11	103102661	103103204	8203	820.388	816.382	293	5' UTR (NM_025988, exon 2 of 10)	1245	Acbd4
rod	chr19	37739812	37740497	8203	820.362	816.356	423	Intergenic	42347	Cyp26a1
rod	chr2	181287349	181288332	8197	819.768	815.763	766	intron (NM_198169, intron 1 of 9)	125	Gmeb2
rod	chr10	76816201	76817015	8196	819.641	815.636	535	intron (NM_021568, intron 3 of 15)	-90564	Col6a1
rod	chr7	109703253	109704061	8194	819.473	815.468	399	promoter-TSS (NM_020616)	-80	Akip1
rod	chr8	47713347	47714637	8194	819.416	815.412	771	promoter-TSS (NM_172407)	-61	Cdkn2aip
rod	chr14	65149433	65150343	8191	819.172	815.168	595	Intergenic	-51782	Extl3
rod	chr7	132921633	132922526	8190	819.05	815.046	532	Intergenic	-27542	Zranb1
rod	chr4	141060164	141061252	8189	818.961	814.958	450	promoter-TSS (NM_001145958)	-163	Crocc
rod	chr7	35396511	35397487	8188	818.883	814.88	413	promoter-TSS (NM_028120)	-94	Cep89
rod	chr7	118532830	118533590	8187	818.783	814.78	551	exon (NM_009940, exon 1 of 6)	146	Coq7
rod	chr1	185362589	185363815	8187	818.779	814.776	403	exon (NM_029735, exon 1 of 32)	107	Eprs
rod	chr10	117845296	117846627	8187	818.739	814.736	742	promoter-TSS (NM_024457)	12	Rap1b
rod	chr5	122263865	122264707	8185	818.53	814.527	617	exon (NM_001039153, exon 1 of 14)	174	Tctn1
rod	chr2	168080439	168081366	8184	818.422	814.42	325	promoter-TSS (NM_021409)	-101	Pard6b
rod	chr15	25983826	25984756	8178	817.876	813.875	438	promoter-TSS (NM_144523)	-75	Zfp622
rod	chr7	99837705	99838846	8178	817.862	813.86	720	3' UTR (NM_025668, exon 5 of 5)	-9859	Neu3
rod	chr10	117792380	117793078	8177	817.724	813.723	452	promoter-TSS (NM_134010)	-24	Nup107
rod	chr1	133660929	133661664	8176	817.665	813.664	512	promoter-TSS (NM_001166552)	102	Zc3h11a
rod	chr5	150673276	150674529	8175	817.56	813.56	452	promoter-TSS (NM_175310)	76	Pds5b
rod	chr16	16559473	16560502	8171	817.191	813.191	771	intron (NM_001301817, intron 1 of 16)	231	Fgd4
rod	chr19	24961285	24962017	8171	817.117	813.116	475	promoter-TSS (NM_146097)	-35	Cbwd1
rod	chr16	17451375	17452753	8170	817.095	813.095	578	promoter-TSS (NM_007764)	79	Crkl
rod	chr15	73645537	73646323	8169	816.991	812.991	246	Intergenic	-21186	Slc45a4
rod	chr10	76032201	76033120	8166	816.693	812.694	367	promoter-TSS (NM_177475)	49	Zfp280b
rod	chr11	98809439	98810266	8166	816.672	812.673	320	promoter-TSS (NM_138660)	45	Casc3
rod	chr10	86778225	86779331	8166	816.653	812.654	745	promoter-TSS (NM_175331)	-227	Nt5dc3
rod	chr11	55097417	55098410	8164	816.492	812.493	592	promoter-TSS (NM_010299)	-71	Gm2a
rod	chr7	139273096	139273821	8164	816.413	812.414	367	Intergenic	24977	Pwwp2b
rod	chr11	5761846	5762617	8162	816.259	812.26	572	promoter-TSS (NR_015577)	82	Ube2d-ps
rod	chr7	80370618	80371642	8161	816.108	812.109	246	5' UTR (NM_172903, exon 1 of 24)	245	Man2a2
rod	chr19	5912246	5913270	8160	816.083	812.084	618	exon (NM_011262, exon 1 of 11)	113	Dpf2
rod	chr1	89069870	89070777	8159	815.979	811.981	287	promoter-TSS (NM_133816)	-138	Sh3bp4
rod	chr8	125599593	125600884	8159	815.926	811.928	871	intron (NR_015535, intron 2 of 2)	15601	4930567H12Rik
rod	chr13	108158077	108159211	8158	815.88	811.882	592	promoter-TSS (NM_028042)	-19	Ndufaf2
rod	chr9	86879351	86881006	8156	815.634	811.637	822	intron (NM_001277982, intron 1 of 28)	218	Snap91
rod	chr8	72570568	72571518	8151	815.186	811.19	211	promoter-TSS (NM_172396)	5	Smim7
rod	chr18	65799926	65800854	8144	814.475	810.479	215	promoter-TSS (NM_025468)	-188	Sec11c
rod	chr16	93883399	93884577	8143	814.378	810.382	418	promoter-TSS (NM_028083)	87	Chaf1b
rod	chr2	29124728	29125790	8142	814.24	810.245	273	5' UTR (NM_198033, exon 1 of 26)	267	Setx
rod	chr11	70451716	70452655	8140	814.006	810.011	529	intron (NM_025397, intron 1 of 2)	255	Med11
rod	chr2	38925720	38926967	8140	814.005	810.011	1029	5' UTR (NM_010264, exon 1 of 11)	117	Nr6a1
rod	chr16	49698880	49699620	8137	813.787	809.793	271	promoter-TSS (NM_028680)	-44	Ift57
rod	chr8	121949867	121950918	8136	813.633	809.639	645	promoter-TSS (NM_001285983)	-99	Banp
rod	chr17	80727853	80728934	8132	813.233	809.24	834	promoter-TSS (NM_001290345)	-369	Map4k3
rod	chr8	126422049	126423197	8131	813.12	809.127	358	5' UTR (NM_174987, exon 1 of 2)	122	Coa6
rod	chr17	35916223	35917095	8128	812.863	808.87	582	promoter-TSS (NM_001163818)	-290	Mrps18b
rod	chr6	120530848	120531741	8123	812.381	808.389	512	promoter-TSS (NM_144815)	4	Cecr5
rod	chr13	99025151	99025777	8121	812.175	808.184	404	Intergenic	-40899	1700024P04Rik
rod	chr4	108300556	108301420	8119	811.955	807.964	623	5' UTR (NM_001033634, exon 1 of 14)	102	Zyg11b
rod	chr3	121291446	121292298	8113	811.35	807.36	601	promoter-TSS (NM_024178)	55	Alg14
rod	chr19	44930764	44931736	8110	811.086	807.096	314	5' UTR (NM_001081225, exon 1 of 20)	131	Fam178a
rod	chr7	131409998	131410946	8105	810.598	806.609	605	promoter-TSS (NM_175115)	6	Ikzf5
rod	chr11	63891589	63892261	8105	810.542	806.553	231	intron (NM_018805, intron 1 of 1)	30359	Hs3st3b1
rod	chr8	106415102	106416021	8105	810.533	806.544	204	5' UTR (NM_011764, exon 1 of 4)	223	Zfp90
rod	chr12	108893822	108894652	8103	810.309	806.321	414	promoter-TSS (NM_177602)	-35	Wdr25
[truncated: 27,267 more rows]

## Sheet: greenCone_doubleSort
Dataset S2: Annotated ATAC-seq peaks
Cell type	Chromosome	Start	Stop	Peak score	-log(p-value)	-log(adjusted p-value)	Summit	Annotation	Distance to nearest TSS	Nearest Gene
greenCone_doubleSort	chr3	145923873	145924966	5247	524.778	517.539	328	5' UTR (NM_009740, exon 1 of 3)	158	Bcl10
greenCone_doubleSort	chr18	56924945	56926049	5234	523.458	516.224	683	promoter-TSS (NM_177115)	51	March3
greenCone_doubleSort	chr1	189687948	189688621	4927	492.792	485.922	271	promoter-TSS (NM_001081363)	-199	Cenpf
greenCone_doubleSort	chr6	37441616	37442623	4893	489.367	482.553	729	promoter-TSS (NM_178661)	28	Creb3l2
greenCone_doubleSort	chr1	175692290	175693338	4879	487.988	481.201	538	promoter-TSS (NM_010098)	-182	Opn3
greenCone_doubleSort	chr11	55469101	55470047	4772	477.264	470.609	400	promoter-TSS (NM_013716)	-178	G3bp1
greenCone_doubleSort	chr3	100921915	100922777	4726	472.612	466.004	324	promoter-TSS (NM_194343)	-147	Trim45
greenCone_doubleSort	chr14	21500104	21501505	4723	472.305	465.704	626	intron (NM_017479, intron 1 of 16)	1020	Kat6b
greenCone_doubleSort	chr1	128102388	128103790	4687	468.734	462.163	789	promoter-TSS (NM_027678)	-42	Zranb3
greenCone_doubleSort	chr5	36988773	36989547	4686	468.695	462.125	335	promoter-TSS (NM_011716)	-178	Wfs1
greenCone_doubleSort	chr15	85634305	85635198	4594	459.491	453.019	381	Intergenic	-52931	Wnt7b
greenCone_doubleSort	chr14	61172510	61173624	4549	454.95	448.529	376	intron (NM_172809, intron 2 of 9)	34610	Sacs
greenCone_doubleSort	chr1	74284228	74285188	4513	451.358	444.978	627	promoter-TSS (NM_001039509)	30	Aamp
greenCone_doubleSort	chr1	175625123	175625927	4460	446.033	439.708	538	exon (NM_010209, exon 1 of 10)	110	Fh1
greenCone_doubleSort	chr1	55052197	55053354	4444	444.452	438.14	529	promoter-TSS (NM_001039710)	6	Coq10b
greenCone_doubleSort	chr1	184033459	184034716	4410	441.089	434.81	883	promoter-TSS (NM_028516)	-90	1700056E22Rik
greenCone_doubleSort	chr8	116993079	116993848	4402	440.285	434.015	509	promoter-TSS (NM_026572)	-15	Gcsh
greenCone_doubleSort	chr5	45449764	45450723	4394	439.466	433.2	604	promoter-TSS (NM_024236)	-15	Qdpr
greenCone_doubleSort	chr1	177796021	177796974	4385	438.595	432.341	613	promoter-TSS (NM_007422)	11	Adss
greenCone_doubleSort	chr17	64331348	64332492	4328	432.815	426.614	795	promoter-TSS (NM_001025309)	-37	Pja2
greenCone_doubleSort	chr1	151754884	151755752	4309	430.999	424.819	340	promoter-TSS (NM_001039644)	-56	Edem3
greenCone_doubleSort	chr1	161876334	161877454	4303	430.336	424.164	537	promoter-TSS (NM_172645)	-233	Suco
greenCone_doubleSort	chr1	169968782	169969767	4154	415.427	409.413	525	promoter-TSS (NM_010476)	-70	Hsd17b7
greenCone_doubleSort	chr1	60180001	60180930	4147	414.784	408.777	434	promoter-TSS (NM_173444)	-133	Nbeal1
greenCone_doubleSort	chr17	63863304	63864556	4140	414.027	408.027	590	promoter-TSS (NM_001037997)	-51	Fer
greenCone_doubleSort	chr5	36581599	36582684	4131	413.198	407.208	408	intron (NM_001113362, intron 2 of 14)	255	Tbc1d14
greenCone_doubleSort	chr15	35155257	35156111	4088	408.863	402.921	589	5' UTR (NM_019635, exon 1 of 11)	122	Stk3
greenCone_doubleSort	chr14	61439464	61440417	4050	405.096	399.197	591	promoter-TSS (NM_008466)	6	Kpna3
greenCone_doubleSort	chr8	117801520	117802548	4047	404.712	398.819	509	promoter-TSS (NM_026758)	-105	Mphosph6
greenCone_doubleSort	chr8	88696564	88697420	4039	403.934	398.048	334	promoter-TSS (NM_001128171)	-36	Cyld
greenCone_doubleSort	chr7	139388408	139389338	4006	400.669	394.818	494	promoter-TSS (NM_183144)	-236	Inpp5a
greenCone_doubleSort	chr13	112463574	112464645	4004	400.47	394.622	469	promoter-TSS (NM_010560)	40	Il6st
greenCone_doubleSort	chr6	37870319	37871729	4003	400.354	394.507	346	5' UTR (NM_001272064, exon 1 of 19)	213	Trim24
greenCone_doubleSort	chr5	65199333	65200079	3979	397.918	392.095	259	promoter-TSS (NM_153391)	10	Wdr19
greenCone_doubleSort	chr7	111122021	111123193	3961	396.154	390.35	750	promoter-TSS (NR_015573)	68	1700012D14Rik
greenCone_doubleSort	chr10	19591532	19592397	3943	394.347	388.561	327	promoter-TSS (NM_010511)	7	Ifngr1
greenCone_doubleSort	chr3	144569704	144570923	3940	394.044	388.262	642	promoter-TSS (NM_011828)	-98	Hs2st1
greenCone_doubleSort	chr8	91133618	91134552	3938	393.893	388.111	496	promoter-TSS (NM_001302268)	-58	Aktip
greenCone_doubleSort	chr6	33059755	33060607	3936	393.601	387.821	587	promoter-TSS (NM_025336)	-29	Chchd3
greenCone_doubleSort	chr19	29100836	29101779	3934	393.407	387.63	440	promoter-TSS (NM_021525)	-67	Rcl1
greenCone_doubleSort	chr1	92180077	92181098	3912	391.297	385.54	435	promoter-TSS (NM_207225)	-247	Hdac4
greenCone_doubleSort	chr5	73490553	73491355	3909	391	385.245	319	promoter-TSS (NM_001190733)	-72	Dcun1d4
greenCone_doubleSort	chr1	165634026	165634912	3904	390.497	384.75	572	promoter-TSS (NM_001001880)	72	Mpzl1
greenCone_doubleSort	chr18	38992444	38993830	3889	388.921	383.191	597	promoter-TSS (NM_175164)	-8	Arhgap26
greenCone_doubleSort	chr1	75316842	75318141	3885	388.567	382.842	800	promoter-TSS (NM_016878)	145	Dnpep
greenCone_doubleSort	chr1	165460240	165461431	3883	388.367	382.643	847	promoter-TSS (NM_028759)	-372	Mpc2
greenCone_doubleSort	chr11	31870267	31871062	3881	388.17	382.449	497	promoter-TSS (NM_026252)	-275	Cpeb4
greenCone_doubleSort	chr6	94699331	94700578	3870	387.025	381.318	979	5' UTR (NM_008377, exon 1 of 19)	190	Lrig1
greenCone_doubleSort	chr2	103073162	103074062	3859	385.968	380.273	427	promoter-TSS (NM_019735)	-63	Apip
greenCone_doubleSort	chr4	45011855	45012952	3842	384.292	378.616	649	promoter-TSS (NM_001163284)	8	Zbtb5
greenCone_doubleSort	chr10	91123262	91124357	3835	383.567	377.899	808	intron (NM_133668, intron 1 of 7)	153	Slc25a3
greenCone_doubleSort	chr7	116503903	116504761	3822	382.248	376.596	407	promoter-TSS (NM_001130479)	-37	Nucb2
greenCone_doubleSort	chr10	95940204	95941394	3803	380.359	374.727	422	5' UTR (NM_001001932, exon 1 of 29)	136	Eea1
greenCone_doubleSort	chr3	85573768	85574474	3801	380.192	374.563	259	promoter-TSS (NM_144896)	-8	Gatb
greenCone_doubleSort	chr6	95117518	95118424	3797	379.718	374.092	261	promoter-TSS (NM_001008785)	91	Kbtbd8
greenCone_doubleSort	chr16	31200499	31201551	3765	376.55	370.959	808	5' UTR (NM_030138, exon 1 of 23)	213	Acap2
greenCone_doubleSort	chr5	21701029	21702103	3760	376.072	370.485	443	promoter-TSS (NM_178728)	-221	Napepld
greenCone_doubleSort	chr19	24961287	24962025	3756	375.687	370.103	472	promoter-TSS (NM_146097)	-40	Cbwd1
greenCone_doubleSort	chr10	96616339	96617822	3752	375.223	369.645	490	promoter-TSS (NM_007569)	80	Btg1
greenCone_doubleSort	chr3	32708180	32709237	3751	375.181	369.604	348	5' UTR (NM_019673, exon 1 of 14)	163	Actl6a
greenCone_doubleSort	chr9	104002016	104003242	3749	374.931	369.356	557	promoter-TSS (NM_028721)	85	Nphp3
greenCone_doubleSort	chr1	52844661	52845564	3748	374.846	369.272	302	promoter-TSS (NM_146108)	75	Hibch
greenCone_doubleSort	chr13	111724903	111726125	3742	374.246	368.675	613	Intergenic	39336	Mier3
greenCone_doubleSort	chr14	62760957	62761994	3740	374.067	368.498	381	promoter-TSS (NM_008715)	-364	Ints6
greenCone_doubleSort	chr16	22439397	22440157	3739	373.981	368.413	349	promoter-TSS (NM_023794)	-207	Etv5
greenCone_doubleSort	chr10	118141466	118142204	3725	372.584	367.032	242	promoter-TSS (NM_010785)	48	Mdm1
greenCone_doubleSort	chr4	47352780	47353725	3725	372.577	367.025	335	promoter-TSS (NM_009370)	31	Tgfbr1
greenCone_doubleSort	chr2	136891851	136892392	3708	370.823	365.29	236	promoter-TSS (NM_021527)	-141	Slx4ip
greenCone_doubleSort	chr17	68003702	68004641	3706	370.659	365.128	505	promoter-TSS (NM_172964)	-64	Arhgap28
greenCone_doubleSort	chr5	36464707	36465362	3701	370.182	364.655	288	promoter-TSS (NR_126490)	-150	Grpel1
greenCone_doubleSort	chr11	106083844	106085078	3683	368.342	362.833	452	promoter-TSS (NM_011947)	-441	Map3k3
greenCone_doubleSort	chr8	106337666	106338413	3680	368.098	362.592	433	promoter-TSS (NM_021491)	-52	Smpd3
greenCone_doubleSort	chr11	64978689	64979497	3680	368.056	362.551	262	promoter-TSS (NM_023479)	58	Elac2
greenCone_doubleSort	chr14	61556161	61557306	3678	367.869	362.365	717	5' UTR (NM_025697, exon 1 of 5)	152	Spryd7
greenCone_doubleSort	chr7	90475672	90477278	3674	367.408	361.908	444	promoter-TSS (NM_026734)	-480	Tmem126b
greenCone_doubleSort	chr1	89069878	89070814	3673	367.372	361.872	327	promoter-TSS (NM_133816)	-116	Sh3bp4
greenCone_doubleSort	chr16	42874906	42876410	3673	367.352	361.853	615	promoter-TSS (NR_040521)	-71	4932412D23Rik
greenCone_doubleSort	chr8	11634940	11636184	3668	366.871	361.377	909	promoter-TSS (NR_030781)	174	Mir7238
greenCone_doubleSort	chr3	82357694	82358481	3664	366.48	360.991	313	promoter-TSS (NM_001081230)	16	Map9
greenCone_doubleSort	chr12	71830647	71832135	3654	365.428	359.948	407	intron (NM_026102, intron 1 of 25)	323	Daam1
greenCone_doubleSort	chr17	7169245	7170431	3645	364.564	359.093	669	promoter-TSS (NM_011299)	-277	Rps6ka2
greenCone_doubleSort	chr7	116092970	116093695	3643	364.356	358.887	292	promoter-TSS (NM_019772)	-47	1110004F10Rik
greenCone_doubleSort	chr14	119007174	119007905	3628	362.805	357.351	423	intron (NM_001081252, intron 33 of 38)	69608	Dnajc3
greenCone_doubleSort	chr11	53891327	53892186	3626	362.7	357.247	542	promoter-TSS (NM_011396)	-54	Slc22a5
greenCone_doubleSort	chr6	48601578	48602571	3626	362.649	357.196	386	Intergenic	8192	Repin1
greenCone_doubleSort	chr5	36484109	36484900	3625	362.515	357.063	356	promoter-TSS (NM_001170454)	-83	Ccdc96
greenCone_doubleSort	chr7	113513149	113514435	3606	360.695	355.257	597	promoter-TSS (NM_027379)	-42	Far1
greenCone_doubleSort	chr6	34475828	34476820	3604	360.462	355.026	371	promoter-TSS (NM_007563)	-32	Bpgm
greenCone_doubleSort	chr6	33248817	33249507	3589	358.975	353.55	219	promoter-TSS (NM_009148)	12	Exoc4
greenCone_doubleSort	chr12	78748499	78749420	3575	357.536	352.122	307	promoter-TSS (NM_019579)	13	Mpp5
greenCone_doubleSort	chr9	100545585	100546768	3574	357.475	352.062	614	promoter-TSS (NM_010878)	-124	Nck1
greenCone_doubleSort	chr10	22058300	22059198	3567	356.789	351.381	418	Intergenic	9330	4930444G20Rik
greenCone_doubleSort	chr7	128610910	128611799	3561	356.165	350.762	303	promoter-TSS (NM_178641)	-10	Inpp5f
greenCone_doubleSort	chr1	170174599	170175634	3550	355.026	349.632	426	promoter-TSS (NM_133806)	-153	Uap1
greenCone_doubleSort	chr12	31949280	31950877	3540	354.021	348.635	1189	intron (NM_177993, intron 1 of 8)	456	Hbp1
greenCone_doubleSort	chr8	91313077	91313875	3535	353.509	348.128	324	promoter-TSS (NM_011936)	-49	Fto
greenCone_doubleSort	chr5	118244762	118245848	3525	352.552	347.179	388	promoter-TSS (NM_172998)	78	2410131K14Rik
greenCone_doubleSort	chr12	83921504	83922337	3521	352.153	346.783	496	promoter-TSS (NR_073564)	13	Numb
greenCone_doubleSort	chr15	77841616	77842657	3487	348.77	343.426	670	promoter-TSS (NM_022410)	38	Myh9
greenCone_doubleSort	chr9	48984613	48985787	3485	348.577	343.235	558	promoter-TSS (NM_175482)	-185	Usp28
greenCone_doubleSort	chr2	129198162	129198997	3481	348.117	342.779	485	promoter-TSS (NM_015747)	-193	Slc20a1
greenCone_doubleSort	chr5	35757073	35758409	3476	347.647	342.313	717	promoter-TSS (NM_001177700)	-139	Ablim2
greenCone_doubleSort	chr15	43476906	43477825	3473	347.323	341.992	236	promoter-TSS (NR_046064)	137	Emc2
greenCone_doubleSort	chr8	114439176	114440208	3471	347.165	341.835	303	promoter-TSS (NM_019573)	40	Wwox
greenCone_doubleSort	chr16	43889494	43890293	3471	347.158	341.828	324	promoter-TSS (NM_027801)	-8	Ccdc191
greenCone_doubleSort	chr2	73386093	73387047	3470	347.078	341.749	526	promoter-TSS (NM_001276444)	-90	Gpr155
greenCone_doubleSort	chr1	37864457	37865554	3463	346.389	341.065	522	promoter-TSS (NM_207228)	76	Tsga10
greenCone_doubleSort	chr5	74092581	74093560	3463	346.325	341.002	412	promoter-TSS (NR_015531)	-12	Dancr
greenCone_doubleSort	chr6	52012089	52013171	3462	346.225	340.903	608	promoter-TSS (NM_018773)	-81	Skap2
greenCone_doubleSort	chr17	72836093	72836799	3457	345.792	340.474	277	promoter-TSS (NM_027166)	-258	Ypel5
greenCone_doubleSort	chr1	172632413	172633402	3456	345.679	340.361	650	promoter-TSS (NM_026725)	66	Dusp23
greenCone_doubleSort	chr16	37384348	37385503	3455	345.522	340.206	830	promoter-TSS (NM_001114613)	32	Stxbp5l
greenCone_doubleSort	chr16	36874563	36875652	3452	345.267	339.953	487	promoter-TSS (NM_134111)	-282	Eaf2
greenCone_doubleSort	chr16	93711437	93712490	3452	345.254	339.94	270	promoter-TSS (NM_027293)	57	Dopey2
greenCone_doubleSort	chr4	55349436	55350759	3442	344.253	338.947	380	promoter-TSS (NM_009011)	56	Rad23b
greenCone_doubleSort	chr1	165236327	165237462	3439	343.98	338.676	686	promoter-TSS (NM_145513)	63	Tiprl
greenCone_doubleSort	chr1	160194789	160195575	3439	343.939	338.636	344	promoter-TSS (NM_025474)	-78	Mrps14
greenCone_doubleSort	chr9	103364725	103366203	3437	343.747	338.446	1206	promoter-TSS (NM_001134427)	316	Cdv3
greenCone_doubleSort	chr11	63921881	63922706	3435	343.5	338.201	538	promoter-TSS (NM_018805)	-10	Hs3st3b1
greenCone_doubleSort	chr4	48279271	48280237	3430	343.006	337.711	444	promoter-TSS (NM_029572)	-6	Invs
greenCone_doubleSort	chr12	108179000	108179970	3429	342.974	337.68	410	promoter-TSS (NM_009832)	-201	Setd3
greenCone_doubleSort	chr5	45669300	45670044	3389	338.926	333.665	474	promoter-TSS (NR_073433)	36	1600023N17Rik
greenCone_doubleSort	chr1	168431958	168432711	3388	338.816	333.556	506	promoter-TSS (NM_001291509)	-166	Pbx1
greenCone_doubleSort	chr1	163779272	163780071	3385	338.582	333.324	321	promoter-TSS (NM_010629)	89	Kifap3
greenCone_doubleSort	chr15	37960480	37961572	3382	338.284	333.029	645	promoter-TSS (NM_199476)	29	Rrm2b
greenCone_doubleSort	chr17	84956901	84958166	3381	338.13	332.877	876	promoter-TSS (NM_001159496)	-111	1110020A21Rik
greenCone_doubleSort	chr3	19187750	19188647	3379	337.985	332.732	429	promoter-TSS (NR_045575)	-22	Mtfr1
greenCone_doubleSort	chr11	85352521	85353414	3374	337.447	332.199	569	promoter-TSS (NM_138681)	-196	Bcas3
greenCone_doubleSort	chr1	131526885	131528203	3361	336.126	330.888	884	promoter-TSS (NM_175382)	-183	Srgap2
greenCone_doubleSort	chr6	87671752	87672623	3360	336.097	330.86	524	promoter-TSS (NM_001170489)	-20	Aplf
greenCone_doubleSort	chr9	62122456	62123251	3356	335.636	330.403	312	promoter-TSS (NR_039595)	-260	Mir5133
greenCone_doubleSort	chr7	99140758	99141859	3350	335.018	329.79	571	promoter-TSS (NM_178635)	-165	Uvrag
greenCone_doubleSort	chr13	29985937	29987085	3348	334.859	329.632	305	promoter-TSS (NM_010093)	-448	E2f3
greenCone_doubleSort	chr14	20928902	20929782	3340	334.033	328.814	373	promoter-TSS (NM_009502)	-91	Vcl
greenCone_doubleSort	chr6	113696713	113697480	3339	333.926	328.708	287	promoter-TSS (NM_001033463)	-402	Tatdn2
greenCone_doubleSort	chr4	101647027	101647968	3332	333.295	328.081	449	promoter-TSS (NM_175036)	-285	Leprot
greenCone_doubleSort	chr8	87472385	87473438	3328	332.821	327.611	355	promoter-TSS (NR_033430)	100	Gm2694
greenCone_doubleSort	chr8	25016420	25017505	3324	332.483	327.276	739	promoter-TSS (NM_007404)	-41	Adam9
greenCone_doubleSort	chr2	59160294	59160978	3319	331.919	326.718	433	promoter-TSS (NM_175464)	-214	Pkp4
greenCone_doubleSort	chr1	125560203	125561543	3307	330.785	325.592	753	promoter-TSS (NM_028787)	-143	Slc35f5
greenCone_doubleSort	chr3	103914057	103915321	3306	330.654	325.462	369	exon (NM_172684, exon 1 of 7)	569	Rsbn1
greenCone_doubleSort	chr12	76961712	76962817	3300	330	324.814	645	promoter-TSS (NM_001146176)	-17	Max
greenCone_doubleSort	chr11	30025620	30026398	3298	329.82	324.635	481	promoter-TSS (NM_146016)	24	Eml6
greenCone_doubleSort	chr7	110061186	110062254	3297	329.796	324.611	373	promoter-TSS (NM_009281)	18	Zfp143
greenCone_doubleSort	chr13	100832791	100833742	3297	329.729	324.545	655	5' UTR (NM_022885, exon 1 of 16)	160	Slc30a5
greenCone_doubleSort	chr18	21299566	21300746	3297	329.706	324.522	740	promoter-TSS (NM_001033445)	-17	Garem
greenCone_doubleSort	chr14	65343180	65344294	3295	329.551	324.368	706	Intergenic	-14939	Zfp395
greenCone_doubleSort	chr10	85916509	85917395	3288	328.887	323.709	578	promoter-TSS (NM_181650)	34	Prdm4
greenCone_doubleSort	chr7	128461235	128462130	3277	327.776	322.605	535	promoter-TSS (NM_009383)	-170	Tial1
greenCone_doubleSort	chr7	67644884	67645867	3271	327.11	321.945	436	promoter-TSS (NR_028144)	-140	Lrrc28
greenCone_doubleSort	chr3	131564370	131565245	3269	326.963	321.798	377	promoter-TSS (NM_011863)	40	Papss1
greenCone_doubleSort	chr1	119836774	119837947	3266	326.652	321.489	818	promoter-TSS (NM_019933)	-290	Ptpn4
greenCone_doubleSort	chr5	52833569	52834367	3263	326.381	321.221	385	promoter-TSS (NM_024213)	-167	Anapc4
greenCone_doubleSort	chr13	107889897	107891458	3263	326.372	321.212	329	promoter-TSS (NM_145456)	-614	Zswim6
greenCone_doubleSort	chr1	52232735	52233672	3256	325.636	320.482	623	promoter-TSS (NM_001081081)	28	Gls
greenCone_doubleSort	chr8	34965205	34966011	3248	324.867	319.719	554	promoter-TSS (NM_175091)	82	Tnks
greenCone_doubleSort	chr1	191396554	191397872	3243	324.335	319.191	696	promoter-TSS (NM_144880)	-172	Ppp2r5a
greenCone_doubleSort	chr11	22286391	22287555	3238	323.866	318.726	743	promoter-TSS (NM_001252515)	-178	Ehbp1
greenCone_doubleSort	chr11	61174513	61175657	3236	323.642	318.504	684	promoter-TSS (NM_001004143)	-26	Usp22
greenCone_doubleSort	chr8	124434233	124435043	3235	323.563	318.426	351	promoter-TSS (NM_171824)	-702	Pgbd5
greenCone_doubleSort	chr5	21424588	21425543	3227	322.789	317.657	257	promoter-TSS (NM_029195)	163	Fam185a
greenCone_doubleSort	chr18	12235926	12236875	3214	321.497	316.375	524	promoter-TSS (NM_008720)	-15	Npc1
greenCone_doubleSort	chr7	113368770	113370257	3211	321.189	316.07	654	promoter-TSS (NM_133700)	-175	Btbd10
greenCone_doubleSort	chr15	63997713	63998692	3204	320.458	315.344	535	intron (NM_144846, intron 1 of 11)	62245	Fam49b
greenCone_doubleSort	chr7	111081972	111083680	3199	319.985	314.874	1115	5' UTR (NM_013507, exon 1 of 22)	204	Eif4g2
greenCone_doubleSort	chr1	181841588	181842946	3194	319.462	314.355	860	intron (NM_133815, intron 1 of 13)	134	Lbr
greenCone_doubleSort	chr13	41249475	41250357	3185	318.538	313.438	275	promoter-TSS (NM_001135577)	72	Smim13
greenCone_doubleSort	chr1	125435131	125436144	3184	318.418	313.318	655	promoter-TSS (NM_001205386)	89	Actr3
greenCone_doubleSort	chr2	160645504	160646478	3166	316.62	311.533	305	promoter-TSS (NM_009408)	94	Top1
greenCone_doubleSort	chr8	86623566	86624678	3165	316.524	311.437	437	promoter-TSS (NM_025827)	79	Lonp2
greenCone_doubleSort	chr2	129296886	129297572	3161	316.112	311.028	410	promoter-TSS (NM_181589)	-17	Ckap2l
greenCone_doubleSort	chr8	116978488	116979237	3156	315.656	310.576	518	promoter-TSS (NM_027103)	80	1700030J22Rik
greenCone_doubleSort	chr13	108158173	108159090	3143	314.362	309.292	491	promoter-TSS (NM_028042)	-7	Ndufaf2
greenCone_doubleSort	chr4	57955895	57957242	3143	314.326	309.256	591	promoter-TSS (NM_011660)	-158	Txn1
greenCone_doubleSort	chr6	86668843	86669855	3135	313.511	308.447	564	promoter-TSS (NM_010751)	-190	Mxd1
greenCone_doubleSort	chr2	118388255	118389033	3134	313.495	308.431	254	promoter-TSS (NM_013719)	27	Eif2ak4
greenCone_doubleSort	chr12	29290744	29291484	3133	313.371	308.308	397	Intergenic	-237270	Myt1l
greenCone_doubleSort	chr6	97806726	97807641	3129	312.948	307.888	225	exon (NM_001113198, exon 1 of 10)	126	Mitf
greenCone_doubleSort	chr13	43864201	43865033	3126	312.684	307.626	454	Intergenic	79505	Cd83
greenCone_doubleSort	chr8	46551611	46552337	3119	312	306.947	280	promoter-TSS (NM_027973)	-95	Cenpu
greenCone_doubleSort	chr1	193172965	193174051	3114	311.432	306.383	538	promoter-TSS (NM_001160360)	39	A130010J15Rik
greenCone_doubleSort	chr6	35133320	35134242	3114	311.416	306.367	483	promoter-TSS (NM_016877)	-44	Cnot4
greenCone_doubleSort	chr11	54860168	54861042	3110	311.082	306.035	494	promoter-TSS (NM_029327)	-14	Lyrm7
greenCone_doubleSort	chr18	65430409	65431540	3108	310.9	305.855	415	promoter-TSS (NM_172833)	-22	Malt1
greenCone_doubleSort	chr6	146642235	146642980	3108	310.873	305.828	283	promoter-TSS (NM_025315)	29	Med21
greenCone_doubleSort	chr8	47533184	47534229	3095	309.581	304.545	378	promoter-TSS (NM_203507)	62	Rwdd4a
greenCone_doubleSort	chr5	33629049	33630051	3089	308.996	303.964	716	promoter-TSS (NM_178390)	85	Fam53a
greenCone_doubleSort	chr18	61707126	61708159	3088	308.856	303.826	573	promoter-TSS (NM_172832)	-8	Pcyox1l
greenCone_doubleSort	chr6	149188090	149189178	3084	308.41	303.382	688	promoter-TSS (NM_001113424)	78	Amn1
greenCone_doubleSort	chr13	45389330	45390837	3078	307.849	302.825	295	intron (NM_153789, intron 1 of 6)	342	Mylip
greenCone_doubleSort	chr6	83831343	83832214	3074	307.41	302.39	555	promoter-TSS (NM_146169)	-38	Paip2b
greenCone_doubleSort	chr16	22857329	22858338	3071	307.156	302.137	391	promoter-TSS (NM_026400)	-11	Dnajb11
greenCone_doubleSort	chr15	93274801	93276113	3070	307.081	302.063	550	promoter-TSS (NM_001033275)	-373	Gxylt1
greenCone_doubleSort	chr1	127773567	127774701	3069	306.921	301.905	509	promoter-TSS (NM_028399)	-30	Ccnt2
greenCone_doubleSort	chr6	145340596	145341574	3068	306.842	301.826	275	Intergenic	-46540	1700073E17Rik
greenCone_doubleSort	chr12	108333679	108334572	3068	306.811	301.796	505	promoter-TSS (NM_010010)	-255	Cyp46a1
greenCone_doubleSort	chr5	138255357	138256138	3067	306.784	301.769	343	5' UTR (NM_001081108, exon 1 of 4)	266	Lamtor4
greenCone_doubleSort	chr13	112660297	112661442	3060	306.049	301.039	391	5' UTR (NM_178746, exon 1 of 15)	104	Slc38a9
greenCone_doubleSort	chr13	96542210	96543457	3059	305.987	300.978	426	promoter-TSS (NM_023420)	99	Col4a3bp
greenCone_doubleSort	chr8	94036629	94037561	3055	305.569	300.563	494	promoter-TSS (NM_026623)	-56	Nudt21
greenCone_doubleSort	chr5	20881777	20882811	3054	305.459	300.454	502	promoter-TSS (NM_177601)	-159	Tmem60
greenCone_doubleSort	chr18	42511025	42511967	3053	305.331	300.327	373	promoter-TSS (NM_001039474)	9	Tcerg1
greenCone_doubleSort	chr10	91082412	91083405	3052	305.242	300.238	573	promoter-TSS (NM_001042558)	-130	Ikbip
greenCone_doubleSort	chr1	191025859	191026847	3050	305.098	300.095	418	promoter-TSS (NM_001313747)	-163	Mfsd7b
greenCone_doubleSort	chr5	33651959	33652928	3048	304.821	299.821	724	TTS (NM_026698)	130	Slbp
greenCone_doubleSort	chr16	31429016	31430194	3045	304.594	299.595	874	intron (NM_001122683, intron 1 of 6)	852	Bdh1
greenCone_doubleSort	chr3	83055166	83055723	3044	304.452	299.454	237	promoter-TSS (NM_016784)	-93	Plrg1
greenCone_doubleSort	chr1	37996823	37997543	3040	304.073	299.078	498	promoter-TSS (NM_172054)	25	Txndc9
greenCone_doubleSort	chr6	8508957	8509929	3040	304.047	299.052	323	promoter-TSS (NM_133236)	-157	Glcci1
greenCone_doubleSort	chr15	37006945	37008037	3039	303.976	298.982	495	promoter-TSS (NM_026521)	-89	Zfp706
greenCone_doubleSort	chr8	83607638	83608875	3039	303.923	298.929	450	promoter-TSS (NM_001308227)	82	Dnajb1
greenCone_doubleSort	chr8	83972301	83973177	3034	303.451	298.46	514	promoter-TSS (NM_008854)	-239	Prkaca
greenCone_doubleSort	chr1	177441532	177442357	3033	303.326	298.337	539	Intergenic	-2716	Zbtb18
greenCone_doubleSort	chr11	103267037	103267999	3032	303.265	298.276	561	promoter-TSS (NM_016896)	-117	Map3k14
greenCone_doubleSort	chr12	40445580	40446577	3031	303.16	298.172	325	promoter-TSS (NM_172803)	26	Dock4
greenCone_doubleSort	chr15	36608608	36609788	3030	303.035	298.048	579	promoter-TSS (NM_008774)	-225	Pabpc1
greenCone_doubleSort	chr15	88818992	88819868	3028	302.858	297.872	498	promoter-TSS (NM_001142357)	-112	Alg12
greenCone_doubleSort	chr8	119344120	119344855	3027	302.793	297.808	291	promoter-TSS (NM_024219)	-50	Hsbp1
greenCone_doubleSort	chr6	52640026	52640702	3026	302.658	297.674	366	promoter-TSS (NM_145567)	-64	Hibadh
greenCone_doubleSort	chr12	73907392	73908707	3026	302.625	297.641	426	5' UTR (NM_010431, exon 1 of 15)	183	Hif1a
greenCone_doubleSort	chr19	29361503	29362199	3024	302.417	297.435	412	promoter-TSS (NM_026362)	20	Plgrkt
greenCone_doubleSort	chr9	70656136	70657578	3021	302.161	297.181	1142	exon (NM_172772, exon 1 of 9)	317	Fam63b
greenCone_doubleSort	chr3	145118293	145119268	3019	301.922	296.944	232	5' UTR (NM_001162538, exon 1 of 17)	181	Odf2l
greenCone_doubleSort	chr8	84270117	84270952	3008	300.87	295.899	357	promoter-TSS (NM_026350)	-133	Ccdc130
greenCone_doubleSort	chr3	65974215	65975089	3008	300.827	295.856	661	Intergenic	-16427	Ccnl1
greenCone_doubleSort	chr8	120588965	120589661	3003	300.347	295.38	264	promoter-TSS (NM_178856)	-238	Gins2
greenCone_doubleSort	chr5	33335062	33335902	2992	299.229	294.271	408	promoter-TSS (NM_021500)	-90	Maea
greenCone_doubleSort	chr10	40882770	40884026	2985	298.555	293.601	676	promoter-TSS (NM_031877)	-136	Wasf1
greenCone_doubleSort	chr7	130865497	130866509	2985	298.516	293.562	292	promoter-TSS (NM_133942)	93	Plekha1
greenCone_doubleSort	chr14	118937495	118938431	2982	298.239	293.288	346	promoter-TSS (NM_008929)	31	Dnajc3
greenCone_doubleSort	chr3	28805205	28805900	2981	298.18	293.229	234	promoter-TSS (NM_026517)	42	Rpl22l1
greenCone_doubleSort	chr6	35539180	35540141	2981	298.119	293.169	710	5' UTR (NM_008098, exon 1 of 4)	227	Mtpn
greenCone_doubleSort	chr1	160212221	160213466	2979	297.944	292.995	784	promoter-TSS (NM_009786)	48	Cacybp
greenCone_doubleSort	chr10	94035171	94036612	2978	297.837	292.888	714	promoter-TSS (NM_001304720)	-93	Vezt
greenCone_doubleSort	chr16	91597216	91598095	2976	297.678	292.731	604	promoter-TSS (NM_030018)	24	Tmem50b
greenCone_doubleSort	chr5	135544974	135545793	2976	297.604	292.657	425	promoter-TSS (NM_146001)	-262	Hip1
greenCone_doubleSort	chr1	91297845	91298701	2974	297.443	292.497	423	promoter-TSS (NM_016717)	-65	Scly
greenCone_doubleSort	chr10	85127767	85128325	2971	297.144	292.2	324	promoter-TSS (NM_028832)	-19	Mterf2
greenCone_doubleSort	chr9	70678397	70679661	2968	296.899	291.957	476	promoter-TSS (NM_007399)	28	Adam10
greenCone_doubleSort	chr12	106009934	106010617	2963	296.301	291.363	248	promoter-TSS (NM_001029844)	13	Vrk1
greenCone_doubleSort	chr15	73067269	73067980	2960	296.036	291.1	346	Intergenic	-6421	Trappc9
greenCone_doubleSort	chr13	96670385	96671714	2959	295.962	291.026	583	promoter-TSS (NM_008255)	-114	Hmgcr
greenCone_doubleSort	chr6	148211517	148212590	2958	295.81	290.875	571	promoter-TSS (NR_015615)	-234	4732416N19Rik
greenCone_doubleSort	chr7	66689377	66690363	2953	295.376	290.444	464	promoter-TSS (NM_080443)	-19	Lins1
greenCone_doubleSort	chr3	37419173	37420633	2949	294.974	290.045	532	promoter-TSS (NM_001163511)	-47	Spata5
greenCone_doubleSort	chr14	26969819	26970971	2947	294.711	289.783	770	intron (NM_145221, intron 1 of 21)	156	Appl1
greenCone_doubleSort	chr7	64392095	64393086	2946	294.613	289.686	568	promoter-TSS (NM_026483)	-180	Mcee
greenCone_doubleSort	chr11	67024833	67025512	2944	294.499	289.573	244	promoter-TSS (NM_177392)	19	Tmem220
greenCone_doubleSort	chr11	68691274	68692252	2943	294.363	289.438	556	promoter-TSS (NM_175260)	-152	Myh10
greenCone_doubleSort	chr5	34659965	34660858	2941	294.117	289.194	321	promoter-TSS (NM_029278)	33	Grk4
greenCone_doubleSort	chr9	115309509	115311100	2929	292.976	288.061	1040	5' UTR (NM_024222, exon 1 of 16)	116	Stt3b
greenCone_doubleSort	chr1	178187212	178188228	2927	292.778	287.865	257	5' UTR (NM_024282, exon 1 of 5)	303	Desi2
greenCone_doubleSort	chr12	70346801	70347994	2927	292.705	287.792	614	5' UTR (NM_001110203, exon 1 of 9)	216	Trim9
greenCone_doubleSort	chr12	54656060	54657008	2920	292.031	287.123	555	promoter-TSS (NM_134054)	38	Sptssa
greenCone_doubleSort	chr13	101767262	101768962	2917	291.784	286.878	988	5' UTR (NM_001077495, exon 1 of 16)	105	Pik3r1
greenCone_doubleSort	chr2	144010823	144011691	2917	291.746	286.84	545	promoter-TSS (NM_133626)	6	Rrbp1
greenCone_doubleSort	chr10	119239291	119240921	2915	291.588	286.684	911	promoter-TSS (NM_027994)	-51	Cand1
greenCone_doubleSort	chr8	84846493	84847509	2914	291.443	286.54	513	promoter-TSS (NM_007591)	-70	Calr
greenCone_doubleSort	chr5	135148881	135149924	2912	291.252	286.35	615	promoter-TSS (NM_013763)	-308	Tbl2
greenCone_doubleSort	chr1	182124480	182125419	2910	291.001	286.101	248	exon (NM_012058, exon 1 of 3)	213	Srp9
greenCone_doubleSort	chr1	64121507	64122636	2909	290.956	286.056	256	promoter-TSS (NM_033563)	-683	Klf7
greenCone_doubleSort	chr3	136669322	136671056	2907	290.793	285.894	663	5' UTR (NM_008913, exon 1 of 14)	123	Ppp3ca
greenCone_doubleSort	chr8	79638813	79639932	2903	290.349	285.454	417	promoter-TSS (NM_001081164)	-303	Otud4
greenCone_doubleSort	chr10	94687877	94689394	2899	289.914	285.022	775	promoter-TSS (NM_029852)	-23	Cep83os
greenCone_doubleSort	chr7	143822454	143823226	2898	289.826	284.935	451	promoter-TSS (NM_030221)	12	Nadsyn1
greenCone_doubleSort	chr7	97331843	97332807	2893	289.373	284.485	385	promoter-TSS (NM_001039039)	2	Kctd21
greenCone_doubleSort	chr18	42261792	42262627	2892	289.276	284.388	435	promoter-TSS (NM_134137)	-139	Lars
greenCone_doubleSort	chr18	63691823	63692850	2891	289.118	284.232	604	promoter-TSS (NM_016792)	22	Txnl1
greenCone_doubleSort	chr12	69183666	69184907	2886	288.698	283.816	454	promoter-TSS (NM_025589)	129	Mgat2
greenCone_doubleSort	chr14	29967940	29968859	2884	288.479	283.598	422	promoter-TSS (NM_019979)	20	Selk
greenCone_doubleSort	chr7	143548532	143549614	2881	288.181	283.302	649	promoter-TSS (NM_001285490)	47	Nap1l4
greenCone_doubleSort	chr12	111813712	111814588	2881	288.135	283.257	330	promoter-TSS (NM_026752)	-20	Zfyve21
greenCone_doubleSort	chr12	70367388	70368193	2881	288.105	283.227	346	intron (NR_037248, intron 2 of 4)	-20177	Trim9
greenCone_doubleSort	chr1	72582745	72583811	2879	287.968	283.091	429	promoter-TSS (NM_018817)	27	Smarcal1
greenCone_doubleSort	chr13	47042965	47044013	2869	286.959	282.088	295	promoter-TSS (NM_016785)	-10	Kdm1b
greenCone_doubleSort	chr7	113206930	113208134	2868	286.82	281.951	388	promoter-TSS (NM_007489)	67	Arntl
greenCone_doubleSort	chr7	116442958	116444136	2863	286.317	281.451	525	promoter-TSS (NM_011083)	-89	Pik3c2a
greenCone_doubleSort	chr9	106476699	106477484	2862	286.292	281.426	478	promoter-TSS (NM_145620)	-143	Parp3
greenCone_doubleSort	chr13	104177946	104179206	2860	286.064	281.2	849	promoter-TSS (NM_030731)	-110	Trappc13
greenCone_doubleSort	chr9	118040091	118041110	2859	285.938	281.075	294	promoter-TSS (NM_001286508)	79	Azi2
greenCone_doubleSort	chr11	90249016	90249797	2843	284.362	279.511	303	promoter-TSS (NM_026178)	-69	Mmd
greenCone_doubleSort	chr11	35769169	35770149	2843	284.353	279.502	260	5' UTR (NM_145962, exon 1 of 7)	164	Pank3
greenCone_doubleSort	chr16	22009050	22009948	2843	284.337	279.487	299	promoter-TSS (NR_027488)	15	Senp2
greenCone_doubleSort	chr1	91540237	91541126	2841	284.141	279.292	224	promoter-TSS (NM_023046)	117	Asb1
greenCone_doubleSort	chr2	131233723	131234430	2840	284.061	279.212	275	promoter-TSS (NM_001206385)	14	Mavs
greenCone_doubleSort	chr11	20542522	20544032	2839	283.919	279.071	565	promoter-TSS (NM_021372)	24	Sertad2
greenCone_doubleSort	chr3	36571842	36572455	2838	283.818	278.971	331	promoter-TSS (NM_009828)	-153	Ccna2
greenCone_doubleSort	chr1	120120346	120121599	2837	283.745	278.898	789	promoter-TSS (NM_001037999)	-54	Dbi
greenCone_doubleSort	chr1	38987294	38988170	2836	283.692	278.846	389	promoter-TSS (NM_026850)	-82	Pdcl3
greenCone_doubleSort	chr10	13192653	13193408	2834	283.417	278.573	526	5' UTR (NM_181470, exon 1 of 11)	106	Ltv1
greenCone_doubleSort	chr2	25983045	25984104	2830	283.099	278.257	414	promoter-TSS (NM_001276361)	-293	Camsap1
greenCone_doubleSort	chr1	64690333	64691527	2830	283.014	278.172	490	promoter-TSS (NM_001097644)	-271	2810408I11Rik
greenCone_doubleSort	chr12	81780792	81781681	2828	282.9	278.059	504	promoter-TSS (NM_177395)	-67	Map3k9
greenCone_doubleSort	chr6	113326263	113327452	2828	282.835	277.995	550	promoter-TSS (NM_010957)	-118	Ogg1
greenCone_doubleSort	chr14	75844698	75846029	2826	282.697	277.859	466	promoter-TSS (NR_045294)	108	Tpt1
greenCone_doubleSort	chr12	55835922	55836920	2826	282.616	277.778	349	promoter-TSS (NM_001037756)	55	Brms1l
greenCone_doubleSort	chr6	8258886	8259842	2824	282.447	277.61	358	promoter-TSS (NM_026632)	76	Umad1
greenCone_doubleSort	chr2	172345194	172345927	2821	282.152	277.317	238	promoter-TSS (NM_025912)	-16	Fam210b
greenCone_doubleSort	chr8	69716340	69717359	2820	282.093	277.259	700	promoter-TSS (NM_181274)	52	Zfp869
greenCone_doubleSort	chr2	125624953	125625531	2820	282.07	277.236	248	promoter-TSS (NM_001081091)	-129	Cep152
greenCone_doubleSort	chr5	140830258	140830931	2820	282.045	277.212	345	promoter-TSS (NM_010302)	-164	Gna12
greenCone_doubleSort	chr1	151500125	151501375	2811	281.123	276.296	847	promoter-TSS (NM_011277)	73	Rnf2
greenCone_doubleSort	chr14	63177553	63178622	2811	281.12	276.293	449	5' UTR (NM_010191, exon 3 of 10)	1490	Fdft1
greenCone_doubleSort	chr8	84236924	84237631	2810	281.009	276.183	292	promoter-TSS (NM_172503)	-236	Zswim4
greenCone_doubleSort	chr6	115676019	115677014	2809	280.993	276.166	586	5' UTR (NM_029780, exon 1 of 17)	118	Raf1
greenCone_doubleSort	chr3	58525266	58526200	2801	280.114	275.294	664	promoter-TSS (NM_001005509)	-88	Eif2a
greenCone_doubleSort	chr18	77046787	77047817	2798	279.856	275.038	561	promoter-TSS (NM_027721)	-6	Katnal2
greenCone_doubleSort	chr5	32458445	32459585	2796	279.656	274.839	485	promoter-TSS (NM_172707)	45	Ppp1cb
greenCone_doubleSort	chr5	120588371	120589203	2794	279.476	274.661	375	promoter-TSS (NM_029408)	-174	Tpcn1
greenCone_doubleSort	chr15	81190126	81191371	2794	279.402	274.588	789	promoter-TSS (NM_001082536)	8	Mkl1
greenCone_doubleSort	chr3	54692415	54693143	2793	279.338	274.524	333	promoter-TSS (NM_019995)	-326	Supt20
greenCone_doubleSort	chr12	32819797	32820915	2788	278.817	274.007	361	promoter-TSS (NM_021524)	21	Nampt
greenCone_doubleSort	chr11	23255134	23256426	2780	278.027	273.223	484	promoter-TSS (NM_134014)	-261	Xpo1
greenCone_doubleSort	chr8	69995901	69996863	2779	277.988	273.185	548	promoter-TSS (NM_145596)	2	Gatad2a
greenCone_doubleSort	chr15	98181016	98181733	2778	277.867	273.064	470	Intergenic	13569	Ccdc184
greenCone_doubleSort	chr3	130729829	130730808	2778	277.838	273.036	572	promoter-TSS (NM_026724)	10	Rpl34-ps1
greenCone_doubleSort	chr2	72979639	72981067	2773	277.336	272.537	887	promoter-TSS (NM_001018042)	93	Sp3
greenCone_doubleSort	chr3	27153659	27154264	2770	277.038	272.241	279	promoter-TSS (NM_007900)	-64	1700125G22Rik
greenCone_doubleSort	chr1	153899405	153900383	2767	276.791	271.996	437	promoter-TSS (NM_008131)	-32	Mir8114
greenCone_doubleSort	chr15	59314537	59315468	2766	276.654	271.86	441	promoter-TSS (NM_009270)	-89	Sqle
greenCone_doubleSort	chr5	67847036	67848024	2763	276.377	271.586	453	promoter-TSS (NM_001284345)	-99	Atp8a1
greenCone_doubleSort	chr3	84582007	84583381	2762	276.25	271.459	698	promoter-TSS (NM_001081093)	-69	Arfip1
greenCone_doubleSort	chr3	38484348	38485441	2761	276.132	271.342	695	promoter-TSS (NM_001167883)	-79	Ankrd50
greenCone_doubleSort	chr3	40893735	40894625	2761	276.122	271.333	415	promoter-TSS (NM_026622)	-97	3110057O12Rik
greenCone_doubleSort	chr7	83891666	83892496	2757	275.73	270.943	343	promoter-TSS (NM_023403)	81	Mesdc2
greenCone_doubleSort	chr3	142395167	142396137	2753	275.342	270.558	538	promoter-TSS (NM_001190852)	44	Pdlim5
greenCone_doubleSort	chr10	11149071	11149988	2753	275.3	270.517	307	promoter-TSS (NM_001077707)	100	Shprh
greenCone_doubleSort	chr10	86778179	86779300	2748	274.871	270.091	428	promoter-TSS (NM_175331)	-265	Nt5dc3
greenCone_doubleSort	chr8	124721630	124722518	2747	274.784	270.004	447	promoter-TSS (NM_145607)	-65	Arv1
greenCone_doubleSort	chr9	119322038	119323221	2747	274.75	269.971	753	promoter-TSS (NR_045693)	-203	Oxsr1
greenCone_doubleSort	chr7	119895552	119896532	2747	274.74	269.961	277	promoter-TSS (NM_001163703)	181	Lyrm1
greenCone_doubleSort	chr10	115384209	115385533	2745	274.58	269.802	669	promoter-TSS (NM_025780)	-88	Zfc3h1
greenCone_doubleSort	chr14	8172754	8173501	2742	274.248	269.472	330	promoter-TSS (NM_024221)	-136	Pdhb
greenCone_doubleSort	chr11	83472341	83473473	2740	274.081	269.306	653	promoter-TSS (NM_027427)	-201	Taf15
greenCone_doubleSort	chr13	92354444	92355322	2740	274.039	269.264	615	promoter-TSS (NM_010049)	100	Dhfr
greenCone_doubleSort	chr17	65884393	65885595	2736	273.627	268.855	611	promoter-TSS (NM_001198949)	-71	Ralbp1
greenCone_doubleSort	chr11	20200871	20202124	2735	273.577	268.806	441	promoter-TSS (NM_008996)	-104	Rab1a
greenCone_doubleSort	chr8	125569634	125570455	2734	273.433	268.662	349	Intergenic	-14593	4930567H12Rik
greenCone_doubleSort	chr18	66002289	66003038	2732	273.242	268.473	432	promoter-TSS (NM_001172062)	-29	Lman1
greenCone_doubleSort	chr9	123529300	123530167	2731	273.137	268.369	357	promoter-TSS (NM_030692)	-148	Sacm1l
greenCone_doubleSort	chr2	131261978	131262921	2729	272.994	268.226	433	promoter-TSS (NM_153501)	-50	Pank2
greenCone_doubleSort	chr1	55405600	55406437	2729	272.984	268.217	241	promoter-TSS (NM_001114663)	73	Plcl1
greenCone_doubleSort	chr1	91459019	91459912	2729	272.943	268.176	559	promoter-TSS (NM_011066)	-138	Per2
greenCone_doubleSort	chr2	73213792	73214716	2727	272.762	267.997	662	intron (NM_030091, intron 1 of 7)	193	Ola1
greenCone_doubleSort	chr12	76254851	76255735	2725	272.504	267.741	378	promoter-TSS (NM_138745)	61	Mthfd1
greenCone_doubleSort	chr12	100724607	100725688	2722	272.293	267.532	749	promoter-TSS (NM_153587)	-120	Rps6ka5
greenCone_doubleSort	chr1	131526885	131528203	2722	272.284	267.522	584	promoter-TSS (NM_175382)	-183	Srgap2
greenCone_doubleSort	chr17	31519679	31520629	2721	272.177	267.416	409	promoter-TSS (NM_001083891)	39	Ndufv3
greenCone_doubleSort	chr10	13007986	13008812	2721	272.138	267.377	398	promoter-TSS (NM_175102)	-51	Sf3b5
greenCone_doubleSort	chr3	104220103	104220992	2717	271.761	267.003	436	promoter-TSS (NM_133853)	-142	Magi3
greenCone_doubleSort	chr3	142700396	142701346	2713	271.385	266.63	604	promoter-TSS (NM_173763)	-177	Ccbl2
greenCone_doubleSort	chr12	100724607	100725688	2713	271.364	266.609	561	promoter-TSS (NM_153587)	-120	Rps6ka5
greenCone_doubleSort	chr1	74587651	74588620	2710	271.062	266.31	502	promoter-TSS (NM_025784)	-108	Zfp142
greenCone_doubleSort	chr9	72985065	72986076	2710	271.023	266.271	396	promoter-TSS (NM_028181)	67	Ccpg1
greenCone_doubleSort	chr5	45493083	45493916	2708	270.802	266.051	246	exon (NM_024434, exon 1 of 13)	126	Lap3
greenCone_doubleSort	chr18	5989451	5990321	2704	270.493	265.745	651	Intergenic	146212	Arhgap12
greenCone_doubleSort	chr1	180850418	180851281	2703	270.39	265.643	470	promoter-TSS (NM_145943)	-301	Sde2
greenCone_doubleSort	chr18	53861691	53862679	2701	270.168	265.422	348	promoter-TSS (NM_152809)	72	Csnk1g3
greenCone_doubleSort	chr11	21571616	21572458	2701	270.139	265.393	344	promoter-TSS (NM_008618)	-103	Mdh1
greenCone_doubleSort	chr19	43524249	43525101	2699	269.989	265.245	463	promoter-TSS (NM_010324)	-70	Got1
greenCone_doubleSort	chr11	54786789	54788057	2699	269.982	265.238	917	intron (NM_178626, intron 1 of 5)	280	Cdc42se2
greenCone_doubleSort	chr2	26445002	26446096	2699	269.962	265.219	417	promoter-TSS (NM_153125)	-333	Sec16a
greenCone_doubleSort	chr18	33213373	33214390	2696	269.694	264.952	590	promoter-TSS (NM_133774)	-66	Stard4
greenCone_doubleSort	chr12	108835323	108836580	2694	269.484	264.744	626	promoter-TSS (NM_181328)	-76	Slc25a29
greenCone_doubleSort	chr1	106170987	106172211	2694	269.452	264.712	498	promoter-TSS (NR_040630)	-75	Gm20753
greenCone_doubleSort	chr18	60848593	60849374	2688	268.832	264.097	416	promoter-TSS (NM_001198984)	-20	Tcof1
greenCone_doubleSort	chr5	73255786	73257271	2686	268.66	263.926	931	promoter-TSS (NM_028194)	89	Fryl
greenCone_doubleSort	chr8	14089979	14090784	2681	268.142	263.412	416	promoter-TSS (NM_001034862)	-55	Erich1
greenCone_doubleSort	chr2	174463659	174464425	2679	267.981	263.253	506	promoter-TSS (NM_025983)	59	Atp5e
greenCone_doubleSort	chr10	76961680	76962383	2678	267.802	263.076	336	promoter-TSS (NM_021568)	-85	Pcbp3
greenCone_doubleSort	chr1	171222137	171222915	2676	267.654	262.929	471	promoter-TSS (NM_001037170)	-12	Tomm40l
greenCone_doubleSort	chr8	46470560	46472044	2676	267.632	262.907	353	intron (NM_007981, intron 1 of 20)	265	Acsl1
greenCone_doubleSort	chr2	146511454	146512483	2676	267.631	262.906	748	promoter-TSS (NM_001033348)	35	Ralgapa2
greenCone_doubleSort	chr13	113793931	113795259	2674	267.491	262.767	540	promoter-TSS (NM_172595)	87	Arl15
greenCone_doubleSort	chr14	59440572	59441452	2673	267.347	262.623	356	promoter-TSS (NM_026908)	31	Cab39l
greenCone_doubleSort	chr8	94097886	94098928	2671	267.16	262.438	600	5' UTR (NM_026116, exon 1 of 17)	404	Bbs2
greenCone_doubleSort	chr15	83171773	83172852	2666	266.687	261.969	509	promoter-TSS (NM_029787)	-105	Cyb5r3
greenCone_doubleSort	chr2	94157596	94158476	2664	266.424	261.708	533	promoter-TSS (NM_019657)	-127	Hsd17b12
greenCone_doubleSort	chr12	72084998	72086415	2662	266.265	261.55	671	promoter-TSS (NM_001205067)	-132	Jkamp
greenCone_doubleSort	chr16	92465687	92466625	2662	266.205	261.49	569	promoter-TSS (NM_001081549)	13	Rcan1
greenCone_doubleSort	chr8	13676822	13677912	2661	266.124	261.41	869	intron (NM_009025, intron 1 of 23)	220	Rasa3
greenCone_doubleSort	chr10	40348531	40349997	2660	266.095	261.382	690	promoter-TSS (NM_001168304)	-44	Cdk19
greenCone_doubleSort	chr9	66795147	66796172	2659	265.935	261.223	697	promoter-TSS (NM_177583)	-237	Aph1b
greenCone_doubleSort	chr2	104590078	104590965	2658	265.887	261.175	296	promoter-TSS (NM_145529)	38	Cstf3
greenCone_doubleSort	chr8	11497123	11497875	2657	265.798	261.087	386	promoter-TSS (NM_001293661)	-7	Carkd
greenCone_doubleSort	chr7	65644483	65645423	2651	265.138	260.431	322	promoter-TSS (NM_172310)	55	Tarsl2
greenCone_doubleSort	chr5	35105263	35106276	2649	264.924	260.219	515	promoter-TSS (NM_013587)	-73	Lrpap1
greenCone_doubleSort	chr6	54816367	54817064	2648	264.823	260.118	229	promoter-TSS (NM_199143)	-200	Znrf2
greenCone_doubleSort	chr11	43681565	43682521	2648	264.81	260.106	293	promoter-TSS (NM_001164231)	45	Pwwp2a
greenCone_doubleSort	chr7	112225480	112226218	2647	264.746	260.041	326	promoter-TSS (NM_177282)	13	Mical2
greenCone_doubleSort	chr2	75658625	75660055	2647	264.736	260.031	508	promoter-TSS (NM_198090)	50	Gm6793
greenCone_doubleSort	chr18	62548322	62549099	2647	264.724	260.02	509	promoter-TSS (NM_134136)	32	Fbxo38
greenCone_doubleSort	chr16	64851277	64852411	2642	264.288	259.587	601	promoter-TSS (NM_178647)	-241	Cggbp1
greenCone_doubleSort	chr14	31829925	31831155	2641	264.174	259.474	835	promoter-TSS (NM_001024604)	-125	Ankrd28
greenCone_doubleSort	chr11	60352442	60353519	2641	264.159	259.458	557	promoter-TSS (NM_001039092)	-76	Tom1l2
greenCone_doubleSort	chr8	57511334	57512091	2637	263.764	259.066	406	promoter-TSS (NM_008252)	-130	Hmgb2
greenCone_doubleSort	chr1	53296654	53297457	2637	263.741	259.043	419	promoter-TSS (NM_153556)	-28	Pms1
greenCone_doubleSort	chr9	48480245	48480883	2637	263.718	259.021	418	promoter-TSS (NM_024233)	47	Rexo2
greenCone_doubleSort	chr16	38088225	38089677	2630	263.079	258.387	676	promoter-TSS (NM_019827)	-50	Gsk3b
greenCone_doubleSort	chr12	80259465	80261042	2630	263.068	258.375	1044	5' UTR (NM_134156, exon 1 of 21)	117	Actn1
greenCone_doubleSort	chr9	14275841	14276853	2630	263.005	258.313	310	promoter-TSS (NM_030261)	46	Sesn3
greenCone_doubleSort	chr9	106891797	106892751	2629	262.989	258.297	285	promoter-TSS (NM_029103)	-336	Manf
greenCone_doubleSort	chr2	161108684	161109696	2627	262.705	258.015	500	promoter-TSS (NR_126509)	-104	Chd6
greenCone_doubleSort	chr12	72535892	72536652	2626	262.633	257.944	369	promoter-TSS (NM_026327)	-85	Pcnxl4
greenCone_doubleSort	chr1	91249695	91250715	2626	262.609	257.919	508	promoter-TSS (NM_026454)	-114	Ube2f
greenCone_doubleSort	chr13	19395414	19396279	2625	262.549	257.86	424	promoter-TSS (NM_024270)	-34	Stard3nl
greenCone_doubleSort	chr11	118289866	118290624	2624	262.41	257.722	428	promoter-TSS (NM_001033528)	-1	Usp36
greenCone_doubleSort	chr7	133636772	133638130	2622	262.286	257.599	819	promoter-TSS (NM_178115)	-224	Edrf1
greenCone_doubleSort	chr7	92741093	92741857	2622	262.269	257.583	490	promoter-TSS (NR_015510)	-16	4632427E13Rik
greenCone_doubleSort	chr5	65435439	65436413	2620	262.022	257.337	517	promoter-TSS (NM_009466)	-84	Ugdh
greenCone_doubleSort	chr15	94543062	94544140	2618	261.869	257.185	508	promoter-TSS (NM_029926)	-59	Irak4
greenCone_doubleSort	chr13	112800442	112801554	2618	261.827	257.144	338	5' UTR (NM_008903, exon 1 of 6)	221	Plpp1
greenCone_doubleSort	chr1	177982887	177983901	2618	261.827	257.144	324	Intergenic	-8041	Gm16432
greenCone_doubleSort	chr1	191575397	191576283	2616	261.66	256.978	238	promoter-TSS (NM_029766)	204	Ints7
greenCone_doubleSort	chr10	61679885	61680673	2612	261.28	256.601	334	promoter-TSS (NR_126477)	11	1700022H01Rik
greenCone_doubleSort	chr12	100186962	100188042	2609	260.9	256.224	624	promoter-TSS (NR_045282)	-466	Gm10433
greenCone_doubleSort	chr8	121652680	121653647	2606	260.661	255.986	335	Intergenic	-1231	Zcchc14
greenCone_doubleSort	chr10	122096519	122097823	2605	260.557	255.883	817	promoter-TSS (NM_153059)	-69	Tmem5
greenCone_doubleSort	chr3	87885253	87886145	2604	260.46	255.786	494	promoter-TSS (NM_033573)	-137	Prcc
greenCone_doubleSort	chr1	164307092	164307933	2604	260.417	255.744	485	promoter-TSS (NM_025505)	-29	Blzf1
greenCone_doubleSort	chr13	41605125	41606357	2604	260.406	255.734	505	promoter-TSS (NM_001163572)	-475	Tmem170b
greenCone_doubleSort	chr1	134414954	134415925	2603	260.382	255.71	400	promoter-TSS (NM_001306069)	62	Adipor1
greenCone_doubleSort	chr16	35363139	35364326	2603	260.369	255.697	809	intron (NM_133704, intron 1 of 6)	185	Sec22a
greenCone_doubleSort	chr1	134955541	134956323	2599	259.954	255.285	475	promoter-TSS (NM_001081307)	8	Ppp1r12b
greenCone_doubleSort	chr15	85859210	85859858	2599	259.919	255.25	416	promoter-TSS (NM_001168672)	-173	Gtse1
greenCone_doubleSort	chr10	76531154	76531920	2598	259.838	255.169	357	promoter-TSS (NM_146006)	-68	Lss
greenCone_doubleSort	chr8	68793601	68794366	2596	259.618	254.951	290	promoter-TSS (NM_027590)	55	Ints10
greenCone_doubleSort	chr9	119340665	119341750	2595	259.578	254.912	639	promoter-TSS (NM_130864)	-86	Acaa1a
greenCone_doubleSort	chr9	99242967	99243882	2594	259.482	254.816	386	promoter-TSS (NM_023873)	-43	Cep70
greenCone_doubleSort	chr2	120628766	120629370	2589	258.953	254.291	240	Intergenic	19473	Haus2
greenCone_doubleSort	chr6	97205395	97206023	2588	258.816	254.155	363	promoter-TSS (NM_001301859)	-62	Uba3
greenCone_doubleSort	chr3	142881609	142882607	2585	258.596	253.937	536	promoter-TSS (NM_178654)	-104	Pkn2
greenCone_doubleSort	chr1	59912479	59913950	2584	258.475	253.816	446	exon (NM_001037725, exon 1 of 8)	209	Fam117b
greenCone_doubleSort	chr13	81632743	81633516	2584	258.417	253.759	510	promoter-TSS (NM_054053)	14	Adgrv1
greenCone_doubleSort	chr8	45999171	46000465	2582	258.244	253.588	787	promoter-TSS (NM_001039562)	32	Ankrd37
greenCone_doubleSort	chr18	73571892	73573063	2581	258.156	253.5	595	promoter-TSS (NM_001039214)	-227	Mex3c
greenCone_doubleSort	chr13	48545741	48546937	2580	258.05	253.395	877	Intergenic	-8067	Mirlet7a-1
greenCone_doubleSort	chr1	133130723	133131899	2580	258.017	253.361	516	5' UTR (NM_133819, exon 1 of 2)	145	Ppp1r15b
greenCone_doubleSort	chr4	103313497	103314491	2579	257.977	253.322	255	intron (NM_025909, intron 1 of 8)	148	Oma1
greenCone_doubleSort	chr2	129129249	129129959	2579	257.95	253.295	451	promoter-TSS (NM_025395)	-96	Chchd5
greenCone_doubleSort	chr16	49698859	49699609	2578	257.809	253.155	299	promoter-TSS (NM_028680)	-60	Ift57
greenCone_doubleSort	chr5	112276108	112276964	2575	257.541	252.888	510	promoter-TSS (NM_009419)	-171	Tpst2
greenCone_doubleSort	chr1	192092194	192092849	2575	257.541	252.888	437	promoter-TSS (NM_011633)	77	Traf5
greenCone_doubleSort	chr14	16364678	16366389	2574	257.496	252.844	433	5' UTR (NM_009409, exon 1 of 36)	328	Top2b
greenCone_doubleSort	chr13	43559637	43560522	2573	257.375	252.724	584	exon (NM_001081059, exon 1 of 9)	111	Mcur1
greenCone_doubleSort	chr5	34169258	34169883	2572	257.206	252.557	306	promoter-TSS (NM_146159)	-45	Poln
greenCone_doubleSort	chr9	64252990	64253962	2571	257.157	252.508	724	5' UTR (NM_008927, exon 1 of 11)	129	Map2k1
greenCone_doubleSort	chr2	140394977	140396095	2570	257.022	252.374	368	5' UTR (NM_001013802, exon 1 of 19)	101	Macrod2
greenCone_doubleSort	chr12	32819797	32820915	2569	256.998	252.351	495	promoter-TSS (NM_021524)	21	Nampt
greenCone_doubleSort	chr1	54250266	54251107	2569	256.99	252.343	427	promoter-TSS (NM_030025)	4	Ccdc150
greenCone_doubleSort	chr5	151367997	151369211	2569	256.975	252.328	652	promoter-TSS (NR_045699)	-71	1700028E10Rik
greenCone_doubleSort	chr11	65787696	65788580	2564	256.455	251.81	639	exon (NM_001316367, exon 1 of 12)	221	Map2k4
greenCone_doubleSort	chr8	110217586	110218270	2563	256.366	251.722	250	promoter-TSS (NM_146215)	-32	Cmtr2
greenCone_doubleSort	chr11	71019098	71019991	2562	256.281	251.638	296	promoter-TSS (NM_025993)	-66	Mis12
greenCone_doubleSort	chr17	33760193	33760801	2561	256.198	251.556	273	promoter-TSS (NM_008997)	-11	Rab11b
greenCone_doubleSort	chr1	74505516	74506791	2560	256.014	251.373	411	promoter-TSS (NM_021383)	94	Rqcd1
greenCone_doubleSort	chr12	84450675	84451812	2559	255.928	251.288	398	promoter-TSS (NM_134042)	-220	Aldh6a1
greenCone_doubleSort	chr2	103565853	103566964	2557	255.721	251.083	374	promoter-TSS (NM_178890)	99	Abtb2
greenCone_doubleSort	chr8	113634806	113635920	2556	255.69	251.052	657	promoter-TSS (NM_173015)	-223	Mon1b
greenCone_doubleSort	chr11	83291414	83291904	2556	255.674	251.036	251	promoter-TSS (NR_028363)	-40	AA465934
greenCone_doubleSort	chr5	22549679	22550615	2555	255.58	250.942	707	promoter-TSS (NR_102315)	184	Orc5
greenCone_doubleSort	chr19	43689347	43690058	2555	255.536	250.899	305	promoter-TSS (NM_053103)	14	Entpd7
greenCone_doubleSort	chr19	31082586	31083383	2555	255.51	250.873	229	5' UTR (NM_031249, exon 1 of 1)	144	Cstf2t
greenCone_doubleSort	chr5	135688536	135689483	2555	255.506	250.869	443	promoter-TSS (NM_008898)	-135	Por
greenCone_doubleSort	chr1	151428065	151429177	2553	255.372	250.736	419	promoter-TSS (NM_026876)	-27	Trmt1l
greenCone_doubleSort	chr15	73060556	73061510	2552	255.205	250.57	685	5' UTR (NM_180662, exon 1 of 22)	171	Trappc9
greenCone_doubleSort	chr1	37429538	37430705	2550	255.097	250.463	559	promoter-TSS (NM_026123)	-19	Coa5
greenCone_doubleSort	chr4	107253108	107254221	2549	254.996	250.363	656	promoter-TSS (NM_028394)	-132	Lrrc42
greenCone_doubleSort	chr9	66834459	66835442	2549	254.988	250.355	399	promoter-TSS (NM_026674)	-245	Aph1c
greenCone_doubleSort	chr5	25529413	25530451	2547	254.766	250.134	326	promoter-TSS (NR_027388)	-86	1700096K18Rik
greenCone_doubleSort	chr14	122533901	122534711	2547	254.706	250.074	338	promoter-TSS (NM_144844)	-22	Pcca
greenCone_doubleSort	chr5	139149422	139150767	2546	254.604	249.974	664	promoter-TSS (NM_001081265)	-128	Dnaaf5
greenCone_doubleSort	chr6	34877743	34878811	2538	253.841	249.216	352	promoter-TSS (NM_199145)	-212	3110062M04Rik
greenCone_doubleSort	chr7	98308846	98309787	2537	253.724	249.1	715	intron (NM_025408, intron 1 of 10)	210	Acer3
greenCone_doubleSort	chr14	120910424	120911777	2534	253.475	248.853	587	promoter-TSS (NM_023579)	-93	Ipo5
greenCone_doubleSort	chr9	59291015	59291973	2532	253.201	248.581	489	promoter-TSS (NM_028121)	-78	Adpgk
greenCone_doubleSort	chr18	40219137	40219747	2530	253.012	248.393	323	promoter-TSS (NM_023311)	-43	Yipf5
greenCone_doubleSort	chr3	37312123	37313035	2529	252.998	248.38	349	promoter-TSS (NM_001255992)	25	Bbs12
greenCone_doubleSort	chr13	56522081	56522826	2529	252.996	248.377	367	promoter-TSS (NM_178674)	-54	Fbxl21
greenCone_doubleSort	chr7	67222141	67222924	2528	252.829	248.211	386	promoter-TSS (NM_001191051)	3	1700112J16Rik
greenCone_doubleSort	chr11	53430363	53431593	2527	252.769	248.152	706	promoter-TSS (NM_025352)	-147	Uqcrq
greenCone_doubleSort	chr1	92934134	92934933	2527	252.727	248.111	565	non-coding (NR_015525, exon 2 of 2)	126	Capn10
greenCone_doubleSort	chr14	64949541	64950438	2526	252.635	248.019	433	promoter-TSS (NM_001253731)	-55	Ints9
greenCone_doubleSort	chr16	93831940	93832796	2524	252.475	247.861	302	intron (NM_001045529, intron 1 of 16)	247	Morc3
greenCone_doubleSort	chr7	144553495	144554226	2524	252.433	247.819	318	promoter-TSS (NM_001195086)	-132	Ppfia1
greenCone_doubleSort	chr11	87591648	87592560	2523	252.361	247.747	323	promoter-TSS (NM_133215)	-113	Mtmr4
greenCone_doubleSort	chr13	36117214	36118097	2521	252.122	247.51	394	promoter-TSS (NM_001039189)	13	Fars2
greenCone_doubleSort	chr17	86150824	86151333	2521	252.113	247.501	262	Intergenic	-5904	Srbd1
greenCone_doubleSort	chr14	27038725	27039494	2520	252.09	247.478	227	exon (NM_134437, exon 1 of 13)	109	Il17rd
greenCone_doubleSort	chr7	118242983	118244315	2516	251.687	247.078	841	promoter-TSS (NR_027879)	-12	Smg1
greenCone_doubleSort	chr2	105903964	105905153	2515	251.574	246.965	599	promoter-TSS (NM_028260)	5	Elp4
greenCone_doubleSort	chr13	92354444	92355322	2515	251.512	246.904	220	promoter-TSS (NM_010049)	100	Dhfr
greenCone_doubleSort	chr8	60982691	60983745	2511	251.188	246.583	669	promoter-TSS (NM_007711)	93	Clcn3
greenCone_doubleSort	chr7	118712282	118713175	2511	251.134	246.529	216	5' UTR (NM_182995, exon 1 of 16)	118	Ccp110
greenCone_doubleSort	chr12	40037004	40038403	2510	251.057	246.453	468	promoter-TSS (NM_007487)	283	Arl4a
greenCone_doubleSort	chr15	77928620	77929336	2506	250.686	246.084	398	promoter-TSS (NM_019913)	16	Txn2
greenCone_doubleSort	chr2	71055277	71056221	2505	250.518	245.917	397	promoter-TSS (NM_001165982)	5	Dcaf17
greenCone_doubleSort	chr18	7626439	7627299	2504	250.409	245.809	566	promoter-TSS (NM_001081287)	-6	Mpp7
greenCone_doubleSort	chr10	95514578	95515797	2503	250.362	245.763	459	promoter-TSS (NM_080560)	26	Ube2n
greenCone_doubleSort	chr15	67176446	67177504	2502	250.273	245.674	509	promoter-TSS (NM_009177)	-93	St3gal1
greenCone_doubleSort	chr4	128992930	128993647	2501	250.108	245.51	261	promoter-TSS (NM_016895)	65	Ak2
greenCone_doubleSort	chr7	92669492	92670566	2499	249.902	245.307	613	promoter-TSS (NM_029078)	-117	Pcf11
greenCone_doubleSort	chr2	140066327	140067315	2498	249.862	245.266	496	promoter-TSS (NM_001159641)	-16	Tasp1
greenCone_doubleSort	chr8	90907812	90909062	2496	249.693	245.099	582	intron (NM_177224, intron 2 of 39)	-23812	Chd9
greenCone_doubleSort	chr7	123377691	123378405	2494	249.482	244.889	253	promoter-TSS (NM_025304)	66	Lcmt1
greenCone_doubleSort	chr8	72160674	72161632	2494	249.443	244.85	426	promoter-TSS (NM_023126)	-47	Rab8a
greenCone_doubleSort	chr13	37993610	37994647	2494	249.419	244.827	647	promoter-TSS (NM_025965)	61	Ssr1
greenCone_doubleSort	chr16	37539310	37540438	2494	249.411	244.819	522	promoter-TSS (NM_028812)	-20	Rabl3
greenCone_doubleSort	chr18	61554704	61556068	2492	249.287	244.695	511	promoter-TSS (NM_146087)	-196	Csnk1a1
greenCone_doubleSort	chr17	73107552	73108456	2490	249.076	244.486	405	promoter-TSS (NM_001081071)	19	Lclat1
greenCone_doubleSort	chr1	176813595	176815053	2489	248.939	244.35	1178	promoter-TSS (NM_029756)	-336	Sdccag8
greenCone_doubleSort	chr13	49652630	49653473	2489	248.913	244.325	299	promoter-TSS (NR_073168)	-26	Nol8
greenCone_doubleSort	chr1	91412720	91413753	2488	248.888	244.299	606	promoter-TSS (NM_019479)	-15	Hes6
greenCone_doubleSort	chr1	55236911	55237738	2488	248.822	244.234	248	exon (NM_175439, exon 1 of 1)	148	Mars2
greenCone_doubleSort	chr7	118532827	118533590	2486	248.679	244.092	557	exon (NM_009940, exon 1 of 6)	147	Coq7
greenCone_doubleSort	chr10	43540397	43541230	2484	248.444	243.859	574	intron (NM_026411, intron 1 of 3)	180	1700021F05Rik
greenCone_doubleSort	chr10	89685760	89686759	2484	248.421	243.836	560	promoter-TSS (NR_130956)	25	Scyl2
greenCone_doubleSort	chr8	36248864	36249905	2484	248.417	243.832	639	exon (NM_001081150, exon 1 of 12)	131	Lonrf1
greenCone_doubleSort	chr1	91494353	91495017	2482	248.283	243.699	246	promoter-TSS (NM_028718)	17	Traf3ip1
greenCone_doubleSort	chr4	9668550	9669522	2482	248.244	243.66	661	5' UTR (NM_001177856, exon 1 of 5)	126	Asph
greenCone_doubleSort	chr5	118732073	118732658	2480	248.08	243.497	283	intron (NM_172424, intron 13 of 30)	171647	Med13l
greenCone_doubleSort	chr1	75191456	75192442	2480	248.049	243.466	593	promoter-TSS (NR_051998)	61	Atg9a
greenCone_doubleSort	chr6	85374390	85375220	2480	248.032	243.45	354	promoter-TSS (NM_177466)	-171	Rab11fip5
greenCone_doubleSort	chr12	8499897	8500511	2480	248.01	243.428	216	promoter-TSS (NM_007483)	-219	Rhob
greenCone_doubleSort	chr11	20332551	20333449	2477	247.763	243.183	247	promoter-TSS (NM_018861)	-287	Slc1a4
greenCone_doubleSort	chr1	13372233	13374232	2474	247.498	242.92	311	promoter-TSS (NM_001302702)	-804	Ncoa2
greenCone_doubleSort	chr1	164248476	164249724	2474	247.475	242.897	433	promoter-TSS (NM_001276455)	54	Slc19a2
greenCone_doubleSort	chr11	23633231	23633969	2473	247.309	242.732	484	promoter-TSS (NM_027860)	31	0610010F05Rik
greenCone_doubleSort	chr9	121718766	121719771	2469	246.947	242.373	319	promoter-TSS (NM_010918)	88	Nktr
greenCone_doubleSort	chr10	86498071	86499252	2469	246.913	242.339	845	intron (NM_013722, intron 1 of 13)	234	Syn3
greenCone_doubleSort	chr2	128966944	128968185	2468	246.808	242.235	343	5' UTR (NM_178404, exon 1 of 12)	163	Zc3h6
greenCone_doubleSort	chr18	64488383	64489493	2466	246.617	242.046	721	exon (NM_007998, exon 1 of 11)	128	Fech
greenCone_doubleSort	chr2	130273856	130274934	2464	246.429	241.859	468	promoter-TSS (NM_024193)	-17	Nop56
greenCone_doubleSort	chr7	131409999	131410886	2462	246.297	241.728	571	promoter-TSS (NM_175115)	35	Ikzf5
greenCone_doubleSort	chr18	14782874	14783803	2462	246.244	241.675	260	promoter-TSS (NM_001100449)	94	Taf4b
greenCone_doubleSort	chr1	155158238	155159350	2462	246.244	241.675	405	promoter-TSS (NM_021433)	91	Stx6
greenCone_doubleSort	chr15	86811572	86812486	2460	246.057	241.49	438	Intergenic	597570	Tbc1d22a
greenCone_doubleSort	chr7	137228321	137229426	2458	245.822	241.256	540	intron (NM_001113414, intron 8 of 15)	-5809	Gm10578
greenCone_doubleSort	chr1	191396554	191397872	2457	245.79	241.225	1101	promoter-TSS (NM_144880)	-172	Ppp2r5a
greenCone_doubleSort	chr10	86778179	86779300	2456	245.653	241.088	791	promoter-TSS (NM_175331)	-265	Nt5dc3
greenCone_doubleSort	chr9	101250985	101252239	2454	245.431	240.868	835	intron (NM_001161362, intron 1 of 13)	220	Ppp2r3a
greenCone_doubleSort	chr1	36546878	36547610	2452	245.283	240.721	440	promoter-TSS (NM_026241)	8	Ankrd39
greenCone_doubleSort	chr10	20951998	20953139	2451	245.16	240.599	565	promoter-TSS (NM_026203)	22	Ahi1
greenCone_doubleSort	chr17	80061801	80062660	2450	245.072	240.511	545	promoter-TSS (NM_144802)	37	Hnrnpll
greenCone_doubleSort	chr8	126593863	126595133	2447	244.76	240.202	770	Intergenic	-1062	Irf2bp2
greenCone_doubleSort	chr2	11777128	11778745	2446	244.61	240.053	524	promoter-TSS (NM_015792)	184	Ankrd16
greenCone_doubleSort	chr16	44172792	44173743	2444	244.455	239.899	270	promoter-TSS (NM_001029889)	-129	Gm608
greenCone_doubleSort	chr18	34931486	34932560	2444	244.423	239.867	613	promoter-TSS (NM_144866)	-20	Etf1
greenCone_doubleSort	chr8	64733379	64734017	2443	244.364	239.808	305	promoter-TSS (NM_025436)	-120	Msmo1
greenCone_doubleSort	chr9	55511541	55512486	2440	244.049	239.495	697	intron (NM_145615, intron 1 of 11)	229	Etfa
greenCone_doubleSort	chr16	90283456	90284902	2439	243.961	239.408	1001	5' UTR (NM_178923, exon 1 of 20)	246	Scaf4
greenCone_doubleSort	chr9	109931248	109932084	2436	243.609	239.058	504	promoter-TSS (NM_001205330)	-108	Map4
greenCone_doubleSort	chr5	117976542	117977409	2435	243.561	239.011	192	exon (NM_145564, exon 1 of 12)	206	Fbxo21
greenCone_doubleSort	chr2	120849929	120850870	2435	243.548	238.998	598	promoter-TSS (NM_001024856)	18	Ttbk2
greenCone_doubleSort	chr19	56821758	56822848	2433	243.306	238.758	526	Intergenic	-3906	Tdrd1
greenCone_doubleSort	chr7	66839375	66840520	2431	243.152	238.605	227	intron (NM_001033877, intron 1 of 22)	213	Adamts17
greenCone_doubleSort	chr14	25693709	25694488	2429	242.95	238.404	356	promoter-TSS (NM_134084)	-71	Ppif
greenCone_doubleSort	chr2	93045252	93046084	2429	242.933	238.388	401	intron (NM_001177536, intron 1 of 6)	476	Prdm11
greenCone_doubleSort	chr18	21001231	21002290	2426	242.633	238.09	566	promoter-TSS (NM_001303011)	-196	Rnf138
greenCone_doubleSort	chr8	54724025	54724841	2426	242.609	238.066	451	promoter-TSS (NM_001172152)	-65	Wdr17
greenCone_doubleSort	chr3	36862668	36863684	2422	242.233	237.693	407	promoter-TSS (NM_172679)	70	4932438A13Rik
greenCone_doubleSort	chr13	54693525	54694721	2421	242.176	237.637	472	promoter-TSS (NR_027396)	-163	Rnf44
greenCone_doubleSort	chr18	75005589	75006207	2420	242.057	237.518	210	promoter-TSS (NM_001001181)	-2	BC031181
greenCone_doubleSort	chr7	96951141	96952008	2418	241.857	237.319	358	promoter-TSS (NM_153591)	48	Nars2
greenCone_doubleSort	chr12	80790044	80791159	2416	241.653	237.117	441	promoter-TSS (NM_001242419)	70	Susd6
greenCone_doubleSort	chr5	110770101	110771210	2416	241.633	237.097	673	promoter-TSS (NM_029337)	61	Ep400
greenCone_doubleSort	chr4	107066526	107067412	2416	241.626	237.091	402	promoter-TSS (NM_025500)	-103	Mrpl37
greenCone_doubleSort	chr1	16618531	16619622	2415	241.59	237.054	827	intron (NR_073122, intron 1 of 4)	261	Ube2w
greenCone_doubleSort	chr1	187997528	187998320	2415	241.566	237.031	256	promoter-TSS (NM_011935)	97	Esrrg
greenCone_doubleSort	chr1	36709347	36710287	2413	241.361	236.827	697	exon (NM_146107, exon 1 of 11)	108	Actr1b
greenCone_doubleSort	chr3	20057388	20058266	2411	241.119	236.587	376	promoter-TSS (NR_105047)	16	Hltf
greenCone_doubleSort	chr13	32338108	32338957	2411	241.107	236.575	574	promoter-TSS (NM_146041)	11	Gmds
greenCone_doubleSort	chr1	131910141	131911225	2410	241.028	236.497	254	5' UTR (NM_175294, exon 1 of 7)	225	Nucks1
greenCone_doubleSort	chr1	161070309	161071110	2409	240.93	236.399	460	promoter-TSS (NM_172644)	-50	Dars2
greenCone_doubleSort	chr6	146888075	146888951	2408	240.829	236.299	358	promoter-TSS (NM_026221)	19	Ppfibp1
greenCone_doubleSort	chr2	180118776	180119911	2405	240.592	236.063	434	promoter-TSS (NM_144500)	-22	Osbpl2
greenCone_doubleSort	chr1	180387288	180387905	2404	240.436	235.909	364	intron (NM_001081175, intron 2 of 7)	-57048	Gm5069
greenCone_doubleSort	chr8	26157916	26159086	2403	240.332	235.805	221	exon (NM_199042, exon 1 of 3)	332	Thap1
greenCone_doubleSort	chr5	129019499	129020729	2401	240.195	235.67	572	promoter-TSS (NM_009391)	-42	Ran
greenCone_doubleSort	chr13	38658473	38659317	2401	240.113	235.588	596	intron (NM_025380, intron 1 of 3)	133	Eef1e1
greenCone_doubleSort	chr8	84066189	84067544	2400	240.046	235.522	474	promoter-TSS (NM_009055)	31	Rfx1
greenCone_doubleSort	chr7	118705230	118706173	2399	239.961	235.438	565	promoter-TSS (NM_019580)	36	Gde1
greenCone_doubleSort	chr15	85811244	85811958	2397	239.746	235.224	462	promoter-TSS (NM_001164626)	96	Cdpf1
greenCone_doubleSort	chr1	160906019	160907101	2395	239.532	235.011	303	5' UTR (NM_001024952, exon 1 of 20)	149	Rc3h1
greenCone_doubleSort	chr15	36608608	36609788	2394	239.485	234.965	964	promoter-TSS (NM_008774)	-225	Pabpc1
greenCone_doubleSort	chr11	78697174	78698223	2394	239.413	234.893	358	promoter-TSS (NM_008702)	-274	Nlk
greenCone_doubleSort	chr1	39367528	39368506	2392	239.209	234.691	273	5' UTR (NM_001252218, exon 1 of 4)	166	Rpl31
greenCone_doubleSort	chr14	65967994	65969111	2391	239.124	234.607	593	promoter-TSS (NM_013492)	70	Clu
greenCone_doubleSort	chr11	55460945	55461628	2391	239.124	234.606	315	promoter-TSS (NM_009720)	-149	Atox1
greenCone_doubleSort	chr15	82345740	82346612	2390	239.054	234.537	245	TTS (NM_177391)	130	Smdt1
greenCone_doubleSort	chr12	76403431	76404526	2389	238.977	234.461	824	promoter-TSS (NM_001002012)	-197	Hspa2
greenCone_doubleSort	chr12	75595496	75596955	2389	238.97	234.453	853	promoter-TSS (NM_012024)	-26	Ppp2r5e
greenCone_doubleSort	chr19	21652651	21653596	2388	238.878	234.363	465	promoter-TSS (NM_146096)	-185	Abhd17b
greenCone_doubleSort	chr18	3507562	3508549	2388	238.873	234.357	294	promoter-TSS (NM_026505)	99	Bambi
greenCone_doubleSort	chr14	24490426	24491423	2388	238.866	234.35	247	intron (NM_011297, intron 1 of 5)	244	Rps24
greenCone_doubleSort	chr10	84916977	84917964	2387	238.746	234.231	258	promoter-TSS (NM_001013441)	-142	Ric8b
greenCone_doubleSort	chr8	105827010	105827892	2387	238.713	234.199	341	promoter-TSS (NM_024445)	-101	Ranbp10
greenCone_doubleSort	chr6	92091195	92092496	2386	238.657	234.143	1103	intron (NM_011630, intron 1 of 14)	428	Nr2c2
greenCone_doubleSort	chr8	70212119	70213020	2385	238.509	233.996	297	promoter-TSS (NM_001007570)	-289	Slc25a42
greenCone_doubleSort	chr17	49153785	49154474	2385	238.502	233.989	401	Intergenic	-40597	1700008K24Rik
greenCone_doubleSort	chr9	66795147	66796172	2383	238.365	233.853	348	promoter-TSS (NM_177583)	-237	Aph1b
greenCone_doubleSort	chr16	33061986	33062942	2382	238.254	233.743	432	promoter-TSS (NM_172823)	-57	Lmln
greenCone_doubleSort	chr3	104511265	104512404	2382	238.254	233.743	698	promoter-TSS (NM_001025067)	83	Lrig2
greenCone_doubleSort	chr19	41980770	41981909	2381	238.105	233.595	571	promoter-TSS (NM_145500)	-204	Mms19
greenCone_doubleSort	chr15	80710549	80711788	2379	237.986	233.477	579	promoter-TSS (NM_144812)	-144	Tnrc6b
greenCone_doubleSort	chr2	75703402	75705125	2379	237.922	233.414	1222	intron (NR_132727, intron 1 of 1)	399	Nfe2l2
greenCone_doubleSort	chr9	26805962	26806750	2378	237.898	233.39	555	promoter-TSS (NM_153803)	61	Glb1l2
greenCone_doubleSort	chr11	32205053	32205718	2376	237.63	233.124	295	promoter-TSS (NM_030093)	-29	Snrnp25
greenCone_doubleSort	chr10	39369459	39370427	2376	237.628	233.122	229	5' UTR (NM_001122892, exon 1 of 13)	144	Fyn
greenCone_doubleSort	chr8	83442086	83443028	2374	237.46	232.955	510	5' UTR (NM_001285992, exon 1 of 4)	105	Scoc
greenCone_doubleSort	chr5	137628471	137629291	2374	237.44	232.935	375	promoter-TSS (NM_001168652)	-242	Lrch4
greenCone_doubleSort	chr4	88094131	88095123	2374	237.434	232.929	462	promoter-TSS (NM_001081184)	-3	Focad
greenCone_doubleSort	chr18	34751416	34751917	2373	237.369	232.864	222	promoter-TSS (NM_009860)	-134	Cdc25c
greenCone_doubleSort	chr1	58504642	58505436	2369	236.917	232.416	394	promoter-TSS (NM_001271526)	70	Orc2
greenCone_doubleSort	chr6	55202977	55203963	2366	236.674	232.174	395	promoter-TSS (NM_177883)	87	Fam188b
greenCone_doubleSort	chr3	101603939	101605021	2364	236.472	231.974	802	5' UTR (NM_144900, exon 1 of 23)	227	Atp1a1
greenCone_doubleSort	chr12	28817116	28817796	2364	236.468	231.971	423	intron (NM_201357, intron 3 of 8)	65628	Tssc1
greenCone_doubleSort	chr2	121413383	121414401	2364	236.452	231.954	435	promoter-TSS (NM_007952)	-10	Pdia3
greenCone_doubleSort	chr14	21987329	21988638	2364	236.439	231.942	664	5' UTR (NM_145459, exon 2 of 3)	1617	Zfp503
greenCone_doubleSort	chr8	122443139	122443945	2363	236.301	231.805	365	promoter-TSS (NR_028354)	-114	9330133O14Rik
greenCone_doubleSort	chr15	75703800	75704592	2362	236.214	231.718	417	promoter-TSS (NM_001163465)	-92	Rhpn1
greenCone_doubleSort	chr13	100743863	100744838	2361	236.192	231.696	768	intron (NM_001190264, intron 1 of 3)	308	Mrps36
greenCone_doubleSort	chr6	67036392	67037756	2361	236.154	231.659	1063	exon (NM_007836, exon 2 of 4)	333	Gadd45a
greenCone_doubleSort	chr5	20951083	20952125	2359	235.966	231.472	799	non-coding (NR_030699, exon 1 of 1)	218	Rsbn1l
greenCone_doubleSort	chr10	62650746	62651735	2357	235.707	231.214	576	promoter-TSS (NM_053183)	-43	Ddx50
greenCone_doubleSort	chr7	139273017	139273813	2356	235.665	231.173	473	Intergenic	24933	Pwwp2b
greenCone_doubleSort	chr5	135632396	135633391	2356	235.635	231.143	232	exon (NM_146002, exon 1 of 4)	240	Rhbdd2
greenCone_doubleSort	chr3	65392112	65392898	2355	235.557	231.066	554	promoter-TSS (NM_026155)	48	Ssr3
greenCone_doubleSort	chr1	36511563	36512259	2355	235.503	231.012	248	promoter-TSS (NM_053186)	35	Cnnm3
greenCone_doubleSort	chr15	83464163	83464951	2352	235.263	230.774	515	promoter-TSS (NM_001159509)	49	Pacsin2
greenCone_doubleSort	chr3	41082709	41083759	2351	235.19	230.701	426	promoter-TSS (NM_027558)	-188	Pgrmc2
greenCone_doubleSort	chr18	24603102	24604306	2349	234.923	230.436	772	promoter-TSS (NM_021448)	113	Slc39a6
greenCone_doubleSort	chr1	43933483	43934495	2348	234.813	230.328	436	promoter-TSS (NM_009418)	-5	Tpp2
greenCone_doubleSort	chr4	41464553	41465378	2347	234.74	230.255	455	promoter-TSS (NM_024241)	-118	Kif24
greenCone_doubleSort	chr17	87106877	87108113	2347	234.726	230.241	459	promoter-TSS (NM_019654)	-184	Socs5
greenCone_doubleSort	chr11	121672695	121673580	2345	234.583	230.099	521	promoter-TSS (NM_178664)	13	B3gntl1
greenCone_doubleSort	chr7	98656214	98657233	2344	234.426	229.943	612	promoter-TSS (NM_172280)	-155	Emsy
greenCone_doubleSort	chr8	87199447	87200509	2342	234.208	229.727	575	promoter-TSS (NR_040697)	-128	Gm10637
greenCone_doubleSort	chr11	62878834	62880089	2341	234.177	229.696	595	promoter-TSS (NM_026210)	-28	Tvp23b
greenCone_doubleSort	chr4	128609710	128610437	2341	234.137	229.656	433	promoter-TSS (NM_177758)	24	Zscan20
greenCone_doubleSort	chr3	100969337	100969942	2341	234.112	229.632	394	promoter-TSS (NM_001013026)	23	Ttf2
greenCone_doubleSort	chr8	94385936	94386984	2340	234.073	229.593	431	promoter-TSS (NM_022331)	-40	Herpud1
greenCone_doubleSort	chr2	153740913	153741753	2340	234.02	229.541	298	promoter-TSS (NM_007896)	46	Mapre1
greenCone_doubleSort	chr9	64810874	64812046	2340	234.015	229.536	464	5' UTR (NM_001162917, exon 2 of 35)	449	Dennd4a
greenCone_doubleSort	chr18	73815050	73815978	2338	233.881	229.403	486	promoter-TSS (NM_145494)	-122	Me2
greenCone_doubleSort	chr17	74527752	74528922	2337	233.738	229.261	570	promoter-TSS (NM_007566)	42	Birc6
greenCone_doubleSort	chr15	90223999	90224786	2337	233.716	229.239	215	promoter-TSS (NR_106106)	33	Mir7648
greenCone_doubleSort	chr2	163419189	163419958	2336	233.608	229.132	491	promoter-TSS (NM_025699)	-104	Oser1
greenCone_doubleSort	chr10	40302059	40302717	2334	233.474	228.999	212	promoter-TSS (NM_007444)	-200	Amd1
greenCone_doubleSort	chr7	111242604	111243135	2333	233.377	228.902	270	Intergenic	-120195	1700012D14Rik
greenCone_doubleSort	chr12	91848797	91849574	2333	233.361	228.887	445	promoter-TSS (NM_001039089)	-29	Sel1l
greenCone_doubleSort	chr7	83631515	83632339	2332	233.297	228.823	403	promoter-TSS (NM_023377)	-90	Stard5
greenCone_doubleSort	chr18	70567948	70568674	2332	233.273	228.799	301	promoter-TSS (NM_001311071)	19	Mbd2
greenCone_doubleSort	chr19	21778048	21778963	2331	233.181	228.708	237	5' UTR (NM_031997, exon 1 of 25)	166	Tmem2
greenCone_doubleSort	chr3	30995284	30996213	2330	233.022	228.55	461	promoter-TSS (NM_008857)	-22	Prkci
greenCone_doubleSort	chr12	79296036	79296714	2323	232.381	227.914	314	promoter-TSS (NM_001008550)	-93	Zfyve26
greenCone_doubleSort	chr2	27539757	27540578	2321	232.159	227.694	500	Intergenic	25021	Wdr5
greenCone_doubleSort	chr7	68748627	68749693	2321	232.112	227.647	737	promoter-TSS (NM_001042592)	78	Arrdc4
greenCone_doubleSort	chr8	11555208	11556169	2320	232.037	227.573	699	promoter-TSS (NM_011919)	-73	Ing1
greenCone_doubleSort	chr5	24685433	24686277	2319	231.92	227.456	417	promoter-TSS (NM_001305264)	40	Nub1
greenCone_doubleSort	chr16	93883474	93884408	2318	231.83	227.367	339	promoter-TSS (NM_028083)	40	Chaf1b
greenCone_doubleSort	chr3	57735474	57736573	2316	231.69	227.229	535	promoter-TSS (NM_001113413)	-38	Rnf13
greenCone_doubleSort	chr18	56431710	56432474	2315	231.595	227.135	334	promoter-TSS (NM_026240)	-40	Gramd3
greenCone_doubleSort	chr10	92721804	92722864	2314	231.483	227.023	631	promoter-TSS (NM_008682)	84	Nedd1
greenCone_doubleSort	chr10	120112549	120113358	2314	231.482	227.023	450	promoter-TSS (NM_080446)	11	Helb
greenCone_doubleSort	chr2	165326000	165327165	2313	231.331	226.872	578	promoter-TSS (NM_207706)	-104	Elmo2
greenCone_doubleSort	chr5	100518073	100518753	2312	231.265	226.807	248	5' UTR (NM_012001, exon 1 of 10)	104	Cops4
greenCone_doubleSort	chr9	104262401	104263653	2312	231.256	226.798	723	promoter-TSS (NM_001163026)	-97	Dnajc13
greenCone_doubleSort	chr1	78657545	78658618	2310	231.074	226.617	249	promoter-TSS (NM_001136226)	257	Acsl3
greenCone_doubleSort	chr11	58322845	58323933	2308	230.857	226.401	551	promoter-TSS (NR_046280)	-24	Zfp672
greenCone_doubleSort	chr13	30544823	30545581	2308	230.822	226.367	555	exon (NM_025710, exon 1 of 2)	114	Uqcrfs1
greenCone_doubleSort	chr17	64600309	64601635	2308	230.808	226.353	358	promoter-TSS (NM_008549)	-677	Man2a1
greenCone_doubleSort	chr17	31658378	31659280	2307	230.771	226.316	485	promoter-TSS (NM_001163769)	-75	U2af1
greenCone_doubleSort	chr8	34154329	34155259	2307	230.761	226.307	217	exon (NM_026432, exon 1 of 6)	231	Saraf
greenCone_doubleSort	chr17	8282959	8284656	2307	230.706	226.252	789	promoter-TSS (NM_018819)	-5	Mpc1
greenCone_doubleSort	chr6	71440265	71441335	2305	230.562	226.109	515	promoter-TSS (NM_024288)	-163	Rmnd5a
greenCone_doubleSort	chr4	32615001	32615784	2302	230.289	225.838	347	promoter-TSS (NM_001122978)	-80	Casp8ap2
greenCone_doubleSort	chr5	24394128	24394958	2301	230.162	225.712	219	exon (NM_029020, exon 1 of 16)	387	Abcb8
greenCone_doubleSort	chr8	83331861	83333220	2301	230.142	225.693	689	promoter-TSS (NM_001170691)	-55	Elmod2
greenCone_doubleSort	chr7	63938708	63939771	2301	230.109	225.66	413	promoter-TSS (NM_021366)	-325	Klf13
greenCone_doubleSort	chr13	41358340	41359244	2300	230.049	225.6	679	intron (NM_001111324, intron 2 of 7)	209	Nedd9
greenCone_doubleSort	chr12	30372991	30373736	2299	229.925	225.477	373	promoter-TSS (NM_172951)	11	Sntg2
greenCone_doubleSort	chr1	36444745	36445555	2298	229.888	225.44	593	exon (NM_001013374, exon 1 of 8)	121	Lman2l
greenCone_doubleSort	chr17	87024815	87025903	2297	229.745	225.299	636	promoter-TSS (NM_019936)	42	Pigf
greenCone_doubleSort	chr12	71015196	71016280	2297	229.726	225.28	535	promoter-TSS (NM_001081195)	85	3110056K07Rik
greenCone_doubleSort	chr14	74731883	74732822	2296	229.616	225.171	397	promoter-TSS (NM_016903)	56	Esd
greenCone_doubleSort	chr5	35582558	35583539	2295	229.585	225.139	413	promoter-TSS (NM_030721)	-11	Acox3
greenCone_doubleSort	chr5	115158056	115159017	2295	229.505	225.06	254	promoter-TSS (NM_175403)	-361	Mlec
greenCone_doubleSort	chr18	42274956	42275924	2294	229.425	224.981	304	promoter-TSS (NM_172626)	87	Rbm27
greenCone_doubleSort	chr9	59616963	59617816	2294	229.403	224.959	294	non-coding (NR_038075, exon 1 of 22)	106	Parp6
greenCone_doubleSort	chr6	13677676	13678509	2293	229.376	224.932	387	promoter-TSS (NM_175312)	-127	B630005N14Rik
greenCone_doubleSort	chr18	68299583	68300707	2291	229.196	224.754	694	promoter-TSS (NM_026440)	188	Fam210a
greenCone_doubleSort	chr8	13104702	13106071	2289	228.919	224.479	931	promoter-TSS (NM_146207)	-44	Pcid2
greenCone_doubleSort	chr1	23382661	23383809	2288	228.892	224.452	727	promoter-TSS (NM_001081079)	-60	Ogfrl1
greenCone_doubleSort	chr8	92355640	92356521	2288	228.89	224.45	582	promoter-TSS (NR_110452)	39	Crnde
greenCone_doubleSort	chr13	47042965	47044013	2288	228.881	224.442	520	promoter-TSS (NM_016785)	-10	Kdm1b
greenCone_doubleSort	chr3	40846410	40847334	2288	228.842	224.403	440	promoter-TSS (NM_028140)	-18	Mfsd8
greenCone_doubleSort	chr2	120154254	120154972	2287	228.707	224.269	416	promoter-TSS (NM_133838)	-38	Ehd4
greenCone_doubleSort	chr12	68602437	68603152	2286	228.632	224.194	470	Intergenic	556391	Rps29
greenCone_doubleSort	chr8	123042005	123042922	2286	228.61	224.173	439	promoter-TSS (NM_001081379)	-111	2810013P06Rik
greenCone_doubleSort	chr16	22265054	22266420	2285	228.582	224.145	947	intron (NM_009186, intron 1 of 8)	192	Tra2b
greenCone_doubleSort	chr14	121878153	121879131	2284	228.491	224.055	374	promoter-TSS (NR_131002)	36	Ubac2
greenCone_doubleSort	chr10	120978236	120979766	2284	228.463	224.026	1197	exon (NM_001081193, exon 1 of 13)	329	Lemd3
greenCone_doubleSort	chr11	96829469	96830641	2283	228.358	223.922	619	promoter-TSS (NM_008686)	-87	Nfe2l1
greenCone_doubleSort	chr9	44305459	44306091	2281	228.178	223.744	294	promoter-TSS (NM_172162)	-104	Hinfp
greenCone_doubleSort	chr9	98985999	98987001	2281	228.144	223.71	307	5' UTR (NM_001122851, exon 1 of 6)	127	Faim
greenCone_doubleSort	chr16	42874906	42876410	2280	228.032	223.599	287	promoter-TSS (NR_040521)	-71	4932412D23Rik
greenCone_doubleSort	chr2	180171153	180171975	2279	227.918	223.485	338	promoter-TSS (NM_019822)	-24	Adrm1
greenCone_doubleSort	chr8	116978488	116979237	2279	227.907	223.475	208	promoter-TSS (NM_027103)	80	1700030J22Rik
greenCone_doubleSort	chr10	41886988	41888104	2279	227.904	223.471	393	exon (NM_001013370, exon 1 of 10)	107	Sesn1
greenCone_doubleSort	chr11	62756634	62757426	2277	227.77	223.339	322	Intergenic	-27937	Zfp287
greenCone_doubleSort	chr9	101034328	101035153	2277	227.732	223.301	267	exon (NM_025835, exon 1 of 15)	143	Pccb
greenCone_doubleSort	chr7	82865752	82867424	2276	227.673	223.242	525	promoter-TSS (NM_175366)	-745	Mex3b
greenCone_doubleSort	chr10	42501698	42502772	2275	227.51	223.081	315	5' UTR (NM_017472, exon 1 of 4)	181	Snx3
greenCone_doubleSort	chr13	110279979	110281142	2274	227.435	223.006	245	promoter-TSS (NM_023852)	-355	Rab3c
greenCone_doubleSort	chr15	58075901	58077086	2273	227.4	222.971	825	promoter-TSS (NM_001042438)	14	Zhx1
greenCone_doubleSort	chr13	34993584	34994902	2273	227.395	222.966	603	promoter-TSS (NM_001110331)	-99	Eci2
greenCone_doubleSort	chr16	90143571	90144477	2273	227.387	222.959	342	non-coding (NR_033476, exon 1 of 1)	1787	Gm10789
greenCone_doubleSort	chr5	28070788	28072183	2271	227.104	222.677	422	promoter-TSS (NM_153526)	74	Insig1
greenCone_doubleSort	chr2	48948864	48950174	2269	226.916	222.491	525	promoter-TSS (NM_011958)	11	Mbd5
greenCone_doubleSort	chr7	120101992	120102862	2268	226.887	222.462	336	promoter-TSS (NM_145586)	1	Tmem159
greenCone_doubleSort	chr14	121797386	121798836	2268	226.881	222.456	1253	promoter-TSS (NM_134074)	-377	Dock9
greenCone_doubleSort	chr6	113306322	113307348	2268	226.847	222.422	436	promoter-TSS (NM_030178)	-302	Brpf1
greenCone_doubleSort	chr14	103346118	103347162	2267	226.754	222.33	769	5' UTR (NM_207215, exon 1 of 85)	160	Mycbp2
greenCone_doubleSort	chr11	51688276	51689308	2267	226.74	222.316	440	promoter-TSS (NM_025319)	-158	0610009B22Rik
greenCone_doubleSort	chr11	103966261	103967175	2267	226.728	222.305	302	promoter-TSS (NM_007477)	-7	Arf2
greenCone_doubleSort	chr5	92042293	92043409	2266	226.675	222.252	447	promoter-TSS (NM_001276315)	-155	Cdkl2
greenCone_doubleSort	chr5	130144327	130145325	2266	226.622	222.199	480	promoter-TSS (NM_172509)	-62	Kctd7
greenCone_doubleSort	chr14	65833824	65834287	2265	226.579	222.157	215	promoter-TSS (NM_028039)	-87	Esco2
greenCone_doubleSort	chr13	51644812	51645461	2264	226.492	222.07	383	promoter-TSS (NM_025415)	-95	Cks2
greenCone_doubleSort	chr5	35892947	35893745	2264	226.442	222.02	373	promoter-TSS (NM_027373)	27	Afap1
greenCone_doubleSort	chr9	121857408	121858227	2264	226.421	222	265	5' UTR (NM_019814, exon 1 of 4)	182	Higd1a
greenCone_doubleSort	chr7	73558104	73558965	2261	226.152	221.732	569	promoter-TSS (NR_037569)	-140	1810026B05Rik
greenCone_doubleSort	chr1	159231677	159232658	2261	226.109	221.69	502	promoter-TSS (NM_011931)	-158	Rfwd2
greenCone_doubleSort	chr13	58128242	58129590	2260	226.024	221.605	708	promoter-TSS (NM_029872)	-360	Hnrnpa0
greenCone_doubleSort	chr5	32785229	32786029	2260	226.009	221.59	453	promoter-TSS (NM_177298)	-3	Pisd
greenCone_doubleSort	chr18	67799811	67800575	2259	225.984	221.566	219	promoter-TSS (NM_027556)	86	Cep192
greenCone_doubleSort	chr12	83520170	83520866	2259	225.968	221.55	243	promoter-TSS (NM_030246)	52	Dcaf4
greenCone_doubleSort	chr8	83714926	83715673	2259	225.954	221.535	239	5' UTR (NM_197982, exon 1 of 11)	123	Ddx39
greenCone_doubleSort	chr8	85492084	85493200	2259	225.952	221.534	424	promoter-TSS (NM_173866)	25	Gpt2
greenCone_doubleSort	chr12	69724546	69725354	2259	225.902	221.484	357	promoter-TSS (NM_026536)	-12	Atp5s
greenCone_doubleSort	chr8	109868255	109869487	2257	225.738	221.322	218	intron (NM_001122594, intron 1 of 18)	268	Phlpp2
greenCone_doubleSort	chr9	27298707	27299500	2256	225.678	221.262	449	promoter-TSS (NM_001033323)	-124	Igsf9b
greenCone_doubleSort	chr3	32396677	32397416	2255	225.566	221.151	305	Intergenic	-31382	Zmat3
greenCone_doubleSort	chr18	56707316	56708541	2255	225.524	221.109	456	5' UTR (NM_010721, exon 1 of 11)	116	Lmnb1
greenCone_doubleSort	chr17	32350191	32350947	2253	225.302	220.889	502	promoter-TSS (NM_017476)	8	Akap8l
greenCone_doubleSort	chr10	7725429	7726346	2250	225.074	220.662	443	promoter-TSS (NM_011835)	-112	Katna1
greenCone_doubleSort	chr3	145118293	145119268	2249	224.958	220.547	526	5' UTR (NM_001162538, exon 1 of 17)	181	Odf2l
greenCone_doubleSort	chr4	42999588	43000948	2248	224.873	220.463	967	5' UTR (NM_009503, exon 1 of 17)	239	Vcp
greenCone_doubleSort	chr3	137863910	137864854	2248	224.857	220.447	494	promoter-TSS (NM_016750)	-105	H2afz
greenCone_doubleSort	chr1	172481826	172482557	2248	224.803	220.394	285	promoter-TSS (NM_033608)	-21	Igsf9
greenCone_doubleSort	chr1	119504367	119505295	2247	224.706	220.297	446	promoter-TSS (NM_022327)	-49	Ralb
greenCone_doubleSort	chr1	57377363	57378248	2245	224.592	220.184	224	promoter-TSS (NR_037999)	186	1700066M21Rik
greenCone_doubleSort	chr14	54893551	54894300	2245	224.587	220.179	442	promoter-TSS (NM_019402)	-217	Pabpn1
greenCone_doubleSort	chr19	60580191	60581540	2245	224.557	220.149	886	5' UTR (NM_001172096, exon 1 of 8)	157	Cacul1
greenCone_doubleSort	chr9	48494839	48495921	2244	224.487	220.08	501	promoter-TSS (NM_144948)	37	Gm5617
greenCone_doubleSort	chr6	34176513	34177313	2242	224.299	219.893	557	5' UTR (NM_021435, exon 1 of 10)	141	Slc35b4
greenCone_doubleSort	chr1	165193830	165194845	2241	224.185	219.78	620	promoter-TSS (NM_145512)	95	Sft2d2
greenCone_doubleSort	chr11	53300090	53301008	2240	224.037	219.633	456	promoter-TSS (NM_008300)	-70	Hspa4
greenCone_doubleSort	chr5	72913833	72914987	2239	223.983	219.58	414	promoter-TSS (NM_001113423)	48	Slain2
greenCone_doubleSort	chr14	75786498	75787345	2238	223.892	219.489	556	intron (NM_026232, intron 1 of 9)	115	Slc25a30
greenCone_doubleSort	chr1	43826997	43828229	2238	223.854	219.452	859	promoter-TSS (NM_026430)	95	Uxs1
greenCone_doubleSort	chr1	166002214	166003651	2238	223.807	219.405	579	promoter-TSS (NM_198932)	-299	Pou2f1
greenCone_doubleSort	chr3	146404131	146405168	2235	223.598	219.198	481	promoter-TSS (NM_138744)	8	Ssx2ip
greenCone_doubleSort	chr9	56417559	56419140	2233	223.313	218.915	704	promoter-TSS (NM_172924)	-300	Peak1
greenCone_doubleSort	chr1	51477877	51478859	2233	223.31	218.912	640	promoter-TSS (NM_028696)	31	Nabp1
greenCone_doubleSort	chr13	92610629	92611859	2232	223.213	218.815	409	5' UTR (NM_172588, exon 1 of 12)	106	Serinc5
greenCone_doubleSort	chr4	83417257	83418136	2231	223.175	218.778	385	promoter-TSS (NM_029949)	-47	Snapc3
greenCone_doubleSort	chr12	52503187	52504787	2231	223.13	218.733	625	Intergenic	-12090	Arhgap5
greenCone_doubleSort	chr2	128817474	128818690	2228	222.875	218.48	811	promoter-TSS (NM_028248)	-221	Tmem87b
greenCone_doubleSort	chr9	121710048	121710989	2228	222.826	218.431	230	intron (NM_026794, intron 1 of 2)	130	Deb1
greenCone_doubleSort	chr5	32713491	32714540	2227	222.789	218.395	620	Intergenic	71610	Pisd
greenCone_doubleSort	chr1	165460240	165461431	2227	222.786	218.392	349	promoter-TSS (NM_028759)	-372	Mpc2
greenCone_doubleSort	chr1	151343981	151345506	2226	222.639	218.246	446	5' UTR (NM_001039511, exon 1 of 8)	246	Ivns1abp
greenCone_doubleSort	chr6	86365288	86366194	2225	222.572	218.18	267	promoter-TSS (NM_025591)	58	Fam136a
greenCone_doubleSort	chr8	126422077	126423179	2225	222.566	218.173	327	5' UTR (NM_174987, exon 1 of 2)	127	Coa6
greenCone_doubleSort	chr11	57800976	57801821	2224	222.406	218.014	562	promoter-TSS (NR_131042)	68	2010001A14Rik
greenCone_doubleSort	chr4	124751104	124752011	2223	222.399	218.007	413	exon (NM_008385, exon 7 of 24)	7777	Mir698
greenCone_doubleSort	chr5	139199767	139200944	2223	222.358	217.967	777	promoter-TSS (NM_001256117)	-281	Sun1
greenCone_doubleSort	chr14	99099293	99100440	2223	222.353	217.962	547	promoter-TSS (NM_028315)	-97	Dis3
greenCone_doubleSort	chr6	108828160	108829104	2222	222.221	217.83	371	promoter-TSS (NM_138677)	-9	Edem1
greenCone_doubleSort	chr11	54955699	54956558	2217	221.796	217.409	437	5' UTR (NM_001199275, exon 2 of 19)	6811	Tnip1
greenCone_doubleSort	chr8	81014439	81015638	2217	221.732	217.345	527	promoter-TSS (NM_027554)	-133	Usp38
greenCone_doubleSort	chr11	29692540	29693275	2216	221.657	217.27	289	promoter-TSS (NM_194054)	10	Rtn4
greenCone_doubleSort	chr8	88118428	88119092	2213	221.326	216.942	233	promoter-TSS (NM_029074)	1	Cnep1r1
greenCone_doubleSort	chr9	70542295	70543437	2212	221.271	216.887	440	promoter-TSS (NM_025690)	-4	Sltm
greenCone_doubleSort	chr11	86484088	86484906	2209	220.976	216.594	432	promoter-TSS (NM_029788)	-160	Rnft1
greenCone_doubleSort	chr8	70897082	70897962	2209	220.95	216.569	440	promoter-TSS (NM_029751)	-79	Rpl18a
greenCone_doubleSort	chr8	23237512	23238021	2208	220.877	216.496	237	promoter-TSS (NM_024240)	-99	Gins4
greenCone_doubleSort	chr7	139212815	139213619	2207	220.793	216.413	493	promoter-TSS (NM_001143755)	-58	Lrrc27
greenCone_doubleSort	chr11	118476516	118477322	2207	220.721	216.341	373	promoter-TSS (NM_172573)	-41	Engase
greenCone_doubleSort	chr8	128685246	128686461	2206	220.622	216.243	468	5' UTR (NM_010578, exon 1 of 16)	200	Itgb1
greenCone_doubleSort	chr2	92008218	92009029	2205	220.598	216.219	282	intron (NM_011957, intron 1 of 11)	15546	Creb3l1
greenCone_doubleSort	chr4	128654413	128655354	2205	220.561	216.183	306	intron (NM_001195130, intron 1 of 14)	182	Phc2
greenCone_doubleSort	chr1	53784493	53785518	2201	220.124	215.749	749	intron (NM_133810, intron 1 of 7)	209	Stk17b
greenCone_doubleSort	chr1	65186183	65187026	2200	220.063	215.687	456	promoter-TSS (NM_011086)	-80	Pikfyve
greenCone_doubleSort	chr15	81729691	81730364	2199	219.966	215.592	379	promoter-TSS (NM_001146174)	-109	Rangap1
greenCone_doubleSort	chr12	32953689	32954734	2198	219.801	215.427	400	promoter-TSS (NM_198710)	26	Sypl
greenCone_doubleSort	chr15	79062535	79063364	2195	219.515	215.144	507	promoter-TSS (NM_144849)	-91	Ankrd54
greenCone_doubleSort	chr11	52098092	52099093	2194	219.496	215.125	596	promoter-TSS (NM_019411)	-231	Ppp2ca
greenCone_doubleSort	chr14	21075692	21076463	2193	219.343	214.973	373	promoter-TSS (NM_001243041)	-74	Adk
greenCone_doubleSort	chr11	82763784	82764488	2191	219.161	214.793	515	promoter-TSS (NM_025884)	185	Cct6b
greenCone_doubleSort	chr9	47529625	47530869	2191	219.108	214.74	632	promoter-TSS (NM_001310841)	77	Cadm1
greenCone_doubleSort	chr2	75831784	75832693	2190	219.094	214.726	398	promoter-TSS (NM_172666)	62	Agps
greenCone_doubleSort	chr19	53943839	53944908	2190	219.091	214.723	794	promoter-TSS (NM_001168505)	68	Shoc2
greenCone_doubleSort	chr15	88751033	88752281	2190	219.08	214.712	442	promoter-TSS (NM_181412)	-54	Zbed4
greenCone_doubleSort	chr10	24869637	24870355	2190	219.047	214.679	300	promoter-TSS (NM_027347)	10	Med23
greenCone_doubleSort	chr10	117746075	117746733	2189	218.993	214.625	356	promoter-TSS (NM_029875)	-46	Slc35e3
greenCone_doubleSort	chr11	60878320	60879414	2189	218.98	214.613	562	5' UTR (NM_001168507, exon 1 of 3)	171	Tmem11
greenCone_doubleSort	chr1	180195659	180196411	2189	218.907	214.54	406	promoter-TSS (NM_023341)	-15	Adck3
greenCone_doubleSort	chr4	83323516	83324717	2188	218.832	214.466	795	promoter-TSS (NM_027238)	72	Ttc39b
greenCone_doubleSort	chr2	125247082	125248179	2187	218.767	214.401	494	5' UTR (NM_023595, exon 1 of 6)	116	Dut
greenCone_doubleSort	chr18	31633859	31635238	2187	218.71	214.344	1124	intron (NM_172965, intron 1 of 20)	166	Sap130
greenCone_doubleSort	chr16	76539509	76540167	2186	218.629	214.264	408	Intergenic	-166789	Nrip1
greenCone_doubleSort	chr10	121625863	121626852	2186	218.629	214.264	673	promoter-TSS (NM_001081056)	-42	Xpot
greenCone_doubleSort	chr1	57969427	57970366	2186	218.603	214.238	681	promoter-TSS (NR_027630)	187	Kctd18
greenCone_doubleSort	chr2	76647480	76648577	2185	218.561	214.196	643	promoter-TSS (NM_011871)	-35	Prkra
greenCone_doubleSort	chr5	117388770	117389462	2185	218.529	214.165	328	promoter-TSS (NM_028128)	-93	Rfc5
greenCone_doubleSort	chr7	118740000	118741061	2184	218.452	214.088	664	5' UTR (NM_027815, exon 1 of 31)	260	9030624J02Rik
greenCone_doubleSort	chr8	122611003	122612076	2184	218.424	214.061	517	promoter-TSS (NM_021502)	-53	Galns
greenCone_doubleSort	chr5	117287234	117287896	2184	218.423	214.059	427	promoter-TSS (NM_018858)	-1	Pebp1
greenCone_doubleSort	chr4	130359677	130360393	2184	218.41	214.046	385	promoter-TSS (NM_153160)	-92	Zcchc17
greenCone_doubleSort	chr16	46009740	46010807	2183	218.375	214.012	747	5' UTR (NM_001134480, exon 1 of 4)	139	Plcxd2
greenCone_doubleSort	chr2	155517618	155518397	2183	218.353	213.99	327	promoter-TSS (NM_019811)	-35	Acss2
greenCone_doubleSort	chr8	47713282	47714646	2183	218.3	213.938	831	promoter-TSS (NM_172407)	-33	Cdkn2aip
greenCone_doubleSort	chr1	183368837	183369976	2182	218.23	213.868	757	exon (NM_177389, exon 1 of 27)	158	Mia3
greenCone_doubleSort	chr13	119689918	119690747	2180	218.09	213.729	311	promoter-TSS (NM_001291439)	-18	Hmgcs1
greenCone_doubleSort	chr13	14062916	14064202	2179	217.928	213.568	610	promoter-TSS (NM_194262)	-158	Ggps1
greenCone_doubleSort	chr13	106946622	106947347	2178	217.843	213.484	450	promoter-TSS (NM_025447)	-144	Dimt1
greenCone_doubleSort	chr15	94589265	94590119	2177	217.795	213.436	631	intron (NM_008971, intron 1 of 8)	132	Twf1
greenCone_doubleSort	chr2	118861652	118862356	2177	217.782	213.423	275	promoter-TSS (NM_019826)	4	Ivd
greenCone_doubleSort	chr1	180255587	180256714	2173	217.37	213.014	723	intron (NM_001128605, intron 1 of 10)	149	Psen2
greenCone_doubleSort	chr10	60830904	60831842	2173	217.368	213.012	653	5' UTR (NM_029770, exon 1 of 17)	208	Unc5b
greenCone_doubleSort	chr13	49420751	49421552	2172	217.233	212.877	403	promoter-TSS (NM_199056)	-71	Ippk
greenCone_doubleSort	chr5	73292500	73293337	2171	217.116	212.762	257	5' UTR (NM_023429, exon 1 of 9)	125	Ociad1
greenCone_doubleSort	chr2	34904640	34905595	2170	217.089	212.735	536	intron (NM_028716, intron 6 of 14)	8858	Phf19
greenCone_doubleSort	chr9	106438065	106438866	2168	216.831	212.479	358	promoter-TSS (NM_025371)	-230	Acy1
greenCone_doubleSort	chr1	182408609	182409692	2167	216.786	212.434	397	promoter-TSS (NM_173378)	-16	Trp53bp2
greenCone_doubleSort	chr11	109425427	109426355	2167	216.763	212.412	394	promoter-TSS (NM_025275)	-55	Amz2
greenCone_doubleSort	chr3	52267633	52269423	2166	216.619	212.269	709	5' UTR (NM_019739, exon 1 of 3)	191	Foxo1
greenCone_doubleSort	chr10	111298240	111299081	2165	216.522	212.172	383	promoter-TSS (NM_027914)	-18	Bbs10
greenCone_doubleSort	chr4	132922069	132923032	2164	216.46	212.111	621	promoter-TSS (NM_001163792)	0	Fam76a
greenCone_doubleSort	chr5	76183495	76184632	2163	216.311	211.962	373	5' UTR (NM_011626, exon 1 of 6)	184	Tmem165
greenCone_doubleSort	chr17	71947135	71948074	2161	216.18	211.832	460	intron (NM_007439, intron 11 of 28)	165658	Clip4
greenCone_doubleSort	chr18	32162693	32163632	2161	216.155	211.808	313	promoter-TSS (NM_011946)	74	Map3k2
greenCone_doubleSort	chr15	98533755	98534622	2160	216.045	211.698	587	promoter-TSS (NM_133714)	80	Kansl2
greenCone_doubleSort	chr19	44248002	44248694	2159	215.979	211.632	304	Intergenic	45060	Scd3
greenCone_doubleSort	chr9	66059671	66060575	2158	215.845	211.499	445	promoter-TSS (NM_011149)	-46	Ppib
greenCone_doubleSort	chr9	61164557	61165371	2157	215.701	211.356	572	Intergenic	26449	I730028E13Rik
greenCone_doubleSort	chr9	98563184	98564178	2156	215.621	211.277	462	promoter-TSS (NM_015827)	-50	Copb2
greenCone_doubleSort	chr4	103114102	103115111	2156	215.618	211.274	250	promoter-TSS (NM_146254)	217	Mier1
greenCone_doubleSort	chr13	111489366	111490778	2154	215.474	211.131	620	promoter-TSS (NM_001122963)	-31	Gpbp1
greenCone_doubleSort	chr2	132262792	132264081	2154	215.426	211.084	272	5' UTR (NM_001291040, exon 1 of 4)	289	Cds2
greenCone_doubleSort	chr1	180904030	180904625	2154	215.418	211.076	212	promoter-TSS (NM_133705)	54	Pycr2
greenCone_doubleSort	chr9	100642637	100643993	2154	215.415	211.073	743	promoter-TSS (NM_009282)	-308	Stag1
greenCone_doubleSort	chr10	119239291	119240921	2153	215.397	211.055	1259	promoter-TSS (NM_027994)	-51	Cand1
greenCone_doubleSort	chr10	61452336	61453130	2152	215.217	210.876	569	promoter-TSS (NM_010124)	-64	Eif4ebp2
greenCone_doubleSort	chr1	131827511	131828612	2151	215.176	210.835	443	promoter-TSS (NM_173865)	50	Slc41a1
greenCone_doubleSort	chr1	13659793	13660865	2151	215.176	210.835	818	exon (NM_145381, exon 1 of 7)	180	Lactb2
greenCone_doubleSort	chr11	32454542	32455864	2149	214.918	210.579	529	promoter-TSS (NM_173784)	-169	Ubtd2
greenCone_doubleSort	chr15	82146555	82147472	2148	214.856	210.518	562	promoter-TSS (NM_033218)	-255	Srebf2
greenCone_doubleSort	chr2	180273301	180273989	2148	214.812	210.474	304	promoter-TSS (NM_145851)	-180	Cables2
greenCone_doubleSort	chr2	74578229	74579477	2146	214.617	210.281	752	promoter-TSS (NM_001110209)	95	Lnp
greenCone_doubleSort	chr3	69004324	69005671	2145	214.514	210.178	274	promoter-TSS (NM_026641)	26	Smc4
greenCone_doubleSort	chr14	30479189	30480013	2144	214.457	210.121	376	promoter-TSS (NM_133761)	36	Dcp1a
greenCone_doubleSort	chr10	22730777	22732097	2143	214.36	210.025	685	promoter-TSS (NM_011603)	10	Tbpl1
greenCone_doubleSort	chr7	80534834	80535415	2143	214.311	209.977	357	promoter-TSS (NM_001042527)	-6	Blm
greenCone_doubleSort	chr16	21204297	21205310	2142	214.258	209.924	364	promoter-TSS (NM_010143)	9	Ephb3
greenCone_doubleSort	chr13	99353072	99353929	2140	214.028	209.695	257	intron (NM_173757, intron 2 of 10)	8715	Mrps27
greenCone_doubleSort	chr11	20112340	20113370	2140	214.015	209.682	644	promoter-TSS (NM_146243)	96	Actr2
greenCone_doubleSort	chr11	65806474	65807595	2140	214.013	209.68	665	promoter-TSS (NM_001302375)	-140	Zkscan6
greenCone_doubleSort	chr5	33935930	33937034	2139	213.967	209.635	456	promoter-TSS (NM_011914)	-224	Nelfa
greenCone_doubleSort	chr9	72438201	72438689	2138	213.892	209.561	266	promoter-TSS (NM_008613)	-84	Mns1
greenCone_doubleSort	chr12	65073494	65074332	2138	213.866	209.534	516	promoter-TSS (NM_013902)	25	Fkbp3
greenCone_doubleSort	chr3	127837056	127837967	2137	213.727	209.396	509	promoter-TSS (NM_145964)	-20	Ap1ar
greenCone_doubleSort	chr1	42850764	42851628	2137	213.727	209.396	404	promoter-TSS (NM_023514)	-37	Mrps9
greenCone_doubleSort	chr7	109985843	109986661	2136	213.638	209.308	559	promoter-TSS (NM_153525)	-22	Tmem41b
greenCone_doubleSort	chr5	34573015	34574215	2135	213.553	209.224	696	promoter-TSS (NM_001102444)	-99	Add1
greenCone_doubleSort	chr3	33799539	33800544	2134	213.426	209.097	554	promoter-TSS (NM_001290500)	-141	Ttc14
greenCone_doubleSort	chr14	26579313	26580294	2133	213.394	209.066	223	exon (NM_145969, exon 1 of 18)	254	Dennd6a
greenCone_doubleSort	chr11	117653912	117654950	2133	213.373	209.045	721	5' UTR (NM_198022, exon 1 of 22)	142	Tnrc6c
greenCone_doubleSort	chr10	117845661	117846597	2133	213.347	209.019	394	promoter-TSS (NM_024457)	-155	Rap1b
greenCone_doubleSort	chr1	172376177	172377005	2133	213.302	208.975	297	promoter-TSS (NM_026234)	60	Pigm
greenCone_doubleSort	chr14	57889768	57890831	2132	213.283	208.956	615	promoter-TSS (NM_029492)	-38	Zdhhc20
greenCone_doubleSort	chr8	46686591	46687410	2132	213.243	208.916	388	Intergenic	52514	Gm16675
greenCone_doubleSort	chr18	49832161	49833201	2131	213.122	208.795	440	promoter-TSS (NM_001081371)	-316	Dmxl1
greenCone_doubleSort	chr2	104122414	104123471	2131	213.12	208.794	268	exon (NM_026634, exon 1 of 2)	174	A930018P22Rik
greenCone_doubleSort	chr17	10839943	10841205	2131	213.119	208.793	295	promoter-TSS (NM_027032)	190	Park2
greenCone_doubleSort	chr14	31640431	31641493	2130	213.083	208.757	585	promoter-TSS (NM_019975)	3	Hacl1
greenCone_doubleSort	chr18	74215706	74216558	2129	212.997	208.671	376	promoter-TSS (NM_028868)	-80	Cxxc1
greenCone_doubleSort	chr12	36041774	36042898	2129	212.902	208.577	802	5' UTR (NM_025359, exon 1 of 6)	142	Tspan13
greenCone_doubleSort	chr8	84104605	84105380	2128	212.873	208.548	322	promoter-TSS (NM_172502)	-231	Dcaf15
greenCone_doubleSort	chr4	135272255	135273246	2128	212.851	208.527	682	promoter-TSS (NM_013885)	9	Clic4
greenCone_doubleSort	chr18	65799940	65800863	2128	212.844	208.52	502	promoter-TSS (NM_025468)	-176	Sec11c
greenCone_doubleSort	chr5	24423269	24424258	2124	212.461	208.14	381	promoter-TSS (NM_007668)	-234	Cdk5
greenCone_doubleSort	chr18	84851020	84851715	2124	212.402	208.081	260	promoter-TSS (NM_025797)	-46	Cyb5a
greenCone_doubleSort	chr11	60931564	60932594	2123	212.369	208.048	415	promoter-TSS (NR_027800)	22	Map2k3
greenCone_doubleSort	chr11	55097473	55098405	2123	212.351	208.03	361	promoter-TSS (NM_010299)	-46	Gm2a
greenCone_doubleSort	chr6	50455757	50456495	2123	212.313	207.993	485	promoter-TSS (NM_001163645)	44	Osbpl3
greenCone_doubleSort	chr13	108044015	108044850	2121	212.137	207.818	386	promoter-TSS (NM_001048250)	-41	Smim15
greenCone_doubleSort	chr14	55014600	55015698	2119	211.904	207.586	744	promoter-TSS (NM_026890)	-305	Ngdn
greenCone_doubleSort	chr15	41446918	41448330	2118	211.845	207.528	514	intron (NM_001130166, intron 1 of 16)	142	Oxr1
greenCone_doubleSort	chr2	3512545	3513388	2118	211.803	207.486	383	promoter-TSS (NM_177647)	-98	Cdnf
greenCone_doubleSort	chr16	87432267	87432868	2116	211.69	207.374	354	promoter-TSS (NM_001081068)	38	Ltn1
greenCone_doubleSort	chr4	46649814	46650711	2114	211.462	207.147	382	promoter-TSS (NM_198664)	-64	Tbc1d2
greenCone_doubleSort	chr5	34761185	34762149	2114	211.428	207.113	482	promoter-TSS (NM_010414)	-73	Htt
greenCone_doubleSort	chr4	95966855	95967783	2114	211.408	207.094	345	promoter-TSS (NM_030014)	-60	Hook1
greenCone_doubleSort	chr9	31210992	31212212	2112	211.289	206.976	925	intron (NM_009691, intron 1 of 15)	213	Aplp2
greenCone_doubleSort	chr10	21994019	21995023	2112	211.226	206.913	571	promoter-TSS (NM_011361)	-145	Sgk1
greenCone_doubleSort	chr5	24841879	24843286	2112	211.202	206.89	891	promoter-TSS (NM_053075)	-222	Rheb
greenCone_doubleSort	chr1	105663171	105664230	2110	211.093	206.782	607	promoter-TSS (NM_013784)	-25	Pign
greenCone_doubleSort	chr13	108213986	108215096	2110	211.073	206.761	367	intron (NM_029001, intron 1 of 7)	137	Elovl7
greenCone_doubleSort	chr11	51262644	51263526	2108	210.893	206.583	423	promoter-TSS (NM_007714)	-29	Clk4
greenCone_doubleSort	chr7	118129123	118130131	2106	210.643	206.334	579	promoter-TSS (NM_019419)	-2	Arl6ip1
greenCone_doubleSort	chr7	132575626	132576636	2105	210.582	206.273	796	intron (NM_016978, intron 1 of 9)	267	Oat
greenCone_doubleSort	chr2	73892125	73893307	2105	210.518	206.211	769	promoter-TSS (NM_001284373)	-77	Atf2
greenCone_doubleSort	chr19	26604523	26605385	2104	210.458	206.15	477	promoter-TSS (NM_011416)	-206	Smarca2
greenCone_doubleSort	chr14	27428369	27429728	2103	210.344	206.037	418	5' UTR (NM_028945, exon 1 of 24)	202	Fam208a
greenCone_doubleSort	chr10	30842354	30843346	2102	210.299	205.992	535	promoter-TSS (NM_013904)	-67	Hey2
greenCone_doubleSort	chr4	126103615	126104128	2102	210.273	205.966	186	promoter-TSS (NM_001145827)	-85	Stk40
greenCone_doubleSort	chr6	34910311	34911238	2101	210.125	205.82	593	promoter-TSS (NM_001013366)	56	Wdr91
greenCone_doubleSort	chr6	56714544	56715375	2100	210.092	205.787	281	promoter-TSS (NM_030235)	55	Avl9
greenCone_doubleSort	chr13	9093347	9094044	2099	209.994	205.69	463	promoter-TSS (NM_172585)	-185	Larp4b
greenCone_doubleSort	chr17	72603847	72605125	2099	209.961	205.657	932	promoter-TSS (NM_007439)	-179	Alk
greenCone_doubleSort	chr19	42090048	42090751	2098	209.899	205.596	293	promoter-TSS (NM_145501)	-35	Pi4k2a
greenCone_doubleSort	chr16	94164803	94165569	2098	209.844	205.541	339	intron (NM_139145, intron 5 of 9)	79926	Sim2
greenCone_doubleSort	chr11	120086171	120087160	2096	209.671	205.369	732	5' UTR (NM_009734, exon 1 of 26)	161	Cep131
greenCone_doubleSort	chr13	100786364	100786920	2096	209.668	205.366	255	promoter-TSS (NM_172301)	-156	Ccnb1
greenCone_doubleSort	chr13	49681722	49682445	2096	209.653	205.351	363	promoter-TSS (NM_172015)	-46	Iars
greenCone_doubleSort	chr1	162548181	162548967	2096	209.651	205.349	416	promoter-TSS (NM_144877)	-229	Mettl13
greenCone_doubleSort	chr13	100015226	100016002	2095	209.537	205.236	450	promoter-TSS (NM_030026)	25	Mccc2
greenCone_doubleSort	chr9	61946425	61947119	2095	209.514	205.214	413	promoter-TSS (NM_024245)	27	Kif23
greenCone_doubleSort	chr2	131209936	131210722	2094	209.496	205.196	417	promoter-TSS (NM_027129)	-31	Ap5s1
greenCone_doubleSort	chr13	91460356	91461374	2093	209.327	205.028	707	promoter-TSS (NM_024272)	-232	Ssbp2
greenCone_doubleSort	chr13	97240851	97241803	2093	209.324	205.025	306	5' UTR (NM_007930, exon 1 of 3)	222	Enc1
greenCone_doubleSort	chr10	111472760	111473773	2092	209.289	204.99	393	promoter-TSS (NM_015781)	75	Nap1l1
greenCone_doubleSort	chr9	107533735	107534363	2092	209.248	204.95	229	5' UTR (NM_019704, exon 1 of 2)	104	Tmem115
greenCone_doubleSort	chr15	79774118	79774966	2091	209.194	204.895	385	promoter-TSS (NM_017470)	-75	Dnal4
greenCone_doubleSort	chr3	116661981	116662892	2091	209.194	204.895	681	exon (NM_008246, exon 1 of 12)	240	Hiat1
greenCone_doubleSort	chr1	64532162	64533403	2091	209.155	204.857	617	promoter-TSS (NM_009952)	-21	Creb1
greenCone_doubleSort	chr10	5805373	5806256	2091	209.15	204.852	218	promoter-TSS (NM_025995)	-350	Fbxo5
greenCone_doubleSort	chr3	105052650	105053287	2089	208.956	204.659	407	promoter-TSS (NM_001163333)	-16	Cttnbp2nl
greenCone_doubleSort	chr8	86791336	86792125	2088	208.888	204.592	402	Intergenic	-45725	Siah1a
greenCone_doubleSort	chr5	136083656	136084223	2088	208.845	204.549	246	promoter-TSS (NM_133914)	24	Rasa4
greenCone_doubleSort	chr4	47473919	47475097	2087	208.794	204.499	431	promoter-TSS (NM_019998)	-141	Alg2
greenCone_doubleSort	chr1	165763343	165764360	2087	208.78	204.485	381	promoter-TSS (NM_011804)	72	Creg1
greenCone_doubleSort	chr14	103069538	103070667	2086	208.69	204.396	702	promoter-TSS (NM_001033242)	-113	Cln5
greenCone_doubleSort	chr8	13785370	13786356	2086	208.651	204.356	587	exon (NM_025924, exon 1 of 9)	248	Upf3a
greenCone_doubleSort	chr16	11253798	11254706	2086	208.611	204.317	591	promoter-TSS (NM_001130008)	73	Gspt1
greenCone_doubleSort	chr2	66256222	66257255	2085	208.505	204.212	490	promoter-TSS (NM_001047604)	-122	Ttc21b
greenCone_doubleSort	chr7	143829455	143830398	2082	208.29	203.997	697	intron (NM_007856, intron 1 of 8)	6760	Dhcr7
greenCone_doubleSort	chr11	20248876	20250043	2082	208.238	203.946	632	promoter-TSS (NM_172260)	-36	Cep68
greenCone_doubleSort	chr11	106036441	106037276	2082	208.206	203.914	356	promoter-TSS (NM_027946)	-13	Dcaf7
greenCone_doubleSort	chr8	11557892	11558547	2080	208.05	203.76	318	promoter-TSS (NM_001302459)	-190	Ing1
greenCone_doubleSort	chr8	9976014	9976691	2079	207.907	203.618	420	promoter-TSS (NM_176953)	-30	Lig4
greenCone_doubleSort	chr2	92433583	92434421	2079	207.907	203.617	564	promoter-TSS (NM_009963)	67	Cry2
greenCone_doubleSort	chr6	136827805	136828584	2078	207.859	203.57	478	promoter-TSS (NM_178776)	21	Wbp11
greenCone_doubleSort	chr8	94601243	94602316	2077	207.741	203.453	555	promoter-TSS (NM_026274)	-54	Fam192a
greenCone_doubleSort	chr8	60632309	60633400	2077	207.732	203.444	452	promoter-TSS (NM_027756)	30	Mfap3l
greenCone_doubleSort	chr11	121236512	121237806	2077	207.713	203.425	608	promoter-TSS (NM_026272)	-77	Narf
greenCone_doubleSort	chr16	75766411	75767329	2076	207.695	203.407	444	promoter-TSS (NR_027492)	-52	Hspa13
greenCone_doubleSort	chr6	146724557	146725812	2076	207.669	203.381	439	intron (NM_172734, intron 1 of 13)	255	Stk38l
greenCone_doubleSort	chr11	96977107	96978438	2076	207.64	203.353	693	promoter-TSS (NM_001080964)	-85	Sp2
greenCone_doubleSort	chr8	83955057	83955940	2075	207.527	203.24	436	promoter-TSS (NM_024184)	-195	Asf1b
greenCone_doubleSort	chr5	23432638	23434574	2074	207.471	203.185	773	promoter-TSS (NM_026984)	747	5031425E22Rik
greenCone_doubleSort	chr4	43039817	43040656	2073	207.393	203.108	586	promoter-TSS (NM_001253354)	64	Fam214b
greenCone_doubleSort	chr5	129886864	129887869	2073	207.366	203.08	547	5' UTR (NM_024166, exon 1 of 4)	103	Chchd2
greenCone_doubleSort	chr2	174472794	174473515	2073	207.366	203.08	251	promoter-TSS (NM_025531)	-214	Slmo2
greenCone_doubleSort	chr9	67043246	67044243	2071	207.149	202.865	707	5' UTR (NM_001164252, exon 1 of 8)	126	Tpm1
greenCone_doubleSort	chr14	11161612	11162329	2070	207.097	202.814	513	promoter-TSS (NM_010210)	64	Fhit
greenCone_doubleSort	chr9	63602283	63603019	2070	207.006	202.723	279	promoter-TSS (NM_030068)	-4	Aagab
greenCone_doubleSort	chr10	119065180	119066316	2068	206.855	202.573	494	Intergenic	-27157	1700064J06Rik
greenCone_doubleSort	chr11	84179135	84180558	2068	206.81	202.529	438	Intergenic	-12371	Gm11437
greenCone_doubleSort	chr15	44427410	44428549	2067	206.708	202.427	586	promoter-TSS (NM_175009)	-131	Eny2
greenCone_doubleSort	chr2	130563298	130564107	2067	206.706	202.426	411	promoter-TSS (NR_040348)	46	4930473A02Rik
greenCone_doubleSort	chr2	154436036	154436974	2065	206.57	202.29	277	promoter-TSS (NM_172860)	21	Cbfa2t2
greenCone_doubleSort	chr5	135903346	135904245	2064	206.478	202.199	417	Intergenic	15877	Hspb1
greenCone_doubleSort	chr11	23305751	23306747	2064	206.47	202.191	680	promoter-TSS (NM_001190401)	-646	Usp34
greenCone_doubleSort	chr5	63968363	63969285	2064	206.464	202.185	623	promoter-TSS (NM_145923)	73	Rell1
greenCone_doubleSort	chr9	49055314	49056159	2064	206.424	202.146	237	exon (NM_012039, exon 1 of 16)	156	Zw10
greenCone_doubleSort	chr6	108064856	108065918	2063	206.364	202.086	460	intron (NM_178391, intron 1 of 1)	342	Setmar
greenCone_doubleSort	chr5	138619376	138619998	2061	206.19	201.913	420	promoter-TSS (NM_013844)	56	Zfp68
greenCone_doubleSort	chr5	34369258	34370094	2060	206.012	201.737	459	promoter-TSS (NM_001243123)	-257	Fam193a
greenCone_doubleSort	chr11	51584304	51585200	2060	206.012	201.737	440	promoter-TSS (NM_028398)	-5	Phykpl
greenCone_doubleSort	chr2	13271191	13271929	2058	205.847	201.572	314	promoter-TSS (NM_009105)	-145	Rsu1
greenCone_doubleSort	chr9	26999101	27000079	2057	205.741	201.467	546	promoter-TSS (NM_144543)	-41	Acad8
greenCone_doubleSort	chr4	45530425	45531526	2057	205.717	201.443	420	promoter-TSS (NM_001033306)	-148	Shb
greenCone_doubleSort	chr17	6827359	6828465	2056	205.678	201.404	588	Intergenic	-45132	Ezr
greenCone_doubleSort	chr18	64516146	64517018	2055	205.566	201.293	442	promoter-TSS (NM_027350)	-25	Nars
greenCone_doubleSort	chr1	193369675	193370583	2055	205.566	201.293	621	intron (NM_144817, intron 1 of 12)	153	Camk1g
greenCone_doubleSort	chr3	138442517	138443644	2055	205.559	201.287	551	promoter-TSS (NM_007410)	-12	Adh5
greenCone_doubleSort	chr4	56864411	56865601	2055	205.522	201.25	938	exon (NM_018761, exon 1 of 19)	205	Ctnnal1
greenCone_doubleSort	chr8	71610792	71611612	2054	205.45	201.178	290	exon (NM_146211, exon 1 of 12)	178	Colgalt1
greenCone_doubleSort	chr9	53666877	53667814	2050	205.013	200.745	675	5' UTR (NM_027807, exon 1 of 19)	161	Cul5
greenCone_doubleSort	chr19	18631285	18632260	2050	205.003	200.735	587	promoter-TSS (NM_017375)	40	Ostf1
greenCone_doubleSort	chr9	86571498	86572444	2049	204.969	200.701	368	promoter-TSS (NM_027100)	-17	Rwdd2a
greenCone_doubleSort	chr9	61914182	61915142	2049	204.916	200.649	437	promoter-TSS (NM_018853)	-152	Rplp1
greenCone_doubleSort	chr9	103761212	103762173	2047	204.785	200.518	708	intron (NM_178638, intron 1 of 5)	144	Tmem108
greenCone_doubleSort	chr7	98702523	98703757	2047	204.771	200.504	610	promoter-TSS (NM_028410)	-223	Prkrir
greenCone_doubleSort	chr1	167284258	167285410	2047	204.753	200.486	872	exon (NM_030724, exon 1 of 7)	293	Uck2
greenCone_doubleSort	chr5	139380283	139380926	2045	204.511	200.246	242	promoter-TSS (NM_030258)	-62	Gpr146
greenCone_doubleSort	chr11	78550528	78551076	2044	204.492	200.227	300	promoter-TSS (NM_133706)	-67	Tmem97
greenCone_doubleSort	chr18	56572561	56573634	2042	204.288	200.024	390	promoter-TSS (NM_001127338)	-159	Aldh7a1
greenCone_doubleSort	chr2	158794289	158795148	2042	204.215	199.952	360	promoter-TSS (NM_001291144)	-88	Dhx35
greenCone_doubleSort	chr8	71272213	71273184	2042	204.203	199.94	345	promoter-TSS (NM_015742)	-15	Myo9b
greenCone_doubleSort	chr6	142386759	142387655	2041	204.194	199.931	380	promoter-TSS (NM_023042)	-36	Golt1b
greenCone_doubleSort	chr15	80233679	80234418	2040	204.098	199.836	295	promoter-TSS (NM_178719)	-31	Mief1
greenCone_doubleSort	chr6	50596518	50597243	2040	204.09	199.828	462	promoter-TSS (NM_027564)	-291	4921507P07Rik
greenCone_doubleSort	chr5	53588951	53590821	2040	204.058	199.796	423	promoter-TSS (NM_001080927)	-460	Rbpj
greenCone_doubleSort	chr9	42263949	42264645	2039	203.99	199.729	370	promoter-TSS (NM_172769)	3	Sc5d
greenCone_doubleSort	chr7	80802700	80803672	2039	203.907	199.646	703	exon (NM_016721, exon 1 of 38)	145	Iqgap1
greenCone_doubleSort	chr13	35905807	35906540	2038	203.885	199.624	255	intron (NM_145938, intron 1 of 7)	173	Rpp40
greenCone_doubleSort	chr1	9748112	9748785	2038	203.884	199.623	378	promoter-TSS (NM_173443)	-67	Vcpip1
greenCone_doubleSort	chr19	18670495	18671400	2037	203.759	199.499	219	5' UTR (NM_026120, exon 1 of 8)	168	Carnmt1
greenCone_doubleSort	chr15	89315092	89315794	2037	203.705	199.446	256	promoter-TSS (NM_001170561)	-132	Sbf1
greenCone_doubleSort	chr6	113306322	113307348	2036	203.653	199.394	297	promoter-TSS (NM_030178)	-302	Brpf1
greenCone_doubleSort	chr10	70598676	70599957	2036	203.648	199.39	945	promoter-TSS (NM_178621)	-26	Phyhipl
greenCone_doubleSort	chr19	41933097	41933848	2036	203.607	199.349	289	promoter-TSS (NM_025644)	1	Zdhhc16
greenCone_doubleSort	chr2	92529019	92529962	2034	203.44	199.183	518	Intergenic	-62715	Mir7221
greenCone_doubleSort	chr12	36155864	36157616	2033	203.387	199.131	1252	promoter-TSS (NM_025840)	85	Bzw2
greenCone_doubleSort	chr16	38088225	38089677	2032	203.3	199.044	1041	promoter-TSS (NM_019827)	-50	Gsk3b
greenCone_doubleSort	chr5	135962283	135963241	2032	203.281	199.025	505	intron (NM_001160366, intron 9 of 10)	11714	Ssc4d
greenCone_doubleSort	chr8	121949973	121950886	2032	203.267	199.011	194	promoter-TSS (NM_001285983)	-62	Banp
greenCone_doubleSort	chr5	139251807	139252863	2032	203.25	198.994	396	promoter-TSS (NM_026269)	11	Get4
greenCone_doubleSort	chr12	52790114	52791478	2031	203.138	198.883	569	intron (NM_198111, intron 1 of 13)	91413	Akap6
greenCone_doubleSort	chr17	65950571	65951582	2031	203.138	198.883	677	5' UTR (NM_023053, exon 1 of 5)	110	Twsg1
greenCone_doubleSort	chr3	14611123	14611804	2031	203.125	198.87	242	promoter-TSS (NM_001099674)	-208	1810022K09Rik
greenCone_doubleSort	chr6	49318908	49319678	2030	203.049	198.795	338	promoter-TSS (NM_175098)	19	Ccdc126
greenCone_doubleSort	chr3	55226653	55227831	2030	203.045	198.791	447	Intergenic	-15284	Dclk1
greenCone_doubleSort	chr11	100397454	100398304	2029	202.919	198.666	445	promoter-TSS (NM_010593)	-89	Jup
greenCone_doubleSort	chr10	41489874	41490776	2028	202.85	198.597	531	promoter-TSS (NM_009213)	15	Smpd2
greenCone_doubleSort	chr8	85432481	85433316	2028	202.821	198.569	427	promoter-TSS (NR_033144)	-58	4921524J17Rik
greenCone_doubleSort	chr6	113482512	113483638	2027	202.784	198.532	745	promoter-TSS (NM_133930)	-494	Creld1
greenCone_doubleSort	chr5	120510912	120511540	2025	202.539	198.288	224	promoter-TSS (NM_001177594)	34	Slc8b1
greenCone_doubleSort	chr3	53863465	53864302	2025	202.522	198.272	642	promoter-TSS (NM_026435)	-77	Ufm1
greenCone_doubleSort	chr2	127269736	127270891	2025	202.515	198.265	433	promoter-TSS (NM_139308)	85	Stard7
greenCone_doubleSort	chr10	94298235	94298964	2024	202.457	198.207	426	non-coding (NR_033209, exon 1 of 3)	103	Gm4792
greenCone_doubleSort	chr14	56667837	56668759	2023	202.394	198.145	357	promoter-TSS (NM_023773)	50	Mphosph8
greenCone_doubleSort	chr9	114026269	114027032	2023	202.348	198.099	532	promoter-TSS (NM_178624)	100	Fbxl2
greenCone_doubleSort	chr18	5333825	5335060	2023	202.346	198.097	616	promoter-TSS (NM_178722)	-4	Zfp438
greenCone_doubleSort	chr6	34316801	34317847	2023	202.325	198.076	742	intron (NM_009658, intron 1 of 9)	119	Gm6644
greenCone_doubleSort	chr1	90602724	90603800	2022	202.286	198.038	673	promoter-TSS (NM_133805)	-163	Cops8
greenCone_doubleSort	chr5	37241663	37242440	2022	202.271	198.022	293	promoter-TSS (NM_001136058)	-6	Crmp1
greenCone_doubleSort	chr7	119861456	119862246	2021	202.152	197.904	409	intron (NM_001163703, intron 1 of 2)	33607	Dcun1d3
greenCone_doubleSort	chr8	111521757	111522422	2020	202.082	197.835	438	promoter-TSS (NM_001170743)	17	Wdr59
greenCone_doubleSort	chr14	30951010	30951859	2019	201.972	197.726	364	promoter-TSS (NM_011849)	58	Nek4
greenCone_doubleSort	chr9	69989172	69990063	2019	201.924	197.678	262	5' UTR (NM_001008238, exon 1 of 10)	152	Bnip2
greenCone_doubleSort	chr11	31671497	31672414	2017	201.767	197.522	468	promoter-TSS (NM_001024919)	-94	Bod1
greenCone_doubleSort	chr5	24577200	24577963	2015	201.565	197.321	307	promoter-TSS (NM_013853)	-115	Abcf2
greenCone_doubleSort	chr4	44233829	44234468	2013	201.394	197.152	282	Intergenic	-12882	Mir5106
greenCone_doubleSort	chr3	8923248	8924070	2013	201.373	197.131	272	exon (NM_025434, exon 1 of 3)	198	Mrps28
greenCone_doubleSort	chr2	130663997	130664802	2013	201.368	197.126	284	intron (NM_029832, intron 1 of 8)	245	Ddrgk1
greenCone_doubleSort	chr15	12204662	12205495	2013	201.336	197.094	290	promoter-TSS (NM_172958)	-15	Mtmr12
greenCone_doubleSort	chr8	70212119	70213020	2013	201.336	197.094	650	promoter-TSS (NM_001007570)	-289	Slc25a42
greenCone_doubleSort	chr18	67448665	67449644	2012	201.252	197.011	592	promoter-TSS (NM_027130)	-19	Afg3l2
greenCone_doubleSort	chr12	83596892	83597573	2012	201.248	197.007	402	promoter-TSS (NM_183154)	-86	Zfyve1
greenCone_doubleSort	chr4	11155788	11156791	2011	201.153	196.913	581	promoter-TSS (NM_001199105)	-151	Trp53inp1
greenCone_doubleSort	chr18	80255586	80256955	2011	201.111	196.871	589	promoter-TSS (NM_001164424)	-35	Pqlc1
greenCone_doubleSort	chr15	81960060	81961195	2010	201.05	196.811	871	intron (NM_001282040, intron 1 of 6)	302	Pmm1
greenCone_doubleSort	chr16	96191771	96192686	2009	200.943	196.704	539	promoter-TSS (NM_001001492)	28	Lca5l
greenCone_doubleSort	chr2	128817474	128818690	2009	200.942	196.703	450	promoter-TSS (NM_028248)	-221	Tmem87b
greenCone_doubleSort	chr3	69316129	69317481	2009	200.941	196.702	665	promoter-TSS (NM_178726)	-113	Ppm1l
greenCone_doubleSort	chr1	92641638	92642441	2009	200.94	196.701	393	promoter-TSS (NR_028108)	-55	Myeov2
greenCone_doubleSort	chr6	21949222	21950383	2009	200.921	196.682	275	intron (NM_001311061, intron 1 of 11)	188	Ing3
greenCone_doubleSort	chr10	43220939	43222024	2008	200.878	196.64	486	promoter-TSS (NM_001168289)	-4	Pdss2
greenCone_doubleSort	chr4	43492712	43493916	2008	200.829	196.591	260	promoter-TSS (NR_001460)	-51	Ccdc107
greenCone_doubleSort	chr13	37857329	37858127	2007	200.708	196.471	541	intron (NM_001039188, intron 1 of 9)	30335	Rreb1
greenCone_doubleSort	chr3	41742151	41742998	2006	200.622	196.386	406	promoter-TSS (NM_027271)	-40	D3Ertd751e
greenCone_doubleSort	chr18	67723876	67724911	2003	200.323	196.088	411	intron (NM_001127177, intron 1 of 8)	227	Ptpn2
greenCone_doubleSort	chr3	19162702	19163444	2002	200.298	196.063	448	promoter-TSS (NM_028840)	-8	Armc1
greenCone_doubleSort	chr11	121204043	121205011	2001	200.175	195.941	319	promoter-TSS (NM_001001333)	94	Hexdc
greenCone_doubleSort	chr1	15805206	15806421	2001	200.175	195.941	385	exon (NM_009352, exon 1 of 10)	168	Terf1
greenCone_doubleSort	chr11	29246817	29247669	2001	200.155	195.921	587	promoter-TSS (NM_025740)	29	Cfap36
greenCone_doubleSort	chr4	56946552	56947698	2001	200.127	195.893	924	exon (NM_175518, exon 1 of 18)	304	Tmem245
greenCone_doubleSort	chr1	185203624	185204619	1999	199.95	195.718	428	promoter-TSS (NM_001163754)	-46	Rab3gap2
greenCone_doubleSort	chr2	5894922	5895668	1999	199.944	195.712	485	promoter-TSS (NM_021305)	58	Sec61a2
greenCone_doubleSort	chr1	57995560	57996315	1998	199.856	195.624	392	promoter-TSS (NM_199007)	-36	Sgol2a
greenCone_doubleSort	chr2	103484610	103485438	1998	199.83	195.599	569	exon (NM_009804, exon 1 of 13)	129	Cat
greenCone_doubleSort	chr5	137778500	137779580	1997	199.778	195.546	314	exon (NM_027242, exon 1 of 4)	122	Ppp1r35
greenCone_doubleSort	chr5	138441256	138442251	1997	199.767	195.536	178	intron (NM_028130, intron 1 of 4)	278	Zfp157
greenCone_doubleSort	chr13	24800398	24801808	1997	199.767	195.536	393	promoter-TSS (NM_024473)	-554	BC005537
greenCone_doubleSort	chr6	118138725	118139588	1995	199.595	195.365	472	promoter-TSS (NM_030165)	-17	Csgalnact2
greenCone_doubleSort	chr11	103115232	103116542	1993	199.313	195.085	858	promoter-TSS (NM_138753)	-438	Hexim1
greenCone_doubleSort	chr5	100429038	100429863	1992	199.284	195.056	573	promoter-TSS (NR_034038)	84	5430416N02Rik
greenCone_doubleSort	chr2	128127124	128127766	1991	199.175	194.948	378	promoter-TSS (NM_001284410)	-130	Bcl2l11
greenCone_doubleSort	chr16	90809979	90810745	1990	199.031	194.805	531	promoter-TSS (NM_029497)	51	Urb1
greenCone_doubleSort	chr7	100371604	100372498	1989	198.932	194.707	486	promoter-TSS (NM_001017985)	-155	Ppme1
greenCone_doubleSort	chr15	57911902	57912595	1988	198.87	194.645	231	promoter-TSS (NM_001081396)	50	Tbc1d31
greenCone_doubleSort	chr5	33782156	33783221	1988	198.815	194.59	644	promoter-TSS (NM_019694)	15	Letm1
greenCone_doubleSort	chr1	162477242	162478282	1987	198.768	194.544	805	exon (NM_001038619, exon 1 of 21)	268	Dnm3
greenCone_doubleSort	chr14	31336271	31337181	1987	198.749	194.525	262	promoter-TSS (NM_009796)	2	Capn7
greenCone_doubleSort	chr10	91170667	91172069	1986	198.612	194.389	985	promoter-TSS (NM_001283048)	251	Tmpo
greenCone_doubleSort	chr6	30896345	30897099	1985	198.595	194.372	488	promoter-TSS (NM_017478)	72	Copg2
greenCone_doubleSort	chr1	89454365	89455176	1984	198.468	194.246	359	promoter-TSS (NM_001037136)	-40	Agap1
greenCone_doubleSort	chr1	190562381	190563695	1984	198.46	194.238	896	Intergenic	348732	Rps6kc1
greenCone_doubleSort	chr14	122982566	122983813	1984	198.456	194.234	804	promoter-TSS (NM_028651)	71	Tmtc4
greenCone_doubleSort	chr11	66167632	66168771	1983	198.374	194.153	285	exon (NM_001099633, exon 1 of 69)	349	Dnah9
greenCone_doubleSort	chr3	32529215	32529952	1983	198.364	194.142	240	5' UTR (NM_024200, exon 1 of 18)	102	Mfn1
greenCone_doubleSort	chr14	62837079	62838210	1983	198.341	194.12	322	promoter-TSS (NM_175546)	-45	Wdfy2
greenCone_doubleSort	chr8	95080373	95081526	1982	198.235	194.015	670	promoter-TSS (NM_028805)	-251	Katnb1
greenCone_doubleSort	chr7	99380957	99381894	1981	198.127	193.907	429	promoter-TSS (NM_201352)	-123	Gdpd5
greenCone_doubleSort	chr2	71367062	71367976	1980	198.028	193.809	592	promoter-TSS (NM_172436)	35	Slc25a12
greenCone_doubleSort	chr9	99139792	99140873	1979	197.979	193.76	493	promoter-TSS (NM_029094)	-122	Pik3cb
greenCone_doubleSort	chr14	76504067	76504708	1979	197.953	193.734	373	promoter-TSS (NM_009366)	-122	Tsc22d1
greenCone_doubleSort	chr3	145937636	145938506	1978	197.87	193.652	349	promoter-TSS (NM_025555)	39	2410004B18Rik
greenCone_doubleSort	chr14	79587041	79587896	1977	197.73	193.513	610	promoter-TSS (NM_026474)	-222	Sugt1
greenCone_doubleSort	chr2	121448824	121449851	1976	197.618	193.402	387	non-coding (NR_110986, exon 1 of 3)	140	Serf2
greenCone_doubleSort	chr4	28812749	28813545	1976	197.618	193.402	276	promoter-TSS (NM_001122889)	2	Epha7
greenCone_doubleSort	chr9	114730919	114731578	1975	197.527	193.311	243	promoter-TSS (NM_026036)	46	Cmtm6
greenCone_doubleSort	chr2	53190899	53192407	1974	197.45	193.235	411	promoter-TSS (NM_018785)	-431	Arl6ip6
greenCone_doubleSort	chr13	17694566	17695755	1974	197.402	193.187	446	promoter-TSS (NM_025479)	-252	Mplkip
greenCone_doubleSort	chr16	21947019	21947797	1973	197.383	193.168	574	non-coding (NR_037773, exon 1 of 4)	144	Tmem41a
greenCone_doubleSort	chr10	42678660	42679508	1973	197.332	193.117	232	exon (NM_172416, exon 1 of 6)	168	Ostm1
greenCone_doubleSort	chr8	84893456	84894167	1973	197.315	193.101	438	5' UTR (NM_008097, exon 1 of 11)	109	Gcdh
greenCone_doubleSort	chr7	120917433	120918391	1971	197.173	192.959	309	intron (NM_001164096, intron 1 of 19)	168	Polr3e
greenCone_doubleSort	chr15	34442874	34443926	1971	197.157	192.944	430	promoter-TSS (NR_028101)	-124	Rpl30
greenCone_doubleSort	chr12	111038736	111039561	1971	197.126	192.913	477	promoter-TSS (NM_198023)	-649	Rcor1
greenCone_doubleSort	chr8	36613214	36614236	1971	197.118	192.905	740	5' UTR (NM_015802, exon 1 of 14)	218	Dlc1
greenCone_doubleSort	chr1	130715485	130716234	1970	197.077	192.865	426	promoter-TSS (NR_027859)	-39	Pfkfb2
greenCone_doubleSort	chr18	81816765	81817575	1969	196.953	192.741	388	Intergenic	174910	Mir5127
greenCone_doubleSort	chr3	84814054	84815238	1969	196.953	192.741	445	promoter-TSS (NM_001177773)	-931	Fbxw7
greenCone_doubleSort	chr15	27681156	27681830	1969	196.927	192.715	413	promoter-TSS (NM_198301)	49	Fam105a
greenCone_doubleSort	chr4	95557095	95557804	1968	196.89	192.679	336	promoter-TSS (NM_001113412)	-57	Fggy
greenCone_doubleSort	chr4	41502940	41503667	1967	196.767	192.556	241	promoter-TSS (NM_001085515)	-229	AI464131
greenCone_doubleSort	chr12	81594813	81595528	1967	196.705	192.495	368	promoter-TSS (NM_027213)	-213	Med6
greenCone_doubleSort	chr8	94214223	94215019	1966	196.698	192.488	254	promoter-TSS (NM_172410)	20	Nup93
greenCone_doubleSort	chr12	85218968	85219661	1966	196.671	192.461	414	promoter-TSS (NM_145445)	-166	Eif2b2
greenCone_doubleSort	chr9	56950655	56951312	1965	196.594	192.385	220	promoter-TSS (NM_178374)	60	Snupn
greenCone_doubleSort	chr14	66868520	66869345	1965	196.59	192.381	252	promoter-TSS (NM_009955)	83	Gm5464
greenCone_doubleSort	chr12	80945069	80946406	1965	196.561	192.352	1106	promoter-TSS (NR_045057)	234	Srsf5
greenCone_doubleSort	chr10	109010510	109011343	1965	196.507	192.298	516	promoter-TSS (NM_009306)	48	Syt1
greenCone_doubleSort	chr2	71453008	71453722	1964	196.433	192.225	281	promoter-TSS (NM_025633)	27	Metap1d
greenCone_doubleSort	chr2	109917285	109918268	1963	196.303	192.096	275	5' UTR (NM_172671, exon 1 of 18)	130	Lgr4
greenCone_doubleSort	chr13	100743863	100744838	1962	196.287	192.08	330	intron (NM_001190264, intron 1 of 3)	308	Mrps36
greenCone_doubleSort	chr13	104048733	104049517	1961	196.197	191.99	371	intron (NM_029447, intron 8 of 12)	60489	Nln
greenCone_doubleSort	chr17	71551611	71552538	1961	196.186	191.979	380	promoter-TSS (NM_001142631)	14	Spdya
greenCone_doubleSort	chr18	63181443	63182365	1961	196.152	191.946	350	intron (NM_001039485, intron 4 of 53)	203988	Napg
greenCone_doubleSort	chr3	20661728	20662299	1961	196.13	191.924	366	Intergenic	-294837	Agtr1b
greenCone_doubleSort	chr16	96127288	96128431	1960	196.031	191.826	589	promoter-TSS (NM_008251)	-135	Hmgn1
greenCone_doubleSort	chr12	30911247	30912226	1960	196.022	191.817	456	promoter-TSS (NM_001110239)	68	Sh3yl1
greenCone_doubleSort	chr13	93303302	93304811	1959	195.968	191.763	712	promoter-TSS (NM_147176)	-438	Homer1
greenCone_doubleSort	chr13	12257763	12258424	1959	195.95	191.745	455	promoter-TSS (NM_001081128)	19	Mtr
greenCone_doubleSort	chr6	47953108	47953866	1959	195.924	191.719	259	promoter-TSS (NM_178898)	97	Zfp956
greenCone_doubleSort	chr15	38661577	38662597	1959	195.902	191.698	283	intron (NM_025494, intron 1 of 12)	183	Atp6v1c1
greenCone_doubleSort	chr2	71388942	71389757	1958	195.811	191.607	230	promoter-TSS (NM_026115)	90	Hat1
greenCone_doubleSort	chr12	79171942	79173079	1957	195.722	191.519	788	promoter-TSS (NM_016800)	-53	Vti1b
greenCone_doubleSort	chr7	75455105	75456121	1956	195.684	191.481	385	promoter-TSS (NM_029332)	79	Akap13
greenCone_doubleSort	chr15	3995401	3996440	1956	195.623	191.42	531	promoter-TSS (NM_145930)	-118	A630020A06
greenCone_doubleSort	chr11	68852410	68853415	1955	195.591	191.389	692	intron (NM_023668, intron 1 of 8)	218	Ndel1
greenCone_doubleSort	chr8	110970161	110970906	1955	195.589	191.387	223	3' UTR (NM_009179, exon 7 of 7)	27289	Ddx19a
greenCone_doubleSort	chr15	79690271	79691205	1954	195.473	191.271	328	promoter-TSS (NM_013818)	-158	Gtpbp1
greenCone_doubleSort	chr8	113634806	113635920	1954	195.454	191.252	377	promoter-TSS (NM_173015)	-223	Mon1b
greenCone_doubleSort	chr5	24394128	24394958	1953	195.311	191.111	579	exon (NM_029020, exon 1 of 16)	387	Abcb8
greenCone_doubleSort	chr1	55026828	55027865	1953	195.306	191.106	642	exon (NM_031179, exon 1 of 25)	131	Sf3b1
greenCone_doubleSort	chr4	40947719	40948687	1952	195.251	191.051	639	promoter-TSS (NM_001171739)	91	Bag1
greenCone_doubleSort	chr8	70760663	70761440	1952	195.215	191.015	447	promoter-TSS (NM_183170)	-131	Mpv17l2
greenCone_doubleSort	chr5	150673285	150674524	1952	195.211	191.011	437	promoter-TSS (NM_175310)	78	Pds5b
greenCone_doubleSort	chr12	84617127	84618026	1950	195.002	190.804	334	promoter-TSS (NM_008992)	-111	Abcd4
greenCone_doubleSort	chr2	31687976	31688833	1948	194.851	190.653	232	promoter-TSS (NM_001283046)	-132	Abl1
greenCone_doubleSort	chr12	24571909	24572749	1948	194.83	190.632	268	promoter-TSS (NM_001161406)	42	Grhl1
greenCone_doubleSort	chr10	97159248	97159822	1945	194.577	190.381	355	Intergenic	123767	4930556N09Rik
greenCone_doubleSort	chr3	36000179	36001082	1943	194.37	190.175	530	promoter-TSS (NM_023644)	47	Mccc1
greenCone_doubleSort	chr10	18234624	18235587	1943	194.364	190.17	651	promoter-TSS (NM_144820)	-125	Ccdc28a
greenCone_doubleSort	chr15	41830638	41831231	1942	194.295	190.101	247	promoter-TSS (NM_001130164)	-23	Oxr1
greenCone_doubleSort	chr18	31759205	31760172	1942	194.246	190.052	667	promoter-TSS (NM_153515)	-135	Ammecr1l
greenCone_doubleSort	chr8	111939828	111941021	1940	194.081	189.888	794	promoter-TSS (NM_026693)	-278	Gabarapl2
greenCone_doubleSort	chr16	31274629	31275492	1940	194.064	189.871	618	5' UTR (NM_025800, exon 1 of 6)	216	Ppp1r2
greenCone_doubleSort	chr19	45363337	45364276	1939	193.992	189.8	263	promoter-TSS (NM_009771)	73	Btrc
greenCone_doubleSort	chr2	92375085	92375719	1939	193.94	189.748	258	5' UTR (NM_145122, exon 1 of 11)	163	Pex16
greenCone_doubleSort	chr9	65908463	65909506	1939	193.927	189.736	513	promoter-TSS (NM_173185)	-25	Csnk1g1
greenCone_doubleSort	chr17	78736126	78736999	1939	193.925	189.734	580	promoter-TSS (NM_011500)	-3	Strn
greenCone_doubleSort	chr5	76529024	76529717	1938	193.849	189.658	222	promoter-TSS (NM_027270)	60	Exoc1
greenCone_doubleSort	chr14	32388187	32388779	1938	193.815	189.624	231	promoter-TSS (NM_001034037)	-110	1700024G13Rik
greenCone_doubleSort	chr1	106759304	106760332	1937	193.792	189.601	478	promoter-TSS (NM_001316750)	-76	Kdsr
greenCone_doubleSort	chr8	109565487	109566271	1937	193.713	189.523	290	promoter-TSS (NM_178380)	-107	Txnl4b
greenCone_doubleSort	chr8	84639077	84640003	1936	193.686	189.496	491	exon (NM_001252059, exon 46 of 46)	23312	Ier2
greenCone_doubleSort	chr9	105494576	105495403	1936	193.641	189.451	563	5' UTR (NM_001253836, exon 1 of 21)	143	Atp2c1
greenCone_doubleSort	chr5	66618016	66619078	1936	193.635	189.446	750	intron (NM_001310626, intron 1 of 15)	270	Apbb2
greenCone_doubleSort	chr1	128102388	128103790	1935	193.551	189.362	389	promoter-TSS (NM_027678)	-42	Zranb3
greenCone_doubleSort	chr2	173737253	173737938	1935	193.51	189.322	245	promoter-TSS (NM_019806)	25	Vapb
greenCone_doubleSort	chr17	26939260	26940085	1934	193.436	189.248	342	promoter-TSS (NR_104458)	-135	Cuta
greenCone_doubleSort	chr4	95051461	95052958	1933	193.356	189.168	851	promoter-TSS (NM_010591)	12	Jun
greenCone_doubleSort	chr9	118149731	118150554	1933	193.322	189.135	442	promoter-TSS (NM_026442)	53	Cmc1
greenCone_doubleSort	chr4	124801929	124802703	1933	193.3	189.113	576	promoter-TSS (NM_008636)	-233	Mtf1
greenCone_doubleSort	chr7	28436198	28436894	1932	193.285	189.098	270	promoter-TSS (NM_175021)	-355	Samd4b
greenCone_doubleSort	chr7	116333781	116334671	1931	193.184	188.998	418	promoter-TSS (NM_026533)	-36	Rps13
greenCone_doubleSort	chr11	86200869	86201700	1931	193.165	188.978	385	promoter-TSS (NM_178309)	-75	Brip1os
greenCone_doubleSort	chr1	74397126	74398103	1931	193.134	188.948	376	TTS (NM_153088)	3305	Mir26b
greenCone_doubleSort	chr17	32320532	32321689	1930	193.078	188.892	735	TTS (NM_017476)	127	Akap8
greenCone_doubleSort	chr8	11008783	11009900	1929	192.995	188.81	272	promoter-TSS (NM_001081212)	-912	Irs2
greenCone_doubleSort	chr13	101233191	101234273	1928	192.893	188.708	440	intron (NR_046158, intron 1 of 3)	1605	5930438M14Rik
greenCone_doubleSort	chr7	78895603	78896148	1928	192.829	188.645	251	promoter-TSS (NM_026531)	-51	Aen
greenCone_doubleSort	chr1	185362600	185363479	1927	192.73	188.546	410	promoter-TSS (NM_029735)	-55	Eprs
greenCone_doubleSort	chr15	82127611	82128305	1925	192.595	188.412	284	promoter-TSS (NM_172428)	36	Ccdc134
greenCone_doubleSort	chr10	75764063	75764609	1925	192.595	188.412	307	promoter-TSS (NM_172549)	21	Cabin1
greenCone_doubleSort	chr10	42477914	42478952	1924	192.464	188.283	692	5' UTR (NM_145743, exon 1 of 13)	132	Lace1
greenCone_doubleSort	chr19	21271677	21272899	1924	192.44	188.259	492	promoter-TSS (NM_009551)	10	Zfand5
greenCone_doubleSort	chr5	150665058	150666005	1924	192.42	188.239	646	promoter-TSS (NM_201369)	80	N4bp2l2
greenCone_doubleSort	chr15	68286713	68287646	1923	192.348	188.168	667	Intergenic	-28324	Zfat
greenCone_doubleSort	chr5	45857162	45858192	1922	192.228	188.048	737	promoter-TSS (NM_178142)	-137	Lcorl
greenCone_doubleSort	chr17	71615791	71616693	1921	192.129	187.949	385	promoter-TSS (NM_175639)	27	Wdr43
greenCone_doubleSort	chr17	87282058	87283466	1921	192.116	187.937	796	promoter-TSS (NM_028639)	52	4833418N02Rik
greenCone_doubleSort	chr6	67266359	67267622	1920	192.068	187.889	540	promoter-TSS (NM_001113566)	12	Serbp1
greenCone_doubleSort	chr14	20393326	20393961	1920	192.061	187.883	340	promoter-TSS (NM_025440)	-89	Mrps16
greenCone_doubleSort	chr18	84685145	84686129	1919	191.9	187.723	555	promoter-TSS (NM_023149)	65	Cndp2
greenCone_doubleSort	chr14	57398138	57398764	1918	191.886	187.708	411	promoter-TSS (NM_030004)	32	Cryl1
greenCone_doubleSort	chr5	147076290	147077102	1918	191.811	187.634	354	promoter-TSS (NM_181730)	-124	Lnx2
greenCone_doubleSort	chr4	48042763	48043719	1917	191.719	187.543	597	Intergenic	-2064	Nr4a3
greenCone_doubleSort	chr12	84361503	84362597	1916	191.67	187.493	430	promoter-TSS (NM_172582)	82	Coq6
greenCone_doubleSort	chr11	85139452	85140579	1916	191.666	187.49	748	promoter-TSS (NM_001029934)	-61	Usp32
greenCone_doubleSort	chr5	134688458	134689341	1916	191.624	187.448	298	promoter-TSS (NM_010717)	-310	Limk1
greenCone_doubleSort	chr15	44618847	44619754	1916	191.611	187.435	245	promoter-TSS (NM_019480)	-340	Ebag9
greenCone_doubleSort	chr9	97018154	97019191	1915	191.564	187.389	703	promoter-TSS (NM_145134)	-318	Spsb4
greenCone_doubleSort	chr10	59615919	59617088	1912	191.245	187.072	851	intron (NM_001033259, intron 1 of 7)	188	Mcu
greenCone_doubleSort	chr13	58401446	58403084	1911	191.122	186.95	761	promoter-TSS (NM_001168248)	17	Rmi1
greenCone_doubleSort	chr16	34744960	34745735	1910	191.092	186.92	213	Intergenic	-39602	Mylk
greenCone_doubleSort	chr6	49263136	49264291	1910	191.024	186.853	953	intron (NM_198102, intron 1 of 7)	338	Tra2a
greenCone_doubleSort	chr15	25984010	25984859	1909	190.926	186.755	274	promoter-TSS (NM_144523)	69	Zfp622
greenCone_doubleSort	chr8	69625054	69625851	1907	190.754	186.584	562	promoter-TSS (NM_172754)	95	Zfp868
greenCone_doubleSort	chr19	24173785	24174731	1907	190.722	186.553	449	promoter-TSS (NM_001198985)	-118	Tjp2
greenCone_doubleSort	chr6	142756452	142757263	1906	190.652	186.483	230	exon (NM_009908, exon 1 of 8)	172	Cmas
greenCone_doubleSort	chr19	42518379	42519270	1905	190.523	186.355	358	promoter-TSS (NM_177464)	20	R3hcc1l
greenCone_doubleSort	chr2	157278810	157279769	1902	190.224	186.058	186	exon (NM_001039557, exon 1 of 25)	192	Rpn2
greenCone_doubleSort	chr4	46450655	46451823	1902	190.221	186.055	325	5' UTR (NM_130889, exon 1 of 7)	122	Anp32b
greenCone_doubleSort	chr14	118136719	118137825	1901	190.194	186.028	331	exon (NM_021434, exon 1 of 9)	145	Gpr180
greenCone_doubleSort	chr1	186116609	186117529	1901	190.158	185.992	710	intron (NM_146106, intron 1 of 4)	241	Lyplal1
greenCone_doubleSort	chr5	110839425	110840128	1901	190.141	185.975	442	promoter-TSS (NM_153571)	0	Hscb
greenCone_doubleSort	chr5	113735413	113736151	1901	190.134	185.968	275	promoter-TSS (NM_001010825)	0	Ficd
greenCone_doubleSort	chr17	33718489	33719021	1900	190.1	185.934	262	promoter-TSS (NM_001252480)	-78	March2
greenCone_doubleSort	chr18	67723876	67724911	1900	190.045	185.88	758	intron (NM_001127177, intron 1 of 8)	227	Ptpn2
greenCone_doubleSort	chr10	97313435	97314032	1900	190.045	185.88	378	Intergenic	-109744	Mir3966
greenCone_doubleSort	chr4	86856978	86857916	1900	190.017	185.853	420	promoter-TSS (NM_009096)	-80	Rps6
greenCone_doubleSort	chr11	79992444	79993554	1897	189.771	185.608	590	promoter-TSS (NM_199196)	-107	Suz12
greenCone_doubleSort	chr17	33890488	33891112	1897	189.751	185.588	302	promoter-TSS (NM_001195298)	-167	Kifc1
greenCone_doubleSort	chr12	108893794	108894562	1896	189.692	185.53	434	promoter-TSS (NM_177602)	-4	Wars
greenCone_doubleSort	chr6	54594804	54595853	1896	189.688	185.526	380	5' UTR (NM_001164361, exon 1 of 14)	218	Plekha8
greenCone_doubleSort	chr18	31633859	31635238	1896	189.626	185.464	408	intron (NM_172965, intron 1 of 20)	166	Sap130
greenCone_doubleSort	chr14	60250949	60252251	1895	189.527	185.366	581	promoter-TSS (NM_170591)	-222	Nupl1
greenCone_doubleSort	chr15	38517909	38518610	1895	189.515	185.354	358	intron (NM_018745, intron 1 of 11)	1006	Azin1
greenCone_doubleSort	chr4	134852830	134854214	1895	189.509	185.347	607	promoter-TSS (NM_025382)	-177	Tmem57
greenCone_doubleSort	chr1	75478627	75479734	1894	189.468	185.306	895	promoter-TSS (NM_177056)	290	Chpf
greenCone_doubleSort	chr3	65527678	65529438	1894	189.46	185.299	676	non-coding (NR_027955, exon 2 of 2)	111	Tiparp
greenCone_doubleSort	chr6	87811259	87812437	1893	189.371	185.211	595	promoter-TSS (NM_001039394)	-69	Rab43
greenCone_doubleSort	chr9	53536434	53537495	1893	189.355	185.195	464	promoter-TSS (NM_001081152)	-82	Npat
greenCone_doubleSort	chr5	53266851	53267601	1893	189.352	185.191	212	5' UTR (NM_001145433, exon 1 of 3)	120	Smim20
greenCone_doubleSort	chr9	96364162	96364883	1893	189.313	185.153	258	promoter-TSS (NM_007502)	-224	Atp1b3
greenCone_doubleSort	chr4	139574147	139574966	1892	189.246	185.086	355	promoter-TSS (NM_001205173)	-163	Iffo2
greenCone_doubleSort	chr1	53352245	53353030	1891	189.19	185.03	502	5' UTR (NM_133728, exon 1 of 6)	114	Asnsd1
greenCone_doubleSort	chr1	158355263	158356685	1891	189.189	185.03	1099	5' UTR (NM_207583, exon 1 of 8)	286	Brinp2
greenCone_doubleSort	chr13	91223615	91224422	1890	189.051	184.893	408	promoter-TSS (NM_025770)	-32	Atg10
greenCone_doubleSort	chr15	38077884	38079369	1890	189.039	184.881	1119	5' UTR (NM_001112721, exon 1 of 59)	227	Ubr5
greenCone_doubleSort	chr9	105395104	105395856	1890	189.014	184.856	206	promoter-TSS (NM_025651)	88	Aste1
greenCone_doubleSort	chr7	64287272	64288196	1888	188.864	184.707	298	promoter-TSS (NM_172742)	64	Mtmr10
greenCone_doubleSort	chr4	109000091	109001012	1888	188.822	184.666	494	promoter-TSS (NM_146150)	-253	Nrd1
greenCone_doubleSort	chr10	69274041	69274959	1888	188.82	184.664	425	intron (NM_001252636, intron 7 of 10)	61306	Rhobtb1
greenCone_doubleSort	chr1	36939110	36940172	1887	188.799	184.643	836	promoter-TSS (NM_018872)	-114	Tmem131
greenCone_doubleSort	chr6	148895613	148896597	1887	188.791	184.634	610	5' UTR (NM_181541, exon 1 of 19)	132	Caprin2
greenCone_doubleSort	chr16	91646756	91648191	1887	188.752	184.596	997	promoter-TSS (NM_178880)	-350	Son
greenCone_doubleSort	chr7	140036137	140036968	1886	188.688	184.533	570	promoter-TSS (NM_133755)	121	Tubgcp2
greenCone_doubleSort	chr13	48625130	48626063	1886	188.6	184.445	514	promoter-TSS (NM_001301781)	75	Ptpdc1
greenCone_doubleSort	chr1	156558332	156559562	1885	188.594	184.439	429	5' UTR (NM_009595, exon 1 of 12)	160	Abl2
greenCone_doubleSort	chr12	108757547	108758371	1885	188.542	184.388	574	Intergenic	-35352	Yy1
greenCone_doubleSort	chr11	116086821	116087785	1884	188.41	184.256	265	promoter-TSS (NM_016852)	-339	Wbp2
greenCone_doubleSort	chr11	100939219	100939983	1883	188.377	184.223	305	promoter-TSS (NM_011486)	-61	Stat3
greenCone_doubleSort	chr17	50292574	50293140	1883	188.37	184.217	254	intron (NM_001277863, intron 1 of 9)	763	Dazl
greenCone_doubleSort	chr14	120275360	120275868	1883	188.314	184.161	264	promoter-TSS (NM_207515)	-55	Mbnl2
greenCone_doubleSort	chr13	104228451	104229125	1881	188.184	184.032	450	promoter-TSS (NM_172807)	56	Ppwd1
greenCone_doubleSort	chr14	32159619	32160308	1881	188.176	184.024	287	promoter-TSS (NM_001033988)	77	Ncoa4
greenCone_doubleSort	chr1	72283942	72284529	1881	188.103	183.951	393	promoter-TSS (NM_023523)	78	Pecr
greenCone_doubleSort	chr1	127868503	127869158	1881	188.103	183.951	251	promoter-TSS (NM_178690)	58	Rab3gap1
greenCone_doubleSort	chr2	172999608	173000684	1880	188.071	183.92	474	promoter-TSS (NM_175112)	29	Rae1
greenCone_doubleSort	chr10	42277366	42278503	1880	188.012	183.861	401	Intergenic	-1193	Foxo3
greenCone_doubleSort	chr14	70577427	70578357	1879	187.954	183.804	293	promoter-TSS (NM_153136)	45	Nudt18
greenCone_doubleSort	chr5	135778118	135778995	1879	187.934	183.783	432	promoter-TSS (NM_029659)	-92	Mdh2
greenCone_doubleSort	chr11	54522437	54523450	1878	187.889	183.739	306	promoter-TSS (NM_175258)	99	Rapgef6
greenCone_doubleSort	chr18	6764798	6765571	1876	187.641	183.492	290	promoter-TSS (NM_181070)	18	Rab18
greenCone_doubleSort	chr13	96387881	96388652	1875	187.595	183.446	362	promoter-TSS (NM_026173)	-27	Poc5
greenCone_doubleSort	chr1	105990079	105990884	1875	187.53	183.382	283	promoter-TSS (NM_001122676)	76	Zcchc2
greenCone_doubleSort	chr6	47813043	47813894	1874	187.414	183.267	438	promoter-TSS (NM_009787)	43	Pdia4
greenCone_doubleSort	chr7	120981527	120982788	1873	187.399	183.252	852	promoter-TSS (NM_028955)	154	Cdr2
greenCone_doubleSort	chr8	70754360	70755439	1872	187.273	183.127	269	intron (NM_001166399, intron 1 of 4)	221	Rab3a
greenCone_doubleSort	chr15	103272443	103273162	1872	187.24	183.094	316	promoter-TSS (NM_019817)	-115	Copz1
greenCone_doubleSort	chr2	127247591	127248369	1871	187.19	183.045	263	promoter-TSS (NM_025296)	5	Tmem127
greenCone_doubleSort	chr5	136952948	136953588	1871	187.19	183.045	220	promoter-TSS (NM_001163243)	-7	Fis1
greenCone_doubleSort	chr12	108792119	108793316	1871	187.121	182.976	807	promoter-TSS (NM_009537)	-593	Yy1
greenCone_doubleSort	chr16	11065974	11066818	1869	186.912	182.769	285	promoter-TSS (NM_009223)	98	Snn
greenCone_doubleSort	chr17	78834908	78835894	1869	186.911	182.767	522	promoter-TSS (NM_001081179)	-20	Heatr5b
greenCone_doubleSort	chr17	25919612	25920667	1867	186.725	182.583	478	promoter-TSS (NM_139154)	-426	Rab40c
greenCone_doubleSort	chr10	61695044	61695870	1866	186.602	182.46	413	promoter-TSS (NM_027912)	-57	Tysnd1
greenCone_doubleSort	chr5	129895474	129896058	1865	186.564	182.423	211	promoter-TSS (NM_183088)	43	Zbed5
greenCone_doubleSort	chr3	86142061	86143028	1865	186.524	182.383	604	exon (NM_016959, exon 1 of 6)	123	Rps3a1
greenCone_doubleSort	chr9	113930504	113931276	1864	186.482	182.341	438	promoter-TSS (NM_001083319)	-44	Ubp1
greenCone_doubleSort	chr16	35982856	35984102	1864	186.478	182.337	459	5' UTR (NM_008465, exon 1 of 14)	116	Kpna1
greenCone_doubleSort	chr2	154569728	154570355	1864	186.427	182.286	260	promoter-TSS (NM_007891)	-150	E2f1
greenCone_doubleSort	chr7	97842733	97843224	1864	186.426	182.286	247	promoter-TSS (NM_011035)	40	Pak1
greenCone_doubleSort	chr6	49367297	49368113	1863	186.32	182.18	362	promoter-TSS (NM_001172216)	-34	Fam221a
greenCone_doubleSort	chr4	44012353	44013148	1863	186.315	182.175	226	5' UTR (NM_001290470, exon 1 of 6)	101	Clta
greenCone_doubleSort	chr12	83487587	83488074	1862	186.228	182.089	248	promoter-TSS (NM_058212)	-95	Dpf3
greenCone_doubleSort	chr11	85352521	85353414	1861	186.196	182.057	189	promoter-TSS (NM_138681)	-196	Bcas3
greenCone_doubleSort	chr15	101246164	101246844	1861	186.171	182.033	301	Intergenic	-20342	Nr4a1
greenCone_doubleSort	chr8	25784879	25785700	1861	186.157	182.019	379	promoter-TSS (NM_026121)	-81	Bag4
greenCone_doubleSort	chr5	129941279	129942152	1859	185.933	181.796	315	promoter-TSS (NM_027121)	-393	Vkorc1l1
greenCone_doubleSort	chr13	90088973	90090148	1858	185.886	181.749	667	promoter-TSS (NM_028012)	47	Xrcc4
greenCone_doubleSort	chr16	52031025	52032147	1858	185.886	181.749	499	promoter-TSS (NM_001033238)	37	Cblb
greenCone_doubleSort	chr1	60566009	60567323	1858	185.873	181.736	788	promoter-TSS (NM_001045513)	99	Raph1
greenCone_doubleSort	chr1	93343384	93343829	1858	185.84	181.703	194	promoter-TSS (NM_023200)	-38	Ppp1r7
greenCone_doubleSort	chr1	157411682	157413105	1857	185.77	181.633	998	promoter-TSS (NR_027984)	42	2810025M15Rik
greenCone_doubleSort	chr4	134186632	134187525	1857	185.739	181.603	540	promoter-TSS (NM_144527)	6	Cep85
greenCone_doubleSort	chr10	18545537	18546324	1856	185.631	181.496	448	5' UTR (NM_019487, exon 1 of 4)	145	Hebp2
greenCone_doubleSort	chr8	111299886	111300583	1855	185.554	181.419	441	promoter-TSS (NM_146218)	-13	Rfwd3
greenCone_doubleSort	chr7	101301604	101302623	1855	185.527	181.392	582	promoter-TSS (NM_001111111)	-26	Atg16l2
greenCone_doubleSort	chr1	93635079	93636180	1854	185.468	181.334	725	promoter-TSS (NM_021537)	97	Stk25
greenCone_doubleSort	chr13	43559637	43560522	1854	185.438	181.304	237	exon (NM_001081059, exon 1 of 9)	111	Mcur1
greenCone_doubleSort	chr3	121291375	121292315	1853	185.366	181.233	332	promoter-TSS (NM_024178)	28	Alg14
greenCone_doubleSort	chr9	63398612	63399771	1853	185.357	181.224	721	promoter-TSS (NM_027090)	52	2300009A05Rik
greenCone_doubleSort	chr8	69774495	69775198	1852	185.251	181.118	461	promoter-TSS (NM_177899)	64	Zfp866
greenCone_doubleSort	chr15	76671290	76671970	1852	185.241	181.108	274	promoter-TSS (NM_033371)	-50	Ppp1r16a
greenCone_doubleSort	chr7	66079263	66079974	1852	185.219	181.086	331	promoter-TSS (NM_024439)	-30	Vimp
greenCone_doubleSort	chr8	76901580	76902643	1851	185.194	181.062	536	promoter-TSS (NM_001083906)	-396	Nr3c2
greenCone_doubleSort	chr2	71891404	71892075	1851	185.184	181.052	379	intron (NM_172665, intron 8 of 10)	18516	Pdk1
greenCone_doubleSort	chr1	36939110	36940172	1851	185.157	181.025	541	promoter-TSS (NM_018872)	-114	Tmem131
greenCone_doubleSort	chr13	84347852	84348970	1850	185.021	180.89	387	Intergenic	126115	Tmem161b
greenCone_doubleSort	chr3	86223532	86225001	1850	185.001	180.87	624	promoter-TSS (NM_030695)	-423	Lrba
greenCone_doubleSort	chr2	79634806	79636314	1849	184.94	180.809	415	exon (NM_080558, exon 1 of 18)	135	Ssfa2
greenCone_doubleSort	chr15	36164612	36165234	1848	184.897	180.766	377	promoter-TSS (NM_001081253)	-39	Fbxo43
greenCone_doubleSort	chr5	86172228	86173144	1846	184.678	180.549	657	promoter-TSS (NM_172712)	57	Uba6
greenCone_doubleSort	chr10	80115300	80115960	1845	184.578	180.45	312	promoter-TSS (NM_001301854)	-173	Stk11
greenCone_doubleSort	chr18	77767291	77768024	1845	184.526	180.398	515	intron (NM_146089, intron 1 of 8)	122	Haus1
greenCone_doubleSort	chr6	108212456	108213466	1844	184.45	180.322	560	promoter-TSS (NM_010585)	-135	Itpr1
greenCone_doubleSort	chr1	7088442	7089309	1843	184.309	180.183	492	promoter-TSS (NM_183028)	-44	Pcmtd1
greenCone_doubleSort	chr4	19708546	19709427	1842	184.241	180.115	638	promoter-TSS (NM_177327)	17	Wwp1
greenCone_doubleSort	chr16	23107016	23108622	1842	184.232	180.106	383	exon (NM_001123038, exon 1 of 11)	351	Eif4a2
greenCone_doubleSort	chr1	150392605	150393577	1841	184.1	179.975	583	promoter-TSS (NM_001077237)	-36	BC003331
greenCone_doubleSort	chr9	106821601	106822709	1840	184.02	179.896	229	intron (NM_001015507, intron 1 of 22)	179	Vprbp
greenCone_doubleSort	chr10	93160256	93161791	1839	183.949	179.825	374	5' UTR (NM_146239, exon 1 of 17)	148	Cdk17
greenCone_doubleSort	chr19	30029957	30031357	1838	183.845	179.721	453	5' UTR (NM_144873, exon 1 of 16)	144	Uhrf2
greenCone_doubleSort	chr17	46160619	46161184	1837	183.772	179.649	288	promoter-TSS (NM_001145979)	-130	Gtpbp2
greenCone_doubleSort	chr1	34439204	34440176	1837	183.716	179.594	208	promoter-TSS (NM_027159)	-18	Ccdc115
greenCone_doubleSort	chr2	126707001	126707702	1836	183.691	179.568	274	promoter-TSS (NM_019729)	24	Usp8
greenCone_doubleSort	chr3	69126388	69127619	1836	183.649	179.527	759	promoter-TSS (NM_008467)	88	Kpna4
greenCone_doubleSort	chr11	102296606	102297508	1836	183.632	179.509	570	promoter-TSS (NM_001098837)	-428	Atxn7l3
greenCone_doubleSort	chr14	56571538	56572132	1835	183.566	179.444	362	promoter-TSS (NM_001014996)	11	Cenpj
greenCone_doubleSort	chr2	121806251	121807465	1834	183.457	179.336	898	5' UTR (NM_172673, exon 1 of 15)	199	Frmd5
greenCone_doubleSort	chr14	32085173	32086115	1834	183.433	179.312	508	promoter-TSS (NM_001047433)	48	Dph3
greenCone_doubleSort	chr15	76380064	76381241	1833	183.319	179.198	390	intron (NM_175457, intron 1 of 43)	140	Mroh1
greenCone_doubleSort	chr18	70529907	70530680	1833	183.318	179.198	395	promoter-TSS (NM_001289515)	27	Poli
greenCone_doubleSort	chr7	137437372	137438175	1832	183.289	179.169	242	promoter-TSS (NR_033611)	100	Gm12669
greenCone_doubleSort	chr1	55087371	55088641	1832	183.284	179.164	883	promoter-TSS (NM_010477)	-74	Hspd1
greenCone_doubleSort	chr6	143166257	143167570	1832	183.257	179.138	926	promoter-TSS (NM_029250)	-316	Etnk1
greenCone_doubleSort	chr6	29693916	29694412	1832	183.252	179.132	219	promoter-TSS (NM_146173)	-50	Tspan33
greenCone_doubleSort	chr18	5333825	5335060	1832	183.246	179.126	1044	promoter-TSS (NM_178722)	-4	Zfp438
greenCone_doubleSort	chr3	135437716	135439498	1831	183.184	179.065	368	promoter-TSS (NM_025356)	58	4930539J05Rik
greenCone_doubleSort	chr6	30401347	30402354	1830	183.041	178.923	470	promoter-TSS (NM_029742)	-4	Klhdc10
greenCone_doubleSort	chr5	65491970	65493565	1830	183.011	178.893	955	promoter-TSS (NM_133697)	67	Smim14
greenCone_doubleSort	chr17	84790381	84791126	1829	182.914	178.797	194	promoter-TSS (NM_028233)	32	Lrpprc
greenCone_doubleSort	chr12	59066396	59067376	1828	182.873	178.756	452	promoter-TSS (NM_008891)	-33	Pnn
greenCone_doubleSort	chr2	173276345	173276831	1828	182.834	178.717	262	promoter-TSS (NM_022995)	-55	Pmepa1
greenCone_doubleSort	chr17	87054814	87055539	1827	182.777	178.661	443	Intergenic	29616	Cript
greenCone_doubleSort	chr18	82474497	82475365	1827	182.776	178.66	627	promoter-TSS (NM_001025245)	-192	Mbp
greenCone_doubleSort	chr12	35046454	35047885	1827	182.771	178.655	706	promoter-TSS (NM_001014973)	-19	Snx13
greenCone_doubleSort	chr9	36767453	36768099	1826	182.674	178.559	332	promoter-TSS (NM_008408)	-198	Stt3a
greenCone_doubleSort	chr11	58846771	58847638	1826	182.603	178.487	329	Intergenic	6089	Olfr311
greenCone_doubleSort	chr4	41568871	41569944	1825	182.593	178.478	724	promoter-TSS (NM_175138)	119	Fam219a
greenCone_doubleSort	chr9	13826815	13828325	1825	182.585	178.469	718	promoter-TSS (NM_026665)	-157	Fam76b
greenCone_doubleSort	chr17	48409378	48410622	1825	182.565	178.45	577	promoter-TSS (NM_001289490)	0	Oard1
greenCone_doubleSort	chr14	17659951	17661615	1825	182.537	178.422	934	promoter-TSS (NM_001113417)	-177	Thrb
greenCone_doubleSort	chr6	117906530	117907300	1825	182.508	178.393	202	promoter-TSS (NM_001166429)	133	Hnrnpf
greenCone_doubleSort	chr5	74194750	74195620	1824	182.486	178.371	462	promoter-TSS (NM_026878)	-141	Rasl11b
greenCone_doubleSort	chr8	110618337	110618938	1824	182.446	178.332	214	promoter-TSS (NM_146216)	0	Vac14
greenCone_doubleSort	chr5	149636012	149636944	1824	182.445	178.33	748	promoter-TSS (NM_013559)	-163	Hsph1
greenCone_doubleSort	chr10	84576095	84577497	1823	182.375	178.261	472	promoter-TSS (NM_146008)	-151	Tcp11l2
greenCone_doubleSort	chr11	100738017	100738606	1822	182.3	178.186	251	promoter-TSS (NM_024456)	-97	Rab5c
greenCone_doubleSort	chr6	127109379	127109983	1821	182.161	178.048	248	promoter-TSS (NM_177003)	-129	Tigar
greenCone_doubleSort	chr13	6547704	6548339	1821	182.152	178.04	414	promoter-TSS (NM_145131)	-135	Pitrm1
greenCone_doubleSort	chr1	20819900	20820620	1821	182.142	178.03	500	promoter-TSS (NM_008563)	-47	Mcm3
greenCone_doubleSort	chr3	153580470	153581430	1820	182.07	177.958	470	intron (NM_011372, intron 1 of 4)	144183	St6galnac3
greenCone_doubleSort	chr8	95331220	95332491	1820	182.045	177.933	671	promoter-TSS (NM_133954)	94	Zfp319
greenCone_doubleSort	chr15	82345740	82346612	1820	182.031	177.92	578	TTS (NM_177391)	130	Smdt1
greenCone_doubleSort	chr8	83593937	83594826	1820	182.024	177.912	594	5' UTR (NM_027179, exon 1 of 12)	109	Tecr
greenCone_doubleSort	chr18	53744317	53745234	1820	182.012	177.901	346	promoter-TSS (NM_178686)	-229	Cep120
greenCone_doubleSort	chr16	4586202	4587032	1819	181.903	177.792	527	Intergenic	-8096	Glis2
greenCone_doubleSort	chr4	126202261	126203128	1818	181.872	177.762	467	promoter-TSS (NM_146153)	15	Thrap3
greenCone_doubleSort	chr15	81810654	81811918	1817	181.782	177.671	708	promoter-TSS (NM_017376)	-128	Tef
greenCone_doubleSort	chr5	76139894	76140976	1817	181.724	177.614	348	exon (NM_020611, exon 1 of 6)	162	Srd5a3
greenCone_doubleSort	chr18	67774552	67775659	1816	181.667	177.558	354	TTS (NR_045376)	230	Seh1l
greenCone_doubleSort	chr13	64161511	64162532	1815	181.513	177.405	287	exon (NM_019986, exon 1 of 8)	156	Habp4
greenCone_doubleSort	chr14	22074040	22074865	1815	181.513	177.405	300	intron (NM_028275, intron 2 of 6)	54741	1700112E06Rik
greenCone_doubleSort	chr19	60874032	60874795	1814	181.403	177.295	556	intron (NM_007452, intron 1 of 6)	124	Prdx3
greenCone_doubleSort	chr8	116921089	116922196	1813	181.329	177.222	887	promoter-TSS (NM_028131)	-97	Cenpn
greenCone_doubleSort	chr4	43656099	43656970	1812	181.235	177.128	649	promoter-TSS (NM_026871)	-90	Hint2
greenCone_doubleSort	chr5	34335723	34336722	1812	181.224	177.118	558	promoter-TSS (NM_011278)	-27	Rnf4
greenCone_doubleSort	chr4	44755920	44757013	1812	181.202	177.096	322	promoter-TSS (NM_138590)	-92	Zcchc7
greenCone_doubleSort	chr8	92355640	92356521	1811	181.148	177.042	272	promoter-TSS (NR_110452)	39	Crnde
greenCone_doubleSort	chr8	105347569	105348389	1811	181.128	177.022	489	promoter-TSS (NM_001081332)	-9	Fhod1
greenCone_doubleSort	chr2	173659234	173660146	1811	181.103	176.997	422	promoter-TSS (NM_024436)	-151	Ppp4r1l-ps
greenCone_doubleSort	chr16	37653628	37654754	1810	181.061	176.955	849	exon (NM_026610, exon 1 of 3)	177	Ndufb4
greenCone_doubleSort	chr8	122281091	122282252	1809	180.963	176.858	840	promoter-TSS (NM_009569)	-469	Zfpm1
greenCone_doubleSort	chr13	112927266	112928086	1809	180.958	176.853	354	promoter-TSS (NM_028151)	-117	Dhx29
greenCone_doubleSort	chr11	60416721	60417731	1809	180.906	176.802	430	promoter-TSS (NM_025757)	81	Gid4
greenCone_doubleSort	chr2	134643488	134644438	1808	180.845	176.741	656	exon (NM_029148, exon 1 of 8)	158	Tmx4
greenCone_doubleSort	chr6	24664644	24665494	1808	180.819	176.715	470	promoter-TSS (NM_028459)	-74	Wasl
greenCone_doubleSort	chr4	129542479	129543068	1807	180.762	176.659	289	promoter-TSS (NM_008228)	-128	Hdac1
greenCone_doubleSort	chr4	119173755	119174521	1807	180.745	176.642	512	promoter-TSS (NM_001145936)	57	Zfp691
greenCone_doubleSort	chr8	46616871	46618071	1806	180.653	176.551	431	promoter-TSS (NM_001001184)	180	Casp3
greenCone_doubleSort	chr3	152395558	152396950	1805	180.574	176.473	346	promoter-TSS (NM_001287139)	251	Zzz3
greenCone_doubleSort	chr18	69344027	69344681	1803	180.398	176.297	394	promoter-TSS (NM_013685)	-138	Tcf4
greenCone_doubleSort	chrX	163908695	163909720	1803	180.398	176.297	337	5' UTR (NM_026887, exon 1 of 5)	191	Ap1s2
greenCone_doubleSort	chr8	111876312	111877028	1803	180.355	176.255	463	promoter-TSS (NM_025781)	5	Tmem170
greenCone_doubleSort	chr14	30548600	30549736	1801	180.155	176.056	520	promoter-TSS (NM_009388)	37	Tkt
greenCone_doubleSort	chr7	142387691	142388416	1800	180.095	175.996	295	promoter-TSS (NM_009983)	-184	Ctsd
greenCone_doubleSort	chr11	109611033	109612213	1800	180.092	175.994	655	promoter-TSS (NM_145940)	-234	Wipi1
greenCone_doubleSort	chr13	52929199	52930100	1799	179.94	175.843	477	promoter-TSS (NM_016709)	27	Auh
greenCone_doubleSort	chr8	117256173	117256994	1798	179.87	175.773	474	promoter-TSS (NM_001163262)	-435	Cmip
greenCone_doubleSort	chr4	41124052	41124630	1798	179.848	175.751	326	promoter-TSS (NM_139236)	-2	Nol6
greenCone_doubleSort	chr3	32510161	32511291	1797	179.77	175.673	405	5' UTR (NM_144519, exon 1 of 7)	134	Zfp639
greenCone_doubleSort	chr8	45381016	45382485	1797	179.76	175.664	1193	exon (NM_153535, exon 1 of 14)	540	Fam149a
greenCone_doubleSort	chr2	138256212	138257283	1797	179.71	175.614	371	5' UTR (NM_001025431, exon 1 of 5)	164	Btbd3
greenCone_doubleSort	chr11	20542522	20544032	1796	179.605	175.51	326	promoter-TSS (NM_021372)	24	Sertad2
greenCone_doubleSort	chr14	45219089	45219996	1795	179.592	175.497	519	promoter-TSS (NM_027518)	-118	Txndc16
greenCone_doubleSort	chr11	20741011	20742001	1795	179.575	175.481	629	promoter-TSS (NM_001252503)	50	Aftph
greenCone_doubleSort	chr1	134962190	134962884	1794	179.488	175.393	348	promoter-TSS (NM_001278115)	-28	Ube2t
greenCone_doubleSort	chr2	102745161	102745869	1794	179.44	175.346	234	intron (NM_011393, intron 5 of 9)	39077	Slc1a2
greenCone_doubleSort	chr4	46489048	46490079	1793	179.39	175.296	209	intron (NM_053179, intron 1 of 5)	235	Nans
greenCone_doubleSort	chr1	179803146	179804112	1793	179.368	175.274	728	5' UTR (NM_026375, exon 1 of 36)	386	Ahctf1
greenCone_doubleSort	chr9	107340268	107340896	1793	179.347	175.254	240	promoter-TSS (NM_175486)	-58	6430571L13Rik
greenCone_doubleSort	chr14	54863610	54864532	1793	179.341	175.248	564	promoter-TSS (NM_001177705)	87	Homez
greenCone_doubleSort	chr10	85386519	85387214	1793	179.309	175.216	257	promoter-TSS (NM_028709)	53	Btbd11
greenCone_doubleSort	chr9	54863285	54864250	1792	179.283	175.191	403	promoter-TSS (NM_022655)	13	Ireb2
greenCone_doubleSort	chr14	33446584	33447637	1792	179.255	175.162	630	promoter-TSS (NM_016700)	47	Mapk8
greenCone_doubleSort	chr19	46152063	46152823	1792	179.208	175.116	346	promoter-TSS (NM_178930)	-115	Gbf1
greenCone_doubleSort	chr6	86403800	86404812	1791	179.176	175.084	407	promoter-TSS (NM_001164079)	87	Tia1
greenCone_doubleSort	chr5	135186667	135187659	1790	179.093	175.002	517	promoter-TSS (NM_011714)	-160	Baz1b
greenCone_doubleSort	chr8	121585165	121585840	1790	179.076	174.985	406	Intergenic	-4965	Map1lc3b
greenCone_doubleSort	chr17	72937593	72938648	1790	179.054	174.963	689	intron (NM_029999, intron 2 of 2)	19816	Lbh
greenCone_doubleSort	chr12	15816614	15817287	1790	179.031	174.94	328	promoter-TSS (NM_144551)	-166	Trib2
greenCone_doubleSort	chr4	139622437	139623433	1788	178.883	174.793	350	promoter-TSS (NM_175438)	41	Aldh4a1
greenCone_doubleSort	chr10	44529153	44530132	1788	178.809	174.719	353	Intergenic	-70895	Prdm1
greenCone_doubleSort	chr15	66577279	66578183	1787	178.758	174.669	232	5' UTR (NM_001081409, exon 1 of 21)	159	Phf20l1
greenCone_doubleSort	chr1	82282949	82283756	1785	178.555	174.467	432	intron (NM_010570, intron 1 of 1)	8086	Irs1
greenCone_doubleSort	chr17	48409378	48410622	1785	178.542	174.454	310	promoter-TSS (NM_001289490)	0	Oard1
greenCone_doubleSort	chr18	76241022	76242080	1785	178.509	174.421	263	promoter-TSS (NM_010754)	-150	Smad2
greenCone_doubleSort	chr14	75753904	75754828	1784	178.417	174.331	676	exon (NM_177381, exon 1 of 23)	127	Cog3
greenCone_doubleSort	chr9	98296386	98297188	1784	178.413	174.326	207	5' UTR (NM_144533, exon 1 of 5)	204	Nmnat3
greenCone_doubleSort	chr6	91156354	91157246	1783	178.357	174.27	346	promoter-TSS (NM_144919)	-15	Hdac11
greenCone_doubleSort	chr9	25251705	25253059	1783	178.323	174.237	763	promoter-TSS (NM_009859)	-57	Sept7
greenCone_doubleSort	chr6	54681242	54682206	1782	178.282	174.197	387	promoter-TSS (NM_001289741)	100	Mturn
greenCone_doubleSort	chr1	74235976	74237068	1782	178.262	174.176	452	promoter-TSS (NM_029711)	-28	Arpc2
greenCone_doubleSort	chr2	164785453	164786703	1782	178.261	174.176	420	promoter-TSS (NM_133924)	57	Snx21
greenCone_doubleSort	chr8	79294505	79295410	1782	178.24	174.154	427	promoter-TSS (NR_045823)	-2	Mmaa
greenCone_doubleSort	chr2	148672257	148672957	1781	178.127	174.042	261	promoter-TSS (NM_001110159)	-8	Nxt1
greenCone_doubleSort	chr12	83687906	83688834	1780	178.092	174.008	227	promoter-TSS (NM_008943)	-193	Psen1
greenCone_doubleSort	chr18	56670204	56670755	1780	178.088	174.004	229	Intergenic	-37333	Lmnb1
greenCone_doubleSort	chr5	44197640	44198346	1780	178.033	173.949	350	intron (NM_173764, intron 3 of 13)	28613	Tapt1
greenCone_doubleSort	chr8	119394410	119395357	1780	178.033	173.949	432	promoter-TSS (NM_019966)	-8	Mlycd
greenCone_doubleSort	chr10	86021460	86022450	1779	177.941	173.858	409	promoter-TSS (NM_153195)	26	Fbxo7
greenCone_doubleSort	chr4	154160380	154161319	1779	177.904	173.821	388	promoter-TSS (NM_026388)	-166	Tprgl
greenCone_doubleSort	chr5	52189761	52191178	1778	177.883	173.8	857	promoter-TSS (NR_015537)	76	Dhx15
greenCone_doubleSort	chr18	80150822	80152064	1778	177.864	173.781	998	promoter-TSS (NM_175028)	39	Adnp2
greenCone_doubleSort	chr16	91010495	91011665	1777	177.762	173.68	677	promoter-TSS (NR_028368)	15	Synj1
greenCone_doubleSort	chr18	49979038	49980014	1777	177.755	173.673	303	promoter-TSS (NM_001177760)	99	Tnfaip8
greenCone_doubleSort	chr12	44268499	44269869	1776	177.629	173.548	598	promoter-TSS (NM_026164)	30	Pnpla8
greenCone_doubleSort	chr8	64946970	64947814	1774	177.464	173.385	194	intron (NM_028427, intron 1 of 5)	207	Tmem192
greenCone_doubleSort	chr4	41740750	41741693	1774	177.417	173.337	644	exon (NM_011014, exon 1 of 4)	137	Sigmar1
greenCone_doubleSort	chr10	41449734	41450724	1773	177.322	173.243	617	promoter-TSS (NM_001277229)	-129	Zbtb24
greenCone_doubleSort	chr14	25520680	25521536	1772	177.28	173.201	575	intron (NM_001310666, intron 2 of 23)	-13331	Mir3075
greenCone_doubleSort	chr15	39112185	39113272	1772	177.235	173.157	570	promoter-TSS (NM_172402)	-13	Slc25a32
greenCone_doubleSort	chr16	94526037	94527199	1772	177.232	173.154	907	promoter-TSS (NM_007834)	11	Dscr3
greenCone_doubleSort	chr1	191820994	191821771	1772	177.202	173.124	440	promoter-TSS (NM_010892)	-90	Nek2
greenCone_doubleSort	chr11	64078951	64080115	1771	177.195	173.117	555	promoter-TSS (NM_178379)	49	2810001G20Rik
greenCone_doubleSort	chr13	93303302	93304811	1770	177.092	173.015	412	promoter-TSS (NM_147176)	-438	Homer1
greenCone_doubleSort	chr1	9545081	9545652	1770	177.057	172.98	231	promoter-TSS (NM_021511)	-41	Rrs1
greenCone_doubleSort	chr15	102135846	102136680	1770	177.048	172.971	455	promoter-TSS (NM_001033277)	-48	Spryd3
greenCone_doubleSort	chr4	62360151	62361032	1769	176.999	172.922	471	promoter-TSS (NM_175090)	-44	Fkbp15
greenCone_doubleSort	chr9	123366382	123367293	1769	176.902	172.826	492	promoter-TSS (NM_153168)	-102	Lars2
greenCone_doubleSort	chr16	32608591	32609448	1767	176.781	172.706	320	5' UTR (NM_011638, exon 1 of 19)	124	Tfrc
greenCone_doubleSort	chr9	66124329	66125132	1766	176.697	172.623	598	exon (NM_019727, exon 1 of 15)	155	Snx1
greenCone_doubleSort	chr2	71872835	71873693	1765	176.596	172.522	376	promoter-TSS (NM_172665)	40	Pdk1
greenCone_doubleSort	chr4	33247439	33248823	1765	176.553	172.479	302	exon (NM_001033225, exon 1 of 2)	656	Pnrc1
greenCone_doubleSort	chr1	183388674	183389263	1765	176.505	172.432	237	promoter-TSS (NM_021466)	-16	Taf1a
greenCone_doubleSort	chr11	29547673	29548562	1764	176.478	172.405	564	promoter-TSS (NM_024277)	-78	Rps27a
greenCone_doubleSort	chr9	59485488	59487302	1764	176.461	172.388	1253	promoter-TSS (NM_019927)	-21	Arih1
greenCone_doubleSort	chr8	4165800	4166646	1764	176.402	172.329	420	promoter-TSS (NM_001039578)	-344	Evi5l
greenCone_doubleSort	chr8	73352959	73354131	1763	176.4	172.327	703	promoter-TSS (NM_010687)	-989	Large
greenCone_doubleSort	chr4	42949033	42950021	1763	176.388	172.316	753	Intergenic	-3567	Dnajb5
greenCone_doubleSort	chr5	36695394	36696382	1763	176.387	172.315	253	5' UTR (NM_001081232, exon 1 of 9)	133	D5Ertd579e
greenCone_doubleSort	chr7	114275725	114276754	1762	176.291	172.22	481	promoter-TSS (NM_011965)	-124	Psma1
greenCone_doubleSort	chr2	121955664	121956774	1762	176.249	172.178	310	promoter-TSS (NM_008545)	-127	Mageb3
greenCone_doubleSort	chr6	72362176	72362947	1762	176.213	172.142	311	promoter-TSS (NM_025607)	-181	Rnf181
greenCone_doubleSort	chr14	18238133	18239669	1761	176.179	172.108	1160	5' UTR (NM_011584, exon 1 of 8)	205	Nr1d2
greenCone_doubleSort	chr18	31788822	31789475	1761	176.161	172.091	269	promoter-TSS (NM_027101)	-10	Polr2d
greenCone_doubleSort	chr12	33147243	33148235	1761	176.156	172.086	416	promoter-TSS (NM_028139)	53	Atxn7l1
greenCone_doubleSort	chr11	21090910	21092005	1761	176.156	172.086	343	5' UTR (NM_023324, exon 1 of 7)	134	Peli1
greenCone_doubleSort	chr3	103171465	103172270	1760	176.076	172.006	240	intron (NM_026602, intron 1 of 6)	157	Bcas2
greenCone_doubleSort	chr11	66167632	66168771	1760	176.006	171.937	913	exon (NM_001099633, exon 1 of 69)	349	Dnah9
greenCone_doubleSort	chr5	138171768	138172214	1759	175.945	171.876	194	promoter-TSS (NM_008568)	-30	Ap4m1
greenCone_doubleSort	chr12	76837173	76838065	1758	175.85	171.782	531	exon (NM_145927, exon 1 of 12)	152	Fntb
greenCone_doubleSort	chr1	82316114	82317129	1758	175.81	171.742	450	promoter-TSS (NM_029777)	43	Rhbdd1
greenCone_doubleSort	chr11	101551814	101553071	1757	175.787	171.719	873	promoter-TSS (NM_008676)	-211	Nbr1
greenCone_doubleSort	chr15	25622058	25623009	1757	175.747	171.68	326	promoter-TSS (NM_019472)	-16	Myo10
greenCone_doubleSort	chr9	123717252	123718096	1756	175.665	171.598	395	promoter-TSS (NM_033322)	-117	Lztfl1
greenCone_doubleSort	chr14	46831872	46832720	1756	175.608	171.541	238	promoter-TSS (NM_026832)	52	Cgrrf1
greenCone_doubleSort	chr8	94837992	94838970	1756	175.608	171.541	365	promoter-TSS (NM_134141)	64	Coq9
greenCone_doubleSort	chr5	27790917	27792059	1755	175.556	171.489	493	promoter-TSS (NM_018878)	62	Paxip1
greenCone_doubleSort	chr5	31219986	31221282	1754	175.415	171.35	692	promoter-TSS (NM_008014)	-89	Ppm1g
greenCone_doubleSort	chr16	31080170	31081689	1753	175.377	171.311	1287	exon (NM_198626, exon 1 of 4)	502	Xxylt1
greenCone_doubleSort	chr19	44930737	44931732	1753	175.369	171.304	345	5' UTR (NM_001081225, exon 1 of 20)	116	Fam178a
greenCone_doubleSort	chr8	47674603	47676222	1753	175.311	171.246	662	promoter-TSS (NM_023503)	-254	Ing2
greenCone_doubleSort	chr5	139251807	139252863	1753	175.31	171.245	873	promoter-TSS (NM_026269)	11	Get4
greenCone_doubleSort	chr4	82512722	82513657	1752	175.279	171.214	549	Intergenic	-7411	Nfib
greenCone_doubleSort	chr4	151861663	151862865	1752	175.224	171.16	437	promoter-TSS (NM_001081557)	-496	Camta1
greenCone_doubleSort	chr18	34506179	34507485	1751	175.161	171.098	715	promoter-TSS (NM_146084)	-9	Fam13b
greenCone_doubleSort	chr1	37540880	37541971	1749	174.965	170.903	233	promoter-TSS (NM_173870)	-410	Mgat4a
greenCone_doubleSort	chr13	8885382	8886127	1748	174.874	170.812	494	5' UTR (NM_145360, exon 1 of 5)	149	Idi1
greenCone_doubleSort	chr9	53247578	53248439	1747	174.707	170.647	607	5' UTR (NM_029936, exon 1 of 18)	103	Ddx10
greenCone_doubleSort	chr9	59577728	59578787	1747	174.703	170.643	313	promoter-TSS (NM_175235)	-79	Celf6
greenCone_doubleSort	chr13	48878346	48879125	1746	174.683	170.623	414	TTS (NM_001033268)	-7851	Phf2
greenCone_doubleSort	chr1	184845334	184846438	1746	174.674	170.614	556	promoter-TSS (NM_133684)	-39	Marc2
greenCone_doubleSort	chr13	98925437	98926919	1746	174.663	170.603	959	intron (NM_178716, intron 1 of 23)	206	Tnpo1
greenCone_doubleSort	chr11	51619182	51619964	1745	174.58	170.52	448	promoter-TSS (NM_026631)	-200	Nhp2
greenCone_doubleSort	chr7	123369570	123370464	1745	174.523	170.463	396	promoter-TSS (NM_001122643)	-102	Arhgap17
greenCone_doubleSort	chr6	120037817	120039181	1744	174.494	170.435	970	5' UTR (NM_001185020, exon 1 of 26)	156	Wnk1
greenCone_doubleSort	chr3	116807780	116808487	1744	174.449	170.391	434	promoter-TSS (NM_001081326)	32	Agl
greenCone_doubleSort	chr11	103412462	103413221	1744	174.434	170.375	313	promoter-TSS (NM_183034)	-178	Plekhm1
greenCone_doubleSort	chr15	34082227	34083422	1743	174.395	170.337	496	5' UTR (NM_026002, exon 1 of 12)	106	Mtdh
greenCone_doubleSort	chr12	73964169	73965392	1743	174.372	170.314	327	intron (NM_178392, intron 1 of 9)	251	Snapc1
greenCone_doubleSort	chr8	111033562	111034421	1743	174.372	170.314	258	5' UTR (NM_146217, exon 1 of 21)	150	Aars
greenCone_doubleSort	chr2	70661071	70662084	1743	174.321	170.263	468	promoter-TSS (NM_027352)	69	Gorasp2
greenCone_doubleSort	chr1	182282072	182283049	1742	174.206	170.149	742	intron (NM_007853, intron 1 of 2)	198	Degs1
greenCone_doubleSort	chr17	66100977	66102050	1741	174.179	170.123	624	promoter-TSS (NM_028388)	45	Ndufv2
greenCone_doubleSort	chr2	84677712	84678598	1741	174.158	170.101	575	promoter-TSS (NM_025885)	19	Tmx2
greenCone_doubleSort	chr5	137600380	137601352	1740	174.048	169.992	741	promoter-TSS (NM_001254762)	-158	Mospd3
greenCone_doubleSort	chr15	102721618	102722498	1740	174.045	169.989	605	5' UTR (NM_026192, exon 1 of 15)	120	Calcoco1
greenCone_doubleSort	chr3	153912342	153913444	1740	174.029	169.974	707	promoter-TSS (NR_028096)	73	Rabggtb
greenCone_doubleSort	chr8	114133345	114134351	1739	173.941	169.886	219	5' UTR (NM_001290181, exon 1 of 4)	274	Nudt7
greenCone_doubleSort	chr9	56041469	56042561	1739	173.934	169.879	363	5' UTR (NM_011992, exon 1 of 7)	170	Rcn2
greenCone_doubleSort	chr4	132421918	132422783	1739	173.905	169.851	582	promoter-TSS (NM_175306)	95	Phactr4
greenCone_doubleSort	chr2	44926720	44927826	1738	173.814	169.76	574	Intergenic	-65651	Gtdc1
greenCone_doubleSort	chr7	126396400	126397174	1737	173.715	169.662	457	promoter-TSS (NM_010900)	-50	Nfatc2ip
greenCone_doubleSort	chr12	118300978	118302794	1736	173.697	169.644	1155	promoter-TSS (NM_001166385)	-446	Sp4
greenCone_doubleSort	chr6	143166257	143167570	1735	173.578	169.526	604	promoter-TSS (NM_029250)	-316	Etnk1
greenCone_doubleSort	chr3	19894369	19895374	1734	173.482	169.431	382	promoter-TSS (NR_027985)	1	4632415L05Rik
greenCone_doubleSort	chr5	147894208	147895170	1734	173.452	169.4	684	5' UTR (NM_027872, exon 1 of 6)	113	Slc46a3
greenCone_doubleSort	chr11	115627673	115628536	1733	173.39	169.339	565	5' UTR (NM_001252395, exon 1 of 8)	190	Slc25a19
greenCone_doubleSort	chr12	102439489	102440076	1733	173.336	169.286	326	promoter-TSS (NM_011175)	-86	Lgmn
greenCone_doubleSort	chr15	84922770	84923932	1733	173.333	169.282	538	promoter-TSS (NM_016714)	-77	Nup50
greenCone_doubleSort	chr1	75521142	75522108	1733	173.322	169.271	346	promoter-TSS (NM_027886)	96	Stk11ip
greenCone_doubleSort	chr1	156035559	156036790	1732	173.264	169.213	560	exon (NM_144791, exon 1 of 7)	139	Tor1aip2
greenCone_doubleSort	chr4	134396009	134396702	1732	173.233	169.183	264	promoter-TSS (NM_133880)	36	Pafah2
greenCone_doubleSort	chr11	53566930	53567928	1731	173.141	169.092	418	promoter-TSS (NM_008443)	60	Kif3a
greenCone_doubleSort	chr9	44379024	44379886	1730	173.069	169.02	446	promoter-TSS (NM_021395)	-35	Hyou1
greenCone_doubleSort	chr10	117792485	117793089	1730	173.011	168.963	340	promoter-TSS (NM_134010)	-82	Nup107
greenCone_doubleSort	chr11	80779487	80780351	1729	172.954	168.906	588	5' UTR (NM_177390, exon 1 of 22)	106	Myo1d
greenCone_doubleSort	chr3	138488915	138489829	1729	172.908	168.861	532	promoter-TSS (NM_175224)	10	Metap1
greenCone_doubleSort	chr15	100422487	100423482	1728	172.883	168.836	579	promoter-TSS (NM_001146161)	70	Slc11a2
greenCone_doubleSort	chr13	93191862	93192814	1728	172.868	168.82	620	promoter-TSS (NM_133905)	-55	Papd4
greenCone_doubleSort	chr15	97992440	97993324	1727	172.783	168.736	661	intron (NM_001113515, intron 15 of 52)	11842	Col2a1
greenCone_doubleSort	chr1	93478041	93479319	1727	172.771	168.724	428	promoter-TSS (NM_010891)	237	Hdlbp
greenCone_doubleSort	chr17	78936766	78937683	1726	172.692	168.646	334	promoter-TSS (NM_001024806)	90	Ndufaf7
greenCone_doubleSort	chr2	71211501	71212370	1726	172.664	168.618	184	promoter-TSS (NM_001198878)	-10	Dync1i2
greenCone_doubleSort	chr3	5575831	5576796	1725	172.585	168.54	500	promoter-TSS (NM_001163306)	-66	Pex2
greenCone_doubleSort	chr8	71950768	71951382	1725	172.567	168.522	242	promoter-TSS (NM_001164581)	9	Zfp961
greenCone_doubleSort	chr11	96075471	96076243	1725	172.527	168.483	510	promoter-TSS (NM_007506)	-163	Atp5g1
greenCone_doubleSort	chr2	129100766	129101345	1725	172.522	168.477	223	promoter-TSS (NM_009086)	60	Polr1b
greenCone_doubleSort	chr9	121857408	121858227	1724	172.473	168.429	568	5' UTR (NM_019814, exon 1 of 4)	182	Higd1a
greenCone_doubleSort	chr1	23255855	23257081	1724	172.438	168.394	264	Intergenic	-15801	Mir30a
greenCone_doubleSort	chr18	65799940	65800863	1723	172.391	168.347	204	promoter-TSS (NM_025468)	-176	Sec11c
greenCone_doubleSort	chr4	43668912	43669736	1723	172.339	168.296	319	promoter-TSS (NM_175517)	353	Tmem8b
greenCone_doubleSort	chr6	119388327	119389070	1723	172.339	168.296	464	intron (NM_197985, intron 1 of 7)	28784	Adipor2
greenCone_doubleSort	chr9	114639683	114640475	1723	172.312	168.268	492	5' UTR (NM_153585, exon 1 of 20)	121	Cnot10
greenCone_doubleSort	chr7	90129271	90130628	1722	172.261	168.218	819	promoter-TSS (NM_146194)	-14	2310010J17Rik
greenCone_doubleSort	chr1	135313382	135314146	1722	172.255	168.212	425	promoter-TSS (NM_011590)	-27	Timm17a
greenCone_doubleSort	chr5	139460355	139460989	1722	172.255	168.212	214	promoter-TSS (NM_028469)	-138	3110082I17Rik
greenCone_doubleSort	chr2	25546556	25547270	1722	172.235	168.192	455	promoter-TSS (NM_001290413)	27	Traf2
greenCone_doubleSort	chr10	100486635	100487933	1721	172.184	168.142	810	promoter-TSS (NM_001110013)	63	Tmtc3
greenCone_doubleSort	chr2	164460662	164461561	1720	172.086	168.044	308	5' UTR (NM_025575, exon 1 of 4)	141	Sys1
greenCone_doubleSort	chr2	126151830	126152564	1720	172.085	168.043	257	promoter-TSS (NM_026981)	56	Dtwd1
greenCone_doubleSort	chr5	44080270	44081298	1720	172.066	168.025	574	intron (NM_008935, intron 2 of 26)	13984	Prom1
greenCone_doubleSort	chr1	194619367	194620768	1720	172.019	167.978	465	5' UTR (NM_008882, exon 1 of 32)	239	Plxna2
greenCone_doubleSort	chr10	41518504	41519993	1718	171.894	167.854	662	promoter-TSS (NM_016898)	-251	Cd164
greenCone_doubleSort	chr1	156718273	156719356	1718	171.849	167.809	850	promoter-TSS (NM_145413)	95	Fam20b
greenCone_doubleSort	chr11	81926272	81927161	1718	171.842	167.802	339	intron (NM_001034013, intron 1 of 9)	41679	Asic2
greenCone_doubleSort	chr1	167438026	167439071	1717	171.795	167.756	410	Intergenic	28231	Lrrc52
greenCone_doubleSort	chr10	44268147	44268822	1717	171.764	167.725	235	5' UTR (NM_001314013, exon 1 of 7)	146	Atg5
greenCone_doubleSort	chr7	44929317	44930149	1716	171.698	167.659	376	promoter-TSS (NM_007458)	-243	Ap2a1
greenCone_doubleSort	chr7	121707122	121707910	1714	171.487	167.449	420	promoter-TSS (NM_001033173)	-263	Usp31
greenCone_doubleSort	chr2	12923653	12924541	1714	171.444	167.407	315	promoter-TSS (NM_001305436)	56	Pter
greenCone_doubleSort	chr9	108002264	108003131	1714	171.438	167.402	311	promoter-TSS (NM_013785)	50	Ip6k1
greenCone_doubleSort	chr5	31494407	31495125	1712	171.256	167.22	276	promoter-TSS (NM_133756)	5	Gpn1
greenCone_doubleSort	chr5	114443579	114444576	1711	171.185	167.15	626	promoter-TSS (NM_001306205)	-51	Mmab
greenCone_doubleSort	chr2	91236807	91237609	1711	171.181	167.146	351	promoter-TSS (NR_015464)	62	A330069E16Rik
greenCone_doubleSort	chr3	79286462	79287774	1711	171.176	167.141	893	Intergenic	-58258	Gm17359
greenCone_doubleSort	chr11	103028004	103028976	1711	171.171	167.136	460	promoter-TSS (NM_008707)	-72	Nmt1
greenCone_doubleSort	chr12	103425476	103426223	1710	171.094	167.059	472	promoter-TSS (NM_020494)	17	Ddx24
greenCone_doubleSort	chr17	44078587	44079188	1710	171.008	166.975	234	promoter-TSS (NM_001168620)	40	Enpp5
greenCone_doubleSort	chr15	11399328	11400117	1709	170.941	166.907	399	promoter-TSS (NM_033074)	-65	Tars
greenCone_doubleSort	chr18	24020229	24021197	1709	170.925	166.892	203	promoter-TSS (NM_021559)	58	Zfp24
greenCone_doubleSort	chr1	179546116	179546964	1709	170.925	166.892	225	promoter-TSS (NM_146105)	11	Cnst
greenCone_doubleSort	chr1	121327241	121328460	1709	170.925	166.891	612	promoter-TSS (NM_001271531)	-173	Insig2
greenCone_doubleSort	chr2	167661412	167661928	1708	170.833	166.8	257	promoter-TSS (NM_145538)	-126	Tmem189
greenCone_doubleSort	chr1	30948976	30950376	1708	170.822	166.789	835	promoter-TSS (NR_002688)	34	Gm13363
greenCone_doubleSort	chr1	36492275	36492924	1707	170.8	166.768	376	intron (NM_033570, intron 1 of 6)	-19276	Cnnm3
greenCone_doubleSort	chr2	122117883	122118792	1706	170.653	166.621	530	promoter-TSS (NM_145531)	48	Spg11
greenCone_doubleSort	chr12	108275145	108276211	1706	170.645	166.613	421	promoter-TSS (NM_001159910)	-261	Ccdc85c
greenCone_doubleSort	chr2	119288219	119288949	1705	170.541	166.51	464	promoter-TSS (NM_172269)	-158	Vps18
greenCone_doubleSort	chr6	128200102	128201099	1705	170.541	166.51	615	Intergenic	-16798	9330102E08Rik
greenCone_doubleSort	chr6	87811259	87812437	1705	170.533	166.502	923	promoter-TSS (NM_001039394)	-69	Rab43
greenCone_doubleSort	chr5	99252478	99253294	1704	170.487	166.458	489	promoter-TSS (NM_145839)	41	Rasgef1b
greenCone_doubleSort	chr10	80826118	80826800	1703	170.397	166.368	380	promoter-TSS (NM_008753)	-197	Oaz1
greenCone_doubleSort	chr5	36695394	36696382	1703	170.39	166.361	621	5' UTR (NM_001081232, exon 1 of 9)	133	D5Ertd579e
greenCone_doubleSort	chr17	71526705	71527454	1703	170.324	166.296	307	promoter-TSS (NM_023294)	-223	Ndc80
greenCone_doubleSort	chr1	86582166	86583000	1702	170.26	166.232	391	promoter-TSS (NM_008801)	-82	Pde6d
greenCone_doubleSort	chr15	36938340	36939209	1702	170.228	166.199	429	Intergenic	68627	Zfp706
greenCone_doubleSort	chr9	70012335	70012929	1702	170.223	166.194	201	promoter-TSS (NM_001039519)	84	Gtf2a2
greenCone_doubleSort	chr5	34513211	34514336	1702	170.21	166.182	844	exon (NM_139064, exon 1 of 6)	205	Tnip2
greenCone_doubleSort	chr6	143099304	143100429	1701	170.169	166.141	915	intron (NM_001109688, intron 1 of 24)	285	C2cd5
greenCone_doubleSort	chr11	59163139	59163947	1701	170.156	166.128	305	exon (NM_001270791, exon 1 of 2)	202	Iba57
greenCone_doubleSort	chr16	21422790	21423830	1701	170.146	166.119	338	intron (NM_001285894, intron 1 of 45)	192	Vps8
greenCone_doubleSort	chr8	120113634	120114788	1701	170.134	166.107	418	promoter-TSS (NM_001163762)	59	6430548M08Rik
greenCone_doubleSort	chr12	70768419	70769234	1701	170.132	166.105	507	Intergenic	-56687	Frmd6
greenCone_doubleSort	chr15	68362973	68363767	1701	170.111	166.083	539	Intergenic	-22081	Mir30d
greenCone_doubleSort	chr8	75033401	75034413	1699	169.96	165.934	611	intron (NM_011622, intron 1 of 14)	221	Tom1
greenCone_doubleSort	chr11	61761693	61762515	1699	169.951	165.925	436	promoter-TSS (NM_144806)	-16	Prpsap2
greenCone_doubleSort	chr7	132930813	132931838	1699	169.936	165.91	319	Intergenic	-18296	Zranb1
greenCone_doubleSort	chr10	61475316	61476224	1699	169.922	165.896	412	promoter-TSS (NM_153542)	-63	Lrrc20
greenCone_doubleSort	chr1	74332259	74333297	1698	169.817	165.792	240	exon (NM_019999, exon 1 of 9)	168	Pnkd
greenCone_doubleSort	chr5	101764398	101765737	1697	169.795	165.77	729	promoter-TSS (NM_173370)	-62	Cds1
greenCone_doubleSort	chr13	81782907	81783969	1697	169.778	165.753	800	intron (NM_007684, intron 1 of 4)	146	Cetn3
greenCone_doubleSort	chr7	81570807	81572002	1697	169.746	165.722	421	exon (NM_001004185, exon 1 of 10)	113	Whamm
greenCone_doubleSort	chr1	171410879	171411867	1697	169.723	165.699	428	promoter-TSS (NM_001305677)	60	Usf1
greenCone_doubleSort	chr7	99858598	99859288	1696	169.686	165.662	393	promoter-TSS (NM_025668)	-60	Spcs2
greenCone_doubleSort	chr4	72200301	72201384	1695	169.558	165.535	772	promoter-TSS (NM_001285532)	50	Tle1
greenCone_doubleSort	chr5	76139894	76140976	1694	169.497	165.474	686	exon (NM_020611, exon 1 of 6)	162	Srd5a3
greenCone_doubleSort	chr15	68258323	68259285	1694	169.477	165.455	628	promoter-TSS (NM_198644)	52	Zfat
greenCone_doubleSort	chr8	109778304	109779435	1694	169.458	165.436	276	5' UTR (NM_001301211, exon 1 of 23)	287	Ap1g1
greenCone_doubleSort	chr10	62230556	62231643	1694	169.411	165.389	709	exon (NM_197996, exon 1 of 8)	118	Tspan15
greenCone_doubleSort	chr17	30612046	30612878	1694	169.407	165.385	634	intron (NM_001113560, intron 1 of 6)	197	Glo1
greenCone_doubleSort	chr15	38519101	38519874	1693	169.383	165.361	353	promoter-TSS (NM_001301688)	-222	Azin1
greenCone_doubleSort	chr19	25138198	25138972	1693	169.365	165.343	423	intron (NM_028785, intron 23 of 47)	-98617	Kank1
greenCone_doubleSort	chr13	85288514	85289784	1693	169.355	165.333	908	5' UTR (NM_145452, exon 1 of 25)	337	Rasa1
greenCone_doubleSort	chr12	108689134	108689731	1693	169.346	165.324	226	TTS (NM_027299)	12873	Degs2
greenCone_doubleSort	chr11	61493728	61494810	1692	169.283	165.262	596	promoter-TSS (NM_011841)	-3	Mapk7
greenCone_doubleSort	chr5	140648304	140649750	1692	169.27	165.249	862	promoter-TSS (NM_175274)	4	Ttyh3
greenCone_doubleSort	chr13	59584949	59585729	1692	169.229	165.209	240	promoter-TSS (NR_045633)	6	Naa35
greenCone_doubleSort	chr8	83652094	83653154	1691	169.176	165.156	475	promoter-TSS (NM_018771)	-54	Gipc1
greenCone_doubleSort	chr12	80643430	80644453	1691	169.174	165.153	771	promoter-TSS (NM_026244)	-81	Erh
greenCone_doubleSort	chr13	75706988	75708070	1691	169.112	165.092	457	promoter-TSS (NM_138953)	45	Ell2
greenCone_doubleSort	chr13	99344233	99344984	1690	169.072	165.052	493	promoter-TSS (NM_026873)	69	Ptcd2
greenCone_doubleSort	chr10	85184279	85185640	1690	169.02	165.001	787	promoter-TSS (NM_007771)	94	Cry1
greenCone_doubleSort	chr2	164822701	164823536	1688	168.897	164.879	237	TTS (NM_178375)	433	Zswim1
greenCone_doubleSort	chr15	73089921	73091022	1688	168.862	164.844	849	promoter-TSS (NM_053068)	60	Chrac1
greenCone_doubleSort	chr9	106280405	106281525	1688	168.822	164.804	594	promoter-TSS (NM_027354)	-96	Poc1a
greenCone_doubleSort	chr11	62076559	62077453	1688	168.818	164.8	282	promoter-TSS (NM_001029936)	-18	Specc1
greenCone_doubleSort	chr8	26976428	26977347	1687	168.787	164.77	615	promoter-TSS (NM_001101502)	-448	Zfp703
greenCone_doubleSort	chr17	44776732	44777704	1687	168.763	164.746	360	promoter-TSS (NM_178652)	47	Supt3
greenCone_doubleSort	chr4	107922977	107923963	1686	168.664	164.647	621	5' UTR (NM_009949, exon 1 of 5)	119	Cpt2
greenCone_doubleSort	chr9	51008390	51009536	1686	168.648	164.631	854	5' UTR (NM_178710, exon 1 of 16)	110	Sik2
greenCone_doubleSort	chr17	33915627	33916287	1686	168.646	164.63	333	promoter-TSS (NM_020625)	-219	Zbtb22
greenCone_doubleSort	chr10	52381736	52382600	1686	168.634	164.617	427	promoter-TSS (NM_053187)	-44	Gopc
greenCone_doubleSort	chr13	104109175	104110561	1686	168.619	164.602	487	promoter-TSS (NM_029447)	78	Sgtb
greenCone_doubleSort	chr19	14597951	14598902	1685	168.598	164.582	306	promoter-TSS (NM_011600)	-244	Tle4
greenCone_doubleSort	chr10	62339800	62340744	1684	168.463	164.448	450	promoter-TSS (NR_038038)	149	Hk1
greenCone_doubleSort	chr9	66919211	66919994	1684	168.432	164.417	560	exon (NM_173413, exon 1 of 8)	102	Rab8b
greenCone_doubleSort	chr1	164275402	164276062	1684	168.425	164.41	200	5' UTR (NM_029115, exon 1 of 6)	134	Ccdc181
greenCone_doubleSort	chr7	100607182	100608117	1684	168.409	164.394	358	promoter-TSS (NM_001163663)	64	Rab6a
greenCone_doubleSort	chr4	45972032	45972883	1683	168.389	164.374	242	intron (NM_146142, intron 1 of 16)	161	Tdrd7
greenCone_doubleSort	chr14	78536322	78537443	1682	168.232	164.218	686	promoter-TSS (NM_001164503)	-23	Akap11
greenCone_doubleSort	chr15	75616133	75616987	1682	168.21	164.196	360	promoter-TSS (NM_011759)	-124	Zfp41
greenCone_doubleSort	chr16	94312577	94314033	1681	168.187	164.174	761	Intergenic	-15117	Ripply3
greenCone_doubleSort	chr3	75956084	75957348	1680	168.086	164.073	934	5' UTR (NM_175193, exon 1 of 15)	233	Golim4
greenCone_doubleSort	chr11	70451721	70452615	1680	168.072	164.06	502	intron (NM_025397, intron 1 of 2)	237	Med11
greenCone_doubleSort	chr15	73645532	73646207	1679	167.98	163.968	264	Intergenic	-21126	Slc45a4
greenCone_doubleSort	chr15	76476959	76477589	1679	167.978	163.966	388	promoter-TSS (NM_008296)	-5	Bop1
greenCone_doubleSort	chr8	13785370	13786356	1679	167.936	163.925	240	exon (NM_025924, exon 1 of 9)	248	Upf3a
greenCone_doubleSort	chr4	44072000	44073136	1678	167.894	163.883	715	5' UTR (NM_001190414, exon 1 of 12)	105	Gne
greenCone_doubleSort	chr4	154898509	154899510	1678	167.869	163.859	648	promoter-TSS (NM_025582)	33	Fam213b
greenCone_doubleSort	chr1	36691207	36691907	1678	167.854	163.843	267	promoter-TSS (NM_009942)	70	Cox5b
greenCone_doubleSort	chr9	122293913	122295007	1678	167.806	163.796	685	promoter-TSS (NM_001271873)	-37	Ano10
greenCone_doubleSort	chr2	105016683	105017678	1677	167.763	163.753	446	promoter-TSS (NM_145380)	-154	Eif3m
greenCone_doubleSort	chr5	111330382	111331196	1677	167.757	163.746	268	promoter-TSS (NM_001301666)	92	Pitpnb
greenCone_doubleSort	chr1	162739846	162740809	1677	167.736	163.726	720	5' UTR (NM_001081290, exon 1 of 35)	228	Prrc2c
greenCone_doubleSort	chr2	119547363	119548107	1676	167.675	163.666	289	promoter-TSS (NM_172857)	28	Chp1
greenCone_doubleSort	chr13	55362279	55363142	1676	167.633	163.624	583	promoter-TSS (NM_025828)	72	Lman2
greenCone_doubleSort	chr2	164804567	164805549	1676	167.628	163.619	461	promoter-TSS (NM_178375)	-56	Zswim3
greenCone_doubleSort	chr14	61497690	61498591	1675	167.507	163.499	535	intron (NR_045714, intron 2 of 2)	5453	4930556J02Rik
greenCone_doubleSort	chr18	25168329	25169350	1674	167.413	163.405	634	promoter-TSS (NM_001004361)	37	Tpgs2
greenCone_doubleSort	chr16	38522137	38523162	1673	167.333	163.326	558	promoter-TSS (NM_024273)	13	Timmdc1
greenCone_doubleSort	chr17	74395323	74396080	1672	167.281	163.274	235	promoter-TSS (NM_144798)	94	Slc30a6
greenCone_doubleSort	chr4	49520675	49521461	1672	167.281	163.274	476	promoter-TSS (NM_001289901)	15	Mrpl50
greenCone_doubleSort	chr14	27507993	27509172	1672	167.274	163.267	514	promoter-TSS (NM_177111)	-123	Ccdc66
greenCone_doubleSort	chr1	167308205	167309039	1671	167.167	163.161	453	promoter-TSS (NM_001039483)	-48	Tmco1
greenCone_doubleSort	chr1	86358858	86359841	1671	167.129	163.124	629	promoter-TSS (NR_015507)	105	Ncl
greenCone_doubleSort	chr4	153956622	153957717	1671	167.118	163.112	573	promoter-TSS (NM_001163019)	-67	A430005L14Rik
greenCone_doubleSort	chr9	56160316	56161296	1670	167.072	163.067	733	exon (NM_019793, exon 1 of 7)	264	Tspan3
greenCone_doubleSort	chr6	88465150	88465929	1670	167.053	163.048	236	exon (NM_019685, exon 1 of 11)	117	Ruvbl1
greenCone_doubleSort	chr9	14784353	14785079	1670	167.012	163.007	235	promoter-TSS (NM_018736)	62	Mre11a
greenCone_doubleSort	chr2	73312393	73312933	1670	167.001	162.997	260	promoter-TSS (NM_025854)	11	Scrn3
greenCone_doubleSort	chr4	46506825	46507692	1669	166.996	162.991	626	exon (NM_029077, exon 6 of 6)	17930	Nans
greenCone_doubleSort	chr7	25076756	25077493	1669	166.929	162.925	389	promoter-TSS (NM_175477)	-80	Zfp574
greenCone_doubleSort	chr16	91646756	91648191	1669	166.925	162.921	250	promoter-TSS (NM_178880)	-350	Son
greenCone_doubleSort	chr16	75592637	75593411	1668	166.835	162.832	223	exon (NM_198302, exon 1 of 5)	133	Rbm11
greenCone_doubleSort	chr1	169531269	169532034	1667	166.765	162.761	305	promoter-TSS (NM_023284)	-188	Nuf2
greenCone_doubleSort	chr9	50528233	50528964	1667	166.72	162.718	501	promoter-TSS (NM_011220)	42	Pts
greenCone_doubleSort	chr11	80428306	80429304	1666	166.675	162.672	259	intron (NM_178616, intron 1 of 13)	190	Psmd11
greenCone_doubleSort	chr3	122245198	122246399	1666	166.649	162.647	258	5' UTR (NM_008129, exon 1 of 7)	242	Gclm
greenCone_doubleSort	chr5	142550728	142551484	1666	166.621	162.618	408	promoter-TSS (NM_178702)	-8	Radil
greenCone_doubleSort	chr1	44102045	44102766	1665	166.562	162.561	451	promoter-TSS (NM_029368)	-18	Tex30
greenCone_doubleSort	chr16	13818475	13819648	1665	166.557	162.555	753	promoter-TSS (NM_010946)	-215	Ntan1
greenCone_doubleSort	chr14	121035233	121035907	1664	166.494	162.492	248	promoter-TSS (NM_134082)	-4	Farp1
greenCone_doubleSort	chr14	16249062	16249949	1664	166.44	162.439	237	5' UTR (NM_027695, exon 1 of 3)	192	Ngly1
greenCone_doubleSort	chr16	4541661	4542246	1663	166.391	162.39	311	Intergenic	17766	Tfap4
greenCone_doubleSort	chr18	10706019	10707396	1663	166.359	162.358	750	promoter-TSS (NM_134130)	-12	Abhd3
greenCone_doubleSort	chr10	77978070	77979160	1663	166.359	162.358	494	promoter-TSS (NM_026431)	-35	1810043G02Rik
greenCone_doubleSort	chr18	24529429	24530590	1662	166.296	162.296	786	exon (NM_144861, exon 1 of 7)	194	Rprd1a
greenCone_doubleSort	chr1	59236773	59237862	1662	166.288	162.289	518	promoter-TSS (NM_001159948)	-87	Als2
greenCone_doubleSort	chr9	119937012	119937909	1662	166.282	162.282	572	promoter-TSS (NM_028976)	97	Gorasp1
greenCone_doubleSort	chr17	12915965	12916538	1662	166.253	162.253	246	promoter-TSS (NM_001290712)	-77	Tcp1
greenCone_doubleSort	chr15	12824418	12824996	1662	166.244	162.245	309	promoter-TSS (NM_001130149)	-50	6030458C11Rik
greenCone_doubleSort	chr7	141327391	141328570	1662	166.239	162.24	748	promoter-TSS (NM_027797)	-149	Tmem80
greenCone_doubleSort	chr12	85485682	85486496	1661	166.182	162.183	368	Intergenic	12188	Fos
greenCone_doubleSort	chr14	75283890	75284850	1661	166.162	162.163	406	promoter-TSS (NM_026083)	-3	Zc3h13
greenCone_doubleSort	chr19	45782600	45784105	1660	166.053	162.055	1066	promoter-TSS (NM_023799)	-62	Mgea5
greenCone_doubleSort	chr1	181143848	181144776	1660	166.037	162.04	418	promoter-TSS (NM_026171)	-108	Nvl
greenCone_doubleSort	chr7	128237745	128238808	1660	166.031	162.033	652	promoter-TSS (NM_177001)	-246	9130023H24Rik
greenCone_doubleSort	chr13	81657206	81658139	1660	166.03	162.032	467	promoter-TSS (NM_030257)	-133	Lysmd3
greenCone_doubleSort	chr1	171328808	171329758	1659	165.932	161.935	464	5' UTR (NM_001128609, exon 1 of 6)	138	Dedd
greenCone_doubleSort	chr2	132815714	132816482	1659	165.907	161.91	367	promoter-TSS (NM_175113)	-43	Mcm8
greenCone_doubleSort	chr5	27790917	27792059	1658	165.88	161.883	789	promoter-TSS (NM_018878)	62	Paxip1
greenCone_doubleSort	chr13	54589770	54590988	1658	165.838	161.841	397	promoter-TSS (NM_178605)	148	Higd2a
greenCone_doubleSort	chr9	85748774	85749875	1657	165.791	161.795	649	promoter-TSS (NM_001081282)	9	Ibtk
greenCone_doubleSort	chr1	91398073	91399177	1657	165.789	161.792	727	intron (NM_023343, intron 1 of 11)	158	Ilkap
greenCone_doubleSort	chr5	31240577	31241727	1657	165.78	161.784	247	intron (NM_147201, intron 1 of 17)	234	Nrbp1
greenCone_doubleSort	chr5	92137400	92138446	1656	165.682	161.687	370	promoter-TSS (NM_019490)	-15	Uso1
greenCone_doubleSort	chr11	21370479	21371537	1656	165.677	161.681	835	promoter-TSS (NM_139297)	259	Ugp2
greenCone_doubleSort	chr15	39943523	39944776	1656	165.674	161.679	544	promoter-TSS (NM_172814)	-393	Lrp12
greenCone_doubleSort	chr19	42128626	42129567	1656	165.621	161.626	492	promoter-TSS (NM_027106)	-104	Avpi1
greenCone_doubleSort	chr11	104468905	104469897	1655	165.548	161.554	586	Intergenic	-27110	Kansl1
greenCone_doubleSort	chr13	55189897	55190812	1655	165.531	161.537	500	Intergenic	-19427	Nsd1
greenCone_doubleSort	chr3	89101803	89102295	1654	165.49	161.496	236	promoter-TSS (NM_134469)	-82	Fdps
greenCone_doubleSort	chr2	160730915	160731877	1654	165.488	161.494	321	promoter-TSS (NM_021280)	86	Plcg1
greenCone_doubleSort	chr8	22060152	22060915	1654	165.48	161.486	486	promoter-TSS (NM_183142)	-187	Alg11
greenCone_doubleSort	chr6	48537148	48538216	1654	165.48	161.486	446	promoter-TSS (NR_130985)	113	Atp6v0e2
greenCone_doubleSort	chr1	166002214	166003651	1654	165.442	161.449	1235	promoter-TSS (NM_198932)	-299	Pou2f1
greenCone_doubleSort	chr13	93771316	93772586	1653	165.305	161.312	847	exon (NM_009712, exon 1 of 8)	272	Arsb
greenCone_doubleSort	chr7	118855183	118856236	1652	165.265	161.272	559	promoter-TSS (NM_001168220)	-65	Iqck
greenCone_doubleSort	chr14	76152108	76153106	1651	165.185	161.193	598	Intergenic	41716	Nufip1
greenCone_doubleSort	chr2	69205892	69206468	1651	165.173	161.181	372	promoter-TSS (NM_025565)	33	Spc25
greenCone_doubleSort	chr11	97187796	97188705	1651	165.135	161.143	347	promoter-TSS (NM_008379)	-359	Kpnb1
greenCone_doubleSort	chr9	55937677	55938602	1651	165.131	161.14	471	promoter-TSS (NM_001081341)	-25	Scaper
greenCone_doubleSort	chr9	61370317	61371557	1650	165.091	161.099	252	Intergenic	-1429	Tle3
greenCone_doubleSort	chr1	156473885	156474556	1650	165.059	161.068	439	5' UTR (NM_009230, exon 1 of 16)	107	Soat1
greenCone_doubleSort	chr5	135957410	135957975	1649	164.949	160.958	327	Intergenic	16783	Ssc4d
greenCone_doubleSort	chr11	63891593	63892236	1649	164.949	160.958	211	intron (NM_018805, intron 1 of 1)	30369	Hs3st3b1
greenCone_doubleSort	chr6	145746048	145746990	1649	164.946	160.956	698	Intergenic	-61864	Rassf8
greenCone_doubleSort	chr13	94284819	94285970	1649	164.928	160.938	629	promoter-TSS (NM_029153)	-114	Scamp1
greenCone_doubleSort	chr8	70839095	70840121	1649	164.924	160.934	629	5' UTR (NM_027560, exon 1 of 8)	112	Arrdc2
greenCone_doubleSort	chr1	155972771	155974137	1649	164.916	160.926	560	promoter-TSS (NM_001039184)	-199	Cep350
greenCone_doubleSort	chr16	10542663	10543362	1648	164.891	160.901	469	promoter-TSS (NM_021428)	41	Dexi
greenCone_doubleSort	chr2	26902694	26903330	1648	164.877	160.887	234	promoter-TSS (NM_009298)	-199	Surf6
greenCone_doubleSort	chr11	33162583	33163629	1648	164.857	160.868	620	promoter-TSS (NM_008722)	100	Npm1
greenCone_doubleSort	chr4	136285285	136286265	1648	164.841	160.851	205	promoter-TSS (NM_009557)	-294	Zfp46
greenCone_doubleSort	chr5	123014702	123015688	1648	164.841	160.851	252	5' UTR (NM_175423, exon 1 of 2)	121	Orai1
greenCone_doubleSort	chr9	35210772	35211340	1648	164.83	160.841	285	promoter-TSS (NM_026130)	-1	Foxred1
greenCone_doubleSort	chr17	79895216	79896413	1648	164.819	160.83	903	intron (NM_019717, intron 1 of 12)	308	Atl2
greenCone_doubleSort	chr6	49073303	49074418	1648	164.812	160.823	506	promoter-TSS (NM_029353)	66	Malsu1
greenCone_doubleSort	chr9	77910367	77911308	1646	164.659	160.671	347	Intergenic	-6527	Elovl5
greenCone_doubleSort	chr15	88861735	88862718	1646	164.602	160.614	367	promoter-TSS (NM_145478)	33	Pim3
greenCone_doubleSort	chr1	58392339	58393477	1645	164.561	160.574	741	promoter-TSS (NM_025824)	-228	Bzw1
greenCone_doubleSort	chr5	123749009	123749860	1645	164.561	160.574	509	promoter-TSS (NM_001042421)	-21	Rsrc2
greenCone_doubleSort	chr13	41015954	41016705	1644	164.495	160.508	301	promoter-TSS (NM_025387)	80	Tmem14c
greenCone_doubleSort	chr6	91116284	91117310	1644	164.483	160.497	674	promoter-TSS (NM_018815)	29	Nup210
greenCone_doubleSort	chr10	83648347	83648995	1644	164.468	160.481	383	promoter-TSS (NM_145220)	-7	Appl2
greenCone_doubleSort	chr4	129334764	129335746	1644	164.467	160.481	649	promoter-TSS (NM_025970)	115	Rbbp4
greenCone_doubleSort	chr19	21144606	21145281	1644	164.454	160.468	274	Intergenic	40234	4930554I06Rik
greenCone_doubleSort	chr8	47989618	47990843	1644	164.448	160.462	945	5' UTR (NM_133791, exon 1 of 23)	320	Wwc2
greenCone_doubleSort	chr16	18288840	18289643	1644	164.443	160.457	521	promoter-TSS (NM_033324)	-74	Dgcr8
greenCone_doubleSort	chr10	40141756	40142594	1644	164.443	160.457	581	promoter-TSS (NM_028247)	79	Slc16a10
greenCone_doubleSort	chr16	94568927	94570234	1643	164.394	160.408	601	promoter-TSS (NM_007890)	-625	Dyrk1a
greenCone_doubleSort	chr8	72492496	72493199	1643	164.377	160.391	353	promoter-TSS (NM_177766)	-234	Slc35e1
greenCone_doubleSort	chr14	20734169	20734860	1643	164.352	160.366	427	promoter-TSS (NM_010811)	47	Ndst2
greenCone_doubleSort	chr14	21848308	21849202	1642	164.3	160.314	621	intron (NM_026965, intron 1 of 6)	155	Comtd1
greenCone_doubleSort	chr5	38561223	38562184	1642	164.277	160.292	543	promoter-TSS (NM_011715)	-109	Wdr1
greenCone_doubleSort	chr5	72559237	72560067	1642	164.252	160.267	497	promoter-TSS (NM_133921)	-7	Nfxl1
greenCone_doubleSort	chr15	91048811	91050151	1641	164.197	160.212	1082	intron (NM_001109042, intron 1 of 32)	470	Kif21a
greenCone_doubleSort	chr11	100527578	100528431	1641	164.148	160.163	424	promoter-TSS (NM_134037)	-5	Acly
greenCone_doubleSort	chr3	88552626	88553242	1641	164.113	160.129	390	promoter-TSS (NM_031248)	-7	Lamtor2
greenCone_doubleSort	chr7	120835383	120836198	1640	164.079	160.095	203	Intergenic	-7040	Eef2k
greenCone_doubleSort	chr18	25168329	25169350	1640	164.018	160.034	381	promoter-TSS (NM_001004361)	37	Tpgs2
greenCone_doubleSort	chr11	103132556	103133532	1639	163.982	159.999	454	promoter-TSS (NM_027658)	-295	Hexim2
greenCone_doubleSort	chr14	21987329	21988638	1638	163.894	159.911	1102	5' UTR (NM_145459, exon 2 of 3)	1617	Zfp503
greenCone_doubleSort	chr8	25976339	25977128	1638	163.842	159.86	404	promoter-TSS (NM_029884)	10	Hgsnat
greenCone_doubleSort	chr7	141193776	141194506	1638	163.838	159.856	301	promoter-TSS (NM_008284)	11	Lrrc56
greenCone_doubleSort	chr19	29647737	29648637	1638	163.806	159.824	696	exon (NM_001081213, exon 1 of 15)	233	Ermp1
greenCone_doubleSort	chr4	11485443	11486342	1637	163.721	159.739	480	promoter-TSS (NM_001081183)	-65	1110037F02Rik
greenCone_doubleSort	chr5	129786780	129787697	1636	163.676	159.695	522	promoter-TSS (NM_133900)	14	Psph
greenCone_doubleSort	chr14	69805136	69805912	1636	163.636	159.655	547	promoter-TSS (NM_153514)	21	Rhobtb2
greenCone_doubleSort	chr12	112644301	112645220	1636	163.612	159.632	427	promoter-TSS (NM_013929)	-67	Siva1
greenCone_doubleSort	chr13	110394248	110395595	1635	163.594	159.614	732	promoter-TSS (NM_152804)	-122	Plk2
greenCone_doubleSort	chr2	164070564	164071412	1635	163.592	159.612	637	exon (NM_001291155, exon 1 of 7)	114	Tomm34
greenCone_doubleSort	chr5	137294250	137294920	1635	163.592	159.612	300	promoter-TSS (NM_027356)	-84	Ufsp1
greenCone_doubleSort	chr7	144914644	144915502	1635	163.582	159.602	421	promoter-TSS (NM_028184)	-121	Oraov1
greenCone_doubleSort	chr15	57891918	57892812	1635	163.557	159.577	630	promoter-TSS (NM_024207)	53	Derl1
greenCone_doubleSort	chr7	120634790	120635832	1634	163.487	159.508	379	exon (NM_025899, exon 1 of 14)	122	Uqcrc2
greenCone_doubleSort	chr6	34028932	34029970	1634	163.472	159.493	493	promoter-TSS (NM_028886)	3	Lrguk
greenCone_doubleSort	chr14	57571219	57571832	1634	163.459	159.48	392	promoter-TSS (NM_026526)	43	N6amt2
greenCone_doubleSort	chr11	62550365	62551904	1634	163.45	159.471	766	promoter-TSS (NM_011664)	-36	Ubb
greenCone_doubleSort	chr7	66214188	66215044	1634	163.441	159.462	521	Intergenic	105101	Chsy1
greenCone_doubleSort	chr3	152209620	152211241	1634	163.424	159.446	769	promoter-TSS (NM_057172)	-27	Fubp1
greenCone_doubleSort	chr13	92130771	92132160	1633	163.361	159.382	1079	Intergenic	-143424	Rasgrf2
greenCone_doubleSort	chr7	111028296	111029605	1633	163.359	159.38	646	promoter-TSS (NM_009431)	0	Ctr9
greenCone_doubleSort	chr2	69896982	69898694	1633	163.335	159.357	216	exon (NM_177783, exon 1 of 39)	592	Ubr3
greenCone_doubleSort	chr12	69361155	69361929	1633	163.314	159.336	395	Intergenic	-4366	Nemf
greenCone_doubleSort	chr19	41801544	41802377	1632	163.298	159.32	574	intron (NM_001163495, intron 1 of 10)	123	Arhgap19
greenCone_doubleSort	chr8	109692730	109693739	1632	163.275	159.298	601	promoter-TSS (NM_028018)	59	Ist1
greenCone_doubleSort	chr6	145722330	145723091	1632	163.265	159.288	496	Intergenic	-85672	Rassf8
greenCone_doubleSort	chr18	49755141	49756094	1632	163.237	159.259	518	promoter-TSS (NM_001170960)	-17	Dtwd2
greenCone_doubleSort	chr16	44347038	44347888	1631	163.2	159.223	345	promoter-TSS (NM_144550)	62	Spice1
greenCone_doubleSort	chr17	71729954	71731265	1631	163.191	159.214	908	TTS (NM_177087)	22275	BC027072
greenCone_doubleSort	chr2	44926720	44927826	1631	163.156	159.179	353	Intergenic	-65651	Gtdc1
greenCone_doubleSort	chr5	31192606	31193682	1631	163.134	159.157	560	promoter-TSS (NM_153680)	-5	Eif2b4
greenCone_doubleSort	chr12	100131701	100132398	1630	163.096	159.12	215	intron (NM_183155, intron 10 of 13)	19719	Psmc1
greenCone_doubleSort	chr2	91264768	91265479	1630	163.083	159.107	408	promoter-TSS (NM_023854)	9	Arfgap2
greenCone_doubleSort	chr9	31279909	31281385	1630	163.078	159.102	585	Intergenic	9246	Gm7244
greenCone_doubleSort	chr14	87140741	87141518	1630	163.049	159.073	561	promoter-TSS (NM_019670)	-16	Diaph3
greenCone_doubleSort	chr16	32246681	32247399	1629	162.927	158.952	448	promoter-TSS (NM_026898)	-15	Fbxo45
greenCone_doubleSort	chr15	89195952	89196851	1629	162.922	158.947	607	promoter-TSS (NM_027081)	72	Dennd6b
greenCone_doubleSort	chr4	70534393	70535481	1629	162.917	158.942	644	promoter-TSS (NM_172694)	-9	Megf9
greenCone_doubleSort	chr7	122066754	122067814	1628	162.888	158.913	370	promoter-TSS (NM_026140)	86	Ubfd1
greenCone_doubleSort	chr1	39535438	39536343	1628	162.876	158.901	236	promoter-TSS (NM_028043)	89	Cnot11
greenCone_doubleSort	chr11	96075471	96076243	1628	162.828	158.853	289	promoter-TSS (NM_007506)	-163	Atp5g1
greenCone_doubleSort	chr8	119840133	119840840	1628	162.819	158.845	481	promoter-TSS (NM_028071)	92	Cotl1
greenCone_doubleSort	chr6	38534584	38535389	1627	162.798	158.824	217	exon (NM_025363, exon 1 of 2)	126	1110001J03Rik
greenCone_doubleSort	chr9	101073331	101075037	1627	162.794	158.82	461	promoter-TSS (NM_001100451)	-578	Msl2
greenCone_doubleSort	chr3	58691354	58692670	1627	162.792	158.818	777	promoter-TSS (NR_045167)	376	Siah2
greenCone_doubleSort	chr7	141327391	141328570	1627	162.732	158.758	287	promoter-TSS (NM_027797)	-149	Tmem80
greenCone_doubleSort	chr4	129461115	129461904	1627	162.711	158.738	361	promoter-TSS (NM_133889)	-169	Bsdc1
greenCone_doubleSort	chr9	21927165	21927834	1626	162.693	158.719	329	promoter-TSS (NM_001164614)	29	Ccdc159
greenCone_doubleSort	chr12	81241066	81242123	1626	162.619	158.645	720	intron (NM_080440, intron 2 of 7)	75444	Mir3067
greenCone_doubleSort	chr8	34215280	34216397	1625	162.55	158.577	842	Intergenic	-49127	Mir6395
greenCone_doubleSort	chr5	41707487	41708703	1624	162.48	158.508	707	promoter-TSS (NR_132325)	84	Rab28
greenCone_doubleSort	chr13	43171067	43171818	1624	162.437	158.466	418	promoter-TSS (NM_001252640)	58	Tbc1d7
greenCone_doubleSort	chr8	123858972	123860123	1624	162.429	158.457	579	intron (NM_028536, intron 1 of 3)	661	Ccsap
greenCone_doubleSort	chr10	18055108	18055988	1624	162.423	158.452	406	promoter-TSS (NM_001111065)	-392	Reps1
greenCone_doubleSort	chr17	87974687	87975777	1624	162.419	158.447	287	exon (NM_010830, exon 1 of 10)	182	Msh6
greenCone_doubleSort	chr11	50291701	50292898	1623	162.382	158.411	723	promoter-TSS (NM_175334)	36	Maml1
greenCone_doubleSort	chr7	64872380	64873540	1623	162.339	158.368	661	promoter-TSS (NM_023239)	80	Ndnl2
greenCone_doubleSort	chr14	73524757	73525420	1622	162.287	158.317	187	exon (NM_172527, exon 3 of 5)	15040	Med4
greenCone_doubleSort	chr5	25759397	25760614	1622	162.286	158.315	543	promoter-TSS (NM_001004365)	33	Actr3b
greenCone_doubleSort	chr13	111724903	111726125	1622	162.285	158.314	881	Intergenic	39336	Mier3
greenCone_doubleSort	chr1	190452264	190453061	1622	162.256	158.286	414	Intergenic	-281983	Prox1
greenCone_doubleSort	chr1	92180077	92181098	1622	162.224	158.254	824	promoter-TSS (NM_207225)	-247	Hdac4
greenCone_doubleSort	chr1	64737376	64738463	1621	162.151	158.181	560	promoter-TSS (NM_022721)	-170	Fzd5
greenCone_doubleSort	chr5	30232169	30232999	1621	162.129	158.16	367	promoter-TSS (NM_027652)	-34	Ept1
greenCone_doubleSort	chr17	25727269	25727885	1621	162.122	158.153	286	promoter-TSS (NM_028009)	-162	Chtf18
greenCone_doubleSort	chr7	73537602	73538166	1620	162.095	158.126	323	intron (NM_001081345, intron 2 of 38)	3862	Chd2
greenCone_doubleSort	chr19	28010429	28012413	1620	162.037	158.069	1196	promoter-TSS (NM_011265)	-255	Rfx3
greenCone_doubleSort	chr12	99029819	99030478	1618	161.863	157.896	380	Intergenic	109537	Ttc8
greenCone_doubleSort	chr14	60264914	60265783	1618	161.833	157.866	277	exon (NM_144843, exon 1 of 14)	144	Mtmr6
greenCone_doubleSort	chr3	40949212	40950015	1617	161.786	157.819	374	Intergenic	-1017	Larp1b
greenCone_doubleSort	chr9	31029775	31031268	1617	161.786	157.819	576	promoter-TSS (NM_172765)	-122	Zbtb44
greenCone_doubleSort	chr2	114654348	114655279	1617	161.756	157.79	323	intron (NM_025675, intron 1 of 8)	114	Dph6
greenCone_doubleSort	chr19	29521814	29522818	1617	161.741	157.774	449	promoter-TSS (NM_001081319)	34	Ric1
greenCone_doubleSort	chr12	103388418	103389581	1617	161.74	157.773	238	intron (NM_026580, intron 1 of 5)	318	Otub2
greenCone_doubleSort	chr11	82328691	82329598	1616	161.664	157.698	351	Intergenic	-59755	Tmem132e
greenCone_doubleSort	chr9	40800422	40801591	1616	161.66	157.694	445	promoter-TSS (NM_031165)	-266	Hspa8
greenCone_doubleSort	chr4	106560583	106561535	1616	161.656	157.69	426	promoter-TSS (NM_053272)	21	Dhcr24
greenCone_doubleSort	chr4	131100299	131101212	1616	161.653	157.687	337	Intergenic	-90282	A930031H19Rik
greenCone_doubleSort	chr1	87803158	87804223	1615	161.556	157.591	579	promoter-TSS (NM_009118)	11	Sag
greenCone_doubleSort	chr4	151996024	151996913	1615	161.534	157.568	300	promoter-TSS (NM_172705)	-290	Phf13
greenCone_doubleSort	chr17	33810171	33810691	1615	161.517	157.552	250	promoter-TSS (NM_030697)	-92	Kank3
greenCone_doubleSort	chr17	74338337	74339455	1615	161.51	157.545	428	promoter-TSS (NM_001162870)	-91	Spast
greenCone_doubleSort	chr18	53175996	53177009	1614	161.497	157.532	307	intron (NM_026386, intron 1 of 14)	138	Snx2
greenCone_doubleSort	chr1	125100393	125101209	1614	161.478	157.514	379	Intergenic	334926	Actr3
greenCone_doubleSort	chr17	87265462	87266374	1614	161.407	157.442	537	promoter-TSS (NM_139295)	29	Mcfd2
greenCone_doubleSort	chr14	65149554	65150338	1613	161.321	157.358	458	Intergenic	-51840	Extl3
greenCone_doubleSort	chr3	127552852	127553740	1612	161.256	157.293	519	promoter-TSS (NM_138593)	53	Larp7
greenCone_doubleSort	chr5	97111276	97112002	1612	161.251	157.288	446	promoter-TSS (NM_198422)	-43	Paqr3
greenCone_doubleSort	chr5	127616880	127617768	1611	161.197	157.235	575	promoter-TSS (NM_133895)	68	Slc15a4
greenCone_doubleSort	chr10	18234624	18235587	1611	161.123	157.161	363	promoter-TSS (NM_144820)	-125	Ccdc28a
greenCone_doubleSort	chr10	91506993	91507691	1611	161.104	157.142	251	Intergenic	-335723	Tmpo
greenCone_doubleSort	chr17	57031406	57032376	1610	161.097	157.135	331	promoter-TSS (NM_010613)	-384	Khsrp
greenCone_doubleSort	chr12	55398490	55399184	1610	161.061	157.099	278	promoter-TSS (NM_011968)	12	Psma6
greenCone_doubleSort	chr9	108263252	108264568	1610	161.034	157.072	616	promoter-TSS (NM_001276482)	48	Dag1
greenCone_doubleSort	chr1	155416614	155417695	1609	161	157.038	879	intron (NM_011273, intron 1 of 14)	289	Xpr1
greenCone_doubleSort	chr11	50915639	50916521	1609	160.999	157.037	550	promoter-TSS (NM_001044698)	96	Zfp2
greenCone_doubleSort	chr1	190928172	190929322	1609	160.971	157.009	338	exon (NM_021421, exon 1 of 9)	242	Angel2
greenCone_doubleSort	chr9	64281354	64282013	1608	160.891	156.93	219	promoter-TSS (NM_025372)	77	Tipin
greenCone_doubleSort	chr12	102468762	102469416	1608	160.852	156.891	284	promoter-TSS (NM_013747)	-45	Golga5
greenCone_doubleSort	chr10	97312922	97313347	1608	160.83	156.869	241	Intergenic	-110343	Mir3966
greenCone_doubleSort	chr12	76556877	76557646	1607	160.702	156.742	417	intron (NM_153804, intron 1 of 18)	-9337	AI463170
greenCone_doubleSort	chr2	145934523	145935181	1606	160.692	156.733	238	promoter-TSS (NM_025820)	68	Cfap61
greenCone_doubleSort	chr11	104549995	104550954	1606	160.63	156.672	651	promoter-TSS (NM_010858)	145	Cdc27
greenCone_doubleSort	chr1	134092553	134093662	1606	160.613	156.654	554	Intergenic	-13953	Btg2
greenCone_doubleSort	chr8	25601374	25602411	1604	160.448	156.49	764	promoter-TSS (NM_001001735)	292	Whsc1l1
greenCone_doubleSort	chr9	120127360	120128096	1603	160.323	156.366	321	promoter-TSS (NM_011029)	-38	Rpsa
greenCone_doubleSort	chr11	68939450	68940146	1601	160.188	156.232	381	Intergenic	-12717	Odf4
greenCone_doubleSort	chr15	60824411	60825201	1601	160.172	156.216	547	5' UTR (NM_001162926, exon 1 of 2)	274	Fam84b
greenCone_doubleSort	chr8	92846558	92847903	1601	160.17	156.214	931	intron (NM_008610, intron 11 of 12)	-8119	Lpcat2
greenCone_doubleSort	chr7	97579336	97580610	1601	160.166	156.21	239	promoter-TSS (NM_001081267)	77	Rsf1
greenCone_doubleSort	chr7	143599398	143600466	1601	160.121	156.166	759	intron (NM_013742, intron 1 of 22)	158	Cars
greenCone_doubleSort	chr7	127260529	127261131	1601	160.1	156.145	241	promoter-TSS (NM_023203)	-163	Dctpp1
greenCone_doubleSort	chr17	26715939	26716741	1600	160.04	156.085	390	intron (NM_029870, intron 1 of 8)	690	Crebrf
greenCone_doubleSort	chr7	141221596	141222203	1600	160.033	156.078	283	promoter-TSS (NR_029793)	-407	Mir210
greenCone_doubleSort	chr6	66534898	66535774	1600	160.006	156.051	391	promoter-TSS (NM_019499)	-132	Mad2l1
greenCone_doubleSort	chr2	10079955	10080744	1599	159.978	156.023	556	promoter-TSS (NM_025280)	160	Atp5c1
greenCone_doubleSort	chr3	97657582	97658730	1599	159.92	155.966	555	promoter-TSS (NM_182997)	-56	Prkab2
greenCone_doubleSort	chr7	64392095	64393086	1599	159.92	155.966	201	promoter-TSS (NM_026483)	-180	Mcee
greenCone_doubleSort	chr2	32693827	32694520	1599	159.913	155.959	390	promoter-TSS (NM_010236)	1	Fpgs
greenCone_doubleSort	chr16	34690352	34691439	1599	159.905	155.951	267	intron (NM_172824, intron 1 of 12)	280	Ccdc14
greenCone_doubleSort	chr16	30977186	30978019	1597	159.798	155.845	198	intron (NM_198626, intron 3 of 3)	103829	Xxylt1
greenCone_doubleSort	chr5	139484201	139484937	1597	159.757	155.804	349	promoter-TSS (NM_001159908)	-78	Zfand2a
greenCone_doubleSort	chr17	34603372	34604503	1597	159.725	155.773	476	promoter-TSS (NM_019403)	-377	Rnf5
greenCone_doubleSort	chr8	46163055	46164066	1596	159.646	155.694	555	Intergenic	-5995	Cfap97
greenCone_doubleSort	chr18	77937990	77938770	1596	159.645	155.693	346	promoter-TSS (NM_001195633)	-87	Epg5
greenCone_doubleSort	chr1	153486782	153487955	1596	159.633	155.681	943	intron (NM_007842, intron 1 of 27)	291	Dhx9
greenCone_doubleSort	chr9	66974737	66975678	1596	159.63	155.678	737	exon (NM_030717, exon 1 of 6)	276	Lactb
greenCone_doubleSort	chr13	103773859	103774964	1595	159.593	155.641	735	Intergenic	-9830	Srek1
greenCone_doubleSort	chr15	103239265	103239682	1595	159.552	155.6	225	promoter-TSS (NR_104427)	342	Cbx5
greenCone_doubleSort	chr4	126753218	126754184	1595	159.543	155.592	249	promoter-TSS (NM_133886)	-69	AU040320
greenCone_doubleSort	chr4	132074771	132075704	1595	159.542	155.591	605	promoter-TSS (NM_001128607)	75	Epb41
greenCone_doubleSort	chr2	152830533	152831919	1595	159.522	155.571	893	promoter-TSS (NM_001289717)	502	Bcl2l1
greenCone_doubleSort	chr12	110446202	110447178	1595	159.507	155.556	390	promoter-TSS (NM_001135001)	-489	Ppp2r5c
greenCone_doubleSort	chr13	98262682	98263716	1594	159.484	155.533	431	promoter-TSS (NM_178918)	123	Ankra2
greenCone_doubleSort	chr6	56523782	56524837	1594	159.471	155.52	344	Intergenic	-154676	Pde1c
greenCone_doubleSort	chr6	52713508	52714533	1594	159.463	155.512	227	intron (NM_025816, intron 1 of 17)	292	Tax1bp1
greenCone_doubleSort	chr2	146855606	146856562	1593	159.369	155.419	234	intron (NM_001033298, intron 1 of 13)	195	Kiz
greenCone_doubleSort	chr14	76110518	76111412	1593	159.322	155.373	310	promoter-TSS (NM_013745)	74	Nufip1
greenCone_doubleSort	chr8	25753827	25754973	1593	159.322	155.373	562	promoter-TSS (NM_028102)	-120	Ddhd2
greenCone_doubleSort	chr9	102625692	102626894	1592	159.252	155.303	860	promoter-TSS (NM_001301689)	-3	Anapc13
greenCone_doubleSort	chr16	5049618	5050700	1592	159.238	155.289	363	promoter-TSS (NM_028720)	91	Ubn1
greenCone_doubleSort	chr8	124520487	124521113	1592	159.207	155.258	239	promoter-TSS (NM_029746)	33	Cog2
greenCone_doubleSort	chr8	111853847	111854594	1592	159.204	155.255	529	promoter-TSS (NM_011801)	89	Cfdp1
greenCone_doubleSort	chr12	110888951	110889755	1591	159.172	155.223	270	promoter-TSS (NM_026048)	89	Tecpr2
greenCone_doubleSort	chr18	53245179	53246110	1590	159.075	155.127	456	promoter-TSS (NM_029394)	-17	Snx24
greenCone_doubleSort	chr1	136414920	136415776	1590	159.037	155.089	328	promoter-TSS (NM_026500)	77	Ddx59
greenCone_doubleSort	chr13	23683561	23684960	1590	159.014	155.067	511	promoter-TSS (NM_001290380)	62	Hist1h2bc
greenCone_doubleSort	chr7	140116116	140116953	1590	159.013	155.066	357	promoter-TSS (NM_053119)	-112	Echs1
greenCone_doubleSort	chr11	106216042	106217128	1589	158.984	155.036	429	promoter-TSS (NM_026009)	-218	Ccdc47
greenCone_doubleSort	chr4	135494091	135495074	1589	158.938	154.991	546	promoter-TSS (NM_028995)	-79	Nipal3
greenCone_doubleSort	chr11	78535950	78536686	1589	158.937	154.99	341	promoter-TSS (NM_018854)	-58	Tnfaip1
greenCone_doubleSort	chr13	55444546	55445734	1589	158.904	154.957	595	promoter-TSS (NM_001286066)	68	Grk6
greenCone_doubleSort	chr12	111537642	111538867	1588	158.844	154.897	419	intron (NM_173363, intron 1 of 11)	154	Eif5
greenCone_doubleSort	chr9	30234418	30235091	1588	158.843	154.897	287	Intergenic	-192574	Snx19
greenCone_doubleSort	chr4	107127977	107129019	1588	158.839	154.893	469	Intergenic	31607	Cdcp2
greenCone_doubleSort	chr9	101250985	101252239	1588	158.812	154.866	578	intron (NM_001161362, intron 1 of 13)	220	Ppp2r3a
greenCone_doubleSort	chr3	35753767	35754793	1587	158.778	154.832	319	5' UTR (NM_029570, exon 1 of 30)	142	Atp11b
greenCone_doubleSort	chr9	80164325	80165399	1587	158.728	154.782	670	promoter-TSS (NM_001039546)	-172	Myo6
greenCone_doubleSort	chr17	31855487	31856392	1586	158.697	154.752	468	promoter-TSS (NM_010831)	-148	Sik1
greenCone_doubleSort	chr1	167802609	167803392	1586	158.669	154.724	561	intron (NM_033652, intron 3 of 7)	113443	Lmx1a
greenCone_doubleSort	chr8	57487005	57488176	1586	158.615	154.67	922	promoter-TSS (NR_126555)	269	Sap30
greenCone_doubleSort	chr2	39190190	39191111	1585	158.554	154.609	638	promoter-TSS (NM_178778)	79	Scai
greenCone_doubleSort	chr7	111028296	111029605	1585	158.553	154.609	403	promoter-TSS (NM_009431)	0	Ctr9
greenCone_doubleSort	chr3	97767498	97768494	1585	158.551	154.607	513	promoter-TSS (NM_178080)	18	Pde4dip
greenCone_doubleSort	chr13	54955288	54956530	1584	158.413	154.47	912	intron (NM_001311128, intron 1 of 14)	6477	Unc5a
greenCone_doubleSort	chr9	40800422	40801591	1584	158.402	154.458	716	promoter-TSS (NM_031165)	-266	Hspa8
greenCone_doubleSort	chr11	59662146	59662867	1583	158.364	154.421	248	promoter-TSS (NM_012027)	12	Mprip
greenCone_doubleSort	chr2	157737131	157737730	1582	158.3	154.357	224	promoter-TSS (NM_025680)	30	Ctnnbl1
greenCone_doubleSort	chr4	14826092	14826826	1582	158.238	154.296	442	exon (NM_152812, exon 1 of 7)	128	Otud6b
greenCone_doubleSort	chr2	154656692	154657233	1582	158.226	154.284	265	promoter-TSS (NM_029362)	-63	Chmp4b
greenCone_doubleSort	chr3	146107903	146108508	1581	158.19	154.248	237	promoter-TSS (NM_172864)	-170	Wdr63
greenCone_doubleSort	chr6	30509287	30510104	1581	158.173	154.231	497	promoter-TSS (NM_178625)	87	Tmem209
greenCone_doubleSort	chr2	180024279	180025216	1581	158.164	154.223	526	promoter-TSS (NM_177727)	-239	Lsm14b
greenCone_doubleSort	chr11	113683232	113684759	1581	158.142	154.201	880	promoter-TSS (NM_177777)	155	Fam104a
greenCone_doubleSort	chr1	72243623	72244483	1581	158.119	154.178	313	Intergenic	-31746	Mreg
greenCone_doubleSort	chr4	130519997	130520790	1580	158.085	154.144	404	Intergenic	53642	Nkain1
greenCone_doubleSort	chr13	48260541	48261250	1580	158.062	154.121	387	promoter-TSS (NM_031166)	-531	Id4
greenCone_doubleSort	chr1	131097381	131098107	1580	158.023	154.082	504	promoter-TSS (NM_008551)	99	Mapkapk2
greenCone_doubleSort	chr3	36150820	36151717	1579	157.928	153.988	209	intron (NM_001101478, intron 1 of 3)	189	D3Ertd254e
greenCone_doubleSort	chr7	119023212	119024309	1578	157.872	153.933	678	Intergenic	-28550	Gprc5b
greenCone_doubleSort	chr13	55444546	55445734	1577	157.754	153.815	519	promoter-TSS (NM_001286066)	68	Grk6
greenCone_doubleSort	chr13	51846370	51847359	1577	157.742	153.804	214	intron (NM_011817, intron 1 of 3)	190	Gadd45g
greenCone_doubleSort	chr9	103304606	103305516	1576	157.673	153.735	526	promoter-TSS (NM_176979)	-266	Topbp1
greenCone_doubleSort	chr11	29172350	29173673	1576	157.616	153.678	485	5' UTR (NM_134034, exon 1 of 16)	105	Smek2
greenCone_doubleSort	chr8	125733847	125734879	1575	157.556	153.618	348	intron (NM_025636, intron 1 of 4)	160	Ntpcr
greenCone_doubleSort	chr15	74217813	74218692	1575	157.53	153.592	493	Intergenic	-297943	Adgrb1
greenCone_doubleSort	chr1	161968782	161969556	1574	157.496	153.559	376	promoter-TSS (NM_001039045)	-19	Pigc
greenCone_doubleSort	chr3	28176027	28176951	1574	157.464	153.527	519	Intergenic	-86725	Tnik
greenCone_doubleSort	chr2	166786406	166787164	1574	157.451	153.514	421	Intergenic	-6982	Trp53rkb
greenCone_doubleSort	chr9	122293913	122295007	1574	157.437	153.5	580	promoter-TSS (NM_001271873)	-37	Ano10
greenCone_doubleSort	chr3	130709084	130709899	1574	157.415	153.479	326	promoter-TSS (NM_025509)	-48	Ostc
greenCone_doubleSort	chr19	28990145	28991137	1574	157.415	153.478	252	exon (NM_025950, exon 1 of 7)	289	Cdc37l1
greenCone_doubleSort	chrX	102118944	102119729	1574	157.412	153.476	352	promoter-TSS (NM_027181)	-128	Pin4
greenCone_doubleSort	chr10	128695860	128696795	1573	157.368	153.432	558	promoter-TSS (NM_177411)	-60	Rab5b
greenCone_doubleSort	chr3	129724966	129725638	1573	157.366	153.43	439	promoter-TSS (NM_001310737)	-216	Egf
greenCone_doubleSort	chr11	54112789	54113885	1573	157.347	153.411	278	intron (NM_001136076, intron 5 of 15)	12413	P4ha2
greenCone_doubleSort	chr6	8208964	8209827	1573	157.345	153.409	266	5' UTR (NM_145374, exon 1 of 12)	169	Mios
greenCone_doubleSort	chr8	127330747	127331266	1572	157.24	153.304	249	intron (NM_001309391, intron 5 of 24)	31355	Pard3
greenCone_doubleSort	chr9	122351271	122352272	1571	157.193	153.259	443	5' UTR (NM_026179, exon 1 of 7)	156	Abhd5
greenCone_doubleSort	chr7	135716136	135716869	1571	157.156	153.221	480	promoter-TSS (NM_001081117)	-124	Mki67
greenCone_doubleSort	chr1	119912974	119913585	1571	157.11	153.176	241	promoter-TSS (NM_175106)	-112	Tmem177
greenCone_doubleSort	chr14	65097400	65098473	1570	157.054	153.12	755	intron (NM_018788, intron 1 of 6)	169	Extl3
greenCone_doubleSort	chr17	71001886	71002983	1570	157.052	153.119	686	promoter-TSS (NM_026064)	98	Myl12a
greenCone_doubleSort	chr3	146450242	146450968	1570	157.048	153.115	212	exon (NM_028836, exon 1 of 6)	138	Ctbs
greenCone_doubleSort	chr17	26972822	26973496	1570	157.017	153.084	287	promoter-TSS (NM_001005916)	-20	Zbtb9
greenCone_doubleSort	chr3	27710006	27711526	1569	156.978	153.044	1319	promoter-TSS (NM_173182)	-327	Fndc3b
greenCone_doubleSort	chr1	178368639	178369728	1569	156.961	153.028	432	Intergenic	-31400	Hnrnpu
greenCone_doubleSort	chr14	31128556	31129271	1569	156.956	153.023	457	promoter-TSS (NM_001308466)	16	Smim4
greenCone_doubleSort	chr4	151108104	151108814	1568	156.9	152.967	456	intron (NM_001081557, intron 11 of 23)	18889	Gm13090
greenCone_doubleSort	chr3	52046836	52047435	1568	156.818	152.886	250	intron (NM_001004176, intron 1 of 4)	57870	Maml3
[truncated: 34,017 more rows]

## Sheet: greenCone_singleSort
Dataset S2: Annotated ATAC-seq peaks
Cell type	Chromosome	Start	Stop	Peak score	-log(p-value)	-log(adjusted p-value)	Summit	Annotation	Distance to nearest TSS	Nearest Gene
greenCone_singleSort	chr8	91133602	91134550	8835	883.542	876.015	564	promoter-TSS (NM_001302268)	-49	Aktip
greenCone_singleSort	chr14	119007165	119008001	8705	870.575	863.251	424	intron (NM_001081252, intron 33 of 38)	69651	Dnajc3
greenCone_singleSort	chr5	36988777	36989595	8636	863.642	856.44	305	promoter-TSS (NM_011716)	-204	Wfs1
greenCone_singleSort	chr7	110061009	110062270	8566	856.623	849.544	541	promoter-TSS (NM_009281)	-62	Zfp143
greenCone_singleSort	chr1	74284380	74285198	8480	848.044	841.106	458	promoter-TSS (NM_001039509)	-51	Aamp
[truncated: 42,680 more rows]

## Sheet: blueCone
Dataset S2: Annotated ATAC-seq peaks
[truncated: 41,347 more rows]
