# Supplementary material for: Cell Type-Specific Epigenomic Analysis Reveals a Uniquely Closed Chromatin Architecture in Mouse Rod Photoreceptors
Source: Sci Rep. 2017 Mar 3;7:43184. doi: 10.1038/srep43184 (PMC5335693; doi:10.1038/srep43184)
Supplement: Supplementary Table S3 [file srep43184-s4.xls]

## Sheet: Sheet1
Supplementary Table S3: Overlap between photoreceptor ATAC-seq and additional whole-retina epignomic datasets
Cell type or tissue	Genotype	Assay	Total peaks	Peaks overlapping whole retina DNase-seq peaks	Peaks overlapping whole retina CRX ChIP-seq (WT) peaks	Peaks overlapping whole retina CRX ChIP-seq (Nrl-/-) peaks	Peaks overlapping whole retina NRL ChIP-seq peaks
Rod	Nrl-eGFP	ATAC-seq	24367	23534	5496	2547	1701
Green cone (double-sorted)	Opn1mw-GFP	ATAC-seq	30772	25094	4925	3106	1431
Green cone (single-sorted)	Opn1mw-GFP	ATAC-seq	35654	28990	5476	3344	1683
Blue cone	Nrl-eGFP;Nrl-/-	ATAC-seq	34628	28826	5247	3368	1559
Whole retina	WT	DNase-seq	51697	51697	5470	2857	1703
Whole retina	WT	CRX ChIP-seq	5643	5470	5643	1981	1380
Whole retina	Nrl-/-	CRX ChIP-seq	3537	2857	1981	3537	827
Whole retina	WT	NRL ChIP-seq	1795	1703	1380	827	1795
