# Supplementary material for: Cell Type-Specific Epigenomic Analysis Reveals a Uniquely Closed Chromatin Architecture in Mouse Rod Photoreceptors
Source: Sci Rep. 2017 Mar 3;7:43184. doi: 10.1038/srep43184 (PMC5335693; doi:10.1038/srep43184)
Supplement: Supplementary Table S4 [file srep43184-s5.xls]

## Sheet: Sheet1
Supplementary Table S4: Datasets and accessions
Assay	Cell type or tissue	Age	Genotype	Biological replicate	Database	Accession	Production lab
RNA-seq	rods	8W	Nrl-eGFP	1	GEO	GSM2199340	Corbo
RNA-seq	rods	8W	Nrl-eGFP	2	GEO	GSM2199341	Corbo
RNA-seq	rods	8W	Nrl-eGFP	3	GEO	GSM2199342	Corbo
RNA-seq	Nrl-/- photoreceptors	8W	Nrl-eGFP;Nrl-/-	1	GEO	GSM2199343	Corbo
RNA-seq	Nrl-/- photoreceptors	8W	Nrl-eGFP;Nrl-/-	2	GEO	GSM2199344	Corbo
RNA-seq	Nrl-/- photoreceptors	8W	Nrl-eGFP;Nrl-/-	3	GEO	GSM2199345	Corbo
ATAC-seq	rods	8W	Nrl-eGFP	1	GEO	GSM2199332	Corbo
ATAC-seq	rods	8W	Nrl-eGFP	2	GEO	GSM2199333	Corbo
ATAC-seq	green cones, single-sorted	8W	Opn1mw-GFP	1	GEO	GSM2199334	Corbo
ATAC-seq	green cones, single-sorted	8W	Opn1mw-GFP	2	GEO	GSM2199335	Corbo
ATAC-seq	green cones, double-sorted	8W	Opn1mw-GFP	1	GEO	GSM2199336	Corbo
ATAC-seq	green cones, double-sorted	8W	Opn1mw-GFP	2	GEO	GSM2199337	Corbo
ATAC-seq	Nrl-/- photoreceptors	8W	Nrl-eGFP;Nrl-/-	1	GEO	GSM2199338	Corbo
ATAC-seq	Nrl-/- photoreceptors	8W	Nrl-eGFP;Nrl-/-	2	GEO	GSM2199339	Corbo
ATAC-seq	pre-B cells	6W-12W	Brd1wmut	1	GEO	GSM1545325	Clark
ATAC-seq	pre-B cells	6W-12W	Brd1wmut	2	GEO	GSM1545326	Clark
ATAC-seq	pre-B cells	6W-12W	WT	1	GEO	GSM1545327	Clark
ATAC-seq	pre-B cells	6W-12W	WT	2	GEO	GSM1545328	Clark
ATAC-seq	activated B cells	NA	Blimp1-GFP/+; Cd23Cre/+	1	GEO	GSM1843335	Busslinger
ATAC-seq	activated B cells	NA	Blimp1-GFP/+; Cd23Cre/+	2	GEO	GSM1843336	Busslinger
ATAC-seq	plasmablasts	NA	WT	1	GEO	GSM1843337	Busslinger
ATAC-seq	plasmablasts	NA	WT	2	GEO	GSM1843338	Busslinger
ATAC-seq	PV neurons	8W-11W	PV-cre; R26-LSL-CAG-Sun1-GFP-myc	1	GEO	GSM1541966	Nathans
ATAC-seq	PV neurons	8W-11W	PV-cre; R26-LSL-CAG-Sun1-GFP-myc	2	GEO	GSM1541967	Nathans
ATAC-seq	VIP neurons	8W-11W	VIP-cre; R26-LSL-CAG-Sun1-GFP-myc	1	GEO	GSM1541968	Nathans
ATAC-seq	VIP neurons	8W-11W	VIP-cre; R26-LSL-CAG-Sun1-GFP-myc	2	GEO	GSM1541969	Nathans
ATAC-seq	excitatory neurons	8W-11W	Camk2a-cre; R26-LSL-CAG-Sun1-GFP-myc	1	GEO	GSM1541970	Nathans
ATAC-seq	excitatory neurons	8W-11W	Camk2a-cre; R26-LSL-CAG-Sun1-GFP-myc	2	GEO	GSM1541971	Nathans
DNase-seq	whole retina	P1	WT	1	ENCODE	ENCSR000CNV	Stamatoyannopoulos
DNase-seq	whole retina	P7	WT	1	ENCODE	ENCSR000CNU	Stamatoyannopoulos
DNase-seq	whole retina	8W	WT	1	ENCODE	ENCSR000CNW	Stamatoyannopoulos
DNase-seq	3134	NA	WT	1	ENCODE	ENCSR000CMJ	Stamatoyannopoulos
DNase-seq	3134	NA	WT	2	ENCODE	ENCSR000CMJ	Stamatoyannopoulos
DNase-seq	3T3-L1	NA	WT	1	ENCODE	ENCSR687EAW	Stamatoyannopoulos
DNase-seq	3T3-L1	NA	WT	2	ENCODE	ENCSR687EAW	Stamatoyannopoulos
DNase-seq	416B	NA	WT	1	ENCODE	ENCSR000CMK	Stamatoyannopoulos
DNase-seq	416B	NA	WT	2	ENCODE	ENCSR000CMK	Stamatoyannopoulos
DNase-seq	A20	NA	WT	1	ENCODE	ENCSR000CML	Stamatoyannopoulos
DNase-seq	A20	NA	WT	2	ENCODE	ENCSR000CML	Stamatoyannopoulos
DNase-seq	AML	NA	WT	1	ENCODE	ENCSR855ASN	Stamatoyannopoulos
DNase-seq	AML	NA	WT	2	ENCODE	ENCSR855ASN	Stamatoyannopoulos
DNase-seq	brain	E14.5	WT	1	ENCODE	ENCSR000COE	Stamatoyannopoulos
DNase-seq	brain	E14.5	WT	2	ENCODE	ENCSR000COE	Stamatoyannopoulos
DNase-seq	brain	E18.5	WT	1	ENCODE	ENCSR000COG	Stamatoyannopoulos
DNase-seq	brain	E18.5	WT	2	ENCODE	ENCSR000COG	Stamatoyannopoulos
DNase-seq	brain	8W	WT	1	ENCODE	ENCSR000COF	Stamatoyannopoulos
DNase-seq	brain	8W	WT	2	ENCODE	ENCSR000COF	Stamatoyannopoulos
DNase-seq	CD4-positive, CD25-positive, alpha-beta regulatory T cell	8W	WT	1	ENCODE	ENCSR000COC	Stamatoyannopoulos
DNase-seq	CD4-positive, CD25-positive, alpha-beta regulatory T cell	8W	WT	2	ENCODE	ENCSR000COC	Stamatoyannopoulos
DNase-seq	CD4-positive helper T cell	8W	WT	1	ENCODE	ENCSR000COA	Stamatoyannopoulos
DNase-seq	CD4-positive helper T cell	8W	WT	2	ENCODE	ENCSR000COA	Stamatoyannopoulos
DNase-seq	cerebellum	8W	WT	1	ENCODE	ENCSR000CMO	Stamatoyannopoulos
DNase-seq	cerebellum	8W	WT	2	ENCODE	ENCSR000CMO	Stamatoyannopoulos
DNase-seq	CH12.LX	8W	WT	1	ENCODE	ENCSR000CMQ	Stamatoyannopoulos
DNase-seq	CH12.LX	8W	WT	2	ENCODE	ENCSR000CMQ	Stamatoyannopoulos
DNase-seq	craniofacial tissue	E11.5	WT	1	ENCODE	ENCSR196VDE	Stamatoyannopoulos
DNase-seq	craniofacial tissue	E11.5	WT	2	ENCODE	ENCSR196VDE	Stamatoyannopoulos
DNase-seq	craniofacial tissue	E14.5	WT	1	ENCODE	ENCBS249FSZ	Stamatoyannopoulos
DNase-seq	craniofacial tissue	E14.5	WT	2	ENCODE	ENCBS249FSZ	Stamatoyannopoulos
DNase-seq	embryo	E10.5	WT	1	ENCODE	ENCSR172RHR	Stamatoyannopoulos
DNase-seq	embryo	E10.5	WT	2	ENCODE	ENCSR172RHR	Stamatoyannopoulos
DNase-seq	embryo	E11	WT	1	ENCODE	ENCSR774TQO	Stamatoyannopoulos
DNase-seq	embryo	E11	WT	2	ENCODE	ENCSR774TQO	Stamatoyannopoulos
DNase-seq	embryoid body	E11.5	WT	1	ENCODE	ENCSR000CND	Stamatoyannopoulos
DNase-seq	embryoid body	E11.5	WT	2	ENCODE	ENCSR000CND	Stamatoyannopoulos
DNase-seq	erythroblast	NA	WT	1	ENCODE	ENCSR000CNQ	Stamatoyannopoulos
DNase-seq	erythroblast	NA	WT	2	ENCODE	ENCSR000CNQ	Stamatoyannopoulos
DNase-seq	ES-CJ7	NA	WT	1	ENCODE	ENCSR000CMV	Stamatoyannopoulos
DNase-seq	ES-CJ7	NA	WT	2	ENCODE	ENCSR000CMV	Stamatoyannopoulos
DNase-seq	ES-E14	NA	WT	1	ENCODE	ENCSR000CMW	Stamatoyannopoulos
DNase-seq	ES-E14	NA	WT	2	ENCODE	ENCSR000CMW	Stamatoyannopoulos
DNase-seq	fat pad	8W	WT	1	ENCODE	ENCSR000CMZ	Stamatoyannopoulos
DNase-seq	fat pad	8W	WT	2	ENCODE	ENCSR000CMZ	Stamatoyannopoulos
DNase-seq	fibroblast	8W	WT	1	ENCODE	ENCSR000CNA	Stamatoyannopoulos
DNase-seq	fibroblast	8W	WT	2	ENCODE	ENCSR000CNA	Stamatoyannopoulos
DNase-seq	forebrain	E14.5	WT	1	ENCODE	ENCSR337EDG	Stamatoyannopoulos
DNase-seq	forebrain	E14.5	WT	2	ENCODE	ENCSR337EDG	Stamatoyannopoulos
DNase-seq	forelimb bud	E11.5	WT	1	ENCODE	ENCSR000CNB	Stamatoyannopoulos
DNase-seq	forelimb bud	E11.5	WT	2	ENCODE	ENCSR000CNB	Stamatoyannopoulos
DNase-seq	gonadal fat pad	8W	WT	1	ENCODE	ENCSR000CNC	Stamatoyannopoulos
DNase-seq	gonadal fat pad	8W	WT	2	ENCODE	ENCSR000CNC	Stamatoyannopoulos
DNase-seq	hindbrain	E11.5	WT	1	ENCODE	ENCSR358ESL	Stamatoyannopoulos
DNase-seq	hindbrain	E11.5	WT	2	ENCODE	ENCSR358ESL	Stamatoyannopoulos
DNase-seq	hindbrain	E14.5	WT	1	ENCODE	ENCSR179PIH	Stamatoyannopoulos
DNase-seq	hindbrain	E14.5	WT	2	ENCODE	ENCSR179PIH	Stamatoyannopoulos
DNase-seq	hindbrain	P0	WT	1	ENCODE	ENCSR469VGZ	Stamatoyannopoulos
DNase-seq	hindbrain	P0	WT	2	ENCODE	ENCSR469VGZ	Stamatoyannopoulos
DNase-seq	hindbrain	E11.5	WT	1	ENCODE	ENCSR000CNF	Stamatoyannopoulos
DNase-seq	hindbrain	E11.5	WT	2	ENCODE	ENCSR000CNF	Stamatoyannopoulos
DNase-seq	induced T-regulatory cell	8W	WT	1	ENCODE	ENCSR000COD	Stamatoyannopoulos
DNase-seq	induced T-regulatory cell	8W	WT	2	ENCODE	ENCSR000COD	Stamatoyannopoulos
DNase-seq	kidney	8W	WT	1	ENCODE	ENCSR000CNG	Stamatoyannopoulos
DNase-seq	kidney	8W	WT	2	ENCODE	ENCSR000CNG	Stamatoyannopoulos
DNase-seq	large intestine	8W	WT	1	ENCODE	ENCSR000CNH	Stamatoyannopoulos
DNase-seq	large intestine	8W	WT	2	ENCODE	ENCSR000CNH	Stamatoyannopoulos
DNase-seq	limb	E11.5	WT	1	ENCODE	ENCSR661HDP	Stamatoyannopoulos
DNase-seq	limb	E11.5	WT	2	ENCODE	ENCSR661HDP	Stamatoyannopoulos
DNase-seq	limb	E14.5	WT	1	ENCODE	ENCSR636NXY	Stamatoyannopoulos
DNase-seq	limb	E14.5	WT	2	ENCODE	ENCSR636NXY	Stamatoyannopoulos
DNase-seq	liver	E14.5	WT	1	ENCODE	ENCSR000CNL	Stamatoyannopoulos
DNase-seq	liver	E14.5	WT	2	ENCODE	ENCSR000CNL	Stamatoyannopoulos
DNase-seq	liver	8W	WT	1	ENCODE	ENCSR000CNI	Stamatoyannopoulos
DNase-seq	liver	8W	WT	2	ENCODE	ENCSR000CNI	Stamatoyannopoulos
DNase-seq	lung	8W	WT	1	ENCODE	ENCSR000CNM	Stamatoyannopoulos
DNase-seq	lung	8W	WT	2	ENCODE	ENCSR000CNM	Stamatoyannopoulos
DNase-seq	MEL	NA	WT	1	ENCODE	ENCSR000CNN	Stamatoyannopoulos
DNase-seq	MEL	NA	WT	2	ENCODE	ENCSR000CNN	Stamatoyannopoulos
DNase-seq	MEL-GATA-1-ER	NA	WT	1	ENCODE	ENCSR000CNP	Stamatoyannopoulos
DNase-seq	MEL-GATA-1-ER	NA	WT	2	ENCODE	ENCSR000CNP	Stamatoyannopoulos
DNase-seq	mesoderm	E11.5	WT	1	ENCODE	ENCSR000CNO	Stamatoyannopoulos
DNase-seq	mesoderm	E11.5	WT	2	ENCODE	ENCSR000CNO	Stamatoyannopoulos
DNase-seq	midbrain	E11.5	WT	1	ENCODE	ENCSR292QBA	Stamatoyannopoulos
DNase-seq	midbrain	E11.5	WT	2	ENCODE	ENCSR292QBA	Stamatoyannopoulos
DNase-seq	midbrain	E14.5	WT	1	ENCODE	ENCSR367FCW	Stamatoyannopoulos
DNase-seq	midbrain	E14.5	WT	2	ENCODE	ENCSR367FCW	Stamatoyannopoulos
DNase-seq	midbrain	P0	WT	1	ENCODE	ENCSR767AJS	Stamatoyannopoulos
DNase-seq	midbrain	P0	WT	2	ENCODE	ENCSR767AJS	Stamatoyannopoulos
DNase-seq	Muller cell	NA	WT	1	ENCODE	ENCSR666HFH	Stamatoyannopoulos
DNase-seq	Muller cell	NA	WT	2	ENCODE	ENCSR666HFH	Stamatoyannopoulos
DNase-seq	naive thymus-derived CD4-positive, alpha-beta T cell	8W	WT	1	ENCODE	ENCSR000CNZ	Stamatoyannopoulos
DNase-seq	naive thymus-derived CD4-positive, alpha-beta T cell	8W	WT	2	ENCODE	ENCSR000CNZ	Stamatoyannopoulos
DNase-seq	neural tube	E11.5	WT	1	ENCODE	ENCSR312QVY	Stamatoyannopoulos
DNase-seq	neural tube	E11.5	WT	2	ENCODE	ENCSR312QVY	Stamatoyannopoulos
DNase-seq	NIH3T3	NA	WT	1	ENCODE	ENCSR000CNS	Stamatoyannopoulos
DNase-seq	NIH3T3	NA	WT	2	ENCODE	ENCSR000CNS	Stamatoyannopoulos
DNase-seq	Patski	NA	WT	1	ENCODE	ENCSR000CNT	Stamatoyannopoulos
DNase-seq	Patski	NA	WT	2	ENCODE	ENCSR000CNT	Stamatoyannopoulos
DNase-seq	whole retina	E14.5	WT	1	ENCODE	ENCSR488VEQ	Stamatoyannopoulos
DNase-seq	whole retina	E14.5	WT	2	ENCODE	ENCSR488VEQ	Stamatoyannopoulos
DNase-seq	skeletal muscle tissue	8W	WT	1	ENCODE	ENCSR000CNX	Stamatoyannopoulos
DNase-seq	skeletal muscle tissue	8W	WT	2	ENCODE	ENCSR000CNX	Stamatoyannopoulos
DNase-seq	spleen	8W	WT	1	ENCODE	ENCSR000CNY	Stamatoyannopoulos
DNase-seq	spleen	8W	WT	2	ENCODE	ENCSR000CNY	Stamatoyannopoulos
DNase-seq	splenic B cell	8W	WT	1	ENCODE	ENCSR000CMN	Stamatoyannopoulos
DNase-seq	splenic B cell	8W	WT	2	ENCODE	ENCSR000CMN	Stamatoyannopoulos
DNase-seq	telencephalon	8W	WT	1	ENCODE	ENCSR000CLJ	Stamatoyannopoulos
DNase-seq	telencephalon	8W	WT	2	ENCODE	ENCSR000CLJ	Stamatoyannopoulos
DNase-seq	thymus	8W	WT	1	ENCODE	ENCSR000COB	Stamatoyannopoulos
DNase-seq	thymus	8W	WT	2	ENCODE	ENCSR000COB	Stamatoyannopoulos
DNase-seq	thymus	P0	WT	1	ENCODE	ENCSR935RRY	Stamatoyannopoulos
DNase-seq	thymus	P0	WT	2	ENCODE	ENCSR935RRY	Stamatoyannopoulos
DNase-seq	WW6	NA	WT	1	ENCODE	ENCSR000CMY	Stamatoyannopoulos
DNase-seq	WW6	NA	WT	2	ENCODE	ENCSR000CMY	Stamatoyannopoulos
DNase-seq	ZHBTc4-mESC	NA	WT	1	ENCODE	ENCSR000COH	Stamatoyannopoulos
DNase-seq	ZHBTc4-mESC	NA	WT	2	ENCODE	ENCSR000COH	Stamatoyannopoulos
CRX ChIP-seq	Whole retina	8W	WT	1	GEO	GSM499736	Corbo
CRX ChIP-seq	Whole retina	8W	WT	2	GEO	GSM499737	Corbo
IGG ChIP-seq	Whole retina	8W	WT	1	GEO	GSM499738	Corbo
CRX ChIP-seq	Whole retina	8W	Nrl-/-	1	GEO	GSM499739	Corbo
CRX ChIP-seq	Whole retina	8W	Nrl-/-	2	GEO	GSM499741	Corbo
IGG ChIP-seq	Whole retina	8W	Nrl-/-	1	GEO	GSM499740	Corbo
IGG ChIP-seq	Whole retina	8W	Nrl-/-	2	GEO	GSM499742	Corbo
NRL ChIP-seq	Whole retina	P28	WT	1	https://datashare.nei.nih.gov/nnrlMain.jsp	NA	Swaroop
IGG ChIP-seq	Whole retina	P28	WT	1	https://datashare.nei.nih.gov/nnrlMain.jsp	NA	Swaroop
