# Supplementary material for: Cell Type-Specific Epigenomic Analysis Reveals a Uniquely Closed Chromatin Architecture in Mouse Rod Photoreceptors
Source: Sci Rep. 2017 Mar 3;7:43184. doi: 10.1038/srep43184 (PMC5335693; doi:10.1038/srep43184)
Supplement: Supplementary Table S5 [file srep43184-s6.xls]

## Sheet: Sheet1
Supplementary Table S5: Differentially accessible peaks (rods vs. cones)
peak ID	class	chromosome	start	stop	rod 1	rod 2	green cone 1	green cone 2	blue cone 1	blue cone 2	base mean	log2(fold change)	standard error	Wald statistic	p-value	adjusted p-value
rod_43540	rod-specific	chr4	155522425	155522625	246.34	272.047	4.08269	11.6652	6.37297	3.49811	90.6676	5.38063	0.428179	10.2308	1.44282e-24	1.98951e-20
rod_60794a	rod-specific	chr9	107679618	107679818	337.598	293.355	4.08269	13.9982	2.12432	1.16604	108.721	6.08296	0.521636	9.74427	1.95174e-22	1.53786e-18
rod_5789a	rod-specific	chr10	80331879	80332079	221.146	228.44	4.08269	4.66608	10.6216	5.83019	79.1311	4.93306	0.414169	9.49626	2.17558e-21	9.99967e-18
rod_49589d	rod-specific	chr6	115938961	115939161	388.545	432.103	20.4134	13.9982	5.3108	2.9151	143.881	5.3377	0.478881	9.05799	1.32882e-19	3.18663e-16
rod_49586	rod-specific	chr6	115931710	115931910	342.077	325.069	36.7442	13.9982	12.7459	18.0736	124.785	4.02286	0.346922	8.71336	2.94996e-18	5.24865e-15
rod_25416	rod-specific	chr17	27927638	27927838	139.406	155.597	4.08269	4.66608	0	1.16604	50.8196	5.96091	0.613689	8.08375	6.28027e-16	8.24749e-13
rod_49589c	rod-specific	chr6	115938350	115938550	270.974	245.784	24.4961	9.33215	27.6162	20.4057	99.768	3.54391	0.327065	7.778	7.3678e-15	6.55449e-12
rod_11830	rod-specific	chr12	4572041	4572241	247.46	235.873	20.4134	32.6625	23.3675	20.9887	96.7942	3.31451	0.29858	7.75172	9.06532e-15	7.35304e-12
rod_51668	rod-specific	chr7	45823318	45823518	153.963	170.463	4.08269	9.33215	0	1.16604	56.501	5.64143	0.602762	7.70028	1.35768e-14	1.08528e-11
rod_45892	rod-specific	chr5	116017510	116017710	251.939	278.489	20.4134	9.33215	19.1189	27.9849	101.213	3.60924	0.34083	7.65553	1.92512e-14	1.45455e-11
rod_27262c	rod-specific	chr17	86753967	86754167	155.642	163.03	8.16538	9.33215	3.18648	1.16604	56.7537	4.99789	0.541238	7.38657	1.50664e-13	8.56705e-11
rod_51669	rod-specific	chr7	45824678	45824878	190.354	177.896	4.08269	0	8.49729	11.6604	65.415	4.45811	0.473961	7.2962	2.96012e-13	1.47379e-10
rod_49585	rod-specific	chr6	115930269	115930469	183.075	183.842	16.3308	18.6643	20.1811	18.0736	73.3612	3.26119	0.323894	6.98125	2.92568e-12	1.04785e-09
rod_2228a	rod-specific	chr1	135793414	135793614	195.952	256.685	16.3308	34.9956	16.9946	19.2396	90.033	3.37433	0.34956	6.79235	1.1032e-11	3.28907e-09
rod_9863a	rod-specific	chr11	88404338	88404538	111.413	113.477	4.08269	9.33215	2.12432	2.33208	40.4601	4.71328	0.550142	6.74967	1.48179e-11	4.19125e-09
rod_18101a	rod-specific	chr14	34661127	34661327	136.607	124.874	12.2481	9.33215	3.18648	5.83019	48.6796	4.11777	0.469892	6.63507	3.2434e-11	8.16864e-09
rod_14549b	rod-specific	chr12	116088916	116089116	79.5007	98.1152	4.08269	0	0	1.16604	30.4774	5.6801	0.724302	6.46153	1.03647e-10	2.13312e-08
rod_59174	rod-specific	chr9	59950048	59950248	206.59	194.744	16.3308	27.9965	6.37297	15.1585	77.8654	3.61648	0.412442	6.34387	2.24068e-10	4.16117e-08
rod_18689	rod-specific	chr14	59629349	59629549	123.17	104.062	8.16538	9.33215	4.24864	6.99623	42.6623	3.92187	0.464559	6.28955	3.18391e-10	5.55734e-08
rod_61744	rod-specific	chrX	42514100	42514300	98.536	107.035	0	4.66608	6.37297	4.66415	36.879	4.35642	0.534269	6.28228	3.33653e-10	5.78709e-08
rod_8816	rod-specific	chr11	70747368	70747568	85.6592	102.079	6.12403	4.66608	2.12432	3.49811	34.0252	4.42318	0.549664	6.22776	4.73141e-10	7.79137e-08
rod_10800a	rod-specific	chr11	106514592	106514792	224.505	255.199	34.7029	32.6625	42.4864	35.5642	104.187	2.67463	0.271456	6.16906	6.86968e-10	1.07035e-07
rod_9723a	rod-specific	chr11	86920465	86920665	319.682	349.845	20.4134	51.3269	10.6216	16.3245	128.036	3.75711	0.447697	6.15842	7.34744e-10	1.13517e-07
rod_34522	rod-specific	chr2	126618889	126619089	100.775	125.865	12.2481	4.66608	2.12432	3.49811	41.5295	4.32242	0.548168	6.06094	1.35327e-09	1.90897e-07
rod_61504	rod-specific	chrX	10396138	10396338	69.983	89.1957	4.08269	0	2.12432	1.16604	27.7586	5.0873	0.67442	6.06046	1.35736e-09	1.90986e-07
rod_33235	rod-specific	chr2	73049118	73049318	98.536	93.1599	4.08269	0	6.37297	4.66415	34.4693	4.26279	0.539279	6.05029	1.44583e-09	2.0189e-07
rod_34705	rod-specific	chr2	129802763	129802963	124.85	120.91	14.2894	9.33215	8.49729	11.0774	48.1593	3.43707	0.405715	6.00685	1.89167e-09	2.5448e-07
rod_6883b	rod-specific	chr10	127209661	127209861	191.473	148.164	12.2481	6.99912	21.2432	17.4906	66.2697	3.35676	0.392573	6.00335	1.93284e-09	2.59272e-07
rod_13685	rod-specific	chr12	86507800	86508000	286.09	300.292	20.4134	37.3286	50.9837	44.3095	123.236	2.83867	0.306749	5.99404	2.04689e-09	2.7139e-07
rod_43543b	rod-specific	chr4	155538212	155538412	184.755	194.744	4.08269	13.9982	16.9946	22.7377	72.8854	3.48609	0.415096	5.9892	2.10879e-09	2.78259e-07
rod_53729	rod-specific	chr7	127291290	127291490	87.8986	105.548	0	9.33215	4.24864	2.33208	34.8933	4.50054	0.586613	5.96738	2.41091e-09	3.1142e-07
rod_25714	rod-specific	chr17	31103267	31103467	164.04	156.588	20.4134	6.99912	20.1811	17.4906	64.2854	3.17312	0.365653	5.94312	2.79649e-09	3.55399e-07
rod_18856	rod-specific	chr14	61350930	61351130	263.136	265.109	48.9923	25.6634	15.9324	19.8226	106.443	3.267	0.385154	5.88595	3.95769e-09	4.78707e-07
rod_25290	rod-specific	chr17	26656995	26657195	156.202	159.066	12.2481	23.3304	6.37297	5.83019	60.5082	3.7842	0.48001	5.80029	6.62019e-09	7.52872e-07
rod_56096	rod-specific	chr8	84950799	84950999	139.966	160.552	18.3721	23.3304	9.55945	13.4094	60.8649	3.2458	0.387385	5.79734	6.73767e-09	7.63086e-07
rod_5789b	rod-specific	chr10	80332203	80332403	263.136	304.256	4.08269	27.9965	27.6162	33.8151	110.15	3.43082	0.420634	5.77895	7.51684e-09	8.40971e-07
rod_40018	rod-specific	chr4	44807363	44807563	80.6204	81.2672	4.08269	4.66608	4.24864	1.16604	29.3418	4.4477	0.603221	5.71549	1.09389e-08	1.1468e-06
rod_48841	rod-specific	chr6	83703507	83703707	183.075	170.463	24.4961	30.3295	14.8703	12.8264	72.6768	3.1556	0.378454	5.69581	1.22787e-08	1.26593e-06
rod_55951b	rod-specific	chr8	83333010	83333210	201.551	199.204	32.6615	23.3304	29.7405	15.7415	83.7048	2.98108	0.348713	5.68112	1.33814e-08	1.36679e-06
rod_25550	rod-specific	chr17	29331340	29331540	186.995	198.213	28.5788	23.3304	31.8648	32.6491	83.605	2.64829	0.293008	5.62542	1.85057e-08	1.81943e-06
rod_12025	rod-specific	chr12	15994055	15994255	257.537	234.882	34.7029	9.33215	14.8703	33.2321	97.4261	3.2835	0.406447	5.6182	1.92956e-08	1.88033e-06
rod_48840a	rod-specific	chr6	83698057	83698257	225.625	223.98	36.7442	37.3286	14.8703	18.0736	92.7703	3.11153	0.37896	5.5719	2.51975e-08	2.39207e-06
rod_43941	rod-specific	chr5	25537013	25537213	137.726	138.253	16.3308	23.3304	16.9946	12.8264	57.577	3.00407	0.365579	5.48192	4.20742e-08	3.68356e-06
rod_12811	rod-specific	chr12	71175102	71175302	160.121	145.191	20.4134	16.3313	14.8703	23.3208	63.3746	2.93429	0.353154	5.4772	4.3212e-08	3.76524e-06
rod_34383	rod-specific	chr2	121100818	121101018	117.012	113.972	8.16538	11.6652	0	3.49811	42.3854	4.3168	0.605748	5.47554	4.36182e-08	3.79464e-06
rod_34352a	rod-specific	chr2	120708615	120708815	122.61	116.945	6.12403	9.33215	8.49729	15.1585	46.4446	3.3913	0.439281	5.44366	5.21966e-08	4.38197e-06
rod_23478a	rod-specific	chr16	32412113	32412313	86.219	78.294	8.16538	0	0	2.33208	29.1684	4.73108	0.68561	5.44198	5.26915e-08	4.40387e-06
rod_43538	rod-specific	chr4	155495932	155496132	71.6626	66.4012	0	2.33304	4.24864	1.16604	24.3019	4.70423	0.682001	5.43142	5.59059e-08	4.61609e-06
rod_55304	rod-specific	chr8	57538507	57538707	277.133	247.27	28.5788	53.6599	48.8594	48.9736	117.412	2.49205	0.276152	5.40302	6.55268e-08	5.2762e-06
rod_23056	rod-specific	chr16	17666745	17666945	72.7823	91.1778	4.08269	9.33215	4.24864	3.49811	30.8536	3.92022	0.5425	5.38289	7.33008e-08	5.85939e-06
rod_45495	rod-specific	chr5	108432915	108433115	57.666	82.2582	2.04134	0	4.24864	1.74906	24.6605	4.5959	0.67054	5.36269	8.19918e-08	6.42081e-06
rod_46032	rod-specific	chr5	118619916	118620116	190.354	189.789	38.7856	23.3304	14.8703	16.3245	78.9088	3.0517	0.384078	5.34187	9.19914e-08	7.08642e-06
rod_16276	rod-specific	chr13	81527593	81527793	122.61	114.468	12.2481	13.9982	14.8703	13.9925	48.6978	3.0219	0.378721	5.33876	9.35827e-08	7.19895e-06
rod_18486a	rod-specific	chr14	55004634	55004834	141.086	132.307	8.16538	18.6643	11.6838	19.2396	55.1909	3.11784	0.398483	5.31476	1.06797e-07	7.94935e-06
rod_20781	rod-specific	chr15	67118927	67119127	159.001	144.695	20.4134	4.66608	19.1189	19.8226	61.2863	3.08304	0.39233	5.30942	1.09976e-07	8.13115e-06
rod_35674	rod-specific	chr2	156909268	156909468	231.224	203.663	46.9509	37.3286	22.3054	29.151	95.1038	2.70006	0.322608	5.26974	1.36617e-07	9.81736e-06
rod_45485a	rod-specific	chr5	108388272	108388472	181.956	180.869	4.08269	23.3304	1.06216	3.49811	65.7997	4.41644	0.654105	5.22307	1.75978e-07	1.21938e-05
rod_24404a	rod-specific	chr16	91666203	91666403	151.723	143.209	20.4134	27.9965	16.9946	11.6604	61.9994	2.9808	0.383657	5.16295	2.43085e-07	1.58295e-05
rod_47891	rod-specific	chr6	32981270	32981470	156.762	156.092	30.6202	23.3304	12.7459	15.1585	65.7849	2.96939	0.381521	5.16194	2.44401e-07	1.58777e-05
rod_42793	rod-specific	chr4	140525134	140525334	62.7047	76.3118	0	0	4.24864	0	23.8775	5.17784	0.809631	5.16018	2.46712e-07	1.59527e-05
rod_14135	rod-specific	chr12	105017100	105017300	85.0993	103.071	0	0	6.37297	6.99623	33.5898	4.16108	0.616764	5.12527	2.97108e-07	1.86856e-05
rod_12016	rod-specific	chr12	15849714	15849914	131.008	161.048	24.4961	13.9982	22.3054	19.8226	62.113	2.78778	0.350203	5.10499	3.30816e-07	2.05533e-05
rod_58464b	rod-specific	chr9	47336400	47336600	55.4265	58.9682	4.08269	0	2.12432	1.16604	20.2946	4.60141	0.707775	5.08835	3.61197e-07	2.21851e-05
rod_2083	rod-specific	chr1	134447144	134447344	37.5109	60.9504	2.04134	0	0	0	16.7504	5.78693	0.944203	5.06981	3.98203e-07	2.4109e-05
rod_44384	rod-specific	chr5	36283845	36284045	92.9374	105.548	10.2067	2.33304	6.37297	11.6604	38.1764	3.44195	0.48889	4.9949	5.88671e-07	3.39631e-05
rod_24795	rod-specific	chr17	6867052	6867252	54.8667	52.5263	0	4.66608	0	1.16604	18.8709	4.90726	0.784677	4.97945	6.37661e-07	3.60726e-05
rod_9724	rod-specific	chr11	86921459	86921659	119.811	119.919	12.2481	9.33215	0	2.33208	43.9403	4.2818	0.661892	4.95821	7.11439e-07	3.93977e-05
rod_36776	rod-specific	chr3	5450591	5450791	165.16	167.985	16.3308	9.33215	23.3675	29.151	68.5544	2.90347	0.384417	4.95156	7.36213e-07	4.04851e-05
rod_46840b	rod-specific	chr5	137419880	137420080	71.6626	88.7001	8.16538	9.33215	3.18648	2.33208	30.5631	3.84957	0.576094	4.94636	7.56156e-07	4.13756e-05
rod_57537	rod-specific	chr8	127440238	127440438	106.934	116.945	12.2481	13.9982	16.9946	9.32831	46.0748	3.04336	0.413252	4.94458	7.63077e-07	4.16722e-05
rod_41049	rod-specific	chr4	107965653	107965853	137.167	146.677	26.5375	11.6652	23.3675	16.3245	60.2898	2.80874	0.36746	4.92227	8.55465e-07	4.57653e-05
rod_20783	rod-specific	chr15	67125932	67126132	63.8245	61.9414	4.08269	4.66608	0	2.9151	22.905	4.26626	0.664787	4.91324	8.95855e-07	4.76948e-05
rod_39560	rod-specific	chr4	11001920	11002120	68.8632	81.2672	4.08269	9.33215	4.24864	5.83019	28.9373	3.56959	0.52494	4.89502	9.8294e-07	5.16826e-05
rod_24679	rod-specific	chr17	5007394	5007594	86.219	71.3565	4.08269	6.99912	6.37297	7.57925	30.4349	3.45146	0.50224	4.88106	1.0552e-06	5.48542e-05
rod_44810	rod-specific	chr5	72642692	72642892	104.135	87.7091	12.2481	13.9982	8.49729	9.32831	39.3193	3.10723	0.432888	4.86783	1.12833e-06	5.79802e-05
rod_11272	rod-specific	chr11	116696522	116696722	69.4231	86.2225	8.16538	9.33215	5.3108	3.49811	30.3253	3.57636	0.53093	4.85253	1.21895e-06	6.20797e-05
rod_28866b	rod-specific	chr18	65638943	65639143	73.3422	79.7806	4.08269	2.33304	4.24864	8.16227	28.6582	3.64764	0.549625	4.81718	1.456e-06	7.27418e-05
rod_43016	rod-specific	chr4	148830411	148830611	86.219	94.6465	8.16538	9.33215	10.6216	10.4943	36.5798	3.09603	0.435812	4.80947	1.51332e-06	7.46506e-05
rod_53593	rod-specific	chr7	125853000	125853200	45.9088	56.4906	0	0	0	2.33208	17.4552	4.98763	0.832463	4.79016	1.66652e-06	8.11283e-05
rod_46119	rod-specific	chr5	121463026	121463226	41.9898	50.5442	0	0	2.12432	0	15.7764	5.28095	0.894393	4.78644	1.69769e-06	8.23549e-05
rod_45755	rod-specific	chr5	114734691	114734891	147.804	158.075	32.6615	23.3304	26.554	20.4057	68.1384	2.56787	0.327905	4.78146	1.74026e-06	8.39919e-05
rod_4079	rod-specific	chr10	19142381	19142581	73.902	93.1599	8.16538	4.66608	4.24864	9.32831	32.2451	3.44458	0.513476	4.76085	1.92779e-06	9.11134e-05
rod_29657a	rod-specific	chr19	4948327	4948527	127.649	137.758	8.16538	9.33215	21.2432	19.8226	53.995	2.97208	0.414578	4.75684	1.96648e-06	9.26242e-05
rod_11020	rod-specific	chr11	109471249	109471449	99.6558	92.1688	8.16538	13.9982	12.7459	10.4943	39.5381	3.00216	0.421528	4.74975	2.03664e-06	9.51168e-05
rod_61373	rod-specific	chr9	122863900	122864100	61.0252	48.0665	0	4.66608	0	2.33208	19.3483	4.54857	0.753424	4.70992	2.47811e-06	0.000111669
rod_4071	rod-specific	chr10	19096606	19096806	72.7823	74.8252	4.08269	4.66608	8.49729	2.33208	27.8643	3.73991	0.583048	4.69929	2.61071e-06	0.000116785
rod_30676b	rod-specific	chr19	42011103	42011303	131.568	125.865	20.4134	9.33215	16.9946	5.83019	51.6672	3.24478	0.478007	4.69612	2.65149e-06	0.000118035
rod_1941	rod-specific	chr1	132707656	132707856	59.9054	50.0487	4.08269	4.66608	0	1.16604	19.9782	4.42225	0.729854	4.68895	2.74613e-06	0.000121464
rod_25847b	rod-specific	chr17	32951943	32952143	93.4973	91.6733	2.04134	4.66608	4.24864	11.6604	34.6312	3.63082	0.562873	4.67392	2.95509e-06	0.000129051
rod_54734	rod-specific	chr8	25106135	25106335	155.642	130.82	8.16538	27.9965	16.9946	22.1547	60.2956	2.84309	0.394512	4.67181	2.98551e-06	0.000130276
rod_49888	rod-specific	chr6	124938682	124938882	71.6626	55.4995	4.08269	4.66608	4.24864	4.66415	24.1373	3.63942	0.565582	4.66673	3.06027e-06	0.000133012
rod_49582	rod-specific	chr6	115906531	115906731	89.5782	86.718	8.16538	9.33215	12.7459	5.83019	35.395	3.2074	0.476628	4.63128	3.63404e-06	0.000153552
rod_41450	rod-specific	chr4	120612816	120613016	128.209	129.829	8.16538	25.6634	12.7459	19.8226	54.0726	2.88043	0.406768	4.62285	3.78504e-06	0.00015841
rod_15692	rod-specific	chr13	49248128	49248328	242.981	214.565	53.075	18.6643	45.6729	34.3981	101.559	2.53453	0.33202	4.62181	3.80403e-06	0.000158951
rod_6374	rod-specific	chr10	108337211	108337411	65.5041	46.0844	0	0	1.06216	3.49811	19.3581	4.53737	0.765443	4.62134	3.81278e-06	0.000159196
rod_30021	rod-specific	chr19	10702186	10702386	36.951	43.6068	0	0	0	1.16604	13.6206	5.22232	0.916157	4.60873	4.05144e-06	0.000168016
rod_44812	rod-specific	chr5	72647627	72647827	156.202	185.824	34.7029	4.66608	16.9946	9.91132	68.0502	3.28144	0.496772	4.59254	4.37888e-06	0.000178244
rod_2082b	rod-specific	chr1	134439690	134439890	168.519	135.776	10.2067	23.3304	3.18648	17.4906	59.7515	3.37836	0.517941	4.59196	4.39103e-06	0.000178476
rod_53681	rod-specific	chr7	126826066	126826266	307.365	322.591	22.4548	83.9894	43.5486	42.5604	137.085	2.68367	0.366841	4.58965	4.43985e-06	0.000180054
rod_7123a	rod-specific	chr11	4482679	4482879	39.1905	55.4995	4.08269	0	0	1.16604	16.6565	4.71111	0.811937	4.57068	4.86144e-06	0.000194585
rod_59521b	rod-specific	chr9	64951563	64951763	141.086	127.847	22.4548	18.6643	23.3675	24.4868	59.651	2.51931	0.333007	4.56238	5.05777e-06	0.00020142
rod_8569	rod-specific	chr11	67703161	67703361	152.843	158.075	16.3308	13.9982	31.8648	26.8189	66.655	2.65885	0.36436	4.55278	5.29419e-06	0.000209024
rod_9721	rod-specific	chr11	86898293	86898493	62.7047	50.5442	0	4.66608	4.24864	2.9151	20.8465	3.9242	0.644554	4.53678	5.71208e-06	0.000221638
rod_25446	rod-specific	chr17	28212492	28212692	60.4653	54.5085	4.08269	4.66608	4.24864	1.16604	21.5229	3.92592	0.64564	4.53181	5.8481e-06	0.000225565
rod_34818	rod-specific	chr2	131152188	131152388	35.8313	50.5442	0	0	0	1.74906	14.6874	4.99294	0.881931	4.52749	5.96875e-06	0.000229737
rod_55336	rod-specific	chr8	57857161	57857361	55.9864	39.6425	0	0	2.12432	2.33208	16.6809	4.4544	0.765264	4.51399	6.36177e-06	0.000242495
rod_42228	rod-specific	chr4	134165174	134165374	93.4973	105.548	4.08269	9.33215	16.9946	8.16227	39.6029	3.18793	0.487663	4.48656	7.23836e-06	0.000270121
rod_37770	rod-specific	chr3	85678892	85679092	66.6238	60.4548	4.08269	0	6.37297	1.16604	23.1167	4.07951	0.687128	4.48171	7.40472e-06	0.000275583
rod_60794b	rod-specific	chr9	107679992	107680192	45.349	57.9772	4.08269	4.66608	2.12432	1.16604	19.2275	4.03986	0.680018	4.47027	7.81225e-06	0.000288996
rod_1590	rod-specific	chr1	106699692	106699892	35.8313	39.6425	0	0	0	1.16604	12.7733	5.12884	0.92472	4.46496	8.00821e-06	0.000294467
rod_61619	rod-specific	chrX	13221109	13221309	99.0959	88.7001	12.2481	13.9982	4.24864	2.9151	36.8677	3.53425	0.567999	4.46172	8.13038e-06	0.000297966
rod_12155	rod-specific	chr12	17738498	17738698	155.642	142.713	12.2481	27.9965	19.1189	29.151	64.4783	2.65501	0.370968	4.46133	8.1451e-06	0.000298308
rod_9	rod-specific	chr1	4357727	4357927	199.312	198.213	28.5788	41.9947	47.7972	41.3944	92.8815	2.26062	0.282949	4.45529	8.3781e-06	0.000305018
rod_5592b	rod-specific	chr10	77284609	77284809	44.7891	52.5263	4.08269	0	2.12432	2.33208	17.6424	4.09278	0.694733	4.45175	8.5172e-06	0.000309266
rod_45170c	rod-specific	chr5	99773986	99774186	84.5394	70.861	8.16538	6.99912	8.49729	9.32831	31.3984	3.08268	0.469588	4.43511	9.20234e-06	0.000329373
rod_46327a	rod-specific	chr5	123730684	123730884	92.9374	104.062	0	4.66608	10.6216	11.6604	37.3245	3.47651	0.558755	4.43218	9.32848e-06	0.000332808
rod_8868	rod-specific	chr11	72130058	72130258	388.545	395.93	87.7778	128.317	98.781	81.6227	196.829	1.99881	0.226781	4.40429	1.06132e-05	0.00036886
rod_10519	rod-specific	chr11	101614215	101614415	183.075	165.508	0	9.33215	23.3675	19.8226	66.8509	3.42728	0.552051	4.39685	1.09835e-05	0.000378867
rod_59004	rod-specific	chr9	57644384	57644584	89.0183	84.2403	4.08269	0	6.37297	11.0774	32.4653	3.54523	0.579901	4.38907	1.13834e-05	0.00039022
rod_27484a	rod-specific	chr18	6050960	6051160	59.9054	90.6823	0	0	4.24864	6.99623	26.9721	4.00996	0.685964	4.38792	1.14438e-05	0.000390985
rod_5667	rod-specific	chr10	78293865	78294065	110.293	129.829	12.2481	23.3304	18.0567	20.4057	52.3605	2.62689	0.371054	4.38452	1.16242e-05	0.000395279
rod_35538b	rod-specific	chr2	155585475	155585675	105.254	88.7001	12.2481	18.6643	12.7459	8.16227	40.9625	2.91642	0.437557	4.37983	1.18771e-05	0.000402887
rod_14130	rod-specific	chr12	104998007	104998207	79.5007	82.2582	0	13.9982	6.37297	6.99623	31.5211	3.41609	0.553413	4.3658	1.26656e-05	0.000423385
rod_47100	rod-specific	chr5	142681520	142681720	59.9054	53.5174	4.08269	6.99912	0	2.33208	21.1395	4.01477	0.691968	4.35681	1.31971e-05	0.000437965
rod_43118	rod-specific	chr4	149611611	149611811	71.6626	91.1778	0	13.9982	6.37297	6.41321	31.6041	3.46067	0.564951	4.35554	1.32739e-05	0.000439986
rod_51400	rod-specific	chr7	37464374	37464574	123.17	133.298	12.2481	4.66608	6.37297	21.5717	50.2211	3.2477	0.517017	4.34744	1.37736e-05	0.000451126
rod_4828	rod-specific	chr10	60175481	60175681	36.951	40.138	0	0	2.12432	0	13.2022	4.9986	0.920593	4.34351	1.40226e-05	0.000456598
rod_54882	rod-specific	chr8	34113698	34113898	85.0993	79.285	12.2481	9.33215	2.12432	2.33208	31.7368	3.67739	0.618541	4.32856	1.50087e-05	0.000483743
rod_34353	rod-specific	chr2	120715243	120715443	53.7469	48.5621	0	6.99912	2.12432	2.33208	18.9608	3.95893	0.684433	4.32319	1.5379e-05	0.000492022
rod_9774a	rod-specific	chr11	87444812	87445012	89.5782	95.6376	8.16538	18.6643	11.6838	12.2434	39.3288	2.81694	0.422937	4.29601	1.73896e-05	0.000546107
rod_44064	rod-specific	chr5	30824143	30824343	202.111	204.159	36.7442	41.9947	54.1702	34.9811	95.6933	2.24614	0.290963	4.2828	1.84555e-05	0.000574021
rod_27608	rod-specific	chr18	12660959	12661159	194.833	195.239	24.4961	37.3286	38.2378	47.8076	89.657	2.3119	0.306417	4.28142	1.85702e-05	0.000576074
rod_31199	rod-specific	chr19	53793101	53793301	89.0183	81.7627	12.2481	4.66608	4.24864	11.6604	33.934	3.19301	0.512413	4.27977	1.87087e-05	0.000579393
rod_61654	rod-specific	chrX	20317627	20317827	44.2292	39.6425	0	0	0	2.33208	14.3673	4.69946	0.865029	4.27669	1.8969e-05	0.000585808
rod_1589	rod-specific	chr1	106696525	106696725	125.969	125.865	16.3308	9.33215	6.37297	22.1547	51.0042	3.03827	0.477199	4.27132	1.94323e-05	0.000597439
rod_15694	rod-specific	chr13	49250820	49251020	441.733	465.8	134.729	83.9894	129.584	124.183	230.003	1.9097	0.213045	4.26998	1.9549e-05	0.000599084
rod_47360	rod-specific	chr5	148699936	148700136	186.995	162.534	32.6615	48.9938	27.6162	25.0698	80.645	2.41224	0.331396	4.26149	2.03065e-05	0.000618116
rod_10824	rod-specific	chr11	106773210	106773410	67.1837	87.2135	4.08269	9.33215	10.6216	8.16227	31.0993	3.09832	0.492954	4.25661	2.07547e-05	0.00062898
rod_49011	rod-specific	chr6	86934567	86934767	53.7469	74.8252	4.08269	4.66608	2.12432	6.99623	24.4069	3.55136	0.599813	4.2536	2.10358e-05	0.000635057
rod_54441	rod-specific	chr8	4266999	4267199	118.131	114.468	4.08269	23.3304	6.37297	2.9151	44.8834	3.62146	0.616317	4.25342	2.10528e-05	0.000635224
rod_35927	rod-specific	chr2	163538393	163538593	41.9898	57.9772	4.08269	0	2.12432	3.49811	18.2787	3.90054	0.682806	4.24797	2.15713e-05	0.000647326
rod_58872	rod-specific	chr9	55546269	55546469	44.7891	51.5353	0	0	4.24864	2.33208	17.1508	4.11063	0.733365	4.24158	2.21952e-05	0.000663162
rod_51722	rod-specific	chr7	46611998	46612198	38.0707	30.7229	0	0	0	1.16604	11.66	4.98833	0.941011	4.23834	2.25176e-05	0.000672069
rod_8318	rod-specific	chr11	60533087	60533287	119.251	143.209	0	4.66608	19.1189	12.8264	49.8452	3.47838	0.585803	4.23073	2.3293e-05	0.000691799
rod_13409	rod-specific	chr12	83447401	83447601	201.551	188.302	34.7029	23.3304	30.8027	48.9736	87.9437	2.39551	0.330407	4.2236	2.40434e-05	0.000709925
rod_53035	rod-specific	chr7	109241345	109241545	43.6694	47.571	0	4.66608	0	2.33208	16.3731	4.28482	0.778026	4.22199	2.42151e-05	0.000713467
rod_32155b	rod-specific	chr2	29245786	29245986	124.29	122.892	18.3721	23.3304	23.3675	23.3208	55.9287	2.42239	0.33692	4.22174	2.42421e-05	0.0007135
rod_7036	rod-specific	chr11	3367892	3368092	53.7469	54.5085	4.08269	0	4.24864	4.66415	20.2085	3.629	0.622729	4.22174	2.42419e-05	0.0007135
rod_25430c	rod-specific	chr17	28080584	28080784	319.122	311.194	24.4961	20.9973	76.4756	46.6415	133.154	2.76568	0.419072	4.21331	2.51657e-05	0.000735971
rod_14807	rod-specific	chr13	23226316	23226516	37.5109	44.5978	0	0	0	2.33208	14.0735	4.66717	0.870468	4.21287	2.52146e-05	0.000737009
rod_26883	rod-specific	chr17	78744100	78744300	101.335	103.566	8.16538	25.6634	8.49729	10.4943	42.9536	2.9598	0.466426	4.20175	2.64864e-05	0.000768482
rod_37793	rod-specific	chr3	85858725	85858925	50.3877	45.5889	4.08269	0	2.12432	3.49811	17.6136	3.84887	0.678261	4.20026	2.66605e-05	0.000772315
rod_34732	rod-specific	chr2	130044503	130044703	37.5109	48.0665	4.08269	0	2.12432	1.16604	15.4917	4.15803	0.752024	4.19938	2.67649e-05	0.000773712
rod_578b	rod-specific	chr1	58602617	58602817	75.5816	74.3297	8.16538	4.66608	10.6216	9.32831	30.4488	2.9997	0.476176	4.19949	2.6752e-05	0.000773712
rod_61636	rod-specific	chrX	13566099	13566299	40.3102	39.6425	4.08269	0	0	0	14.0059	4.87634	0.923044	4.19951	2.6749e-05	0.000773712
rod_18252	rod-specific	chr14	47808623	47808823	92.9374	132.307	16.3308	6.99912	16.9946	18.6566	47.3709	2.77354	0.42385	4.18437	2.8596e-05	0.000815956
rod_27057	rod-specific	chr17	84177735	84177935	131.008	173.932	34.7029	32.6625	16.9946	20.9887	68.3814	2.55633	0.372914	4.17343	3.00048e-05	0.000847821
rod_33234b	rod-specific	chr2	73046694	73046894	197.072	179.878	46.9509	18.6643	10.6216	22.7377	79.3208	2.88575	0.451837	4.17353	2.99922e-05	0.000847821
rod_1531b	rod-specific	chr1	97638291	97638491	65.5041	63.9236	4.08269	9.33215	6.37297	6.99623	26.0353	3.13914	0.514478	4.15789	3.21197e-05	0.000897942
rod_27045b	rod-specific	chr17	84106705	84106905	68.3034	78.7895	4.08269	2.33304	9.55945	9.32831	28.7327	3.20468	0.531746	4.14611	3.38165e-05	0.000938692
rod_9942	rod-specific	chr11	89066757	89066957	33.5918	50.5442	0	0	2.12432	2.33208	14.7654	4.26845	0.788901	4.14304	3.42729e-05	0.000948787
rod_42305b	rod-specific	chr4	134938254	134938454	63.8245	54.5085	0	0	6.37297	0.583019	20.8815	4.34022	0.806345	4.14242	3.43659e-05	0.000950593
rod_53080b	rod-specific	chr7	109838676	109838876	64.9442	66.4012	4.08269	0	4.24864	8.16227	24.6398	3.51648	0.609385	4.12953	3.63499e-05	0.000993515
rod_27061a	rod-specific	chr17	84187971	84188171	250.819	247.766	55.1163	34.9956	10.6216	16.3245	102.607	3.05159	0.498802	4.11303	3.90499e-05	0.00105322
rod_7580	rod-specific	chr11	29597759	29597959	87.3388	100.097	16.3308	13.9982	4.24864	11.6604	38.9457	2.9834	0.483944	4.09841	4.16004e-05	0.00110846
rod_4819b	rod-specific	chr10	60063014	60063214	87.8986	109.512	20.4134	13.9982	8.49729	13.9925	42.3854	2.76408	0.43142	4.089	4.33231e-05	0.00114661
rod_16623b	rod-specific	chr13	95366490	95366690	52.0673	56.4906	4.08269	0	6.37297	3.49811	20.4186	3.57738	0.630394	4.08852	4.34139e-05	0.00114846
rod_43285	rod-specific	chr4	151243057	151243257	78.3809	95.142	4.08269	13.9982	13.8081	10.4943	35.9844	2.90471	0.466393	4.08392	4.42832e-05	0.00116754
rod_60793	rod-specific	chr9	107678366	107678566	255.858	250.739	44.9096	74.6572	43.5486	27.9849	116.283	2.42676	0.350776	4.06743	4.75347e-05	0.00123264
rod_14666	rod-specific	chr13	9630595	9630795	38.0707	43.6068	0	4.66608	2.12432	1.16604	14.939	4.07656	0.756765	4.06541	4.7948e-05	0.00123986
rod_60868	rod-specific	chr9	108531039	108531239	59.9054	64.4191	0	9.33215	2.12432	5.83019	23.6019	3.59566	0.638552	4.06491	4.8052e-05	0.00124138
rod_45170d	rod-specific	chr5	99774546	99774746	43.1095	45.5889	0	0	2.12432	3.49811	15.7201	4.06377	0.756213	4.05146	5.08987e-05	0.00130272
rod_39561	rod-specific	chr4	11006174	11006374	129.888	134.785	28.5788	30.3295	18.0567	25.0698	61.118	2.37393	0.339176	4.05079	5.10459e-05	0.00130528
rod_8871	rod-specific	chr11	72136747	72136947	61.0252	52.0308	8.16538	0	4.24864	4.66415	21.689	3.4573	0.60891	4.03557	5.44689e-05	0.00137559
rod_24188	rod-specific	chr16	67060920	67061120	67.7435	49.5531	4.08269	4.66608	6.37297	5.83019	23.0414	3.25158	0.558344	4.0326	5.5163e-05	0.0013893
rod_43957	rod-specific	chr5	25744615	25744815	72.7823	66.8967	4.08269	13.9982	6.37297	7.57925	28.6187	3.05268	0.509464	4.0291	5.59905e-05	0.00140693
rod_54732a	rod-specific	chr8	25101754	25101954	55.9864	54.5085	0	4.66608	4.24864	5.83019	20.8733	3.50568	0.622501	4.02519	5.69304e-05	0.001426
rod_10826	rod-specific	chr11	106776878	106777078	95.1768	94.6465	0	13.9982	10.6216	2.33208	36.1292	3.63224	0.654746	4.02025	5.8136e-05	0.00145027
rod_8800	rod-specific	chr11	70622494	70622694	113.652	96.6286	0	9.33215	16.9946	11.6604	41.378	3.19383	0.545774	4.01966	5.82816e-05	0.00145325
rod_54810a	rod-specific	chr8	26845510	26845710	100.216	116.945	20.4134	18.6643	21.2432	14.5755	48.6762	2.51338	0.37664	4.01811	5.8668e-05	0.00146104
rod_33032	rod-specific	chr2	60196887	60197087	144.445	111.99	22.4548	30.3295	12.7459	20.9887	57.159	2.56384	0.389839	4.0115	6.03335e-05	0.00149629
rod_40536	rod-specific	chr4	81423659	81423859	180.836	176.905	44.9096	30.3295	42.4864	41.9774	86.2406	2.1159	0.278494	4.0069	6.15204e-05	0.00151958
rod_31001	rod-specific	chr19	46569228	46569428	138.846	120.91	12.2481	27.9965	12.7459	25.6528	56.3999	2.64193	0.410704	3.99784	6.39236e-05	0.00156353
rod_46288a	rod-specific	chr5	123274989	123275189	104.695	85.7269	10.2067	23.3304	6.37297	10.4943	40.1376	2.91958	0.482028	3.9823	6.8251e-05	0.00165108
rod_61677	rod-specific	chrX	22598184	22598384	21.8347	25.7676	0	0	0	0	7.93372	5.46042	1.12493	3.96507	7.33734e-05	0.00174891
rod_55888b	rod-specific	chr8	81541385	81541585	54.8667	55.9951	4.08269	4.66608	7.43513	2.33208	21.5629	3.41442	0.611065	3.95117	7.77692e-05	0.00184254
rod_7663	rod-specific	chr11	32075134	32075334	71.1027	82.7538	4.08269	2.33304	9.55945	11.6604	30.2487	3.12544	0.53874	3.9452	7.97335e-05	0.00187859
rod_1194b	rod-specific	chr1	86561877	86562077	76.1415	82.2582	8.16538	13.9982	12.7459	10.4943	33.9673	2.72691	0.438747	3.93601	8.28466e-05	0.00193951
rod_35014	rod-specific	chr2	136331492	136331692	201.551	175.914	4.08269	23.3304	27.6162	36.1472	78.1068	2.86397	0.474299	3.92994	8.4966e-05	0.0019824
rod_12261	rod-specific	chr12	30350666	30350866	35.8313	36.1738	4.08269	0	0	0	12.6813	4.69335	0.941495	3.92285	8.75065e-05	0.00202766
rod_59175	rod-specific	chr9	59951086	59951286	218.907	225.467	55.1163	23.3304	10.6216	12.8264	91.0447	3.06793	0.527391	3.92107	8.81579e-05	0.00203876
rod_32587a	rod-specific	chr2	33875282	33875482	113.652	118.432	4.08269	9.33215	2.12432	18.6566	44.38	3.42742	0.621288	3.90708	9.34177e-05	0.00213268
rod_41325	rod-specific	chr4	117604595	117604795	27.9932	37.1649	0	0	2.12432	0	11.2137	4.72105	0.952651	3.90599	9.38395e-05	0.00213876
rod_58068b	rod-specific	chr9	37268342	37268542	50.9476	54.0129	4.08269	9.33215	3.18648	1.74906	20.5518	3.515	0.644754	3.90071	9.59099e-05	0.00217965
rod_45099	rod-specific	chr5	93134087	93134287	47.0286	43.1112	4.08269	4.66608	2.12432	3.49811	17.4185	3.47676	0.637346	3.88606	0.000101884	0.00228249
rod_20032	rod-specific	chr15	12908459	12908659	151.163	118.928	18.3721	37.3286	14.8703	11.6604	58.7204	2.74133	0.449116	3.87723	0.000105652	0.00235353
rod_18015	rod-specific	chr14	33492144	33492344	76.1415	82.2582	8.16538	4.66608	14.8703	10.4943	32.766	2.84797	0.476793	3.87583	0.000106263	0.00236352
rod_24503	rod-specific	chr16	93021221	93021421	169.639	142.713	8.16538	4.66608	21.2432	30.317	62.7906	3.0028	0.517454	3.87049	0.000108617	0.00240166
rod_52482b	rod-specific	chr7	91845510	91845710	135.487	117.936	28.5788	13.9982	4.24864	13.9925	52.3736	3.00331	0.51765	3.87	0.000108836	0.00240503
rod_42942b	rod-specific	chr4	144892324	144892524	97.4163	86.718	4.08269	11.6652	15.9324	15.1585	38.4955	2.77985	0.460157	3.86793	0.000109764	0.00241934
rod_42179	rod-specific	chr4	133675767	133675967	46.4687	57.4816	0	4.66608	4.24864	0	18.8108	4.16684	0.819859	3.86266	0.000112161	0.00246468
rod_37970	rod-specific	chr3	88419951	88420151	48.1483	73.3387	8.16538	9.33215	4.24864	4.66415	24.6495	3.17118	0.562451	3.86021	0.000113291	0.00248258
rod_31567	rod-specific	chr2	5807615	5807815	84.5394	89.6912	12.2481	18.6643	14.8703	10.4943	38.4179	2.61796	0.41945	3.85735	0.000114624	0.00250682
rod_19084b	rod-specific	chr14	64574253	64574453	82.8598	80.7716	14.2894	13.9982	7.43513	12.8264	35.3634	2.70601	0.442711	3.85354	0.00011642	0.00254007
rod_10298	rod-specific	chr11	98180393	98180593	40.3102	53.0219	4.08269	4.66608	0	0	17.0135	4.29533	0.856766	3.84625	0.00011994	0.00260449
rod_46622	rod-specific	chr5	134527981	134528181	47.0286	43.6068	4.08269	4.66608	4.24864	2.33208	17.6608	3.43117	0.633102	3.8401	0.000122986	0.00265912
rod_48844	rod-specific	chr6	83711031	83711231	194.273	164.516	51.0336	23.3304	27.6162	39.6453	83.4024	2.29424	0.337331	3.83669	0.000124704	0.00268469
rod_54732b	rod-specific	chr8	25102221	25102421	29.1129	42.6157	0	0	0	2.33208	12.3434	4.45992	0.904246	3.8263	0.000130081	0.00277645
rod_50316	rod-specific	chr6	145181415	145181615	41.4299	53.0219	4.08269	0	5.3108	1.16604	17.5019	3.78038	0.728298	3.81764	0.000134734	0.00285275
rod_50071	rod-specific	chr6	131408416	131408616	24.634	32.2095	0	0	0	1.16604	9.66826	4.70589	0.972721	3.80982	0.000139068	0.00292207
rod_13684	rod-specific	chr12	86501209	86501409	57.666	65.9057	0	0	0	5.83019	21.567	4.27123	0.859128	3.80762	0.00014031	0.00293475
rod_34812b	rod-specific	chr2	131102520	131102720	83.9796	103.071	12.2481	18.6643	18.0567	12.8264	41.4743	2.55342	0.408219	3.80536	0.000141596	0.00295604
rod_57854	rod-specific	chr9	28594672	28594872	57.666	45.5889	4.08269	0	4.24864	5.83019	19.5694	3.41661	0.635197	3.80451	0.000142086	0.00296402
rod_40313	rod-specific	chr4	54616032	54616232	62.7047	52.0308	4.08269	9.33215	6.37297	5.83019	23.3923	3.05044	0.539276	3.80222	0.000143408	0.00298709
rod_33483	rod-specific	chr2	90911032	90911232	90.6979	105.053	0	13.9982	10.6216	15.1585	39.2548	3.06018	0.541972	3.80126	0.000143961	0.00299385
rod_11521b	rod-specific	chr11	119111402	119111602	215.548	204.159	65.323	41.9947	33.9892	48.9736	101.665	2.13067	0.298199	3.79168	0.000149634	0.00308301
rod_4191	rod-specific	chr10	22000594	22000794	64.9442	81.7627	8.16538	9.33215	12.7459	4.66415	30.2691	2.98814	0.525063	3.78648	0.000152797	0.00313646
rod_26965	rod-specific	chr17	80705243	80705443	110.853	141.226	28.5788	27.9965	16.9946	11.6604	56.2183	2.59818	0.423542	3.77337	0.000161055	0.00326227
rod_35021a	rod-specific	chr2	136387190	136387390	35.2714	35.1827	0	0	2.12432	2.33208	12.4851	4.02612	0.803299	3.76711	0.000165149	0.00332686
rod_3252	rod-specific	chr1	178401923	178402123	128.209	101.584	20.4134	16.3313	25.4919	21.5717	52.2668	2.36997	0.364023	3.76342	0.000167602	0.00337014
rod_49472	rod-specific	chr6	113404767	113404967	155.642	155.101	36.7442	34.9956	40.3621	29.151	75.3327	2.12668	0.299617	3.7604	0.000169643	0.00340248
rod_51421a	rod-specific	chr7	37657927	37658127	70.5428	78.294	12.2481	13.9982	10.6216	9.32831	32.5055	2.66751	0.4436	3.75903	0.000170573	0.00341616
rod_4014	rod-specific	chr10	17742287	17742487	78.9408	83.7448	12.2481	16.3313	6.37297	12.8264	35.0774	2.72346	0.458972	3.75506	0.000173302	0.00346454
rod_52652	rod-specific	chr7	98985242	98985442	54.8667	63.428	8.16538	4.66608	4.24864	8.16227	23.9228	3.04078	0.543641	3.75391	0.000174099	0.00347921
rod_45444	rod-specific	chr5	107629126	107629326	50.3877	47.0755	8.16538	4.66608	2.12432	3.49811	19.3195	3.32685	0.620627	3.74919	0.000177404	0.00352991
rod_5390a	rod-specific	chr10	74948975	74949175	237.382	236.368	77.5711	55.9929	42.4864	55.9698	117.629	2.03445	0.276256	3.74454	0.000180727	0.00358152
rod_26581	rod-specific	chr17	59005555	59005755	45.9088	41.6246	0	4.66608	0	3.49811	15.9496	3.92778	0.783656	3.73605	0.000186934	0.00367315
rod_35536b	rod-specific	chr2	155567823	155568023	52.6272	50.5442	4.08269	4.66608	4.24864	0	19.3615	3.82116	0.755837	3.73249	0.000189594	0.00371351
rod_31491	rod-specific	chr2	5082467	5082667	48.7082	50.5442	0	4.66608	0	4.66415	18.0971	3.87441	0.771999	3.72333	0.000196611	0.0038241
rod_13195a	rod-specific	chr12	79242973	79243173	226.745	234.882	73.4884	37.3286	35.0513	25.6528	105.525	2.4281	0.383591	3.72297	0.00019689	0.00382786
rod_11806	rod-specific	chr12	4392646	4392846	54.3068	52.5263	4.08269	9.33215	6.37297	3.49811	21.6865	3.1341	0.574574	3.71424	0.000203816	0.00392928
rod_35432	rod-specific	chr2	154406808	154407008	145.565	134.785	24.4961	9.33215	31.8648	29.151	62.5322	2.42548	0.384989	3.70266	0.000213352	0.00407043
rod_33920	rod-specific	chr2	104572758	104572958	227.305	224.476	38.7856	37.3286	69.0405	54.2208	108.526	2.10196	0.297717	3.70136	0.000214444	0.00408281
rod_43788	rod-specific	chr5	23477858	23478058	32.4721	26.7587	0	0	2.12432	0	10.2259	4.57507	0.9665	3.69898	0.000216465	0.00411844
rod_5675	rod-specific	chr10	78316250	78316450	262.576	313.176	46.9509	100.321	56.2945	65.8812	140.867	2.09012	0.295063	3.69453	0.000220294	0.00416828
rod_5994	rod-specific	chr10	82891436	82891636	30.2326	35.6783	4.08269	0	0	0	11.6656	4.5321	0.959295	3.68198	0.000231433	0.00431977
rod_30805	rod-specific	chr19	44378932	44379132	31.3524	22.2989	0	0	0	1.16604	9.13622	4.61551	0.984306	3.67316	0.000239573	0.00443419
rod_27663	rod-specific	chr18	14887618	14887818	123.73	124.874	32.6615	23.3304	23.3675	26.8189	59.1304	2.19928	0.327715	3.65952	0.00025269	0.00462423
rod_15540b	rod-specific	chr13	45951188	45951388	57.666	66.4012	4.08269	0	7.43513	8.74529	24.055	3.19038	0.599474	3.65384	0.00025835	0.00470127
rod_8988	rod-specific	chr11	75291594	75291794	248.02	257.676	69.4057	79.3233	65.854	71.7113	131.998	1.81704	0.223641	3.65337	0.000258823	0.00470678
rod_28382	rod-specific	chr18	42876545	42876745	89.0183	96.1331	4.08269	9.33215	9.55945	0	34.6876	3.74069	0.751545	3.64675	0.000265583	0.00479806
rod_3388a	rod-specific	chr1	180793243	180793443	136.607	129.829	36.7442	27.9965	12.7459	18.0736	60.3327	2.5006	0.412352	3.63912	0.00027357	0.0049182
rod_31142	rod-specific	chr19	53221310	53221510	76.1415	106.044	12.2481	18.6643	8.49729	16.3245	39.6532	2.63919	0.450503	3.63857	0.000274154	0.00492709
rod_4714	rod-specific	chr10	57533849	57534049	30.2326	34.6872	0	0	0	2.33208	11.2087	4.32464	0.914386	3.63593	0.000276982	0.0049682
rod_39779	rod-specific	chr4	40805455	40805655	52.0673	57.9772	0	4.66608	8.49729	4.66415	21.312	3.28174	0.627976	3.63348	0.000279624	0.00500745
rod_33496	rod-specific	chr2	91072208	91072408	52.0673	48.5621	0	9.33215	0	2.33208	18.7156	3.88506	0.794735	3.63022	0.000283184	0.00506792
rod_36625	rod-specific	chr2	180457352	180457552	82.8598	101.088	12.2481	13.9982	0	4.66415	35.8098	3.47402	0.682038	3.62739	0.000286299	0.00511702
rod_45870	rod-specific	chr5	115730571	115730771	179.716	184.338	24.4961	58.326	37.1756	41.3944	87.5743	2.15166	0.317658	3.62548	0.000288421	0.00514494
rod_41992	rod-specific	chr4	131853731	131853931	347.116	308.716	44.9096	58.326	98.781	86.2868	157.356	2.11	0.306292	3.624	0.000290076	0.00517112
rod_5889	rod-specific	chr10	80991494	80991694	19.0354	19.8213	0	0	0	0	6.4761	5.15743	1.14882	3.61887	0.000295895	0.00525003
rod_61683	rod-specific	chrX	36789438	36789638	57.1061	66.4012	4.08269	9.33215	10.6216	5.83019	25.5623	2.91815	0.530074	3.61864	0.00029615	0.00525223
rod_25339	rod-specific	chr17	27168489	27168689	55.4265	34.6872	6.12403	0	4.24864	2.33208	17.1364	3.51713	0.697548	3.60854	0.000307922	0.00542621
rod_37483a	rod-specific	chr3	62066686	62066886	96.8564	107.53	20.4134	18.6643	16.9946	22.1547	47.1023	2.32206	0.366361	3.60862	0.000307833	0.00542621
rod_27054	rod-specific	chr17	84158043	84158243	52.6272	59.4638	12.2481	4.66608	4.24864	4.66415	22.9863	3.06003	0.571544	3.60433	0.000312954	0.00550599
rod_53632	rod-specific	chr7	126357151	126357351	155.642	156.588	16.3308	27.9965	21.2432	41.9774	69.963	2.41577	0.392835	3.60398	0.000313377	0.00551167
rod_48274	rod-specific	chr6	49321373	49321573	116.452	132.802	24.4961	32.6625	27.6162	24.4868	59.7526	2.17868	0.327634	3.59756	0.000321218	0.00563341
rod_1948	rod-specific	chr1	132739275	132739475	71.6626	58.4727	8.16538	4.66608	11.6838	8.16227	27.1355	2.81319	0.50427	3.59568	0.000323543	0.00566519
rod_56804	rod-specific	chr8	111702037	111702237	83.9796	93.6554	16.3308	23.3304	8.49729	10.4943	39.3813	2.63391	0.455188	3.58954	0.000331267	0.0057839
rod_2267	rod-specific	chr1	136140267	136140467	218.347	199.699	59.199	60.659	38.2378	53.0547	104.866	1.99013	0.275865	3.58919	0.000331705	0.00578789
rod_59521c	rod-specific	chr9	64952150	64952350	90.6979	88.7001	12.2481	18.6643	4.24864	14.5755	38.1891	2.78579	0.498264	3.58403	0.000338331	0.00588304
rod_35469a	rod-specific	chr2	154738481	154738681	110.293	115.459	2.04134	13.9982	16.9946	22.1547	46.8235	2.80421	0.504262	3.57793	0.00034632	0.00599596
rod_9971	rod-specific	chr11	90370943	90371143	44.7891	44.5978	4.08269	4.66608	4.24864	4.66415	17.8414	3.13797	0.59768	3.57712	0.000347401	0.00601043
rod_41580	rod-specific	chr4	124843013	124843213	94.0571	95.142	20.4134	18.6643	14.8703	18.6566	43.634	2.34546	0.376253	3.57595	0.000348954	0.00603287
rod_17242	rod-specific	chr13	117590439	117590639	51.5075	58.4727	0	0	4.24864	6.99623	20.2042	3.57636	0.722474	3.56602	0.000362446	0.0062007
rod_41534	rod-specific	chr4	123460971	123461171	88.4585	93.1599	0	13.9982	14.8703	12.8264	37.2189	2.90938	0.537091	3.55504	0.000377927	0.00640106
rod_16294	rod-specific	chr13	83573448	83573648	148.924	152.624	36.7442	46.6608	26.554	31.483	73.8316	2.11402	0.31348	3.55371	0.000379831	0.00642243
rod_16492	rod-specific	chr13	92683570	92683770	180.836	188.302	48.9923	41.9947	33.9892	17.4906	85.2674	2.38873	0.39166	3.54576	0.000391477	0.00658101
rod_27263	rod-specific	chr17	86759554	86759754	162.92	187.311	24.4961	41.9947	45.6729	44.3095	84.4507	2.09528	0.308979	3.54483	0.00039287	0.00660242
rod_7077b	rod-specific	chr11	3913820	3914020	246.34	235.377	38.7856	46.6608	65.854	71.7113	117.455	2.02848	0.291023	3.53401	0.00040931	0.00679588
rod_28441	rod-specific	chr18	46208987	46209187	184.195	173.932	57.1577	37.3286	33.9892	44.3095	88.4853	2.03772	0.293868	3.53124	0.000413618	0.00685296
rod_29699	rod-specific	chr19	5273987	5274187	34.7116	45.0934	0	4.66608	4.24864	2.33208	15.1753	3.49928	0.70888	3.52568	0.000422402	0.00697337
rod_3912a	rod-specific	chr10	5550171	5550371	117.571	101.584	8.16538	27.9965	8.49729	3.49811	44.5521	3.14608	0.609042	3.5237	0.000425562	0.00702133
rod_37771b	rod-specific	chr3	85681218	85681418	174.118	132.802	36.7442	9.33215	25.4919	33.8151	68.7172	2.42931	0.406156	3.51911	0.000432994	0.00710816
rod_22356	rod-specific	chr15	99644832	99645032	27.9932	35.1827	0	4.66608	0	1.16604	11.5013	4.06952	0.873252	3.51505	0.000439668	0.00719408
rod_55625	rod-specific	chr8	70891467	70891667	177.477	192.762	42.8682	58.326	48.8594	37.3132	92.9342	1.99504	0.283193	3.51364	0.00044201	0.00722569
rod_41874	rod-specific	chr4	130078275	130078475	25.7537	39.147	0	4.66608	0	0	11.5945	4.42379	0.974785	3.51235	0.000444159	0.00724794
rod_56861b	rod-specific	chr8	114914683	114914883	48.1483	56.4906	8.16538	4.66608	4.24864	6.99623	21.4525	2.95721	0.557742	3.50916	0.000449527	0.00731881
rod_59872	rod-specific	chr9	71696274	71696474	90.6979	108.026	16.3308	27.9965	14.8703	17.4906	45.902	2.37137	0.391298	3.50468	0.000457161	0.00742278
rod_52886b	rod-specific	chr7	101341729	101341929	100.775	125.865	16.3308	27.9965	12.7459	24.4868	51.3667	2.42104	0.405594	3.5036	0.00045902	0.00743545
rod_36426	rod-specific	chr2	173228792	173228992	63.8245	56.9861	8.16538	13.9982	6.37297	4.66415	25.6686	2.88235	0.537332	3.50314	0.00045981	0.00744388
rod_48488	rod-specific	chr6	55029285	55029485	53.7469	54.0129	8.16538	4.66608	8.49729	3.49811	22.0978	3.00731	0.573197	3.50196	0.000461855	0.00747259
rod_29428a	rod-specific	chr18	82777802	82778002	90.6979	87.7091	24.4961	9.33215	8.49729	13.9925	39.1208	2.6114	0.460443	3.49968	0.000465825	0.00752578
rod_35245	rod-specific	chr2	148873177	148873377	90.1381	111.99	8.16538	13.9982	25.4919	11.6604	43.574	2.64087	0.468939	3.49911	0.000466821	0.00753747
rod_48561b	rod-specific	chr6	58850059	58850259	61.0252	64.9146	0	4.66608	8.49729	9.32831	24.7386	3.1007	0.603087	3.48324	0.000495377	0.00789807
rod_19612	rod-specific	chr14	105893181	105893381	94.0571	80.7716	16.3308	0	4.24864	12.8264	34.7058	3.12713	0.610747	3.48283	0.000496136	0.00790664
rod_25751	rod-specific	chr17	31535218	31535418	82.3	108.026	20.4134	23.3304	8.49729	10.4943	42.1769	2.63191	0.468723	3.48161	0.000498406	0.00791973
rod_28650	rod-specific	chr18	61229162	61229362	120.931	104.557	20.4134	18.6643	21.2432	27.9849	52.2989	2.25365	0.360144	3.48098	0.000499574	0.00793163
rod_62008	rod-specific	chrX	94224499	94224699	17.9156	17.8391	0	0	0	0	5.95913	5.03098	1.1589	3.47827	0.000504658	0.00800084
rod_18101c	rod-specific	chr14	34661828	34662028	28.5531	35.6783	0	4.66608	1.06216	0	11.6599	4.17278	0.91417	3.47066	0.000519173	0.00817601
rod_22850	rod-specific	chr16	11075812	11076012	44.2292	59.4638	8.16538	9.33215	2.12432	3.49811	21.1355	3.1592	0.622157	3.47051	0.000519468	0.00817688
rod_26228a	rod-specific	chr17	46925751	46925951	36.3911	50.5442	8.16538	0	2.12432	2.9151	16.69	3.45839	0.708995	3.46743	0.000525468	0.00825249
rod_26230	rod-specific	chr17	46931106	46931306	79.5007	95.142	8.16538	9.33215	12.7459	19.8226	37.4515	2.59511	0.463031	3.44493	0.000571207	0.00884986
rod_4288b	rod-specific	chr10	30669134	30669334	43.6694	39.147	2.04134	0	4.24864	4.66415	15.6284	3.3684	0.687622	3.44434	0.000572457	0.00886673
rod_6622b	rod-specific	chr10	117995118	117995318	222.826	270.56	83.6951	65.3251	60.5432	62.383	127.555	1.86408	0.25131	3.43831	0.000585356	0.00901896
rod_44870	rod-specific	chr5	73301729	73301929	137.167	157.579	24.4961	39.6617	31.8648	38.4793	71.5413	2.08253	0.315276	3.43361	0.000595606	0.00916098
rod_59137	rod-specific	chr9	59564380	59564580	44.2292	45.5889	4.08269	0	4.24864	5.83019	17.3299	3.22307	0.649229	3.42418	0.000616666	0.00944277
rod_15272	rod-specific	chr13	42762464	42762664	14.5565	20.3168	0	0	0	0	5.81221	4.98001	1.16403	3.41917	0.00062813	0.00956724
rod_24684	rod-specific	chr17	5059308	5059508	136.047	120.91	24.4961	27.9965	29.7405	32.6491	61.9731	2.09559	0.320447	3.41893	0.000628681	0.00956922
rod_13667a	rod-specific	chr12	86427253	86427453	48.1483	60.9504	8.16538	4.66608	8.49729	6.41321	22.8068	2.82437	0.534165	3.41536	0.000636973	0.00966947
rod_55889	rod-specific	chr8	81543546	81543746	26.8735	27.2542	0	0	2.12432	1.16604	9.56968	4.00754	0.882689	3.40725	0.000656204	0.00989437
rod_42942a	rod-specific	chr4	144891766	144891966	64.3843	46.58	4.08269	4.66608	3.18648	9.32831	22.038	3.06656	0.607648	3.40091	0.000671615	0.0100881
rod_32760	rod-specific	chr2	37448233	37448433	67.1837	57.4816	8.16538	9.33215	10.6216	9.32831	27.0188	2.62138	0.476872	3.40003	0.000673774	0.0101095
rod_12961	rod-specific	chr12	73718668	73718868	40.3102	48.5621	0	0	0	4.66415	15.5894	4.04898	0.897237	3.39819	0.000678323	0.0101585
rod_6040b	rod-specific	chr10	84969426	84969626	41.4299	36.6693	4.08269	4.66608	0	0	14.4747	3.99512	0.885875	3.38097	0.000722295	0.0106893
rod_22224	rod-specific	chr15	98557202	98557402	103.575	109.017	0	9.33215	19.1189	16.9076	42.9917	2.94099	0.574589	3.37806	0.000729999	0.0107686
rod_37657	rod-specific	chr3	80762909	80763109	13.4367	20.8123	0	0	0	0	5.70818	4.94344	1.16762	3.37733	0.000731922	0.0107883
rod_58025	rod-specific	chr9	35044651	35044851	123.17	116.945	24.4961	23.3304	16.9946	31.483	56.0699	2.24296	0.368471	3.37328	0.000742784	0.0109192
rod_9548b	rod-specific	chr11	84244134	84244334	104.695	94.6465	16.3308	4.66608	12.7459	23.3208	42.7341	2.60104	0.476261	3.3617	0.000774647	0.0112973
rod_55321a	rod-specific	chr8	57636048	57636248	35.8313	32.7051	0	0	2.12432	3.49811	12.3598	3.69758	0.802523	3.36138	0.000775546	0.0113074
rod_30465	rod-specific	chr19	37034073	37034273	150.043	143.209	24.4961	9.33215	36.1135	33.8151	66.1682	2.35246	0.402488	3.36025	0.000778726	0.0113418
rod_26882	rod-specific	chr17	78742080	78742280	29.6728	43.6068	4.08269	4.66608	2.12432	2.33208	14.4141	3.33326	0.694642	3.35894	0.000782423	0.0113782
rod_29826	rod-specific	chr19	6617316	6617516	30.7925	34.6872	4.08269	0	0	2.33208	11.9824	3.80146	0.83544	3.35327	0.000798629	0.0115524
rod_50180	rod-specific	chr6	137364810	137365010	132.128	157.579	24.4961	27.9965	38.2378	37.8962	69.7222	2.08483	0.32408	3.34743	0.00081566	0.0117494
rod_214	rod-specific	chr1	34271082	34271282	243.541	218.034	32.6615	27.9965	44.6108	72.8774	106.62	2.25304	0.374351	3.34724	0.000816208	0.0117542
rod_3802	rod-specific	chr1	193189397	193189597	54.3068	51.5353	8.16538	4.66608	6.37297	8.16227	22.2015	2.77496	0.530433	3.34625	0.000819114	0.0117807
rod_8109	rod-specific	chr11	57652485	57652685	90.6979	90.1867	12.2481	23.3304	12.7459	19.2396	41.4081	2.36527	0.408018	3.3461	0.000819564	0.0117841
rod_51108	rod-specific	chr7	28807677	28807877	295.048	294.841	28.5788	37.3286	70.1026	86.2868	135.364	2.29295	0.386479	3.34545	0.000821491	0.0117995
rod_61312	rod-specific	chr9	122089169	122089369	52.6272	50.0487	8.16538	4.66608	8.49729	3.49811	21.2505	2.93652	0.579113	3.34394	0.000825978	0.0118516
rod_6913b	rod-specific	chr10	127509343	127509543	86.7789	96.1331	12.2481	13.9982	21.2432	19.2396	41.6069	2.33085	0.398384	3.34063	0.000835876	0.0119449
rod_20775	rod-specific	chr15	67084459	67084659	26.3136	31.2185	4.08269	0	0	1.16604	10.4635	3.95378	0.885373	3.3362	0.000849334	0.0120959
rod_5444	rod-specific	chr10	75516192	75516392	54.3068	69.8699	4.08269	13.9982	4.24864	9.32831	25.9724	2.85715	0.556795	3.33543	0.000851664	0.0121037
rod_6657a	rod-specific	chr10	118592783	118592983	131.008	116.945	34.7029	23.3304	25.4919	29.734	60.2021	2.092	0.3277	3.33233	0.000861222	0.0122112
rod_1786	rod-specific	chr1	130702036	130702236	193.713	192.266	63.2817	55.9929	33.9892	36.1472	95.8983	2.05747	0.317853	3.32691	0.00087814	0.0124024
rod_35021c	rod-specific	chr2	136387899	136388099	117.012	111.99	18.3721	4.66608	23.3675	25.6528	50.1767	2.48321	0.446041	3.32528	0.000883284	0.0124663
rod_62012	rod-specific	chrX	94374766	94374966	19.0354	13.8749	0	0	0	0	5.48504	4.89232	1.17076	3.32462	0.000885402	0.0124866
rod_51123	rod-specific	chr7	28969662	28969862	51.5075	73.3387	0	9.33215	10.6216	3.49811	24.7163	3.17836	0.656785	3.3167	0.000910863	0.0127576
rod_38976	rod-specific	chr3	127851314	127851514	61.0252	57.9772	12.2481	9.33215	2.12432	2.33208	24.1732	3.18509	0.658856	3.3165	0.000911532	0.0127638
rod_18035	rod-specific	chr14	33964956	33965156	76.7013	63.9236	8.16538	9.33215	5.3108	14.5755	29.6681	2.72364	0.52007	3.31425	0.0009189	0.0128441
rod_6702	rod-specific	chr10	119082013	119082213	119.251	119.919	38.7856	18.6643	14.8703	12.8264	54.0527	2.49552	0.451423	3.3129	0.000923356	0.0128933
rod_1124	rod-specific	chr1	82689552	82689752	142.765	102.575	32.6615	18.6643	12.7459	6.41321	52.6375	2.77613	0.536822	3.3086	0.000937626	0.0130562
rod_57832	rod-specific	chr9	26869837	26870037	16.7959	15.3615	0	0	0	0	5.35956	4.86785	1.17192	3.30044	0.000965326	0.0133509
rod_11330a	rod-specific	chr11	117163165	117163365	32.4721	35.1827	4.08269	4.66608	2.12432	1.16604	13.2823	3.40699	0.729413	3.29989	0.000967212	0.0133703
rod_19757	rod-specific	chr14	121586055	121586255	91.2578	73.8342	14.2894	13.9982	15.9324	16.9076	37.7033	2.3409	0.406458	3.299	0.000970301	0.0134063
rod_46574	rod-specific	chr5	130209670	130209870	27.9932	33.2006	0	4.66608	2.12432	1.16604	11.525	3.64026	0.80045	3.29847	0.000972142	0.0134284
rod_42441	rod-specific	chr4	136335177	136335377	36.951	54.5085	0	4.66608	6.37297	4.66415	17.8604	3.18091	0.662694	3.29097	0.000998418	0.0137226
rod_4709	rod-specific	chr10	56220382	56220582	38.0707	37.6604	0	4.66608	4.24864	3.49811	14.6907	3.26016	0.688625	3.28213	0.00103025	0.0140724
rod_13140	rod-specific	chr12	76941617	76941817	43.6694	45.0934	4.08269	0	4.24864	6.41321	17.2512	3.14225	0.653448	3.27839	0.00104403	0.0141938
rod_37049b	rod-specific	chr3	32131862	32132062	90.6979	91.1778	24.4961	11.6652	10.6216	4.66415	38.8871	2.80273	0.550845	3.27266	0.00106541	0.0144247
rod_41335	rod-specific	chr4	117647001	117647201	32.4721	31.714	0	4.66608	2.12432	2.33208	12.2181	3.47038	0.755081	3.27167	0.00106913	0.0144572
rod_43071	rod-specific	chr4	149241301	149241501	39.7503	27.2542	0	0	4.24864	1.74906	12.167	3.6917	0.822802	3.27139	0.00107022	0.0144572
rod_38922	rod-specific	chr3	126782096	126782296	62.7047	80.2761	4.08269	13.9982	8.49729	13.9925	30.5919	2.65547	0.506656	3.26744	0.00108523	0.0146135
rod_46894	rod-specific	chr5	138994974	138995174	30.7925	32.2095	0	2.33304	3.18648	2.33208	11.8089	3.48648	0.762146	3.26248	0.00110442	0.0148069
rod_33713	rod-specific	chr2	101261520	101261720	29.6728	25.7676	4.08269	0	0	0	9.92052	4.22863	0.991133	3.25752	0.00112392	0.0150285
rod_12556	rod-specific	chr12	52772486	52772686	22.3946	20.8123	0	0	0	1.16604	7.39549	4.30698	1.01553	3.25642	0.00112827	0.0150826
rod_51094	rod-specific	chr7	28704162	28704362	42.5496	63.428	4.08269	9.33215	8.49729	5.24717	22.1895	2.84358	0.566411	3.25485	0.00113453	0.0151394
rod_42976b	rod-specific	chr4	148288026	148288226	206.03	194.248	38.7856	65.3251	56.2945	55.3868	102.678	1.86616	0.267426	3.23889	0.00119996	0.0158299
rod_10833	rod-specific	chr11	106865906	106866106	97.4163	105.053	12.2481	18.6643	22.3054	25.0698	46.7928	2.24852	0.386053	3.23407	0.00122039	0.0160495
rod_61560a	rod-specific	chrX	12005829	12006029	62.1449	87.2135	18.3721	4.66608	11.6838	11.6604	32.6235	2.57345	0.487138	3.22999	0.00123794	0.0162279
rod_20796	rod-specific	chr15	67346548	67346748	44.7891	36.6693	0	9.33215	2.12432	1.16604	15.6802	3.53736	0.785703	3.22942	0.00124042	0.0162471
rod_59763	rod-specific	chr9	67625661	67625861	127.649	110.008	32.6615	9.33215	20.1811	27.4019	54.5389	2.30831	0.405745	3.22447	0.00126207	0.0164642
rod_14717	rod-specific	chr13	17725113	17725313	39.1905	55.4995	8.16538	4.66608	6.37297	4.66415	19.7598	2.86752	0.579267	3.22393	0.00126442	0.016491
rod_9363	rod-specific	chr11	79302924	79303124	39.1905	51.5353	6.12403	0	5.3108	5.83019	17.9985	3.04779	0.635441	3.22263	0.0012702	0.0165507
rod_13967	rod-specific	chr12	100533298	100533498	150.043	166.003	34.7029	18.6643	40.3621	44.3095	75.6809	2.09076	0.338881	3.2187	0.00128772	0.0167237
rod_20881	rod-specific	chr15	72857578	72857778	40.8701	33.6961	0	4.66608	4.24864	3.49811	14.4965	3.23452	0.694904	3.21559	0.00130178	0.0168745
rod_50229	rod-specific	chr6	137758855	137759055	71.6626	59.4638	8.16538	13.9982	12.7459	9.32831	29.2274	2.50198	0.467854	3.21036	0.00132568	0.0171199
rod_33968a	rod-specific	chr2	106497428	106497628	87.3388	94.151	28.5788	13.9982	14.8703	12.8264	41.9606	2.36616	0.426318	3.20455	0.00135271	0.0174044
rod_47185a	rod-specific	chr5	144162231	144162431	69.4231	60.4548	4.08269	2.33304	9.55945	12.8264	26.4466	2.82483	0.569571	3.20387	0.00135595	0.0174373
rod_50214	rod-specific	chr6	137663607	137663807	38.0707	36.1738	2.04134	4.66608	2.12432	4.66415	14.6234	3.16008	0.674672	3.20167	0.00136632	0.0175461
rod_61834	rod-specific	chrX	69803850	69804050	76.7013	88.2046	16.3308	18.6643	14.8703	16.9076	38.6131	2.2618	0.394518	3.19832	0.00138229	0.0177058
rod_12060	rod-specific	chr12	16425114	16425314	169.639	142.713	4.08269	4.66608	27.6162	31.483	63.3666	2.90675	0.596436	3.19691	0.00138906	0.017772
rod_11898	rod-specific	chr12	5278868	5279068	96.2966	99.6018	12.2481	27.9965	16.9946	22.1547	45.882	2.25004	0.39145	3.19335	0.00140633	0.0179462
rod_2332	rod-specific	chr1	137927953	137928153	80.6204	92.1688	24.4961	9.33215	4.24864	11.6604	37.0878	2.73219	0.543185	3.18895	0.00142791	0.0181679
rod_15859	rod-specific	chr13	54954936	54955136	63.8245	91.6733	20.4134	13.9982	5.3108	8.16227	33.8971	2.69649	0.532863	3.18374	0.00145387	0.0184683
rod_26229	rod-specific	chr17	46928059	46928259	220.586	204.654	4.08269	13.9982	28.6783	52.4717	87.412	2.84872	0.581444	3.17953	0.00147516	0.01867
rod_41169	rod-specific	chr4	109731953	109732153	17.3558	24.7766	0	0	0	1.16604	7.2164	4.2598	1.02523	3.17958	0.0014749	0.01867
rod_13190	rod-specific	chr12	79210453	79210653	125.969	137.262	42.8682	23.3304	30.8027	29.151	64.8973	2.03855	0.326752	3.17841	0.00148085	0.0187334
rod_57861	rod-specific	chr9	28888688	28888888	25.7537	42.6157	0	0	0	3.49811	11.9779	3.97111	0.935556	3.17577	0.0014944	0.0188746
rod_20782a	rod-specific	chr15	67119897	67120097	62.1449	73.8342	8.16538	0	6.37297	13.4094	27.3211	2.92778	0.607254	3.17459	0.00150049	0.018938
rod_42986	rod-specific	chr4	148493753	148493953	110.853	116.45	0	23.3304	18.0567	18.6566	47.8911	2.74571	0.550148	3.17317	0.00150784	0.0190051
rod_52994	rod-specific	chr7	108949400	108949600	285.531	287.408	12.2481	62.992	66.9161	62.383	129.58	2.38682	0.437529	3.16967	0.00152614	0.0191835
rod_30864	rod-specific	chr19	45292528	45292728	108.614	137.758	16.3308	13.9982	22.3054	34.9811	55.6645	2.33001	0.419911	3.16736	0.0015383	0.0192964
rod_42619a	rod-specific	chr4	138249435	138249635	81.7401	95.6376	20.4134	18.6643	12.7459	19.8226	41.504	2.26247	0.398926	3.16467	0.00155261	0.0194198
rod_18653	rod-specific	chr14	57938461	57938661	45.349	37.6604	0	0	2.12432	5.83019	15.1606	3.53196	0.800526	3.16287	0.00156224	0.0195213
rod_27128	rod-specific	chr17	84934024	84934224	136.047	151.137	28.5788	41.9947	33.9892	39.6453	71.8987	1.95697	0.302872	3.15965	0.00157959	0.0196935
rod_61306	rod-specific	chr9	122023704	122023904	104.135	100.593	26.5375	4.66608	14.8703	22.1547	45.4927	2.45135	0.459394	3.15926	0.00158168	0.0197106
rod_60701a	rod-specific	chr9	106402094	106402294	27.9932	42.6157	0	6.99912	2.12432	0.583019	13.3859	3.63898	0.835773	3.15753	0.00159111	0.0198058
rod_40966a	rod-specific	chr4	107133324	107133524	128.209	113.477	16.3308	27.9965	23.3675	33.8151	57.1992	2.15747	0.366979	3.15405	0.00161023	0.0200032
rod_28935	rod-specific	chr18	66200067	66200267	57.1061	48.5621	12.2481	4.66608	4.24864	7.57925	22.4017	2.76237	0.559536	3.1497	0.00163439	0.0202348
rod_15156	rod-specific	chr13	37942082	37942282	74.4619	75.8163	20.4134	13.9982	12.7459	8.16227	34.2663	2.45403	0.461998	3.14726	0.0016481	0.020368
rod_28676a	rod-specific	chr18	61331449	61331649	163.48	189.789	48.9923	55.9929	31.8648	46.6415	89.4601	1.94794	0.301354	3.1456	0.00165744	0.0204743
rod_57418	rod-specific	chr8	125546467	125546667	56.5462	78.7895	4.08269	18.6643	9.55945	4.66415	28.7177	2.82786	0.581314	3.14436	0.00166449	0.0205476
rod_2265	rod-specific	chr1	136132863	136133063	180.836	162.039	18.3721	18.6643	42.4864	47.8076	78.3675	2.28146	0.407665	3.14341	0.00166989	0.0205924
rod_27579	rod-specific	chr18	12222646	12222846	30.2326	46.58	8.16538	0	2.12432	1.16604	14.7114	3.48778	0.79344	3.13543	0.00171603	0.0210379
rod_43591	rod-specific	chr4	156255338	156255538	235.143	202.177	32.6615	79.3233	52.0459	55.3868	109.456	1.9753	0.311517	3.1308	0.00174329	0.0213246
rod_35675	rod-specific	chr2	156910207	156910407	140.526	141.722	24.4961	18.6643	21.2432	43.7264	65.063	2.25326	0.400395	3.13005	0.00174778	0.0213701
rod_60688a	rod-specific	chr9	106287243	106287443	54.8667	59.4638	12.2481	6.99912	10.6216	5.83019	25.0049	2.61692	0.516998	3.12751	0.00176294	0.0215173
rod_59008	rod-specific	chr9	57658323	57658523	48.1483	42.6157	8.16538	9.33215	2.12432	3.49811	18.9807	2.96978	0.630299	3.12515	0.00177713	0.021657
rod_12890b	rod-specific	chr12	72613169	72613369	150.043	190.284	44.9096	55.9929	24.4297	36.1472	83.6345	2.09078	0.349758	3.11867	0.00181672	0.0220662
rod_29785c	rod-specific	chr19	6118767	6118967	50.3877	46.58	0	9.33215	4.24864	6.99623	19.5908	2.98497	0.636906	3.11658	0.00182961	0.0221555
rod_48559b	rod-specific	chr6	58833555	58833755	92.3775	79.285	12.2481	9.33215	2.12432	17.4906	35.4763	2.85098	0.593902	3.11665	0.00182917	0.0221555
rod_26064	rod-specific	chr17	36849194	36849394	77.8211	86.718	8.16538	27.9965	8.49729	9.32831	36.4211	2.6103	0.517052	3.11439	0.00184326	0.0222709
rod_23715	rod-specific	chr16	34958882	34959082	175.797	153.119	55.1163	39.6617	41.4243	41.3944	84.4188	1.88222	0.283349	3.11356	0.00184847	0.0223045
rod_26271	rod-specific	chr17	47385229	47385429	380.707	394.443	71.4471	153.981	104.092	105.526	201.699	1.82481	0.265044	3.11197	0.00185843	0.02241
rod_30466	rod-specific	chr19	37036849	37037049	105.814	106.539	12.2481	30.3295	21.2432	25.6528	50.3045	2.18241	0.380523	3.10732	0.00188794	0.0226604
rod_44003a	rod-specific	chr5	30147841	30148041	63.8245	51.5353	0	4.66608	10.6216	8.16227	23.1349	2.93795	0.625074	3.10036	0.00193288	0.0230957
rod_12151	rod-specific	chr12	17719244	17719444	159.561	160.552	26.5375	46.6608	46.7351	42.5604	80.4345	1.93134	0.300686	3.09737	0.00195245	0.0232993
rod_28276b	rod-specific	chr18	39174007	39174207	113.092	99.1063	34.7029	13.9982	18.0567	22.1547	50.1852	2.21242	0.392777	3.0868	0.00202322	0.024014
rod_51741a	rod-specific	chr7	46838987	46839187	134.927	124.874	10.2067	20.9973	39.3	24.4868	59.132	2.32401	0.429038	3.086	0.00202867	0.0240683
rod_26889	rod-specific	chr17	78917705	78917905	42.5496	53.0219	12.2481	4.66608	2.12432	3.49811	19.6847	3.02152	0.655247	3.08513	0.00203465	0.0241288
rod_46046	rod-specific	chr5	118687452	118687652	72.7823	80.7716	0	9.33215	14.8703	12.8264	31.7638	2.77899	0.577089	3.0827	0.00205133	0.0242432
rod_3800	rod-specific	chr1	193187124	193187324	219.467	257.181	53.075	46.6608	67.9783	80.4566	120.803	1.86825	0.28208	3.07803	0.00208377	0.024595
rod_32785b	rod-specific	chr2	37703771	37703971	132.128	136.767	24.4961	37.3286	40.3621	30.317	66.8997	1.98528	0.320115	3.07789	0.00208473	0.0246011
rod_31030a	rod-specific	chr19	46823522	46823722	69.983	106.539	0	13.9982	16.9946	12.8264	36.7236	2.78654	0.58059	3.07711	0.00209017	0.0246336
rod_31493	rod-specific	chr2	5083808	5084008	233.463	220.511	73.4884	46.6608	72.2269	66.4642	118.803	1.77279	0.251371	3.0743	0.00211	0.0248037
rod_48502b	rod-specific	chr6	55241679	55241879	65.5041	67.3923	20.4134	4.66608	4.24864	5.83019	28.0091	2.85125	0.602236	3.07396	0.00211236	0.0248209
rod_34216	rod-specific	chr2	119147504	119147704	57.666	66.8967	8.16538	18.6643	7.43513	8.16227	27.8316	2.55312	0.505369	3.07323	0.00211754	0.0248743
rod_41101b	rod-specific	chr4	108687775	108687975	66.0639	69.3744	4.08269	4.66608	10.6216	15.1585	28.3279	2.67063	0.544165	3.07008	0.00214	0.0250602
rod_12894b	rod-specific	chr12	72688313	72688513	157.322	171.949	12.2481	13.9982	42.4864	40.2283	73.0387	2.42086	0.462831	3.06993	0.00214108	0.0250632
rod_14665	rod-specific	chr13	9628344	9628544	57.1061	54.0129	0	6.99912	8.49729	9.32831	22.6573	2.8488	0.602332	3.06941	0.00214483	0.0250956
rod_39590	rod-specific	chr4	11548413	11548613	32.4721	34.6872	0	2.33304	4.24864	3.49811	12.8732	3.23422	0.728575	3.06656	0.00216535	0.0252981
rod_20799	rod-specific	chr15	67424038	67424238	101.335	106.539	26.5375	4.66608	21.2432	22.1547	47.0794	2.34807	0.440387	3.06111	0.0022052	0.0256658
rod_31198	rod-specific	chr19	53791799	53791999	254.178	209.61	48.9923	69.9912	72.2269	69.9623	120.827	1.7908	0.258416	3.06018	0.00221204	0.025729
rod_23451	rod-specific	chr16	32021041	32021241	213.868	227.944	83.6951	55.9929	45.6729	58.3019	114.246	1.86147	0.281651	3.05866	0.00222332	0.025795
rod_38098a	rod-specific	chr3	90195749	90195949	36.951	39.6425	0	4.66608	6.37297	2.33208	14.9941	3.18961	0.715999	3.05811	0.00222735	0.0258363
rod_26226	rod-specific	chr17	46917476	46917676	79.5007	77.7984	4.08269	4.66608	16.9946	15.7415	33.1307	2.64225	0.537229	3.05688	0.00223652	0.0259101
rod_39400	rod-specific	chr3	156587917	156588117	83.9796	86.718	24.4961	9.33215	8.49729	17.4906	38.419	2.43173	0.468466	3.0562	0.0022416	0.0259478
rod_31581c	rod-specific	chr2	6146294	6146494	97.4163	97.1242	28.5788	23.3304	14.8703	20.4057	46.9543	2.15857	0.379107	3.05604	0.00224279	0.0259554
rod_9044b	rod-specific	chr11	75877669	75877869	80.6204	85.7269	20.4134	23.3304	8.49729	9.32831	37.9861	2.47339	0.482309	3.05486	0.00225162	0.0260357
rod_39417	rod-specific	chr3	156742100	156742300	38.0707	22.7944	0	0	4.24864	1.16604	11.0466	3.66144	0.871711	3.05312	0.00226472	0.0261434
rod_26270	rod-specific	chr17	47382003	47382203	330.32	335.97	38.7856	55.9929	96.6566	104.943	160.445	2.08031	0.354858	3.04435	0.00233185	0.0267381
rod_8862	rod-specific	chr11	72096922	72097122	75.0217	71.8521	8.16538	23.3304	6.37297	11.6604	32.7338	2.54408	0.507405	3.04308	0.00234167	0.0268351
rod_22914c	rod-specific	chr16	11728028	11728228	62.1449	92.6644	6.12403	23.3304	12.7459	9.32831	34.3897	2.54904	0.509662	3.03935	0.00237086	0.0271301
rod_43871	rod-specific	chr5	24473355	24473555	184.195	179.382	53.075	65.3251	46.7351	40.8113	94.9207	1.84763	0.279213	3.03579	0.00239908	0.0274019
rod_22269a	rod-specific	chr15	98933467	98933667	76.7013	78.294	8.16538	23.3304	8.49729	15.1585	35.0245	2.43884	0.474088	3.03497	0.00240557	0.0274532
rod_46841	rod-specific	chr5	137422083	137422283	33.5918	38.6515	4.08269	4.66608	2.12432	4.66415	14.6301	3.00013	0.659204	3.03416	0.00241205	0.0274988
rod_51751a	rod-specific	chr7	46914403	46914603	76.1415	78.294	0	18.6643	4.24864	11.6604	31.5015	2.95949	0.646352	3.03161	0.00243251	0.0276863
rod_49216a	rod-specific	chr6	91707269	91707469	136.047	127.352	36.7442	32.6625	31.8648	36.1472	66.8029	1.90821	0.299688	3.03052	0.00244135	0.0277643
rod_54735	rod-specific	chr8	25119634	25119834	34.7116	23.7855	4.08269	0	0	2.33208	10.8186	3.61817	0.865848	3.02383	0.002496	0.0282514
rod_21084	rod-specific	chr15	75791276	75791476	164.6	168.976	48.9923	51.3269	42.4864	47.8076	87.3649	1.80052	0.264901	3.02195	0.00251151	0.0283746
rod_11937b	rod-specific	chr12	7738784	7738984	128.769	134.289	28.5788	13.9982	25.4919	39.6453	61.7953	2.16293	0.38539	3.01754	0.00254832	0.0286841
rod_23754c	rod-specific	chr16	35413163	35413363	206.59	186.32	44.9096	9.33215	55.2324	20.9887	87.2287	2.47862	0.490085	3.01707	0.00255232	0.0286874
rod_17458	rod-specific	chr14	16444998	16445198	67.1837	75.8163	20.4134	4.66608	4.24864	11.0774	30.5676	2.70782	0.566627	3.014	0.00257825	0.0288684
rod_15690	rod-specific	chr13	49224642	49224842	45.349	44.5978	8.16538	4.66608	2.12432	6.99623	18.6498	2.85562	0.616586	3.00952	0.00261665	0.0291987
rod_54805b	rod-specific	chr8	26784386	26784586	62.7047	79.285	20.4134	13.9982	8.49729	9.91132	32.4683	2.43218	0.476284	3.00699	0.00263846	0.0293934
rod_12317	rod-specific	chr12	32911591	32911791	77.8211	88.2046	20.4134	20.9973	16.9946	15.1585	39.9316	2.17302	0.39053	3.00365	0.00266761	0.0296523
rod_32451	rod-specific	chr2	32490102	32490302	48.1483	43.1112	12.2481	4.66608	3.18648	3.49811	19.143	2.90135	0.633275	3.00241	0.00267847	0.029743
rod_41274b	rod-specific	chr4	116828441	116828641	51.5075	60.4548	4.08269	9.33215	6.37297	11.6604	23.9017	2.62693	0.541964	3.00192	0.00268282	0.0297733
rod_8646a	rod-specific	chr11	69134005	69134205	118.131	112.486	32.6615	27.9965	21.2432	30.317	57.1392	2.01341	0.337583	3.00197	0.0026824	0.0297733
rod_11768	rod-specific	chr12	3884978	3885178	72.2224	80.7716	4.08269	25.6634	5.3108	8.16227	32.7022	2.77744	0.592645	2.99917	0.00270719	0.0300137
rod_18102b	rod-specific	chr14	34663895	34664095	33.5918	38.6515	0	4.66608	5.3108	3.49811	14.2864	3.08117	0.695479	2.99242	0.00276776	0.0305806
rod_23150	rod-specific	chr16	18799763	18799963	11.7571	14.8659	0	0	0	0	4.43718	4.57299	1.19521	2.98943	0.00279502	0.0308263
rod_5698	rod-specific	chr10	79535924	79536124	48.1483	54.0129	4.08269	4.66608	11.6838	2.9151	20.9181	2.91021	0.639817	2.98556	0.00283058	0.0310879
rod_36146	rod-specific	chr2	165888330	165888530	117.012	164.021	28.5788	23.3304	36.1135	40.2283	68.2139	2.03742	0.348572	2.9762	0.00291846	0.0318816
rod_29811	rod-specific	chr19	6412415	6412615	58.2258	43.6068	4.08269	4.66608	8.49729	9.32831	21.4012	2.66981	0.561357	2.9746	0.00293372	0.0319914
rod_34277	rod-specific	chr2	119803461	119803661	129.329	148.164	12.2481	41.9947	25.4919	36.1472	65.5624	2.18813	0.399907	2.97101	0.00296824	0.032272
rod_20635	rod-specific	chr15	58119271	58119471	47.5884	53.0219	12.2481	4.66608	2.12432	6.99623	21.1075	2.82452	0.61422	2.97047	0.00297343	0.0323221
rod_5999	rod-specific	chr10	83268590	83268790	53.7469	43.1112	10.2067	9.33215	6.37297	4.66415	21.239	2.64901	0.555585	2.96806	0.00299682	0.0324932
rod_46800a	rod-specific	chr5	136887233	136887433	47.0286	45.0934	8.16538	9.33215	2.12432	1.16604	18.8183	3.1284	0.717737	2.96543	0.00302256	0.032708
rod_6034	rod-specific	chr10	84924737	84924937	22.3946	35.6783	0	0	4.24864	1.16604	10.5812	3.59798	0.877085	2.96206	0.00305586	0.032997
rod_42704	rod-specific	chr4	139341627	139341827	82.8598	103.071	4.08269	18.6643	16.9946	22.1547	41.3044	2.4236	0.480708	2.96148	0.00306169	0.0330536
rod_13977	rod-specific	chr12	100631357	100631557	36.951	49.0576	8.16538	4.66608	6.37297	4.66415	18.3129	2.7322	0.585262	2.9597	0.00307934	0.0331986
rod_15181	rod-specific	chr13	40937791	40937991	101.895	106.044	30.6202	18.6643	27.6162	20.9887	50.9714	2.05505	0.3566	2.95862	0.00309015	0.0332672
rod_49854	rod-specific	chr6	124602257	124602457	53.7469	58.4727	4.08269	4.66608	6.37297	12.8264	23.3613	2.69518	0.574766	2.94934	0.00318458	0.0340933
rod_37800	rod-specific	chr3	85886016	85886216	181.956	172.94	8.16538	20.9973	50.9837	37.3132	78.726	2.43345	0.4862	2.94828	0.00319551	0.0341838
rod_14281b	rod-specific	chr12	110437688	110437888	121.49	139.244	36.7442	30.3295	36.1135	33.8151	66.2895	1.89582	0.303915	2.94759	0.0032026	0.0342463
rod_25430a	rod-specific	chr17	28079685	28079885	93.4973	83.2493	8.16538	0	14.8703	19.2396	36.5036	2.74312	0.591581	2.94655	0.00321341	0.0343433
rod_11239	rod-specific	chr11	116410965	116411165	41.9898	40.6336	8.16538	4.66608	6.37297	3.49811	17.5543	2.7702	0.600999	2.94543	0.00322508	0.0344226
rod_399b	rod-specific	chr1	43171919	43172119	99.0959	81.7627	28.5788	18.6643	14.8703	17.4906	43.4104	2.17826	0.400182	2.94432	0.00323665	0.0345301
rod_25285	rod-specific	chr17	26619804	26620004	65.5041	60.9504	4.08269	13.9982	12.7459	11.6604	28.1569	2.44152	0.489888	2.94255	0.00325519	0.0347011
rod_61740a	rod-specific	chrX	42320083	42320283	58.7857	43.1112	0	13.9982	3.18648	5.24717	20.7215	3.02413	0.68816	2.94136	0.0032677	0.0348142
rod_11205b	rod-specific	chr11	116053681	116053881	51.5075	54.0129	12.2481	2.33304	6.37297	1.16604	21.2734	3.09723	0.713339	2.94002	0.0032819	0.0349285
rod_59115b	rod-specific	chr9	59134720	59134920	39.1905	19.8213	4.08269	0	0	2.33208	10.9044	3.60182	0.884993	2.93993	0.00328286	0.0349285
rod_51671b	rod-specific	chr7	45833447	45833647	16.2361	29.2364	0	0	2.12432	1.16604	8.12713	3.72803	0.931287	2.92932	0.00339709	0.0359084
rod_50591a	rod-specific	chr7	6171117	6171317	69.4231	85.2314	4.08269	9.33215	19.1189	15.1585	33.7245	2.48483	0.507004	2.92863	0.00340463	0.0359468
rod_51671a	rod-specific	chr7	45833185	45833385	26.8735	22.7944	0	4.66608	0	0	9.05566	3.97632	1.01653	2.92793	0.00341226	0.0360088
rod_48114	rod-specific	chr6	39266081	39266281	44.7891	49.5531	0	9.33215	6.37297	6.99623	19.5073	2.81801	0.621239	2.92642	0.00342888	0.0361543
rod_33699	rod-specific	chr2	94324111	94324311	53.7469	46.0844	8.16538	4.66608	10.6216	6.41321	21.6163	2.58652	0.542279	2.92566	0.00343731	0.0361947
rod_37719	rod-specific	chr3	84826474	84826674	19.0354	32.7051	0	0	2.12432	2.33208	9.36614	3.56694	0.877558	2.9251	0.00344346	0.0362398
rod_5389	rod-specific	chr10	74944248	74944448	121.49	148.659	18.3721	13.9982	38.2378	35.5642	62.7204	2.20112	0.410628	2.92509	0.00344355	0.0362398
rod_39437a	rod-specific	chr3	156993162	156993362	29.6728	34.6872	0	0	4.24864	3.49811	12.0178	3.31569	0.792256	2.92291	0.00346782	0.0364396
rod_51740	rod-specific	chr7	46838304	46838504	100.216	94.151	8.16538	9.33215	22.3054	25.0698	43.2066	2.37544	0.470636	2.92251	0.00347219	0.0364785
rod_58380	rod-specific	chr9	45813793	45813993	23.5143	30.7229	0	4.66608	2.12432	1.74906	10.4628	3.33501	0.800476	2.91702	0.00353391	0.0369632
rod_49589e	rod-specific	chr6	115939492	115939692	122.61	138.253	0	0	4.24864	0	44.1853	4.53724	1.21275	2.91672	0.00353737	0.0369872
rod_12641	rod-specific	chr12	58951093	58951293	36.951	33.6961	0	0	6.37297	2.33208	13.2254	3.34721	0.805326	2.9146	0.00356139	0.0372031
rod_48994b	rod-specific	chr6	86785738	86785938	36.951	53.0219	4.08269	0	4.24864	8.16227	17.7444	2.98389	0.680836	2.9139	0.00356947	0.03724
rod_29701	rod-specific	chr19	5304076	5304276	62.1449	45.5889	0	9.33215	10.6216	3.49811	21.8643	2.9654	0.67508	2.91137	0.00359853	0.0374562
rod_36808	rod-specific	chr3	8995650	8995850	25.7537	32.7051	2.04134	0	0	3.49811	10.6664	3.56299	0.882151	2.90539	0.003668	0.0380501
rod_40417b	rod-specific	chr4	62312940	62313140	33.032	33.6961	0	0	4.24864	4.08113	12.5096	3.27285	0.782781	2.90356	0.00368947	0.0381937
rod_15441	rod-specific	chr13	44700442	44700642	180.836	176.905	53.075	41.9947	10.6216	16.3245	79.9594	2.51835	0.523568	2.90001	0.00373149	0.0385854
rod_56644	rod-specific	chr8	107002721	107002921	93.4973	94.151	20.4134	16.3313	22.3054	25.0698	45.2947	2.06359	0.36689	2.89894	0.00374428	0.0386813
rod_25097	rod-specific	chr17	24203837	24204037	44.7891	32.7051	4.08269	0	6.37297	4.66415	15.4357	2.9603	0.676643	2.8971	0.0037663	0.0388651
rod_37569	rod-specific	chr3	67104572	67104772	11.1973	13.8749	0	0	0	0	4.17869	4.48144	1.20206	2.89623	0.00377675	0.038958
rod_41332a	rod-specific	chr4	117637233	117637433	48.7082	47.571	0	0	0	6.99623	17.2126	3.70076	0.933931	2.89182	0.00383019	0.0394138
rod_12967	rod-specific	chr12	73762052	73762252	58.2258	55.004	8.16538	4.66608	8.49729	12.8264	24.5642	2.50311	0.519834	2.89152	0.00383383	0.0394365
rod_31124a	rod-specific	chr19	53005539	53005739	23.5143	24.7766	0	0	3.18648	1.16604	8.7739	3.57771	0.892737	2.88742	0.00388413	0.0398722
rod_36885b	rod-specific	chr3	15169304	15169504	62.1449	64.9146	12.2481	9.33215	1.06216	10.4943	26.6994	2.79614	0.62207	2.88736	0.00388487	0.0398723
rod_54639	rod-specific	chr8	18856024	18856224	95.7367	75.3208	12.2481	23.3304	6.37297	18.6566	38.6109	2.42658	0.495313	2.88016	0.00397477	0.0405986
rod_35573	rod-specific	chr2	155946532	155946732	190.914	142.218	26.5375	51.3269	12.7459	39.0623	77.1339	2.30967	0.454822	2.87952	0.00398281	0.040647
rod_35021d	rod-specific	chr2	136388296	136388496	19.5952	28.2453	4.08269	0	0	1.16604	8.84821	3.65672	0.924039	2.87511	0.00403884	0.0410421
rod_51387	rod-specific	chr7	37362243	37362443	61.0252	43.1112	8.16538	13.9982	6.37297	6.41321	23.181	2.55829	0.542149	2.87428	0.00404954	0.0411186
rod_28828	rod-specific	chr18	65184641	65184841	52.0673	63.428	16.3308	4.66608	9.55945	8.16227	25.7023	2.49025	0.518957	2.87162	0.00408371	0.041359
rod_7081	rod-specific	chr11	3931966	3932166	91.2578	73.8342	20.4134	13.9982	14.8703	20.4057	39.1299	2.1642	0.405789	2.86899	0.00411782	0.0416128
rod_34361	rod-specific	chr2	120805097	120805297	75.0217	84.2403	24.4961	13.9982	6.37297	13.9925	36.3536	2.4069	0.490418	2.86877	0.00412067	0.0416157
rod_55318a	rod-specific	chr8	57617229	57617429	95.1768	108.521	24.4961	23.3304	29.7405	19.8226	50.1813	2.03492	0.360859	2.86794	0.00413153	0.0417054
rod_14262	rod-specific	chr12	108800618	108800818	63.8245	101.088	4.08269	9.33215	16.9946	18.6566	35.6632	2.51581	0.529507	2.86268	0.00420076	0.0422497
rod_56408	rod-specific	chr8	95310633	95310833	275.453	235.873	89.8192	65.3251	66.9161	86.2868	136.612	1.7044	0.246235	2.86067	0.00422748	0.0424952
rod_56603c	rod-specific	chr8	106406489	106406689	50.3877	58.4727	4.08269	0	4.24864	11.6604	21.4754	2.96728	0.688002	2.85941	0.00424429	0.0426331
rod_34198	rod-specific	chr2	118834134	118834334	105.814	120.91	32.6615	32.6625	28.6783	19.8226	56.7582	2.01334	0.354788	2.85618	0.00428773	0.0429306
rod_16840	rod-specific	chr13	98976238	98976438	50.3877	59.4638	12.2481	13.9982	4.24864	6.99623	24.5571	2.55803	0.545615	2.85555	0.00429618	0.0429821
rod_42062	rod-specific	chr4	132498604	132498804	24.634	37.1649	4.08269	0	3.18648	0	11.5113	3.58922	0.908352	2.85045	0.00436568	0.0436141
rod_27274	rod-specific	chr17	86810965	86811165	197.632	194.744	77.5711	41.9947	49.9216	53.0547	102.486	1.80705	0.283166	2.85011	0.00437037	0.0436452
rod_55144b	rod-specific	chr8	46489842	46490042	57.1061	55.4995	6.12403	6.99912	14.8703	5.83019	24.4049	2.57846	0.554199	2.84818	0.00439704	0.0438797
rod_40334	rod-specific	chr4	55022215	55022415	38.0707	37.6604	0	0	4.24864	5.83019	14.3017	3.20012	0.77308	2.84592	0.00442834	0.0441522
rod_19913	rod-specific	chr15	8110708	8110908	36.951	48.5621	0	0	8.49729	3.49811	16.2514	3.22534	0.782151	2.84516	0.00443895	0.0442242
rod_34379	rod-specific	chr2	121041255	121041455	103.015	95.6376	16.3308	23.3304	29.7405	22.1547	48.3681	2.04834	0.368827	2.84235	0.00447818	0.0445524
rod_20389	rod-specific	chr15	38265765	38265965	49.268	60.9504	8.16538	9.33215	8.49729	11.6604	24.6456	2.4106	0.497337	2.83631	0.00456385	0.0452245
rod_54781	rod-specific	chr8	26084851	26085051	50.3877	56.4906	14.2894	4.66608	2.12432	1.16604	21.5207	3.14394	0.755889	2.83631	0.00456379	0.0452245
rod_30020b	rod-specific	chr19	10701396	10701596	170.758	177.4	10.2067	51.3269	47.7972	27.4019	80.8152	2.27712	0.450416	2.83542	0.0045765	0.0453098
rod_11445a	rod-specific	chr11	118247214	118247414	26.3136	42.6157	4.08269	4.66608	4.24864	3.49811	14.2375	2.87872	0.664383	2.82776	0.00468744	0.0462098
rod_19106	rod-specific	chr14	64707417	64707617	32.4721	45.5889	4.08269	9.33215	3.18648	4.66415	16.5544	2.78609	0.631606	2.82786	0.00468603	0.0462098
rod_35191a	rod-specific	chr2	146255751	146255951	103.015	118.432	24.4961	27.9965	33.9892	23.3208	55.2082	1.97922	0.346311	2.82758	0.00469019	0.0462198
rod_18403a	rod-specific	chr14	52110479	52110679	59.3456	43.1112	0	13.9982	2.12432	5.83019	20.7349	3.02834	0.71744	2.8272	0.0046957	0.0462411
rod_31576	rod-specific	chr2	6000626	6000826	59.3456	63.428	16.3308	9.33215	12.7459	9.32831	28.4185	2.31715	0.466217	2.82518	0.00472535	0.0464832
rod_46393	rod-specific	chr5	124465099	124465299	104.135	113.972	28.5788	32.6625	16.9946	27.9849	54.0546	2.02764	0.364473	2.81953	0.00480945	0.0471005
rod_51848a	rod-specific	chr7	65635899	65636099	159.001	165.012	65.323	32.6625	36.1135	32.6491	81.7936	1.96092	0.34096	2.81827	0.00482834	0.0472268
rod_41148b	rod-specific	chr4	109341557	109341757	25.7537	27.7498	0	4.66608	2.12432	2.33208	10.4377	3.20433	0.783903	2.812	0.00492347	0.0479024
rod_31582	rod-specific	chr2	6147327	6147527	53.7469	59.4638	4.08269	18.6643	6.37297	8.16227	25.0822	2.55638	0.553921	2.80975	0.00495801	0.048179
rod_30656	rod-specific	chr19	41893525	41893725	55.9864	63.428	16.3308	9.33215	10.6216	4.66415	26.7272	2.52525	0.543913	2.80421	0.00504399	0.0488613
rod_53001b	rod-specific	chr7	108980831	108981031	95.1768	90.6823	0	25.6634	2.12432	2.33208	35.9965	3.34215	0.835472	2.80339	0.00505687	0.0489671
rod_33911	rod-specific	chr2	104456868	104457068	55.9864	57.4816	4.08269	18.6643	8.49729	6.99623	25.2848	2.53361	0.54725	2.8024	0.00507244	0.0490662
rod_27141	rod-specific	chr17	85007431	85007631	43.1095	38.1559	4.08269	4.66608	8.49729	4.66415	17.1959	2.68764	0.602256	2.80219	0.00507564	0.0490884
rod_28381	rod-specific	chr18	42876130	42876330	24.634	24.7766	0	4.66608	0	1.74906	9.30429	3.51333	0.897202	2.8013	0.00508969	0.0491899
rod_29176	rod-specific	chr18	75687261	75687461	144.445	137.262	46.9509	37.3286	39.3	25.0698	71.7261	1.93641	0.33437	2.80053	0.0051019	0.0492906
rod_1532	rod-specific	chr1	97644544	97644744	94.0571	108.026	26.5375	18.6643	26.554	26.2359	50.0124	1.97843	0.350038	2.7952	0.00518673	0.0499266
rod_1534	rod-specific	chr1	97655895	97656095	39.1905	35.1827	8.16538	4.66608	0	2.33208	14.9228	3.16255	0.774652	2.79164	0.00524419	0.0504181
rod_29313	rod-specific	chr18	78091427	78091627	54.8667	56.4906	8.16538	4.66608	14.8703	5.83019	24.1482	2.56379	0.56061	2.78944	0.00527989	0.0507172
rod_4731b	rod-specific	chr10	58456219	58456419	61.585	67.3923	4.08269	4.66608	12.7459	15.1585	27.6051	2.52801	0.547889	2.7889	0.00528875	0.0507845
rod_50546	rod-specific	chr7	4719852	4720052	16.7959	22.2989	0	0	2.12432	0	6.86986	3.90904	1.04337	2.78812	0.0053015	0.0508715
rod_24841b	rod-specific	chr17	7634072	7634272	203.231	226.953	65.323	51.3269	62.6675	75.2095	114.118	1.70948	0.254608	2.78656	0.00532708	0.0510282
rod_55361a	rod-specific	chr8	60914221	60914421	171.878	154.11	20.4134	37.3286	45.6729	51.3057	80.1182	1.97896	0.351567	2.78456	0.00536003	0.0512726
rod_9922a	rod-specific	chr11	88873446	88873646	169.079	168.976	32.6615	69.9912	41.4243	37.3132	86.5742	1.90935	0.32659	2.78439	0.00536291	0.0512786
rod_38215	rod-specific	chr3	95601966	95602166	29.1129	33.6961	4.08269	4.66608	4.24864	2.33208	13.0231	2.8939	0.680318	2.78384	0.00537193	0.0513242
rod_59819	rod-specific	chr9	69440142	69440342	47.0286	44.5978	8.16538	0	6.37297	8.16227	19.0545	2.71083	0.614815	2.78268	0.00539117	0.0514278
rod_18736a	rod-specific	chr14	59972891	59973091	114.772	110.999	32.6615	27.9965	32.927	25.6528	57.5015	1.90443	0.325353	2.77983	0.00543866	0.0517555
rod_7079	rod-specific	chr11	3920598	3920798	45.349	56.4906	4.08269	13.9982	6.37297	8.74529	22.5065	2.52278	0.548109	2.77824	0.00546543	0.0519475
rod_51378a	rod-specific	chr7	35802442	35802642	42.5496	47.0755	4.08269	9.33215	8.49729	6.41321	19.6584	2.53694	0.553951	2.77451	0.00552855	0.0524209
rod_14473c	rod-specific	chr12	112560564	112560764	66.6238	82.7538	12.2481	23.3304	14.8703	14.5755	35.7336	2.17851	0.42525	2.77133	0.0055827	0.0528254
rod_16655	rod-specific	chr13	96438275	96438475	77.2612	102.575	24.4961	0	8.49729	15.7415	38.0952	2.68456	0.607845	2.77137	0.00558206	0.0528254
rod_31223	rod-specific	chr19	54021015	54021215	38.0707	57.9772	0	13.9982	4.24864	2.33208	19.4378	3.07207	0.748445	2.7685	0.00563146	0.0531675
rod_16563	rod-specific	chr13	94561935	94562135	90.6979	92.1688	24.4961	27.9965	21.2432	15.7415	45.3907	2.05471	0.381114	2.76744	0.0056498	0.0532866
rod_36256	rod-specific	chr2	167158419	167158619	32.4721	26.7587	0	0	5.3108	1.74906	11.0484	3.33768	0.84621	2.76253	0.00573546	0.0539378
rod_505	rod-specific	chr1	53777985	53778185	98.536	67.8878	12.2481	20.9973	13.8081	2.9151	36.0654	2.67982	0.608225	2.76183	0.00574779	0.0540169
rod_27045a	rod-specific	chr17	84106407	84106607	233.463	238.846	61.2403	39.6617	79.6621	78.1246	121.833	1.79674	0.288651	2.76023	0.00577607	0.0542549
rod_40973	rod-specific	chr4	107196122	107196322	39.1905	27.7498	4.08269	0	4.24864	0	12.5453	3.48957	0.90251	2.75849	0.00580683	0.0545067
rod_34384	rod-specific	chr2	121102136	121102336	78.9408	71.3565	20.4134	13.9982	16.9946	16.3245	36.338	2.0994	0.400708	2.74365	0.00607605	0.0565716
rod_60978	rod-specific	chr9	110461476	110461676	33.5918	33.6961	0	0	6.37297	2.9151	12.7627	3.19756	0.801067	2.74329	0.00608273	0.0566244
rod_18594b	rod-specific	chr14	57236630	57236830	358.873	361.738	40.8269	32.6625	88.1594	125.932	168.032	2.20829	0.440787	2.7412	0.00612145	0.0568887
rod_22571	rod-specific	chr15	102374280	102374480	34.1517	52.0308	12.2481	0	3.18648	2.33208	17.3249	3.06491	0.753464	2.74055	0.00613358	0.0569727
rod_52371	rod-specific	chr7	82756705	82756905	50.3877	47.0755	12.2481	4.66608	2.12432	8.16227	20.7773	2.69279	0.619372	2.73307	0.00627476	0.0580459
rod_58764	rod-specific	chr9	53608520	53608720	58.7857	55.4995	10.2067	11.6652	10.6216	2.33208	24.8518	2.66731	0.611243	2.72774	0.00637704	0.0587748
rod_33672	rod-specific	chr2	93952897	93953097	47.5884	26.7587	8.16538	0	4.24864	3.49811	15.0432	2.94747	0.714099	2.72717	0.00638808	0.0588314
rod_11783b	rod-specific	chr12	4082844	4083044	150.603	191.275	40.8269	62.992	48.8594	44.3095	89.811	1.79479	0.291662	2.72502	0.00642977	0.0591264
rod_33485	rod-specific	chr2	90927568	90927768	45.349	46.0844	4.08269	13.9982	2.12432	5.83019	19.5781	2.74566	0.640646	2.72484	0.00643318	0.059138
rod_30332	rod-specific	chr19	29052905	29053105	206.59	186.815	48.9923	39.6617	53.108	71.7113	101.146	1.8058	0.29576	2.72449	0.00644002	0.0591837
rod_52286	rod-specific	chr7	80984937	80985137	64.9442	70.3655	4.08269	13.9982	0	10.4943	27.3142	2.9903	0.730625	2.7241	0.0064477	0.0592419
rod_46571b	rod-specific	chr5	130192435	130192635	124.29	119.919	20.4134	30.3295	33.9892	37.3132	61.0423	1.91651	0.336568	2.72311	0.00646703	0.0593898
rod_53025a	rod-specific	chr7	109196362	109196562	70.5428	76.3118	16.3308	9.33215	12.7459	19.8226	34.181	2.20136	0.441518	2.72098	0.00650884	0.0597142
rod_13664	rod-specific	chr12	86406672	86406872	32.4721	46.58	0	9.33215	0	3.49811	15.3137	3.29878	0.844998	2.72045	0.00651923	0.0597872
rod_42637a	rod-specific	chr4	138453334	138453534	111.973	129.829	26.5375	23.3304	40.3621	30.317	60.3915	1.93066	0.342191	2.71972	0.00653371	0.0598727
rod_1282	rod-specific	chr1	87710984	87711184	300.087	299.301	97.9846	111.986	71.1648	48.9736	154.916	1.87781	0.323115	2.71672	0.00659328	0.0602459
rod_608	rod-specific	chr1	59057040	59057240	19.0354	13.8749	0	0	0	1.16604	5.67938	3.89735	1.0667	2.71619	0.00660384	0.0602949
rod_24968	rod-specific	chr17	15099888	15100088	70.5428	76.8074	12.2481	25.6634	14.8703	11.6604	35.2987	2.20172	0.442672	2.7147	0.00663359	0.0605064
rod_10645	rod-specific	chr11	103100906	103101106	86.219	89.1957	20.4134	27.9965	8.49729	18.0736	41.7326	2.22332	0.451037	2.71224	0.00668307	0.0608772
rod_43030	rod-specific	chr4	148891574	148891774	117.012	126.856	12.2481	41.9947	32.927	24.4868	59.254	2.08624	0.400491	2.71227	0.00668241	0.0608772
rod_36195b	rod-specific	chr2	166398468	166398668	63.8245	65.9057	0	9.33215	13.8081	12.2434	27.519	2.60746	0.592997	2.71073	0.00671351	0.0610685
rod_19004b	rod-specific	chr14	63873789	63873989	38.0707	49.5531	12.2481	4.66608	4.24864	5.83019	19.1028	2.61194	0.594697	2.71053	0.00671755	0.0610803
rod_11575	rod-specific	chr11	119658111	119658311	44.7891	44.5978	12.2481	4.66608	4.24864	6.99623	19.591	2.56414	0.577406	2.7089	0.00675067	0.0613511
rod_31037a	rod-specific	chr19	46874936	46875136	135.487	131.316	12.2481	51.3269	29.7405	25.6528	64.2952	2.13567	0.419639	2.70629	0.00680388	0.061733
rod_20742	rod-specific	chr15	64257985	64258185	55.9864	59.9593	14.2894	9.33215	7.43513	12.8264	26.6381	2.31076	0.485328	2.70077	0.00691785	0.062592
rod_46415	rod-specific	chr5	124843470	124843670	16.7959	29.2364	0	4.66608	0	1.16604	8.64406	3.54526	0.942831	2.6996	0.00694235	0.0627717
rod_53084b	rod-specific	chr7	109886350	109886550	19.0354	25.7676	0	4.66608	0	1.16604	8.43919	3.52689	0.936087	2.69942	0.00694604	0.0627853
rod_23608a	rod-specific	chr16	33691596	33691796	63.2646	62.9325	8.16538	18.6643	12.7459	4.66415	28.4061	2.49249	0.553125	2.69829	0.00696965	0.0629482
rod_59980	rod-specific	chr9	72996322	72996522	22.3946	31.2185	4.08269	4.66608	0	1.16604	10.588	3.28383	0.846714	2.69728	0.00699083	0.0630764
rod_15665b	rod-specific	chr13	48958660	48958860	271.534	247.27	97.9846	76.9903	76.4756	87.4529	142.951	1.60365	0.223899	2.69607	0.00701625	0.0632411
rod_54126	rod-specific	chr7	141275718	141275918	42.5496	49.0576	6.12403	13.9982	2.12432	2.33208	19.3643	2.88239	0.699389	2.69147	0.00711371	0.0639133
rod_57703	rod-specific	chr9	21449785	21449985	56.5462	58.9682	4.08269	18.6643	7.43513	10.4943	26.0318	2.43342	0.532712	2.69081	0.00712796	0.0640101
rod_11516	rod-specific	chr11	119089237	119089437	40.8701	59.9593	8.16538	4.66608	11.6838	7.57925	22.154	2.47851	0.54964	2.68997	0.00714595	0.064115
rod_19950	rod-specific	chr15	9110921	9111121	146.684	133.298	30.6202	55.9929	35.0513	33.2321	72.4798	1.86552	0.322291	2.68552	0.00724176	0.0647894
rod_10520	rod-specific	chr11	101625095	101625295	41.9898	53.0219	0	11.6652	6.37297	1.16604	19.036	3.09301	0.779451	2.68524	0.00724787	0.0648335
rod_24549b	rod-specific	chr16	93858994	93859194	25.7537	42.6157	8.16538	0	2.12432	3.49811	13.6929	3.01652	0.751028	2.68501	0.00725268	0.0648654
rod_43535b	rod-specific	chr4	155491260	155491460	65.5041	82.2582	16.3308	23.3304	6.37297	12.8264	34.4371	2.32855	0.495258	2.68255	0.00730636	0.0652165
rod_69b	rod-specific	chr1	9982194	9982394	27.9932	24.7766	0	0	0	3.49811	9.37798	3.61169	0.97453	2.67995	0.00736335	0.0656217
rod_11917	rod-specific	chr12	5988306	5988506	47.5884	43.1112	4.08269	9.33215	1.06216	8.16227	18.8898	2.79595	0.670559	2.67829	0.00739986	0.0658874
rod_46801	rod-specific	chr5	136894443	136894643	53.7469	51.5353	12.2481	13.9982	6.37297	3.49811	23.5666	2.56741	0.587235	2.66913	0.0076048	0.0674032
rod_14316c	rod-specific	chr12	110707601	110707801	271.534	282.948	102.067	90.9885	40.3621	49.5566	139.576	1.97735	0.366204	2.66887	0.00761075	0.0674234
rod_39346a	rod-specific	chr3	152353241	152353441	44.2292	50.5442	12.2481	9.33215	6.37297	6.99623	21.6205	2.41085	0.528713	2.66846	0.00762006	0.0674735
rod_54736a	rod-specific	chr8	25135442	25135642	97.4163	102.575	4.08269	9.33215	21.2432	27.4019	43.6752	2.44527	0.541744	2.66781	0.00763485	0.0675611
rod_19143	rod-specific	chr14	65316570	65316770	100.775	97.1242	28.5788	27.9965	14.8703	25.6528	49.1663	2.01363	0.380217	2.66592	0.00767779	0.0678866
rod_30014	rod-specific	chr19	10608667	10608867	97.4163	64.4191	16.3308	18.6643	21.2432	15.1585	38.872	2.12794	0.423758	2.66175	0.0077735	0.0685679
rod_31609	rod-specific	chr2	6383912	6384112	48.7082	56.9861	12.2481	13.9982	4.24864	8.16227	24.0586	2.44201	0.541771	2.66167	0.00777552	0.0685747
greenCone_singleSort_46697a	rod-specific	chr4	155537896	155538096	26.3136	18.3347	0	4.66608	0	0	8.21906	3.76832	1.04172	2.65745	0.00787334	0.0692823
rod_51369	rod-specific	chr7	35649226	35649426	165.16	156.588	40.8269	18.6643	53.108	45.4755	79.9704	1.93279	0.35145	2.65411	0.00795178	0.0697662
rod_48650	rod-specific	chr6	71757267	71757467	57.666	62.9325	4.08269	20.9973	2.12432	3.49811	25.2168	2.89827	0.716353	2.64992	0.00805116	0.0704426
rod_34717	rod-specific	chr2	129876546	129876746	29.6728	32.7051	0	6.99912	4.24864	1.16604	12.4653	3.09627	0.791211	2.64944	0.00806253	0.0705197
rod_45230	rod-specific	chr5	100346486	100346686	90.6979	80.2761	16.3308	27.9965	9.55945	4.66415	38.2541	2.54188	0.581994	2.64931	0.0080657	0.0705362
rod_40823	rod-specific	chr4	102224553	102224753	58.2258	61.4459	12.2481	4.66608	15.9324	10.4943	27.1688	2.31495	0.496673	2.64752	0.00810837	0.0708308
rod_41338	rod-specific	chr4	117659162	117659362	47.5884	64.4191	0	9.33215	10.6216	10.4943	23.7426	2.61435	0.610052	2.64625	0.00813905	0.0710649
rod_61321a	rod-specific	chr9	122170914	122171114	282.731	267.091	118.398	79.3233	75.4134	75.2095	149.694	1.66814	0.252678	2.64425	0.00818719	0.0713949
rod_30779a	rod-specific	chr19	44087496	44087696	117.012	124.874	28.5788	27.9965	42.4864	24.4868	60.9057	1.92918	0.351464	2.64375	0.00819922	0.0714885
rod_60701b	rod-specific	chr9	106402378	106402578	98.536	98.6108	10.2067	27.9965	25.4919	6.99623	44.6397	2.41889	0.536888	2.6428	0.00822233	0.0715994
rod_43218	rod-specific	chr4	150481745	150481945	23.5143	29.2364	2.04134	0	4.24864	2.33208	10.2288	3.08284	0.788208	2.64249	0.00822979	0.0716418
rod_55679	rod-specific	chr8	71566568	71566768	110.293	119.919	20.4134	27.9965	26.554	37.8962	57.1787	1.93777	0.355932	2.63469	0.00842151	0.0728737
rod_17311	rod-specific	chr13	119476722	119476922	85.0993	76.3118	20.4134	13.9982	14.8703	22.7377	38.9051	2.07217	0.407064	2.63391	0.00844067	0.0730165
rod_11329	rod-specific	chr11	117156832	117157032	54.3068	50.5442	0	0	6.37297	10.4943	20.2864	3.02742	0.769924	2.63327	0.00845661	0.0730856
rod_26273	rod-specific	chr17	47394309	47394509	94.0571	96.6286	16.3308	27.9965	14.8703	27.9849	46.3114	2.06339	0.403821	2.63332	0.00845547	0.0730856
rod_15657a	rod-specific	chr13	48869714	48869914	66.6238	66.4012	18.3721	6.99912	16.9946	11.6604	31.1752	2.21275	0.460584	2.63307	0.0084617	0.0731067
rod_16537	rod-specific	chr13	94212051	94212251	29.1129	27.7498	0	4.66608	0	3.49811	10.8378	3.28416	0.867549	2.63289	0.0084661	0.0731315
rod_11755b	rod-specific	chr12	3806868	3807068	141.086	132.802	32.6615	39.6617	46.7351	35.5642	71.4184	1.7932	0.301418	2.63156	0.00849929	0.0732659
rod_9151	rod-specific	chr11	77234151	77234351	43.1095	36.6693	8.16538	0	4.24864	6.99623	16.5315	2.73108	0.657769	2.63174	0.00849494	0.0732659
rod_39556	rod-specific	chr4	10926335	10926535	30.2326	37.6604	8.16538	0	4.24864	3.49811	13.9675	2.83993	0.700958	2.62487	0.00866815	0.0744705
rod_31048b	rod-specific	chr19	47050846	47051046	171.878	139.244	28.5788	41.9947	50.9837	46.6415	79.8869	1.82325	0.313713	2.62421	0.00868504	0.0745576
rod_45083	rod-specific	chr5	92908262	92908462	29.1129	32.2095	4.08269	4.66608	4.24864	3.49811	12.9697	2.7264	0.657978	2.6238	0.00869544	0.0746119
rod_56778	rod-specific	chr8	111539865	111540065	56.5462	52.0308	8.16538	4.66608	12.7459	11.6604	24.3025	2.34001	0.51092	2.62273	0.00872278	0.0748233
rod_28831	rod-specific	chr18	65236896	65237096	41.4299	33.6961	8.16538	4.66608	4.24864	5.83019	16.3394	2.5775	0.601508	2.62258	0.00872676	0.0748458
rod_27250	rod-specific	chr17	86586494	86586694	49.268	40.6336	8.16538	4.66608	0	6.99623	18.2882	2.92165	0.732835	2.62221	0.00873605	0.0748711
rod_43082	rod-specific	chr4	149323825	149324025	245.78	219.025	24.4961	65.3251	77.5377	63.5491	115.952	1.9429	0.359893	2.61995	0.00879429	0.0752845
rod_24375a	rod-specific	chr16	90996514	90996714	99.6558	105.053	34.7029	30.3295	23.3675	20.4057	52.2523	1.93787	0.35836	2.61711	0.00886782	0.0757963
rod_20234	rod-specific	chr15	35627960	35628160	22.3946	18.3347	0	0	0	2.33208	7.17688	3.64106	1.0096	2.61594	0.00889817	0.0760086
rod_32769	rod-specific	chr2	37588705	37588905	50.9476	47.571	4.08269	0	8.49729	10.4943	20.2655	2.69041	0.646215	2.61587	0.0089001	0.0760133
rod_61867	rod-specific	chrX	72983763	72983963	52.6272	49.5531	8.16538	9.33215	8.49729	11.6604	23.3059	2.30425	0.498685	2.61538	0.00891294	0.0761112
rod_14300	rod-specific	chr12	110563541	110563741	176.357	178.391	22.4548	74.6572	36.1135	22.1547	85.0214	2.17656	0.449951	2.61486	0.00892652	0.0762153
rod_10527	rod-specific	chr11	101663393	101663593	113.092	114.468	20.4134	37.3286	27.6162	33.8151	57.7889	1.88727	0.340262	2.6076	0.00911796	0.0774303
rod_27357	rod-specific	chr17	88056997	88057197	34.1517	34.1917	8.16538	4.66608	4.24864	3.49811	14.8203	2.65058	0.633222	2.60663	0.0091437	0.0776012
rod_42845	rod-specific	chr4	140967490	140967690	31.3524	51.5353	12.2481	0	2.12432	3.49811	16.793	2.97632	0.758392	2.60593	0.00916245	0.0777244
rod_37081	rod-specific	chr3	32700039	32700239	83.9796	103.071	24.4961	23.3304	21.2432	25.6528	46.9621	1.93728	0.359876	2.60444	0.0092024	0.0779315
rod_18513a	rod-specific	chr14	55524181	55524381	224.505	268.083	8.16538	18.6643	76.4756	50.7227	107.769	2.48937	0.572383	2.60204	0.00926703	0.0783585
rod_50810	rod-specific	chr7	19341612	19341812	144.445	110.504	8.16538	13.9982	29.7405	38.4793	57.5553	2.3033	0.500918	2.60181	0.00927321	0.0783747
rod_4994	rod-specific	chr10	62310405	62310605	170.758	156.092	36.7442	48.9938	57.3567	47.8076	86.2922	1.73506	0.282814	2.59909	0.00934725	0.0788796
rod_5674	rod-specific	chr10	78310838	78311038	166.839	210.105	24.4961	69.9912	53.108	48.9736	95.5856	1.90507	0.348624	2.59613	0.00942799	0.0794151
rod_43534	rod-specific	chr4	155484017	155484217	21.2748	30.7229	0	0	4.24864	2.33208	9.76308	3.21447	0.853689	2.594	0.00948654	0.0797743
rod_35473	rod-specific	chr2	154796076	154796276	67.7435	57.9772	8.16538	9.33215	5.3108	17.4906	27.6699	2.43531	0.553419	2.59354	0.0094994	0.0798338
rod_60832c	rod-specific	chr9	108073196	108073396	157.322	158.57	12.2481	37.3286	40.3621	49.5566	75.8979	2.06879	0.412686	2.58985	0.00960185	0.0804733
rod_6500b	rod-specific	chr10	111494015	111494215	80.6204	75.3208	12.2481	18.6643	19.1189	20.9887	37.8269	2.03876	0.40114	2.58952	0.00961107	0.0805269
rod_52690a	rod-specific	chr7	99366162	99366362	164.04	156.588	53.075	46.6608	47.7972	50.1396	86.3834	1.67926	0.262324	2.58938	0.00961477	0.0805456
rod_58474a	rod-specific	chr9	47416233	47416433	44.2292	38.6515	0	4.66608	6.37297	8.16227	17.0137	2.72512	0.666256	2.58927	0.00961804	0.0805607
rod_59387	rod-specific	chr9	63049598	63049798	106.374	93.6554	14.2894	41.9947	12.7459	15.7415	47.4669	2.24236	0.479951	2.58852	0.00963881	0.0807053
rod_28646	rod-specific	chr18	61217374	61217574	142.205	127.352	24.4961	9.33215	40.3621	37.8962	63.6073	2.12037	0.434311	2.57966	0.00988986	0.0823125
rod_23984	rod-specific	chr16	43355895	43356095	59.3456	48.5621	8.16538	13.9982	8.49729	11.6604	25.0382	2.26816	0.491844	2.57837	0.0099268	0.0824831
rod_29777	rod-specific	chr19	6051900	6052100	76.1415	81.7627	12.2481	4.66608	12.7459	23.9038	35.2447	2.33323	0.517054	2.57851	0.00992278	0.0824831
rod_61022a	rod-specific	chr9	110953649	110953849	99.6558	155.101	32.6615	32.6625	30.8027	36.7302	64.6023	1.89402	0.347161	2.57524	0.010017	0.0831326
rod_6624c	rod-specific	chr10	118002007	118002207	108.614	136.271	46.9509	32.6625	24.4297	24.4868	62.2358	1.94859	0.368538	2.57393	0.0100551	0.0833883
rod_48559a	rod-specific	chr6	58833327	58833527	40.8701	49.5531	2.04134	9.33215	4.24864	9.91132	19.3261	2.59089	0.618217	2.57335	0.010072	0.0835011
rod_12121	rod-specific	chr12	17141038	17141238	76.1415	70.3655	12.2481	4.66608	16.9946	19.8226	33.3731	2.24378	0.48372	2.57128	0.0101324	0.0839384
rod_25478	rod-specific	chr17	28452963	28453163	60.4653	74.3297	20.4134	13.9982	12.7459	13.9925	32.6575	2.11254	0.432975	2.56953	0.0101836	0.0842234
rod_56065	rod-specific	chr8	84736862	84737062	66.0639	56.4906	12.2481	9.33215	14.8703	13.9925	28.8329	2.15995	0.451504	2.56907	0.0101971	0.0842717
rod_43600	rod-specific	chr5	3560555	3560755	47.5884	36.6693	8.16538	11.6652	5.3108	4.66415	19.0105	2.49404	0.581844	2.56776	0.0102358	0.0845029
rod_2968a	rod-specific	chr1	167046274	167046474	47.5884	58.4727	18.3721	4.66608	7.43513	5.24717	23.6303	2.51117	0.588565	2.56755	0.010242	0.0845417
rod_18102c	rod-specific	chr14	34664193	34664393	99.0959	91.6733	4.08269	9.33215	29.7405	18.6566	42.0969	2.40818	0.5486	2.56687	0.0102622	0.0846578
rod_6596d	rod-specific	chr10	117676834	117677034	106.374	73.3387	8.16538	30.3295	15.9324	20.9887	42.5215	2.1846	0.462445	2.56161	0.0104189	0.0857945
rod_53674a	rod-specific	chr7	126797249	126797449	168.519	173.436	14.2894	51.3269	53.108	42.5604	83.8733	2.01234	0.395535	2.55941	0.0104851	0.086226
rod_15598	rod-specific	chr13	47120394	47120594	91.8177	85.7269	16.3308	32.6625	8.49729	18.6566	42.282	2.2086	0.472288	2.55904	0.0104962	0.086304
rod_23801	rod-specific	chr16	36905244	36905444	35.8313	49.5531	12.2481	4.66608	6.37297	2.9151	18.5978	2.63503	0.638991	2.55877	0.0105043	0.0863452
rod_22666	rod-specific	chr16	3879936	3880136	33.032	41.6246	0	0	4.24864	6.99623	14.3169	3.03605	0.797747	2.55225	0.0107029	0.0876431
rod_61384	rod-specific	chr9	123024348	123024548	50.9476	59.9593	16.3308	4.66608	10.6216	10.4943	25.5033	2.28916	0.505127	2.55216	0.0107058	0.0876489
rod_57709a	rod-specific	chr9	21545813	21546013	89.0183	93.1599	4.08269	13.9982	26.554	20.9887	41.3003	2.28843	0.505042	2.55114	0.0107371	0.087853
rod_11328	rod-specific	chr11	117144547	117144747	21.2748	41.6246	0	0	6.37297	1.16604	11.7397	3.3041	0.903576	2.54998	0.010773	0.0880421
rod_53664a	rod-specific	chr7	126695170	126695370	64.9442	78.294	4.08269	9.33215	19.1189	16.9076	32.1132	2.31991	0.518309	2.54657	0.0108788	0.0886673
rod_51952	rod-specific	chr7	67606452	67606652	37.5109	46.58	4.08269	4.66608	10.6216	5.83019	18.2152	2.51826	0.596679	2.54453	0.0109426	0.0890456
rod_52062	rod-specific	chr7	75128045	75128245	27.9932	32.2095	4.08269	4.66608	3.18648	0	12.023	3.14169	0.842246	2.54283	0.0109959	0.0893608
rod_59867	rod-specific	chr9	71620320	71620520	29.1129	33.6961	4.08269	4.66608	4.24864	4.66415	13.4118	2.63283	0.64332	2.53813	0.0111448	0.090291
rod_35896	rod-specific	chr2	163122481	163122681	69.4231	76.3118	24.4961	9.33215	14.8703	16.3245	35.1263	2.1004	0.433824	2.5365	0.0111967	0.090605
rod_37612	rod-specific	chr3	79105271	79105471	16.7959	19.3257	0	0	2.12432	1.16604	6.56867	3.41851	0.953765	2.53575	0.0112205	0.0907714
rod_49853	rod-specific	chr6	124600418	124600618	103.575	87.2135	8.16538	4.66608	25.4919	24.4868	42.2664	2.36614	0.539232	2.53349	0.0112934	0.091284
rod_38326	rod-specific	chr3	96741567	96741767	37.5109	29.2364	0	4.66608	4.24864	5.83019	13.582	2.7887	0.707343	2.52876	0.0114466	0.0922893
rod_46838b	rod-specific	chr5	137400390	137400590	99.0959	95.142	16.3308	23.3304	33.9892	17.4906	47.5631	2.03057	0.407715	2.52766	0.0114824	0.0924968
rod_27664	rod-specific	chr18	14888229	14888429	14.5565	5.94638	0	0	0	0	3.41714	4.10742	1.23185	2.52256	0.0116506	0.0935233
rod_14136	rod-specific	chr12	105021104	105021304	41.9898	54.0129	12.2481	0	0	4.66415	18.8192	3.12764	0.843753	2.52164	0.0116809	0.0937263
rod_54543	rod-specific	chr8	13181208	13181408	221.706	228.936	63.2817	88.6555	64.7918	77.5415	124.152	1.6069	0.240729	2.52108	0.0116996	0.0938079
rod_41244	rod-specific	chr4	116406777	116406977	105.254	104.557	24.4961	32.6625	29.7405	29.151	54.3103	1.82302	0.326499	2.52076	0.0117103	0.0938342
rod_49442	rod-specific	chr6	113026366	113026566	131.008	149.65	38.7856	41.9947	44.6108	41.9774	74.6712	1.71735	0.284679	2.51984	0.0117407	0.0940146
rod_39582	rod-specific	chr4	11428551	11428751	71.1027	55.4995	20.4134	13.9982	8.49729	11.6604	30.1953	2.20321	0.477677	2.51888	0.011773	0.0941986
rod_40095	rod-specific	chr4	45967558	45967758	216.107	220.511	85.7365	79.3233	52.0459	59.4679	118.865	1.68239	0.271158	2.51658	0.0118501	0.0946704
rod_55589	rod-specific	chr8	70650223	70650423	72.7823	92.6644	16.3308	27.9965	21.2432	15.1585	41.0293	2.03155	0.409912	2.5165	0.0118526	0.0946764
rod_523	rod-specific	chr1	54859966	54860166	209.949	200.195	73.4884	51.3269	67.9783	68.7963	111.956	1.61707	0.245236	2.51622	0.0118622	0.0947262
rod_25117	rod-specific	chr17	24533691	24533891	137.167	146.677	20.4134	60.659	33.9892	31.483	71.7314	1.94653	0.376249	2.51571	0.0118794	0.0948217
rod_4063	rod-specific	chr10	19011017	19011217	143.885	154.606	32.6615	30.3295	25.4919	55.9698	73.8239	1.9541	0.379394	2.51479	0.0119104	0.0949949
rod_52611	rod-specific	chr7	98579297	98579497	111.413	90.6823	24.4961	27.9965	19.1189	30.9	50.7678	1.92783	0.369399	2.51172	0.0120144	0.0956231
rod_17329c	rod-specific	chr13	119728350	119728550	84.5394	80.7716	16.3308	27.9965	18.0567	20.9887	41.4473	1.96266	0.383307	2.51145	0.0120238	0.0956838
rod_30484	rod-specific	chr19	37211541	37211741	104.695	106.044	20.4134	18.6643	38.2378	24.4868	52.0901	1.95883	0.382781	2.50491	0.0122481	0.0972027
rod_52251	rod-specific	chr7	80655836	80656036	167.399	167.49	44.9096	55.9929	50.9837	56.5529	90.5547	1.65497	0.261507	2.50462	0.0122584	0.0972704
rod_13887	rod-specific	chr12	99180391	99180591	89.0183	86.2225	28.5788	13.9982	25.4919	13.9925	42.8837	2.06026	0.423403	2.50414	0.012275	0.0973579
rod_19858	rod-specific	chr15	7031385	7031585	80.6204	84.2403	32.6615	9.33215	14.8703	15.1585	39.4805	2.15411	0.460919	2.50392	0.0122824	0.0973899
rod_16708	rod-specific	chr13	97082205	97082405	103.575	81.2672	20.4134	18.6643	21.2432	28.5679	45.6218	1.95964	0.383569	2.50188	0.0123537	0.097857
rod_41323	rod-specific	chr4	117576608	117576808	29.6728	38.1559	0	0	6.37297	4.66415	13.1443	2.9825	0.792523	2.5015	0.0123667	0.0979043
rod_14671	rod-specific	chr13	9729355	9729555	27.4333	25.7676	0	4.66608	4.24864	2.33208	10.7413	2.91429	0.765323	2.50129	0.0123743	0.0979271
rod_45494b	rod-specific	chr5	108431276	108431476	311.284	271.056	28.5788	83.9894	94.5323	86.2868	145.955	1.9241	0.369509	2.50089	0.012388	0.0979606
rod_55579	rod-specific	chr8	70603357	70603557	83.4197	65.9057	20.4134	23.3304	7.43513	13.9925	35.7495	2.20097	0.480401	2.49994	0.0124215	0.0981693
rod_7169	rod-specific	chr11	4902067	4902267	137.167	146.677	28.5788	25.6634	28.6783	53.6378	70.067	1.94674	0.378995	2.49802	0.0124891	0.0985475
rod_7966	rod-specific	chr11	53466702	53466902	67.1837	79.285	20.4134	4.66608	14.8703	18.6566	34.1792	2.18077	0.472898	2.49687	0.0125295	0.0988101
rod_58962b	rod-specific	chr9	57279757	57279957	260.337	251.234	97.9846	97.9876	78.5999	75.7925	143.656	1.56611	0.226749	2.49664	0.0125376	0.0988348
rod_47295	rod-specific	chr5	146977443	146977643	27.4333	23.7855	4.08269	4.66608	2.12432	2.33208	10.7373	2.82169	0.7297	2.4965	0.0125427	0.0988382
rod_18867	rod-specific	chr14	61495511	61495711	68.3034	90.1867	12.2481	27.9965	16.9946	17.4906	38.87	2.0583	0.42399	2.49604	0.0125589	0.0989424
rod_51737b	rod-specific	chr7	46827579	46827779	195.952	192.762	18.3721	41.9947	60.5432	62.383	95.3345	1.98306	0.39396	2.49532	0.0125843	0.0991004
blueCone_14729	cone-specific	chr12	68602806	68603006	2.23946	3.96425	361.318	209.973	291.032	290.344	193.145	-6.30187	0.450795	-11.7612	6.18738e-32	3.41271e-27
blueCone_33924	cone-specific	chr18	81445311	81445511	3.35918	3.96425	263.334	165.646	255.981	247.2	156.581	-5.81214	0.432505	-11.1262	9.35284e-29	2.57933e-24
blueCone_55172	cone-specific	chr6	49990610	49990810	4.47891	0.991063	187.804	151.648	209.246	234.957	131.521	-5.97664	0.485203	-10.2568	1.10275e-24	1.98951e-20
blueCone_9920	cone-specific	chr11	55890258	55890458	4.47891	4.95531	153.101	139.982	172.07	184.234	109.804	-4.98628	0.398739	-9.9972	1.56762e-23	1.72928e-19
blueCone_32710	cone-specific	chr18	56431956	56432156	2.23946	3.46872	449.096	268.299	191.189	190.064	184.059	-6.24794	0.534791	-9.81307	9.89161e-23	9.09303e-19
blueCone_66197	cone-specific	chr9	27174110	27174310	19.0354	17.8391	198.01	205.307	227.302	211.053	146.425	-3.48311	0.258109	-9.62038	6.55911e-22	4.52218e-18
blueCone_4102	cone-specific	chr1	175273050	175273250	5.59864	5.94638	187.804	121.318	166.759	172.574	110	-4.70372	0.386827	-9.57461	1.02244e-21	6.26597e-18
blueCone_11821	cone-specific	chr11	89455700	89455900	5.59864	2.97319	173.514	132.983	140.205	142.257	99.5885	-4.97541	0.417289	-9.52675	1.62279e-21	8.43943e-18
blueCone_37706b	cone-specific	chr2	54436195	54436395	16.2361	19.3257	271.499	193.642	212.432	240.787	158.987	-3.6448	0.277728	-9.52296	1.68311e-21	8.43943e-18
blueCone_7481	cone-specific	chr10	91507138	91507338	1.11973	0.991063	314.367	167.979	178.443	176.655	139.926	-7.04321	0.636983	-9.48724	2.37235e-21	1.00653e-17
blueCone_11367	cone-specific	chr11	82328991	82329191	8.95782	8.42403	265.375	170.312	168.884	178.404	133.393	-4.39581	0.35859	-9.4699	2.80122e-21	1.1036e-17
blueCone_17993	cone-specific	chr13	52392762	52392962	1.67959	1.98213	161.266	153.981	129.584	137.009	97.5836	-5.99073	0.529385	-9.42741	4.20325e-21	1.54556e-17
blueCone_66205a	cone-specific	chr9	27299056	27299256	16.7959	7.9285	279.664	261.3	203.935	197.643	161.211	-4.17949	0.338481	-9.3934	5.80965e-21	2.00273e-17
blueCone_30046	cone-specific	chr17	48954206	48954406	11.1973	4.95531	155.142	156.314	178.443	163.828	111.647	-4.27934	0.353488	-9.27708	1.74187e-20	5.65146e-17
blueCone_3443	cone-specific	chr1	158546578	158546778	6.71837	8.91957	234.755	130.65	208.184	173.157	127.064	-4.47131	0.375792	-9.23732	2.52759e-20	7.74511e-17
blueCone_13006b	cone-specific	chr11	111066004	111066204	4.47891	5.94638	191.886	111.986	176.319	153.917	107.422	-4.79078	0.411054	-9.2221	2.91345e-20	8.37281e-17
blueCone_36007a	cone-specific	chr19	56721849	56722049	2.23946	1.98213	112.274	135.316	176.319	181.902	101.672	-5.8895	0.530448	-9.21768	3.03605e-20	8.37281e-17
blueCone_44881b	cone-specific	chr3	144561422	144561622	2.23946	1.98213	144.935	102.654	158.262	142.257	92.0549	-5.75802	0.52141	-9.1253	7.15401e-20	1.87898e-16
blueCone_11343	cone-specific	chr11	81926547	81926747	6.1585	5.94638	298.036	116.652	214.557	214.551	142.65	-4.97051	0.436412	-9.09808	9.1944e-20	2.30512e-16
blueCone_965	cone-specific	chr1	61265866	61266066	3.35918	2.97319	136.77	123.651	109.403	126.515	83.7785	-5.11183	0.456034	-9.0165	1.94188e-19	4.46277e-16
blueCone_37917c	cone-specific	chr2	62048250	62048450	0	2.97319	114.315	135.316	135.957	159.164	91.2876	-6.08868	0.568798	-8.94638	3.67321e-19	8.10398e-16
blueCone_66196	cone-specific	chr9	27155397	27155597	4.47891	4.95531	114.315	144.648	120.024	127.681	86.0172	-4.61559	0.404646	-8.93519	4.06478e-19	8.62297e-16
blueCone_69081b	cone-specific	chr9	95407260	95407460	1.11973	1.98213	230.672	137.649	132.77	126.515	105.118	-6.22463	0.586393	-8.90977	5.11378e-19	1.04465e-15
blueCone_23272	cone-specific	chr15	32840075	32840275	0	0.991063	136.77	163.313	204.997	187.149	115.537	-7.43905	0.723876	-8.89524	5.82957e-19	1.14834e-15
blueCone_35156b	cone-specific	chr19	34527398	34527598	6.71837	7.9285	212.3	135.316	146.578	140.508	108.225	-4.32479	0.377898	-8.79812	1.39124e-18	2.64604e-15
blueCone_9928c	cone-specific	chr11	55974631	55974831	1.11973	0	193.928	109.653	233.675	185.4	120.629	-7.44386	0.735169	-8.76514	1.86543e-18	3.42965e-15
blueCone_57589	cone-specific	chr6	140132388	140132588	2.23946	0.991063	189.845	188.976	108.34	110.774	100.194	-6.12408	0.596889	-8.58463	9.11281e-18	1.57071e-14
blueCone_9416a	cone-specific	chr11	35318260	35318460	4.47891	6.93744	175.556	121.318	157.2	114.272	96.6269	-4.49626	0.408959	-8.54917	1.23979e-17	2.07218e-14
blueCone_50707	cone-specific	chr5	44538085	44538285	2.23946	0	140.853	125.984	116.838	111.94	82.9756	-6.35829	0.627498	-8.53913	1.35232e-17	2.19378e-14
blueCone_3277	cone-specific	chr1	155655008	155655208	8.95782	10.9017	124.522	153.981	203.935	173.157	112.576	-3.97548	0.351583	-8.46309	2.60394e-17	4.10352e-14
blueCone_16556b	cone-specific	chr12	112743636	112743836	3.35918	6.93744	102.067	149.314	150.827	123.6	89.3509	-4.52565	0.417652	-8.4416	3.13025e-17	4.79589e-14
blueCone_56378	cone-specific	chr6	92525805	92526005	1.11973	0	169.432	104.987	161.448	131.179	94.6943	-7.14478	0.733112	-8.38177	5.21373e-17	7.77212e-14
blueCone_32684	cone-specific	chr18	55958075	55958275	4.47891	2.97319	161.266	93.3215	113.651	115.438	81.8548	-4.85368	0.463199	-8.31972	8.81709e-17	1.27978e-13
blueCone_20716	cone-specific	chr14	29080688	29080888	1.11973	0.991063	146.977	118.985	87.0972	110.774	77.6572	-6.25178	0.641395	-8.18806	2.65474e-16	3.75448e-13
blueCone_67841	cone-specific	chr9	61489451	61489651	7.83809	10.9017	149.018	153.981	129.584	121.268	95.4317	-3.79137	0.341542	-8.17283	3.01244e-16	4.15385e-13
blueCone_56406	cone-specific	chr6	93566836	93567036	2.23946	0.991063	181.68	121.318	105.154	93.2831	84.1109	-5.88826	0.59845	-8.16821	3.13011e-16	4.21084e-13
blueCone_26808	cone-specific	chr16	29194088	29194288	0	0	204.134	97.9876	212.432	217.466	122.003	-8.4156	0.92149	-8.04741	8.45679e-16	1.06435e-12
blueCone_67367	cone-specific	chr9	55067572	55067772	5.59864	9.91063	151.06	163.313	111.527	127.098	94.7511	-4.03408	0.377049	-8.04692	8.49068e-16	1.06435e-12
blueCone_19452	cone-specific	chr13	102504618	102504818	3.35918	5.94638	128.605	97.9876	108.34	100.862	74.1834	-4.39795	0.422583	-8.04089	8.91868e-16	1.09315e-12
blueCone_9195	cone-specific	chr11	25174979	25175179	3.35918	2.97319	191.886	130.65	93.4702	103.777	87.6861	-5.11149	0.512543	-8.02173	1.04264e-15	1.25017e-12
blueCone_4561	cone-specific	chr1	185898583	185898783	1.11973	0.991063	155.142	86.3224	104.092	100.279	74.6577	-6.19452	0.647915	-8.0173	1.08097e-15	1.26855e-12
blueCone_54794	cone-specific	chr6	34388496	34388696	2.23946	2.97319	106.15	81.6564	91.3458	110.191	65.7592	-5.0057	0.500895	-7.99709	1.27399e-15	1.46392e-12
blueCone_33063	cone-specific	chr18	64339847	64340047	7.27823	15.857	202.093	130.65	198.624	177.238	121.957	-3.84922	0.35912	-7.9339	2.1237e-15	2.39051e-12
blueCone_33350	cone-specific	chr18	70123407	70123607	5.59864	4.95531	124.522	86.3224	104.092	111.94	72.905	-4.23032	0.410418	-7.87081	3.52366e-15	3.88702e-12
blueCone_16828	cone-specific	chr13	20586011	20586211	0	0.991063	116.357	72.3242	172.07	152.168	85.6517	-6.97065	0.760317	-7.85284	4.06715e-15	4.314e-12
blueCone_18331	cone-specific	chr13	57450444	57450644	2.23946	0.991063	91.8605	88.6555	88.1594	90.368	60.379	-5.49273	0.57211	-7.85292	4.06471e-15	4.314e-12
greenCone_singleSort_47146a	cone-specific	chr5	26904499	26904699	1.11973	0.991063	124.522	123.651	89.2215	81.0397	70.0908	-6.09383	0.649015	-7.84856	4.2085e-15	4.33081e-12
blueCone_17783b	cone-specific	chr13	46938276	46938476	17.3558	13.8749	151.06	142.315	158.262	157.415	106.714	-3.25513	0.287449	-7.84532	4.31856e-15	4.33081e-12
blueCone_32685	cone-specific	chr18	55960987	55961187	0	1.48659	110.233	76.9903	108.34	134.677	71.9546	-6.44803	0.694239	-7.84749	4.24436e-15	4.33081e-12
blueCone_60669a	cone-specific	chr7	115193542	115193742	10.6374	3.96425	175.556	111.986	130.646	178.404	101.865	-4.25926	0.416769	-7.8203	5.26972e-15	5.1903e-12
blueCone_54687	cone-specific	chr6	31985838	31986038	5.03877	3.46872	189.845	90.9885	103.03	125.932	86.3838	-4.72832	0.477197	-7.81294	5.58681e-15	5.40607e-12
blueCone_25413a	cone-specific	chr15	92051024	92051224	1.11973	2.97319	151.06	69.9912	101.967	111.94	73.1751	-5.39549	0.563248	-7.80381	6.00633e-15	5.52142e-12
blueCone_32623a	cone-specific	chr18	54992553	54992753	0	0	204.134	107.32	155.075	149.253	102.63	-8.22818	0.925989	-7.8059	5.90798e-15	5.52142e-12
blueCone_45128	cone-specific	chr3	153084878	153085078	10.0775	18.8302	183.721	146.981	165.697	167.326	115.439	-3.45643	0.314629	-7.80738	5.83887e-15	5.52142e-12
blueCone_55211c	cone-specific	chr6	50456140	50456340	43.6694	54.5085	306.202	328.958	285.721	295.008	219.011	-2.60382	0.206179	-7.77878	7.3227e-15	6.55449e-12
blueCone_11370a	cone-specific	chr11	82387270	82387470	0	1.98213	120.439	109.653	75.4134	97.3642	67.4753	-6.06112	0.651015	-7.7742	7.59276e-15	6.64741e-12
blueCone_9163a	cone-specific	chr11	23140839	23141039	3.91905	7.9285	140.853	93.3215	132.77	109.608	81.3999	-4.19782	0.411728	-7.76683	8.04728e-15	6.93524e-12
blueCone_28281a	cone-specific	chr16	95701813	95702013	1.11973	1.98213	118.398	128.317	104.092	69.9623	70.6452	-5.65852	0.600266	-7.76076	8.44239e-15	7.16382e-12
blueCone_52644	cone-specific	chr5	120262955	120263155	1.11973	0.991063	146.977	111.986	75.4134	91.534	71.3368	-6.10415	0.658266	-7.75393	8.90924e-15	7.3343e-12
blueCone_69960b	cone-specific	chr9	115458345	115458545	14.5565	6.93744	218.424	146.981	135.957	167.326	115.03	-3.88256	0.371664	-7.75583	8.7768e-15	7.3343e-12
blueCone_38138	cone-specific	chr2	72168549	72168749	3.35918	8.91957	136.77	125.984	101.967	112.523	81.5872	-4.13399	0.408073	-7.67997	1.59126e-14	1.25382e-11
blueCone_64460b	cone-specific	chr8	93569762	93569962	1.11973	0.991063	165.349	128.317	74.3513	87.4529	76.2635	-6.16226	0.672973	-7.67083	1.70889e-14	1.32754e-11
blueCone_9745a	cone-specific	chr11	52638466	52638666	1.11973	4.45978	83.6951	83.9894	108.34	121.851	67.2426	-4.91651	0.511383	-7.65867	1.8787e-14	1.43919e-11
blueCone_32663	cone-specific	chr18	55619862	55620062	2.23946	0	108.191	69.9912	99.8431	96.7812	62.841	-5.96613	0.648886	-7.65332	1.95851e-14	1.45978e-11
greenCone_singleSort_55989	cone-specific	chr7	79272992	79273192	8.95782	9.91063	191.886	181.977	129.584	114.272	106.098	-3.91795	0.381973	-7.63916	2.18643e-14	1.60793e-11
blueCone_11431a	cone-specific	chr11	83393210	83393410	3.35918	5.45085	108.191	88.6555	89.2215	95.6151	65.0822	-4.28831	0.431135	-7.62709	2.40111e-14	1.71821e-11
blueCone_16833	cone-specific	chr13	20821025	20821225	3.35918	0.991063	100.026	74.6572	103.03	82.7887	60.8086	-5.14202	0.543128	-7.62624	2.41707e-14	1.71821e-11
blueCone_66194	cone-specific	chr9	27148041	27148241	10.0775	5.94638	102.067	114.319	128.521	121.851	80.4638	-3.80455	0.367783	-7.62556	2.42985e-14	1.71821e-11
greenCone_singleSort_17395	cone-specific	chr13	57116044	57116244	1.11973	2.97319	195.969	88.6555	109.403	88.0359	81.026	-5.49108	0.589754	-7.61517	2.63351e-14	1.83865e-11
blueCone_55209	cone-specific	chr6	50433581	50433781	4.47891	1.98213	95.9432	109.653	84.9729	82.2057	63.2059	-4.67259	0.482864	-7.60584	2.8307e-14	1.95163e-11
greenCone_singleSort_13707b	cone-specific	chr12	46610074	46610274	0	0	269.458	146.981	118.962	92.7	104.684	-8.13054	0.938434	-7.59834	2.99963e-14	2.04256e-11
blueCone_52138a	cone-specific	chr5	113466683	113466883	8.95782	6.44191	100.026	123.651	112.589	107.276	76.4902	-3.77258	0.365112	-7.59379	3.10678e-14	2.08973e-11
blueCone_50812a	cone-specific	chr5	52471015	52471215	12.317	10.9017	157.184	107.32	146.578	133.511	94.6353	-3.49912	0.330514	-7.56132	3.9899e-14	2.65141e-11
blueCone_19644a	cone-specific	chr13	108214259	108214459	20.1551	17.3436	330.698	265.966	163.573	199.393	166.188	-3.59801	0.344185	-7.5483	4.40988e-14	2.89561e-11
blueCone_1568	cone-specific	chr1	83345178	83345378	2.23946	2.97319	73.4884	100.321	82.8486	85.7038	57.929	-4.81101	0.505221	-7.54325	4.58387e-14	2.97445e-11
blueCone_32292	cone-specific	chr18	40553476	40553676	2.23946	4.95531	116.357	69.9912	195.438	164.411	92.2319	-5.00101	0.531536	-7.52726	5.18163e-14	3.32323e-11
greenCone_singleSort_64359	cone-specific	chr9	70198060	70198260	3.91905	1.98213	228.631	88.6555	103.03	106.692	88.8182	-5.19837	0.558948	-7.51119	5.85909e-14	3.70698e-11
blueCone_27967	cone-specific	chr16	87796898	87797098	2.23946	6.93744	85.7365	118.985	115.776	100.862	71.756	-4.34913	0.445958	-7.50996	5.9144e-14	3.70698e-11
greenCone_singleSort_13711c	cone-specific	chr12	46819441	46819641	1.67959	0.495531	220.465	195.975	86.035	75.7925	96.7405	-6.36897	0.716183	-7.49664	6.54727e-14	4.05754e-11
greenCone_singleSort_9516	cone-specific	chr11	56751992	56752192	1.11973	0.991063	244.961	132.983	80.7242	83.9547	90.7891	-6.31674	0.709639	-7.49218	6.77401e-14	4.15142e-11
blueCone_67282b	cone-specific	chr9	53405186	53405386	5.59864	4.95531	106.15	104.987	82.8486	94.4491	66.498	-4.08005	0.411648	-7.48225	7.30592e-14	4.42819e-11
blueCone_102	cone-specific	chr1	14257603	14257803	0	1.98213	97.9846	114.319	84.9729	69.3793	61.4396	-5.9173	0.658648	-7.46575	8.28242e-14	4.96549e-11
blueCone_68609	cone-specific	chr9	74183095	74183295	0	2.97319	106.15	65.3251	89.2215	107.276	61.8242	-5.5157	0.605631	-7.45618	8.90646e-14	5.2822e-11
blueCone_41609	cone-specific	chr2	178728544	178728744	15.6762	13.8749	179.638	139.982	142.33	134.094	104.266	-3.27869	0.305893	-7.44932	9.38192e-14	5.50499e-11
blueCone_18355	cone-specific	chr13	57711755	57711955	13.9966	4.95531	198.01	153.981	135.957	134.094	106.832	-3.94461	0.397004	-7.41708	1.19734e-13	6.95162e-11
blueCone_69967	cone-specific	chr9	115661978	115662178	0	0.991063	126.563	109.653	61.6053	105.526	67.3898	-6.64422	0.761974	-7.40737	1.28833e-13	7.40197e-11
blueCone_50853	cone-specific	chr5	53392562	53392762	1.11973	2.97319	112.274	65.3251	97.7188	78.7076	59.6864	-5.1185	0.557737	-7.38431	1.53249e-13	8.6251e-11
blueCone_62328	cone-specific	chr8	12354472	12354672	10.0775	1.98213	157.184	109.653	154.013	123.6	92.7516	-4.37404	0.45812	-7.36498	1.77168e-13	9.77186e-11
blueCone_6554	cone-specific	chr10	68806374	68806574	2.23946	0.991063	91.8605	60.659	106.216	147.504	68.245	-5.6039	0.625086	-7.36522	1.76853e-13	9.77186e-11
greenCone_singleSort_39533	cone-specific	chr3	20661999	20662199	1.11973	1.98213	279.664	130.65	67.9783	97.3642	96.4598	-5.96471	0.674985	-7.35529	1.90507e-13	1.04036e-10
blueCone_59065	cone-specific	chr7	63344717	63344917	6.71837	1.98213	91.8605	97.9876	125.335	91.534	69.2363	-4.41987	0.465201	-7.35138	1.96175e-13	1.0608e-10
blueCone_18638	cone-specific	chr13	72121103	72121303	0	0	163.308	109.653	98.781	104.36	79.3503	-7.89559	0.939882	-7.33666	2.18997e-13	1.15649e-10
blueCone_44190	cone-specific	chr3	117868877	117869077	1.11973	0.991063	83.6951	76.9903	94.5323	68.2132	54.257	-5.77096	0.650354	-7.33595	2.20161e-13	1.15649e-10
blueCone_61699	cone-specific	chr7	138121537	138121737	6.71837	4.95531	97.9846	79.3233	114.713	104.943	68.1064	-4.00229	0.409131	-7.33821	2.16464e-13	1.15649e-10
blueCone_25544	cone-specific	chr15	95929165	95929365	6.71837	5.94638	110.233	97.9876	83.9107	115.438	70.0389	-3.91337	0.398047	-7.31916	2.49532e-13	1.29841e-10
blueCone_42896	cone-specific	chr3	64994689	64994889	3.35918	3.96425	100.026	83.9894	83.9107	75.2095	58.4098	-4.37548	0.462046	-7.3055	2.76239e-13	1.42395e-10
blueCone_62651	cone-specific	chr8	26255304	26255504	4.47891	2.47766	77.5711	81.6564	81.7864	97.9472	57.6529	-4.46676	0.47467	-7.3035	2.80368e-13	1.43185e-10
blueCone_28281b	cone-specific	chr16	95702277	95702477	2.23946	3.96425	175.556	93.3215	78.5999	96.7812	75.077	-4.89093	0.533301	-7.29593	2.96595e-13	1.47379e-10
blueCone_5569	cone-specific	chr10	24251711	24251911	2.23946	1.98213	89.8192	97.9876	74.3513	67.0472	55.5711	-4.9978	0.547848	-7.29728	2.93645e-13	1.47379e-10
blueCone_11450	cone-specific	chr11	83749069	83749269	4.47891	0.991063	110.233	67.6581	93.4702	87.4529	60.714	-4.84128	0.52817	-7.27281	3.52079e-13	1.73386e-10
greenCone_singleSort_59121c	cone-specific	chr8	34216035	34216235	0	0.991063	226.589	158.647	73.2891	72.2944	88.6351	-6.84679	0.80473	-7.26554	3.71563e-13	1.81362e-10
blueCone_64290	cone-specific	chr8	89787623	89787823	1.11973	1.98213	83.6951	69.9912	67.9783	83.9547	51.4535	-5.26831	0.587934	-7.25985	3.87515e-13	1.87489e-10
greenCone_singleSort_3727	cone-specific	chr1	167584017	167584217	1.11973	0.991063	157.184	146.981	89.2215	57.7189	75.536	-6.09102	0.701692	-7.25535	4.00622e-13	1.92145e-10
blueCone_3415	cone-specific	chr1	157808244	157808444	2.23946	0	187.804	76.9903	76.4756	95.6151	73.1874	-6.05048	0.696394	-7.25233	4.09648e-13	1.9478e-10
blueCone_45900b	cone-specific	chr4	45135112	45135312	2.23946	2.97319	97.9846	65.3251	74.3513	86.8698	54.9572	-4.73579	0.516097	-7.23855	4.53516e-13	2.13796e-10
blueCone_46715	cone-specific	chr4	87221644	87221844	0	1.98213	71.4471	62.992	96.6566	123.017	59.3492	-5.88559	0.67764	-7.20972	5.60686e-13	2.62078e-10
blueCone_7706	cone-specific	chr10	96223988	96224188	11.1973	5.94638	144.935	118.985	101.967	112.523	82.5924	-3.72058	0.377698	-7.20307	5.88723e-13	2.72871e-10
blueCone_28659b	cone-specific	chr17	10498286	10498486	0	1.98213	114.315	88.6555	72.2269	65.8812	57.1768	-5.80735	0.668858	-7.18741	6.60342e-13	3.01221e-10
blueCone_68613	cone-specific	chr9	74384308	74384508	4.47891	0	155.142	83.9894	86.035	102.028	71.9456	-5.28162	0.595719	-7.18731	6.60811e-13	3.01221e-10
blueCone_4703	cone-specific	chr1	189080183	189080383	5.59864	4.95531	208.217	93.3215	104.092	104.36	86.7575	-4.41806	0.476347	-7.17557	7.20074e-13	3.25544e-10
blueCone_19566	cone-specific	chr13	105238858	105239058	1.11973	3.96425	85.7365	65.3251	96.6566	81.6227	55.7375	-4.7635	0.524787	-7.17148	7.41906e-13	3.32688e-10
blueCone_16095b	cone-specific	chr12	101718429	101718629	5.03877	8.91957	93.9019	102.654	117.9	97.3642	70.963	-3.77956	0.388095	-7.16206	7.94721e-13	3.50669e-10
blueCone_32617	cone-specific	chr18	54965477	54965677	2.23946	0.991063	89.8192	65.3251	82.8486	67.0472	51.3784	-5.24238	0.592283	-7.16276	7.9066e-13	3.50669e-10
blueCone_10365c	cone-specific	chr11	65205468	65205668	0	1.98213	81.6538	69.9912	67.9783	86.2868	51.3154	-5.70731	0.657415	-7.16033	8.04853e-13	3.52321e-10
blueCone_1748	cone-specific	chr1	88577703	88577903	1.11973	2.97319	140.853	74.6572	67.9783	89.7849	62.8944	-5.15691	0.580982	-7.15497	8.36934e-13	3.6064e-10
blueCone_65807	cone-specific	chr8	126934306	126934506	4.47891	8.91957	104.109	88.6555	104.092	112.523	70.4628	-3.82995	0.3955	-7.15537	8.34469e-13	3.6064e-10
blueCone_26818	cone-specific	chr16	29384862	29385062	2.23946	0.495531	77.5711	60.659	99.8431	139.342	63.3583	-5.68953	0.656489	-7.14336	9.10799e-13	3.89427e-10
blueCone_17996	cone-specific	chr13	52416503	52416703	3.35918	1.98213	83.6951	58.326	107.278	122.434	62.8458	-4.90112	0.547833	-7.12099	1.07154e-12	4.5463e-10
blueCone_19583	cone-specific	chr13	106544910	106545110	0	0	100.026	107.32	91.3458	102.611	66.8838	-7.72425	0.944684	-7.11799	1.09509e-12	4.61075e-10
blueCone_11349	cone-specific	chr11	82021845	82022045	0	0.991063	112.274	58.326	94.5323	75.7925	56.986	-6.44096	0.764646	-7.11567	1.11373e-12	4.61871e-10
blueCone_23941b	cone-specific	chr15	61889008	61889208	0	0	153.101	107.32	72.2269	101.445	72.3488	-7.75033	0.948531	-7.11662	1.10606e-12	4.61871e-10
blueCone_7376	cone-specific	chr10	87058343	87058543	23.5143	22.2989	247.003	146.981	219.867	187.149	141.136	-3.08943	0.294132	-7.10371	1.21455e-12	4.99922e-10
blueCone_11361	cone-specific	chr11	82255665	82255865	3.35918	0.991063	106.15	83.9894	72.2269	67.6302	55.7245	-4.98042	0.560427	-7.10248	1.22539e-12	5.0065e-10
blueCone_65909	cone-specific	chr8	128529081	128529281	1.11973	0.991063	89.8192	53.6599	73.2891	101.445	53.3874	-5.73914	0.668228	-7.09211	1.32084e-12	5.3568e-10
blueCone_67828a	cone-specific	chr9	61370456	61370656	45.349	32.7051	387.856	223.972	348.389	298.506	222.796	-2.98119	0.27954	-7.08733	1.36726e-12	5.46669e-10
blueCone_68622	cone-specific	chr9	74811547	74811747	4.47891	3.96425	114.315	62.992	90.2837	95.0321	61.8444	-4.28133	0.462988	-7.08728	1.36776e-12	5.46669e-10
blueCone_53169a	cone-specific	chr5	131083084	131083284	0	0	106.15	72.3242	117.9	103.777	66.6919	-7.71158	0.947244	-7.08538	1.38665e-12	5.50232e-10
blueCone_28110	cone-specific	chr16	92292238	92292438	2.23946	2.97319	77.5711	97.9876	83.9107	62.383	54.5109	-4.69614	0.522965	-7.06766	1.57563e-12	6.20753e-10
blueCone_45253	cone-specific	chr3	157866357	157866557	0	0	81.6538	83.9894	114.713	112.523	65.4799	-7.69628	0.947753	-7.06542	1.60131e-12	6.23263e-10
blueCone_60069	cone-specific	chr7	99267274	99267474	3.35918	3.96425	67.3644	74.6572	111.527	109.608	61.7466	-4.46898	0.491	-7.06513	1.6046e-12	6.23263e-10
blueCone_37917b	cone-specific	chr2	62047819	62048019	1.11973	0.991063	63.2817	86.3224	73.2891	66.4642	48.578	-5.61306	0.65425	-7.05091	1.77757e-12	6.8562e-10
blueCone_32611a	cone-specific	chr18	54920209	54920409	0	2.97319	79.6125	65.3251	80.7242	73.4604	50.3492	-5.23512	0.601024	-7.0465	1.83472e-12	7.0275e-10
blueCone_16300	cone-specific	chr12	105875110	105875310	1.11973	1.98213	102.067	51.3269	77.5377	121.268	59.2169	-5.42098	0.627564	-7.04467	1.85903e-12	7.07148e-10
greenCone_singleSort_18622	cone-specific	chr13	108231013	108231213	0	1.98213	155.142	100.321	72.2269	61.217	65.1482	-5.92525	0.699881	-7.03727	1.96049e-12	7.40635e-10
blueCone_69085a	cone-specific	chr9	95450704	95450904	1.11973	1.98213	69.4057	58.326	78.5999	79.2906	48.1207	-5.18209	0.594581	-7.03368	2.01156e-12	7.54759e-10
greenCone_singleSort_1420	cone-specific	chr1	76849473	76849673	0.559864	2.97319	138.811	93.3215	63.7297	74.0434	62.2399	-5.2827	0.609669	-7.02463	2.14636e-12	7.99896e-10
blueCone_34909	cone-specific	chr19	26501460	26501660	2.23946	2.47766	67.3644	62.992	91.3458	112.523	56.4903	-4.90129	0.556022	-7.01644	2.27595e-12	8.425e-10
blueCone_10327b	cone-specific	chr11	63952389	63952589	5.59864	4.45978	83.6951	74.6572	93.4702	86.8698	58.1251	-3.97326	0.423904	-7.01401	2.31589e-12	8.51568e-10
blueCone_38137a	cone-specific	chr2	72157733	72157933	1.11973	0.991063	140.853	116.652	63.7297	61.217	64.0937	-5.88498	0.697026	-7.00832	2.41205e-12	8.81054e-10
greenCone_singleSort_39790	cone-specific	chr3	35321067	35321267	1.11973	0	138.811	116.652	75.4134	55.9698	64.6611	-6.49352	0.784835	-6.99959	2.56721e-12	9.31559e-10
blueCone_1364	cone-specific	chr1	75456044	75456244	1.11973	0	67.3644	67.6581	76.4756	87.4529	50.0118	-6.29578	0.757669	-6.98956	2.75742e-12	9.94039e-10
blueCone_55557a	cone-specific	chr6	56524041	56524241	11.1973	12.8838	169.432	102.654	154.013	121.268	95.2413	-3.43734	0.349521	-6.97337	3.09443e-12	1.10114e-09
greenCone_singleSort_44026b	cone-specific	chr4	87229624	87229824	1.11973	0.991063	122.481	125.984	47.7972	77.5415	62.6524	-5.85794	0.696767	-6.97211	3.12221e-12	1.1039e-09
blueCone_47500	cone-specific	chr4	118134903	118135103	4.47891	4.45978	61.2403	109.653	204.997	201.725	97.7589	-4.78572	0.543655	-6.96347	3.32003e-12	1.15898e-09
blueCone_68611b	cone-specific	chr9	74258452	74258652	1.11973	0	114.315	67.6581	58.4189	86.8698	54.7303	-6.35471	0.768928	-6.96387	3.3105e-12	1.15898e-09
blueCone_38924	cone-specific	chr2	104246927	104247127	2.79932	3.96425	71.4471	72.3242	156.138	146.338	75.5017	-4.80644	0.547343	-6.95439	3.54086e-12	1.2283e-09
blueCone_19582a	cone-specific	chr13	106514549	106514749	1.11973	0.991063	81.6538	41.9947	162.511	150.419	73.1148	-6.03902	0.724738	-6.95288	3.57913e-12	1.23382e-09
blueCone_1436	cone-specific	chr1	77972393	77972593	1.11973	1.98213	93.9019	48.9938	79.6621	74.6264	50.0477	-5.20943	0.608052	-6.92281	4.42777e-12	1.50752e-09
blueCone_50009	cone-specific	chr5	24820737	24820937	1.11973	2.97319	61.2403	79.3233	72.2269	70.5453	47.9048	-4.82009	0.551742	-6.92368	4.40052e-12	1.50752e-09
blueCone_30870	cone-specific	chr17	83277747	83277947	1.11973	0.991063	40.8269	88.6555	107.278	104.943	57.3025	-5.78769	0.692111	-6.91751	4.59662e-12	1.55541e-09
blueCone_57260	cone-specific	chr6	126820443	126820643	3.35918	0.991063	89.8192	55.9929	73.2891	82.7887	51.04	-4.88458	0.561684	-6.91595	4.64743e-12	1.56301e-09
blueCone_23270a	cone-specific	chr15	32778772	32778972	2.23946	7.43297	124.522	76.9903	95.5945	99.1132	67.6487	-4.18222	0.461265	-6.8989	5.2406e-12	1.75182e-09
greenCone_singleSort_29917	cone-specific	chr18	15604746	15604946	1.11973	1.98213	159.225	116.652	60.5432	66.4642	67.6643	-5.52022	0.655531	-6.8955	5.36757e-12	1.77414e-09
blueCone_57883	cone-specific	chr6	147953955	147954155	1.11973	1.98213	77.5711	83.9894	63.7297	58.8849	47.8795	-5.13149	0.599167	-6.89539	5.3717e-12	1.77414e-09
blueCone_1577c	cone-specific	chr1	83408111	83408311	1.11973	0.991063	140.853	102.654	53.108	67.0472	60.9621	-5.81684	0.699464	-6.88647	5.71943e-12	1.87774e-09
blueCone_29784	cone-specific	chr17	45356128	45356328	3.91905	0	69.4057	97.9876	73.2891	76.3755	53.4962	-5.06887	0.591101	-6.88353	5.83865e-12	1.90554e-09
blueCone_50840	cone-specific	chr5	53187313	53187513	2.23946	0.991063	53.075	76.9903	71.1648	78.1246	47.0975	-5.12711	0.599668	-6.88232	5.88859e-12	1.91053e-09
blueCone_49423	cone-specific	chr4	152345252	152345452	3.35918	4.95531	71.4471	88.6555	72.2269	89.2019	54.9743	-4.1232	0.454124	-6.87741	6.09496e-12	1.9545e-09
blueCone_55169b	cone-specific	chr6	49957497	49957697	5.59864	3.96425	67.3644	86.3224	93.4702	111.357	61.3461	-4.1172	0.453238	-6.87762	6.08597e-12	1.9545e-09
blueCone_43528	cone-specific	chr3	94478050	94478250	2.23946	4.45978	55.1163	93.3215	131.708	114.272	66.8528	-4.65236	0.531638	-6.87	6.42018e-12	2.04689e-09
blueCone_4713	cone-specific	chr1	189232830	189233030	2.23946	0.991063	102.067	58.326	62.6675	71.7113	49.6671	-5.17162	0.608782	-6.85239	7.26238e-12	2.30209e-09
blueCone_49711	cone-specific	chr5	8368081	8368281	5.59864	6.93744	81.6538	90.9885	101.967	83.3717	61.7529	-3.73468	0.399429	-6.84646	7.56993e-12	2.38587e-09
blueCone_65187	cone-specific	chr8	118507521	118507721	1.11973	1.98213	71.4471	46.6608	105.154	89.2019	52.5943	-5.27029	0.625168	-6.83062	8.45457e-12	2.64955e-09
blueCone_68431a	cone-specific	chr9	70207192	70207392	2.23946	3.96425	142.894	95.6546	64.7918	77.5415	64.5143	-4.66927	0.53779	-6.82286	8.92434e-12	2.78097e-09
blueCone_27950b	cone-specific	chr16	87646217	87646417	2.23946	2.47766	59.199	60.659	100.905	83.9547	51.5725	-4.77413	0.553435	-6.81946	9.13848e-12	2.8317e-09
blueCone_15026b	cone-specific	chr12	72939740	72939940	7.83809	15.3615	120.439	116.652	189.065	156.832	101.031	-3.57316	0.377903	-6.80905	9.82455e-12	3.02193e-09
blueCone_42354a	cone-specific	chr3	35462979	35463179	3.35918	5.94638	130.646	74.6572	77.5377	93.2831	64.2383	-4.16654	0.465086	-6.8085	9.862e-12	3.02193e-09
blueCone_45129	cone-specific	chr3	153089462	153089662	0	0	108.191	51.3269	95.5945	99.6963	59.1348	-7.52507	0.958585	-6.80698	9.96691e-12	3.03721e-09
blueCone_18007b	cone-specific	chr13	52530702	52530902	6.71837	12.3883	198.01	118.985	121.086	112.523	94.9519	-3.72882	0.401226	-6.80121	1.03744e-11	3.14401e-09
greenCone_singleSort_1835	cone-specific	chr1	89188231	89188431	7.83809	7.9285	124.522	90.9885	86.035	100.862	69.6957	-3.58377	0.380242	-6.79508	1.08255e-11	3.26279e-09
blueCone_3488a	cone-specific	chr1	159848269	159848469	1.11973	1.98213	83.6951	41.9947	98.781	85.7038	52.2127	-5.25497	0.626364	-6.79312	1.09732e-11	3.28907e-09
blueCone_43345	cone-specific	chr3	88105264	88105464	3.35918	7.9285	71.4471	104.987	121.086	102.611	68.5699	-4.00803	0.443128	-6.78817	1.13561e-11	3.36751e-09
blueCone_4999	cone-specific	chr1	194117769	194117969	2.23946	2.47766	102.067	46.6608	76.4756	90.368	53.3814	-4.80264	0.561564	-6.77152	1.27436e-11	3.75876e-09
greenCone_singleSort_22633	cone-specific	chr15	62258052	62258252	1.11973	0	275.582	130.65	59.481	50.1396	86.162	-6.66091	0.836634	-6.76629	1.32127e-11	3.87639e-09
blueCone_51672	cone-specific	chr5	100860528	100860728	3.35918	0.991063	100.026	74.6572	61.6053	65.2981	50.9895	-4.84889	0.569082	-6.76333	1.34858e-11	3.93558e-09
greenCone_singleSort_50099	cone-specific	chr5	131600490	131600690	1.11973	0.991063	183.721	69.9912	65.854	67.0472	64.7874	-5.86268	0.719383	-6.75952	1.38454e-11	3.9982e-09
blueCone_4117b	cone-specific	chr1	175492436	175492636	2.23946	1.98213	155.142	90.9885	60.5432	69.3793	63.3791	-5.10989	0.60796	-6.76014	1.37862e-11	3.9982e-09
blueCone_51349	cone-specific	chr5	84417320	84417520	3.91905	3.46872	79.6125	102.654	72.2269	65.2981	54.5298	-4.24912	0.480775	-6.75808	1.39833e-11	4.017e-09
blueCone_19484	cone-specific	chr13	103022721	103022921	5.59864	3.96425	83.6951	83.9894	69.0405	83.3717	54.9433	-3.94616	0.436078	-6.75604	1.41811e-11	4.0527e-09
blueCone_2211	cone-specific	chr1	120961978	120962178	1.11973	1.98213	114.315	79.3233	60.5432	58.3019	52.5976	-5.22453	0.625491	-6.75394	1.43884e-11	4.09076e-09
blueCone_19704a	cone-specific	chr13	110280120	110280320	23.5143	19.8213	320.491	191.309	184.816	172.574	152.088	-3.25922	0.33485	-6.74697	1.50965e-11	4.24826e-09
blueCone_27987a	cone-specific	chr16	89739077	89739277	7.83809	13.3793	167.39	95.6546	130.646	123.6	89.7514	-3.51899	0.373662	-6.74135	1.56916e-11	4.39334e-09
blueCone_27965a	cone-specific	chr16	87781264	87781464	1.11973	0.991063	44.9096	79.3233	90.2837	67.0472	47.2791	-5.55597	0.676092	-6.73869	1.59826e-11	4.45221e-09
blueCone_775	cone-specific	chr1	55686383	55686583	0	0	65.323	97.9876	80.7242	83.9547	54.6649	-7.4569	0.958293	-6.73792	1.60669e-11	4.4532e-09
blueCone_55470	cone-specific	chr6	54527238	54527438	5.59864	5.45085	81.6538	67.6581	103.03	93.8661	59.5428	-3.87442	0.426834	-6.73428	1.64739e-11	4.54318e-09
blueCone_7747	cone-specific	chr10	97159507	97159707	17.9156	14.8659	263.334	123.651	180.567	161.496	126.972	-3.40585	0.357357	-6.73234	1.66953e-11	4.58132e-09
greenCone_singleSort_19006	cone-specific	chr14	11667829	11668029	0	2.97319	120.439	72.3242	56.2945	79.2906	55.2203	-5.29905	0.640433	-6.71272	1.91028e-11	5.19032e-09
blueCone_10359	cone-specific	chr11	65125201	65125401	2.23946	3.96425	161.266	121.318	61.6053	75.2095	70.9338	-4.77524	0.562353	-6.71329	1.90286e-11	5.19032e-09
greenCone_singleSort_58034	cone-specific	chr7	137924833	137925033	2.23946	0	122.481	83.9894	58.4189	58.8849	54.3356	-5.65762	0.694052	-6.71077	1.93594e-11	5.23425e-09
blueCone_18637a	cone-specific	chr13	72114899	72115099	1.11973	0	102.067	107.32	50.9837	59.4679	53.4931	-6.26077	0.784899	-6.70248	2.04909e-11	5.51315e-09
blueCone_27764	cone-specific	chr16	74372332	74372532	1.11973	1.98213	87.7778	58.326	54.1702	71.1283	45.7507	-5.07577	0.608584	-6.69713	2.1255e-11	5.69098e-09
greenCone_singleSort_31892b	cone-specific	chr18	77732640	77732840	0.559864	0	191.886	74.6572	43.5486	82.7887	65.5735	-6.85762	0.87684	-6.68038	2.38322e-11	6.3502e-09
blueCone_1569	cone-specific	chr1	83348051	83348251	3.35918	0.991063	53.075	79.3233	74.3513	69.9623	46.8437	-4.75904	0.56296	-6.67727	2.43429e-11	6.44118e-09
blueCone_44733b	cone-specific	chr3	137827659	137827859	0	2.97319	79.6125	60.659	64.7918	65.8812	45.6529	-5.08373	0.611622	-6.67689	2.44072e-11	6.44118e-09
blueCone_5155b	cone-specific	chr10	9948746	9948946	1.11973	0.991063	51.0336	51.3269	104.092	97.3642	50.9879	-5.63947	0.695374	-6.67191	2.52504e-11	6.63195e-09
blueCone_32630	cone-specific	chr18	55075466	55075666	0	0.991063	120.439	55.9929	53.108	77.5415	51.3455	-6.24798	0.786845	-6.66965	2.56408e-11	6.70257e-09
blueCone_55555	cone-specific	chr6	56489268	56489468	1.11973	0	48.9923	65.3251	74.3513	107.276	49.5106	-6.21676	0.783135	-6.66138	2.71269e-11	7.02447e-09
blueCone_6569	cone-specific	chr10	69124839	69125039	7.83809	5.94638	112.274	146.981	78.5999	92.7	74.0566	-3.83437	0.425466	-6.66181	2.70469e-11	7.02447e-09
greenCone_singleSort_51925	cone-specific	chr6	50404846	50405046	0	0.991063	93.9019	107.32	50.9837	57.1359	51.7221	-6.2373	0.787395	-6.65143	2.9026e-11	7.44632e-09
blueCone_47937	cone-specific	chr4	128379042	128379242	7.83809	4.45978	128.605	111.986	71.1648	95.0321	69.8476	-3.91893	0.4388	-6.65207	2.88998e-11	7.44632e-09
blueCone_33912	cone-specific	chr18	81262833	81263033	6.1585	7.9285	224.548	83.9894	106.216	128.847	92.9479	-4.11115	0.467911	-6.64901	2.95066e-11	7.53457e-09
blueCone_25930	cone-specific	chr15	101065244	101065444	3.35918	0.495531	65.323	111.986	90.2837	55.3868	54.4724	-5.06359	0.611946	-6.64043	3.12768e-11	7.94979e-09
greenCone_singleSort_16505a	cone-specific	chr13	37505723	37505923	5.59864	4.95531	122.481	100.321	63.7297	89.7849	64.4783	-4.00519	0.452841	-6.6363	3.21648e-11	8.13798e-09
blueCone_67072	cone-specific	chr9	48638104	48638304	0	0	73.4884	55.9929	83.9107	95.6151	51.5012	-7.38459	0.963288	-6.62792	3.40461e-11	8.53566e-09
blueCone_4453	cone-specific	chr1	182908443	182908643	2.23946	0.991063	120.439	65.3251	45.6729	104.36	56.5047	-5.29329	0.647846	-6.62703	3.42516e-11	8.54834e-09
blueCone_53171	cone-specific	chr5	131109600	131109800	1.11973	0	97.9846	53.6599	74.3513	54.8038	46.9865	-6.14273	0.776641	-6.62176	3.5495e-11	8.81875e-09
blueCone_68352a	cone-specific	chr9	69090986	69091186	2.23946	0	71.4471	79.3233	53.108	60.634	44.4586	-5.44336	0.671436	-6.6177	3.64828e-11	9.02353e-09
blueCone_61569	cone-specific	chr7	135537662	135537862	3.35918	1.98213	81.6538	46.6608	80.7242	92.117	51.0829	-4.61181	0.54643	-6.60983	3.84753e-11	9.47386e-09
blueCone_63457b	cone-specific	chr8	68062296	68062496	1.11973	2.97319	157.184	83.9894	80.7242	53.0547	63.1741	-5.10595	0.62136	-6.608	3.89536e-11	9.54899e-09
blueCone_19108	cone-specific	chr13	95799022	95799222	1.11973	0	81.6538	74.6572	53.108	57.7189	44.7096	-6.08845	0.770487	-6.60421	3.99651e-11	9.75361e-09
blueCone_9676a	cone-specific	chr11	51377502	51377702	1.11973	0.991063	69.4057	37.3286	98.781	107.276	52.4836	-5.65595	0.706054	-6.59433	4.27184e-11	1.03796e-08
greenCone_singleSort_31568	cone-specific	chr18	70138688	70138888	0	0.991063	116.357	79.3233	56.2945	52.4717	50.9062	-6.21272	0.790584	-6.5935	4.29585e-11	1.03922e-08
blueCone_11820	cone-specific	chr11	89452924	89453124	2.23946	4.95531	89.8192	72.3242	60.5432	89.7849	53.2777	-4.24621	0.492598	-6.58998	4.39879e-11	1.05947e-08
blueCone_30644	cone-specific	chr17	73559613	73559813	1.11973	0.991063	65.323	51.3269	61.6053	61.8	40.361	-5.36838	0.663016	-6.58865	4.43847e-11	1.06438e-08
blueCone_66335	cone-specific	chr9	30308361	30308561	13.9966	20.8123	191.886	137.649	130.646	156.832	108.637	-3.0878	0.317201	-6.58193	4.64374e-11	1.10879e-08
blueCone_47741b	cone-specific	chr4	124881619	124881819	3.91905	1.98213	61.2403	65.3251	82.8486	113.689	54.834	-4.58118	0.544228	-6.58029	4.69523e-11	1.11625e-08
blueCone_51671a	cone-specific	chr5	100854127	100854327	0.559864	1.98213	32.6615	118.985	107.278	91.534	58.8335	-5.54391	0.691297	-6.57303	4.9303e-11	1.1671e-08
blueCone_61496	cone-specific	chr7	133435721	133435921	4.47891	0	173.514	69.9912	84.9729	91.534	70.7485	-5.19433	0.63818	-6.57232	4.95362e-11	1.16761e-08
blueCone_32618	cone-specific	chr18	54974111	54974311	3.35918	3.96425	83.6951	51.3269	159.324	174.906	79.4292	-4.74825	0.570628	-6.56864	5.07777e-11	1.19179e-08
blueCone_3658	cone-specific	chr1	165018803	165019003	2.23946	0.991063	146.977	74.6572	62.6675	58.8849	57.7362	-5.29468	0.654105	-6.56573	5.17771e-11	1.21009e-08
blueCone_27770	cone-specific	chr16	74757047	74757247	2.23946	1.98213	65.323	46.6608	76.4756	84.5378	46.2031	-4.76335	0.573441	-6.56275	5.28245e-11	1.22936e-08
blueCone_5809b	cone-specific	chr10	40605025	40605225	1.11973	2.97319	81.6538	48.9938	63.7297	79.8736	46.3906	-4.76691	0.574221	-6.56004	5.37928e-11	1.24664e-08
blueCone_5564a	cone-specific	chr10	24223465	24223665	2.23946	0	102.067	46.6608	86.035	58.8849	49.3146	-5.54931	0.694749	-6.54813	5.82623e-11	1.34457e-08
blueCone_50254	cone-specific	chr5	32338362	32338562	9.51768	7.43297	193.928	93.3215	107.278	107.276	86.459	-3.77237	0.423548	-6.54558	5.92636e-11	1.36198e-08
greenCone_singleSort_19755	cone-specific	chr14	32801548	32801748	3.35918	6.44191	120.439	97.9876	75.4134	72.2944	62.656	-4.03996	0.465132	-6.5357	6.33138e-11	1.43797e-08
blueCone_20708a	cone-specific	chr14	29018051	29018251	1.11973	0	100.026	58.326	48.8594	67.0472	45.8964	-6.10123	0.780529	-6.53561	6.33526e-11	1.43797e-08
blueCone_36160	cone-specific	chr19	59564613	59564813	3.35918	6.44191	106.15	69.9912	74.3513	83.9547	57.3747	-3.94088	0.44992	-6.53645	6.29964e-11	1.43797e-08
blueCone_57864a	cone-specific	chr6	147091349	147091549	3.35918	3.96425	108.191	55.9929	74.3513	75.2095	53.5114	-4.23737	0.495453	-6.53417	6.39646e-11	1.44591e-08
blueCone_32427	cone-specific	chr18	45268289	45268489	4.47891	1.98213	120.439	109.653	53.108	79.2906	61.492	-4.56892	0.546488	-6.53064	6.54897e-11	1.47435e-08
blueCone_37702b	cone-specific	chr2	54085522	54085722	1.11973	0.991063	97.9846	74.6572	50.9837	52.4717	46.368	-5.48103	0.686296	-6.5293	6.60779e-11	1.48154e-08
blueCone_53224b	cone-specific	chr5	133311395	133311595	0	0.991063	57.1577	55.9929	63.7297	64.7151	40.4311	-6.01536	0.768776	-6.52383	6.85365e-11	1.53044e-08
blueCone_46717c	cone-specific	chr4	87230340	87230540	0	0	63.2817	109.653	55.2324	77.5415	50.9514	-7.31312	0.968515	-6.51835	7.10849e-11	1.58095e-08
blueCone_22540b	cone-specific	chr14	103834626	103834826	3.35918	2.97319	57.1577	65.3251	71.1648	88.6189	48.0998	-4.31267	0.508746	-6.51144	7.44351e-11	1.64881e-08
greenCone_singleSort_39789	cone-specific	chr3	35299165	35299365	0	0	179.638	160.98	33.9892	47.8076	70.4025	-7.40525	0.985831	-6.49731	8.17682e-11	1.79682e-08
blueCone_43082	cone-specific	chr3	79852910	79853110	4.47891	8.42403	114.315	81.6564	98.781	78.7076	64.3939	-3.72578	0.41949	-6.49784	8.14792e-11	1.79682e-08
blueCone_12357	cone-specific	chr11	100395369	100395569	4.47891	8.91957	87.7778	102.654	90.2837	81.0397	62.5256	-3.63086	0.405004	-6.49588	8.25467e-11	1.79958e-08
blueCone_23657	cone-specific	chr15	42508950	42509150	1.11973	0	126.563	74.6572	43.5486	63.5491	51.573	-6.18351	0.797924	-6.49624	8.23499e-11	1.79958e-08
greenCone_doubleSort_25137a	cone-specific	chr16	26581534	26581734	3.35918	1.98213	224.548	116.652	78.5999	55.3868	80.088	-5.09081	0.629932	-6.49404	8.35625e-11	1.81456e-08
blueCone_47714	cone-specific	chr4	124389202	124389402	4.47891	4.95531	65.323	67.6581	88.1594	97.3642	54.6565	-3.96246	0.456313	-6.49216	8.46147e-11	1.8302e-08
blueCone_19713b	cone-specific	chr13	110652338	110652538	1.11973	0.991063	128.605	44.3277	64.7918	64.1321	50.6612	-5.57884	0.705513	-6.49009	8.57847e-11	1.84826e-08
blueCone_38142a	cone-specific	chr2	72194222	72194422	1.11973	0	128.605	93.3215	37.1756	68.2132	54.7391	-6.22959	0.805903	-6.48911	8.63447e-11	1.85309e-08
blueCone_1032b	cone-specific	chr1	64078886	64079086	15.6762	13.8749	142.894	100.321	193.313	152.168	103.041	-3.27086	0.350132	-6.48573	8.83015e-11	1.88153e-08
blueCone_25548	cone-specific	chr15	95950976	95951176	2.23946	2.47766	57.1577	53.6599	74.3513	92.117	47.0005	-4.64252	0.561678	-6.48506	8.86936e-11	1.88153e-08
blueCone_51131	cone-specific	chr5	72816562	72816762	2.23946	3.96425	114.315	58.326	61.6053	84.5378	54.1647	-4.44742	0.531582	-6.48522	8.86051e-11	1.88153e-08
blueCone_3433b	cone-specific	chr1	158356270	158356470	29.6728	27.7498	347.029	186.643	195.438	241.953	171.414	-3.03046	0.313269	-6.48151	9.08119e-11	1.91909e-08
blueCone_69591	cone-specific	chr9	106908768	106908968	5.03877	4.95531	95.9432	107.32	63.7297	74.6264	58.6022	-3.93626	0.453193	-6.47904	9.23051e-11	1.9432e-08
blueCone_24516	cone-specific	chr15	78380767	78380967	16.2361	15.3615	104.109	144.648	190.127	196.477	111.16	-3.28454	0.353018	-6.47144	9.70714e-11	2.03577e-08
blueCone_50220b	cone-specific	chr5	31571094	31571294	3.35918	0	120.439	74.6572	55.2324	69.9623	53.9417	-5.19812	0.648796	-6.47063	9.7598e-11	2.03906e-08
blueCone_36808a	cone-specific	chr2	28205507	28205707	5.59864	9.91063	95.9432	97.9876	89.2215	137.593	72.709	-3.66332	0.411683	-6.46934	9.84317e-11	2.04872e-08
blueCone_13032	cone-specific	chr11	112973391	112973591	1.11973	0	57.1577	88.6555	53.108	56.5529	42.7656	-6.01946	0.776	-6.46837	9.90632e-11	2.05411e-08
greenCone_singleSort_51754	cone-specific	chr6	42710027	42710227	1.11973	0	75.5298	79.3233	55.2324	48.3906	43.266	-6.02406	0.777415	-6.46252	1.02973e-10	2.12719e-08
blueCone_56381b	cone-specific	chr6	92534804	92535004	2.23946	0	55.1163	60.659	58.4189	62.383	39.8028	-5.3226	0.669249	-6.45888	1.05483e-10	2.16282e-08
blueCone_60954	cone-specific	chr7	121939829	121940029	1.11973	0.991063	134.729	46.6608	60.5432	64.1321	51.3626	-5.58571	0.710248	-6.45648	1.07164e-10	2.18917e-08
blueCone_50945b	cone-specific	chr5	65182379	65182579	0	0.991063	102.067	83.9894	58.4189	43.7264	48.1988	-6.13028	0.795553	-6.44869	1.12818e-10	2.29615e-08
blueCone_7414b	cone-specific	chr10	89443862	89444062	7.83809	6.93744	89.8192	74.6572	89.2215	90.368	59.8069	-3.47168	0.383605	-6.44331	1.16898e-10	2.36498e-08
blueCone_9212b	cone-specific	chr11	26210320	26210520	1.11973	0.991063	65.323	58.326	60.5432	48.9736	39.2128	-5.30418	0.668029	-6.4431	1.17057e-10	2.36498e-08
blueCone_4026	cone-specific	chr1	172528778	172528978	7.83809	11.3972	110.233	97.9876	101.967	90.368	69.9652	-3.2967	0.356728	-6.43824	1.20867e-10	2.43305e-08
greenCone_singleSort_42446	cone-specific	chr3	153580835	153581035	3.35918	1.98213	316.408	172.645	59.481	67.6302	103.584	-5.36533	0.67876	-6.43133	1.26494e-10	2.53705e-08
blueCone_56631	cone-specific	chr6	100163130	100163330	0	0.991063	69.4057	65.3251	58.4189	48.9736	40.5191	-5.97853	0.774181	-6.43071	1.2701e-10	2.53818e-08
blueCone_27559	cone-specific	chr16	48326963	48327163	1.11973	0	69.4057	65.3251	50.9837	53.6378	40.0787	-5.95321	0.772141	-6.4149	1.40916e-10	2.80591e-08
blueCone_52684	cone-specific	chr5	120812474	120812674	11.1973	16.8481	114.315	149.314	111.527	128.847	88.6749	-3.10062	0.327939	-6.40552	1.49855e-10	2.97317e-08
blueCone_37706c	cone-specific	chr2	54436954	54437154	3.35918	4.95531	106.15	60.659	72.2269	72.8774	53.3713	-4.05759	0.477541	-6.40277	1.52581e-10	3.00895e-08
blueCone_6290c	cone-specific	chr10	60885723	60885923	3.35918	0	73.4884	46.6608	76.4756	98.5302	49.7524	-5.12926	0.644935	-6.4026	1.5275e-10	3.00895e-08
blueCone_53165a	cone-specific	chr5	131019104	131019304	3.35918	1.98213	83.6951	46.6608	71.1648	67.6302	45.7487	-4.45117	0.539116	-6.40153	1.53823e-10	3.0193e-08
blueCone_1770b	cone-specific	chr1	88969103	88969303	24.634	25.7676	220.465	153.981	181.63	156.832	127.218	-2.78152	0.278446	-6.39809	1.57333e-10	3.07725e-08
blueCone_14442a	cone-specific	chr12	44438892	44439092	1.11973	1.98213	57.1577	109.653	89.2215	45.4755	50.7682	-5.1507	0.649039	-6.39514	1.604e-10	3.12615e-08
greenCone_singleSort_40004	cone-specific	chr3	51612015	51612215	2.23946	0.991063	124.522	83.9894	46.7351	60.051	53.088	-5.17952	0.653867	-6.392	1.6373e-10	3.17982e-08
greenCone_singleSort_47795	cone-specific	chr5	44254639	44254839	3.35918	3.46872	140.853	114.319	64.7918	61.8	64.7652	-4.53472	0.553153	-6.39012	1.65754e-10	3.20783e-08
greenCone_singleSort_32032	cone-specific	chr18	80981216	80981416	1.11973	2.97319	91.8605	95.6546	57.3567	51.8887	50.1422	-4.81102	0.59662	-6.38769	1.68415e-10	3.24795e-08
blueCone_32484	cone-specific	chr18	47703874	47704074	2.23946	1.98213	114.315	62.992	65.854	52.4717	49.9758	-4.80221	0.595436	-6.38558	1.70748e-10	3.28145e-08
blueCone_49726a	cone-specific	chr5	8997131	8997331	8.95782	2.97319	87.7778	83.9894	97.7188	83.3717	60.7981	-3.7926	0.437922	-6.37694	1.80664e-10	3.45997e-08
blueCone_47915	cone-specific	chr4	127759030	127759230	5.59864	2.97319	157.184	58.326	80.7242	99.6963	67.417	-4.33684	0.5234	-6.37531	1.82592e-10	3.48479e-08
greenCone_singleSort_17412	cone-specific	chr13	57584877	57585077	1.11973	2.97319	100.026	62.992	65.854	51.8887	47.4756	-4.75394	0.589291	-6.37027	1.88699e-10	3.58892e-08
blueCone_20430	cone-specific	chr14	22707551	22707751	0	0	91.8605	53.6599	64.7918	61.217	45.2549	-7.19401	0.972499	-6.36917	1.90053e-10	3.60226e-08
blueCone_57695	cone-specific	chr6	143859657	143859857	5.59864	8.42403	171.473	111.986	77.5377	93.8661	78.1476	-3.86376	0.450602	-6.35541	2.07869e-10	3.92646e-08
blueCone_18642	cone-specific	chr13	72280396	72280596	0	0	102.067	69.9912	50.9837	57.1359	46.6963	-7.18961	0.975006	-6.34828	2.17736e-10	4.09878e-08
blueCone_1346	cone-specific	chr1	75370437	75370637	0	0	81.6538	69.9912	53.108	61.8	44.4255	-7.17296	0.97266	-6.34647	2.20307e-10	4.13307e-08
blueCone_32149b	cone-specific	chr18	38145023	38145223	1.11973	0	40.8269	65.3251	63.7297	64.1321	39.1889	-5.93502	0.777889	-6.34411	2.23712e-10	4.16117e-08
blueCone_61268	cone-specific	chr7	129463217	129463417	1.11973	3.96425	87.7778	46.6608	73.2891	73.4604	47.712	-4.52032	0.554853	-6.34459	2.23012e-10	4.16117e-08
blueCone_1360	cone-specific	chr1	75447812	75448012	5.59864	4.95531	73.4884	60.659	108.34	91.534	57.4293	-3.87828	0.453796	-6.34267	2.25817e-10	4.17958e-08
blueCone_18317	cone-specific	chr13	57142941	57143141	5.59864	2.97319	104.109	93.3215	67.9783	62.9661	56.1577	-4.08655	0.486758	-6.34104	2.28215e-10	4.20984e-08
blueCone_5171	cone-specific	chr10	10472340	10472540	0	0.991063	97.9846	81.6564	43.5486	50.1396	45.72	-6.05941	0.797949	-6.34052	2.2899e-10	4.21006e-08
blueCone_2266	cone-specific	chr1	126155922	126156122	3.35918	1.98213	61.2403	55.9929	59.481	71.1283	42.1973	-4.35337	0.529015	-6.3389	2.31413e-10	4.24046e-08
blueCone_24003b	cone-specific	chr15	66500807	66501007	3.35918	1.98213	85.7365	51.3269	62.6675	61.8	44.4787	-4.40232	0.53799	-6.32413	2.54663e-10	4.65106e-08
blueCone_4065	cone-specific	chr1	173350013	173350213	2.23946	0.991063	102.067	88.6555	55.2324	46.6415	49.3045	-5.08647	0.646487	-6.32103	2.59828e-10	4.71418e-08
blueCone_7503	cone-specific	chr10	92671894	92672094	1.11973	0	40.8269	74.6572	55.2324	66.4642	39.7167	-5.9362	0.780917	-6.32103	2.5982e-10	4.71418e-08
blueCone_7711	cone-specific	chr10	96289110	96289310	12.317	6.93744	87.7778	97.9876	124.273	146.921	79.3689	-3.51172	0.39763	-6.31674	2.67147e-10	4.83107e-08
blueCone_23938	cone-specific	chr15	61538332	61538532	0	0.991063	59.199	55.9929	55.2324	51.3057	37.1202	-5.88107	0.774057	-6.30583	2.86659e-10	5.16697e-08
blueCone_49725	cone-specific	chr5	8991731	8991931	1.11973	0.991063	57.1577	46.6608	63.7297	51.8887	36.9246	-5.2364	0.671939	-6.30475	2.88665e-10	5.18619e-08
greenCone_singleSort_64973	cone-specific	chr9	95441008	95441208	1.11973	1.98213	95.9432	130.65	50.9837	50.7227	55.2336	-5.22256	0.669858	-6.30367	2.90683e-10	5.20549e-08
blueCone_61262	cone-specific	chr7	129248367	129248567	0	0	106.15	48.9938	59.481	58.8849	45.5849	-7.15901	0.977361	-6.30168	2.9444e-10	5.25571e-08
blueCone_14715	cone-specific	chr12	68456065	68456265	0	0.991063	73.4884	60.659	49.9216	48.3906	38.9084	-5.91225	0.780172	-6.29636	3.0471e-10	5.42004e-08
blueCone_19412	cone-specific	chr13	101233524	101233724	2.23946	0	240.879	51.3269	74.3513	69.3793	73.0293	-5.86596	0.772877	-6.2959	3.05612e-10	5.42004e-08
greenCone_singleSort_18492a	cone-specific	chr13	103109897	103110097	0	0.495531	149.018	67.6581	43.5486	48.9736	51.6157	-6.57482	0.885937	-6.29257	3.12256e-10	5.4995e-08
blueCone_23663	cone-specific	chr15	42674878	42675078	0	0.991063	106.15	65.3251	46.7351	48.9736	44.6958	-6.03112	0.799515	-6.29271	3.11966e-10	5.4995e-08
blueCone_54493a	cone-specific	chr6	29396450	29396650	7.83809	9.91063	77.5711	93.3215	146.578	139.925	79.1907	-3.60629	0.414213	-6.29216	3.13083e-10	5.4995e-08
blueCone_20717	cone-specific	chr14	29090184	29090384	3.35918	0.991063	81.6538	69.9912	50.9837	57.1359	44.0191	-4.63408	0.577646	-6.29119	3.15046e-10	5.5164e-08
greenCone_singleSort_32045	cone-specific	chr18	81215536	81215736	0	1.98213	81.6538	67.6581	52.0459	46.0585	41.5664	-5.34784	0.691914	-6.28379	3.30414e-10	5.749e-08
blueCone_10327a	cone-specific	chr11	63952183	63952383	2.23946	2.97319	81.6538	46.6608	74.3513	58.3019	44.3634	-4.4105	0.543688	-6.27291	3.54362e-10	6.12701e-08
blueCone_20431	cone-specific	chr14	22710504	22710704	0	0	67.3644	34.9956	82.8486	78.7076	43.986	-7.13924	0.978853	-6.27187	3.56728e-10	6.13373e-08
blueCone_32985	cone-specific	chr18	62781885	62782085	2.23946	0.991063	48.9923	46.6608	71.1648	79.8736	41.6537	-4.94091	0.628357	-6.27177	3.56974e-10	6.13373e-08
blueCone_20703	cone-specific	chr14	28955310	28955510	2.23946	4.95531	63.2817	81.6564	71.1648	60.634	47.3219	-4.06732	0.489152	-6.27069	3.59445e-10	6.157e-08
blueCone_1452a	cone-specific	chr1	78293234	78293434	0	1.98213	73.4884	102.654	38.2378	64.1321	46.749	-5.4701	0.71308	-6.26872	3.6403e-10	6.21624e-08
blueCone_3339a	cone-specific	chr1	156644910	156645110	2.23946	3.96425	73.4884	88.6555	54.1702	60.634	47.192	-4.2436	0.517717	-6.26521	3.72335e-10	6.33843e-08
greenCone_singleSort_30969b	cone-specific	chr18	55770041	55770241	0	0	108.191	69.9912	49.9216	48.3906	46.0824	-7.13629	0.980149	-6.26056	3.83588e-10	6.5099e-08
blueCone_2233	cone-specific	chr1	122496215	122496415	0	0	79.6125	81.6564	53.108	48.3906	43.7946	-7.11721	0.977422	-6.25851	3.88661e-10	6.57576e-08
blueCone_55768a	cone-specific	chr6	73221665	73221865	8.95782	4.95531	79.6125	111.986	87.0972	78.7076	61.886	-3.58314	0.413145	-6.25238	4.04239e-10	6.8184e-08
blueCone_36178	cone-specific	chr19	60286862	60287062	1.11973	2.97319	57.1577	51.3269	61.6053	61.217	39.2333	-4.54116	0.566763	-6.24805	4.15598e-10	6.98863e-08
blueCone_41695	cone-specific	chr2	179852956	179853156	4.47891	1.98213	48.9923	72.3242	115.776	162.079	67.6054	-4.69513	0.591562	-6.24639	4.20048e-10	7.04199e-08
blueCone_67829a	cone-specific	chr9	61372193	61372393	20.715	11.3972	218.424	125.984	150.827	141.091	111.406	-3.24513	0.359586	-6.24366	4.27455e-10	7.13196e-08
blueCone_8103	cone-specific	chr10	115579608	115579808	0	0.991063	48.9923	55.9929	48.8594	65.2981	36.689	-5.86888	0.779838	-6.24346	4.28e-10	7.13196e-08
greenCone_singleSort_51019	cone-specific	chr6	12750645	12750845	0	0.991063	44.9096	74.6572	56.2945	50.1396	37.832	-5.87936	0.78248	-6.23576	4.4959e-10	7.46915e-08
blueCone_47589	cone-specific	chr4	120283223	120283423	4.47891	3.96425	44.9096	93.3215	98.781	105.526	58.497	-4.17726	0.509708	-6.23349	4.56152e-10	7.55542e-08
blueCone_45017	cone-specific	chr3	146728370	146728570	19.0354	19.8213	155.142	139.982	121.086	134.677	98.2908	-2.7799	0.285803	-6.22774	4.73223e-10	7.79137e-08
blueCone_47910	cone-specific	chr4	127452690	127452890	0	2.97319	73.4884	55.9929	53.108	57.7189	40.5469	-4.90169	0.626877	-6.22402	4.84564e-10	7.95435e-08
greenCone_singleSort_35646	cone-specific	chr2	60761451	60761651	0	1.98213	97.9846	95.6546	44.6108	46.6415	47.8123	-5.47947	0.720741	-6.21509	5.12962e-10	8.39552e-08
blueCone_33945	cone-specific	chr18	81646934	81647134	0	2.97319	108.191	60.659	54.1702	58.3019	47.3826	-5.07084	0.655151	-6.21359	5.17866e-10	8.45071e-08
blueCone_18334b	cone-specific	chr13	57477165	57477365	2.23946	0.991063	89.8192	34.9956	61.6053	95.0321	47.4471	-5.06648	0.65463	-6.21188	5.23555e-10	8.51834e-08
blueCone_23661	cone-specific	chr15	42575248	42575448	1.11973	0	61.2403	55.9929	42.4864	59.4679	36.7179	-5.83881	0.779087	-6.21087	5.26935e-10	8.54812e-08
blueCone_65182a	cone-specific	chr8	118488829	118489029	7.83809	3.96425	122.481	60.659	104.092	84.5378	63.9286	-3.85863	0.460301	-6.21036	5.28637e-10	8.55059e-08
blueCone_28269a	cone-specific	chr16	95341006	95341206	0	0	81.6538	39.6617	61.6053	65.8812	41.467	-7.081	0.979365	-6.20912	5.32808e-10	8.59285e-08
blueCone_60665	cone-specific	chr7	115050201	115050401	1.11973	0.991063	89.8192	46.6608	44.6108	58.3019	40.2506	-5.29977	0.692893	-6.20554	5.4511e-10	8.76562e-08
blueCone_62052	cone-specific	chr7	144079540	144079740	6.1585	1.98213	85.7365	97.9876	62.6675	66.4642	53.4994	-4.09549	0.499113	-6.20197	5.57608e-10	8.94054e-08
greenCone_singleSort_681	cone-specific	chr1	52158951	52159151	0	0	102.067	62.992	52.0459	46.0585	43.8606	-7.08623	0.981801	-6.19905	5.68058e-10	9.08168e-08
blueCone_18064	cone-specific	chr13	53634797	53634997	1.11973	0	67.3644	39.6617	50.9837	63.5491	37.1131	-5.85442	0.783166	-6.19845	5.7023e-10	9.09006e-08
blueCone_60082	cone-specific	chr7	99312700	99312900	6.71837	4.95531	55.1163	109.653	89.2215	113.689	63.2255	-3.85846	0.461434	-6.19473	5.83854e-10	9.28042e-08
blueCone_3825	cone-specific	chr1	167803064	167803264	11.1973	10.9017	238.837	104.987	112.589	127.098	100.935	-3.60991	0.421463	-6.19249	5.92204e-10	9.38609e-08
blueCone_50751	cone-specific	chr5	46007512	46007712	7.83809	10.9017	124.522	79.3233	105.154	92.117	69.976	-3.33516	0.377191	-6.19091	5.98168e-10	9.45345e-08
blueCone_32695	cone-specific	chr18	56158859	56159059	3.35918	1.48659	53.075	46.6608	123.211	114.272	57.0107	-4.82675	0.618526	-6.18688	6.13658e-10	9.67055e-08
blueCone_33435	cone-specific	chr18	74023209	74023409	2.23946	2.97319	53.075	67.6581	57.3567	57.1359	40.073	-4.27196	0.529495	-6.17939	6.43495e-10	1.01119e-07
blueCone_61536a	cone-specific	chr7	134433342	134433542	0	0.991063	48.9923	39.6617	66.9161	63.5491	36.685	-5.86403	0.787289	-6.1782	6.48355e-10	1.01593e-07
blueCone_37755b	cone-specific	chr2	57517838	57518038	1.11973	1.48659	48.9923	65.3251	52.0459	48.3906	36.2267	-4.95005	0.640045	-6.17152	6.76353e-10	1.0568e-07
greenCone_singleSort_40530	cone-specific	chr3	82308704	82308904	0.559864	0.991063	100.026	111.986	38.2378	46.6415	49.7403	-5.75746	0.771349	-6.16772	6.92822e-10	1.07341e-07
blueCone_49848	cone-specific	chr5	21789166	21789366	3.35918	0.991063	53.075	86.3224	48.8594	69.3793	43.6644	-4.62256	0.58731	-6.16805	6.91363e-10	1.07341e-07
blueCone_19423a	cone-specific	chr13	101668981	101669181	0	0	69.4057	51.3269	42.4864	81.6227	40.8069	-7.04811	0.982186	-6.1578	7.37611e-10	1.13641e-07
greenCone_singleSort_23623	cone-specific	chr15	84430590	84430790	0	0	67.3644	79.3233	49.9216	47.8076	40.7361	-7.0357	0.980826	-6.1537	7.56976e-10	1.163e-07
blueCone_62060	cone-specific	chr7	144134837	144135037	1.11973	0.991063	61.2403	37.3286	56.2945	57.7189	35.7822	-5.1882	0.680896	-6.15101	7.69925e-10	1.17961e-07
blueCone_37572a	cone-specific	chr2	45169762	45169962	0	3.96425	75.5298	51.3269	69.0405	64.7151	44.0961	-4.67963	0.598283	-6.15031	7.73325e-10	1.18154e-07
blueCone_33906	cone-specific	chr18	81203788	81203988	1.11973	0.991063	97.9846	60.659	47.7972	44.3095	42.1435	-5.32651	0.703655	-6.14862	7.81621e-10	1.19091e-07
blueCone_5159	cone-specific	chr10	10208409	10208609	2.23946	3.46872	73.4884	83.9894	53.108	53.6378	44.9886	-4.27937	0.533522	-6.14666	7.91321e-10	1.20237e-07
blueCone_61533	cone-specific	chr7	134321136	134321336	3.35918	2.97319	93.9019	37.3286	82.8486	91.534	51.9909	-4.38208	0.550286	-6.14604	7.94394e-10	1.20372e-07
blueCone_55188b	cone-specific	chr6	50261686	50261886	5.59864	10.9017	122.481	69.9912	110.465	104.36	70.6329	-3.52429	0.410817	-6.14456	8.01834e-10	1.21167e-07
blueCone_44525	cone-specific	chr3	130583351	130583551	1.11973	0.991063	61.2403	27.9965	100.905	95.0321	47.8808	-5.4894	0.730827	-6.1429	8.10268e-10	1.22107e-07
greenCone_singleSort_44318	cone-specific	chr4	103731947	103732147	1.67959	0	218.424	107.32	46.7351	40.2283	69.0644	-6.01334	0.816429	-6.14057	8.22263e-10	1.23577e-07
greenCone_singleSort_65797	cone-specific	chr9	115764154	115764354	0	0	95.9432	72.3242	44.6108	44.3095	42.8646	-7.04281	0.984711	-6.13663	8.42899e-10	1.26334e-07
blueCone_54854b	cone-specific	chr6	35625544	35625744	1.11973	0	149.018	41.9947	44.6108	64.1321	50.1459	-6.06783	0.826305	-6.13312	8.61727e-10	1.28806e-07
blueCone_27754	cone-specific	chr16	74166669	74166869	0	0.991063	44.9096	55.9929	50.9837	53.6378	34.4192	-5.78237	0.78013	-6.13021	8.77613e-10	1.30826e-07
blueCone_4559	cone-specific	chr1	185863789	185863989	1.11973	0.991063	48.9923	37.3286	75.4134	61.217	37.5104	-5.24247	0.692265	-6.12839	8.8775e-10	1.3198e-07
blueCone_20492	cone-specific	chr14	23892628	23892828	1.11973	2.97319	110.233	62.992	53.108	54.2208	47.4411	-4.73025	0.608973	-6.12548	9.0411e-10	1.34051e-07
blueCone_54251b	cone-specific	chr6	12748562	12748762	1.11973	0.991063	36.7442	74.6572	47.7972	83.9547	40.8774	-5.319	0.705226	-6.12427	9.1098e-10	1.34708e-07
greenCone_singleSort_31569c	cone-specific	chr18	70141484	70141684	0	0	114.315	48.9938	43.5486	54.8038	43.6103	-7.04271	0.987218	-6.12095	9.30208e-10	1.37183e-07
blueCone_36161	cone-specific	chr19	59577969	59578169	0	1.98213	57.1577	46.6608	47.7972	62.9661	36.094	-5.20334	0.686762	-6.12052	9.32724e-10	1.37188e-07
blueCone_661	cone-specific	chr1	52431924	52432124	4.47891	1.48659	100.026	41.9947	77.5377	77.5415	50.5109	-4.42703	0.560244	-6.11704	9.53288e-10	1.39839e-07
blueCone_60677a	cone-specific	chr7	115827875	115828075	1.11973	0.991063	59.199	46.6608	47.7972	50.1396	34.3179	-5.12541	0.674941	-6.11226	9.8233e-10	1.43717e-07
blueCone_1352	cone-specific	chr1	75399985	75400185	0	0.495531	36.7442	69.9912	45.6729	87.4529	40.0594	-6.36133	0.877392	-6.11053	9.93017e-10	1.44896e-07
blueCone_46912	cone-specific	chr4	101076504	101076704	2.23946	3.96425	83.6951	55.9929	52.0459	69.9623	44.65	-4.18406	0.52117	-6.10943	9.99853e-10	1.45509e-07
blueCone_30859	cone-specific	chr17	83096329	83096529	4.47891	0.991063	53.075	65.3251	61.6053	72.2944	42.9616	-4.34586	0.54788	-6.10693	1.01566e-09	1.4742e-07
blueCone_67805	cone-specific	chr9	61151922	61152122	5.03877	7.43297	136.77	60.659	83.9107	98.5302	65.3903	-3.79083	0.457272	-6.10321	1.03962e-09	1.50502e-07
blueCone_4968	cone-specific	chr1	193398881	193399081	11.1973	8.91957	114.315	74.6572	98.781	116.021	70.6485	-3.27319	0.372594	-6.101	1.05408e-09	1.52196e-07
greenCone_singleSort_65574	cone-specific	chr9	109158722	109158922	0	0	89.8192	76.9903	40.3621	44.8925	42.0107	-7.01307	0.986432	-6.09578	1.08907e-09	1.56837e-07
blueCone_19581b	cone-specific	chr13	106510479	106510679	0	0	57.1577	23.3304	86.035	102.028	44.7586	-7.04351	0.992358	-6.09005	1.12874e-09	1.62127e-07
blueCone_14164	cone-specific	chr12	29530335	29530535	0.559864	2.47766	69.4057	37.3286	57.3567	75.7925	40.4868	-4.90054	0.641345	-6.08181	1.1883e-09	1.70238e-07
blueCone_1588	cone-specific	chr1	84093468	84093668	1.11973	2.97319	151.06	74.6572	45.6729	63.5491	56.5053	-4.92553	0.645511	-6.08127	1.19232e-09	1.70372e-07
greenCone_singleSort_33428	cone-specific	chr19	42919375	42919575	0	0	114.315	65.3251	43.5486	40.2283	43.9029	-7.01813	0.9901	-6.07831	1.21457e-09	1.73102e-07
blueCone_17739a	cone-specific	chr13	46501986	46502186	29.1129	27.7498	159.225	156.314	164.635	178.404	119.24	-2.51922	0.249969	-6.07765	1.21958e-09	1.73369e-07
greenCone_singleSort_12092	cone-specific	chr11	105120644	105120844	1.11973	0.991063	206.176	118.985	44.6108	43.1434	69.171	-5.78446	0.788692	-6.06632	1.30871e-09	1.85561e-07
blueCone_50076	cone-specific	chr5	28165454	28165654	3.35918	6.93744	69.4057	69.9912	96.6566	70.5453	52.8159	-3.75784	0.454705	-6.06513	1.31846e-09	1.86465e-07
greenCone_singleSort_47839	cone-specific	chr5	45194641	45194841	0	0	181.68	72.3242	29.7405	40.8113	54.0926	-7.06759	1.00229	-6.05373	1.4153e-09	1.98128e-07
blueCone_61702	cone-specific	chr7	138141111	138141311	3.35918	2.97319	93.9019	41.9947	63.7297	75.2095	46.8613	-4.23984	0.535155	-6.05401	1.41286e-09	1.98128e-07
blueCone_57941b	cone-specific	chr6	149565941	149566141	3.35918	2.97319	153.101	55.9929	74.3513	60.634	58.4019	-4.48707	0.576817	-6.04537	1.49068e-09	2.07626e-07
blueCone_20463b	cone-specific	chr14	23554774	23554974	0	0.991063	75.5298	46.6608	45.6729	45.4755	35.7217	-5.78403	0.791601	-6.04348	1.50825e-09	2.09544e-07
blueCone_20063	cone-specific	chr14	12084192	12084392	8.95782	4.95531	67.3644	86.3224	84.9729	97.3642	58.3228	-3.52094	0.417232	-6.04207	1.52149e-09	2.10852e-07
blueCone_8104b	cone-specific	chr10	115586977	115587177	2.79932	1.98213	57.1577	48.9938	52.0459	72.8774	39.3094	-4.38129	0.559668	-6.0416	1.52594e-09	2.1094e-07
blueCone_33787	cone-specific	chr18	79025519	79025719	1.11973	0.991063	48.9923	55.9929	40.3621	58.3019	34.2933	-5.11789	0.68167	-6.04089	1.53264e-09	2.11336e-07
blueCone_69863	cone-specific	chr9	112212809	112213009	0	0	85.7365	81.6564	48.8594	33.8151	41.6779	-6.97834	0.989822	-6.03981	1.54295e-09	2.11698e-07
blueCone_9137	cone-specific	chr11	22840190	22840390	1.11973	2.97319	44.9096	51.3269	72.2269	89.2019	43.6264	-4.66536	0.606848	-6.03999	1.54121e-09	2.11698e-07
blueCone_1525	cone-specific	chr1	82132636	82132836	0	0.991063	42.8682	37.3286	65.854	68.7963	35.973	-5.81849	0.797939	-6.03866	1.55395e-09	2.12678e-07
blueCone_42443	cone-specific	chr3	38232581	38232781	0	0	61.2403	65.3251	44.6108	51.3057	37.0803	-6.94281	0.984234	-6.038	1.56032e-09	2.13022e-07
blueCone_12910a	cone-specific	chr11	108425052	108425252	28.5531	21.3079	214.341	128.317	179.505	194.728	127.792	-2.81794	0.301141	-6.03684	1.57164e-09	2.14038e-07
blueCone_395a	cone-specific	chr1	37541001	37541201	15.1163	18.8302	349.07	181.977	154.013	138.759	142.961	-3.48955	0.413583	-6.01946	1.75003e-09	2.37746e-07
blueCone_24990	cone-specific	chr15	84251376	84251576	0	0	38.7856	65.3251	52.0459	62.9661	36.5204	-6.93308	0.985884	-6.01802	1.76559e-09	2.3927e-07
greenCone_singleSort_16439	cone-specific	chr13	35377492	35377692	0	0	110.233	48.9938	40.3621	48.9736	41.427	-6.9668	0.991628	-6.01718	1.77482e-09	2.39931e-07
blueCone_68625a	cone-specific	chr9	74861730	74861930	7.27823	4.45978	114.315	72.3242	80.7242	67.0472	57.6915	-3.7051	0.45032	-6.00707	1.88906e-09	2.5448e-07
blueCone_39494a	cone-specific	chr2	122147540	122147740	4.47891	4.95531	57.1577	60.659	107.278	106.109	56.7731	-3.9925	0.498498	-6.00303	1.93669e-09	2.59272e-07
blueCone_23760	cone-specific	chr15	53774009	53774209	4.47891	7.9285	77.5711	60.659	117.9	103.777	62.0525	-3.74155	0.45678	-6.00191	1.95014e-09	2.60441e-07
blueCone_53232	cone-specific	chr5	133487817	133488017	0	0.495531	91.8605	27.9965	54.1702	58.3019	38.8041	-6.29612	0.882649	-6.00026	1.97004e-09	2.62463e-07
blueCone_3291b	cone-specific	chr1	155742032	155742232	2.79932	1.98213	53.075	44.3277	60.5432	65.8812	38.1014	-4.3438	0.557573	-5.99706	2.00927e-09	2.67043e-07
blueCone_26800	cone-specific	chr16	29057838	29058038	0	1.98213	53.075	41.9947	53.108	53.0547	33.8691	-5.11849	0.687209	-5.99307	2.05913e-09	2.72358e-07
blueCone_8972	cone-specific	chr11	17637245	17637445	4.47891	1.98213	40.8269	88.6555	73.2891	78.7076	47.99	-4.25281	0.543323	-5.98688	2.13907e-09	2.81581e-07
blueCone_56471b	cone-specific	chr6	95718715	95718915	5.59864	5.94638	97.9846	69.9912	67.9783	67.6302	52.5215	-3.59035	0.43271	-5.98633	2.1463e-09	2.81861e-07
blueCone_30657a	cone-specific	chr17	73710024	73710224	0	0.991063	57.1577	32.6625	53.108	59.4679	33.8979	-5.74653	0.793744	-5.97993	2.23234e-09	2.92463e-07
blueCone_32683	cone-specific	chr18	55944573	55944773	3.35918	2.47766	114.315	27.9965	132.77	102.611	63.9217	-4.70499	0.620124	-5.9746	2.30661e-09	3.01478e-07
blueCone_42334	cone-specific	chr3	34518924	34519124	2.23946	0.991063	57.1577	41.9947	48.8594	58.3019	34.924	-4.69786	0.619044	-5.9735	2.32221e-09	3.02798e-07
blueCone_45274	cone-specific	chr4	5724167	5724367	0	2.97319	63.2817	41.9947	67.9783	54.8038	38.5053	-4.83074	0.641634	-5.9703	2.36822e-09	3.0807e-07
blueCone_60683	cone-specific	chr7	116012517	116012717	2.23946	0	57.1577	41.9947	55.2324	49.5566	34.3635	-5.09857	0.686679	-5.96868	2.39175e-09	3.10398e-07
greenCone_singleSort_57917	cone-specific	chr7	133608008	133608208	5.59864	3.46872	114.315	121.318	66.9161	55.3868	61.1673	-4.09455	0.518557	-5.96761	2.40748e-09	3.1142e-07
blueCone_53043	cone-specific	chr5	127883162	127883362	12.317	5.94638	91.8605	88.6555	90.2837	103.777	65.4734	-3.3019	0.386206	-5.96028	2.51805e-09	3.245e-07
blueCone_13945a	cone-specific	chr12	13713177	13713377	1.11973	3.46872	69.4057	88.6555	48.8594	50.7227	43.7053	-4.47887	0.583773	-5.9593	2.53328e-09	3.25701e-07
blueCone_44085a	cone-specific	chr3	108085293	108085493	2.23946	1.98213	40.8269	109.653	56.2945	60.634	45.2716	-4.64994	0.612559	-5.95851	2.54553e-09	3.26514e-07
greenCone_singleSort_23151	cone-specific	chr15	77931656	77931856	2.23946	1.98213	89.8192	41.9947	52.0459	57.1359	40.8695	-4.54059	0.594365	-5.95693	2.57018e-09	3.28911e-07
blueCone_18239	cone-specific	chr13	56023495	56023695	1.11973	0.991063	65.323	51.3269	36.1135	52.4717	34.5576	-5.1026	0.689573	-5.94947	2.69008e-09	3.43458e-07
greenCone_singleSort_51799	cone-specific	chr6	48020137	48020337	1.11973	2.97319	130.646	125.984	40.3621	52.4717	58.9262	-4.9504	0.664169	-5.94789	2.71628e-09	3.46003e-07
blueCone_60990	cone-specific	chr7	122622478	122622678	2.79932	2.97319	102.067	58.326	44.6108	67.6302	46.4011	-4.31037	0.558199	-5.93044	3.02123e-09	3.83079e-07
greenCone_singleSort_19407a	cone-specific	chr14	23560178	23560378	0	0	63.2817	53.6599	56.2945	38.4793	35.2859	-6.86632	0.989282	-5.92988	3.03163e-09	3.83515e-07
greenCone_singleSort_42326	cone-specific	chr3	146725443	146725643	3.35918	7.9285	153.101	79.3233	87.0972	71.7113	67.0867	-3.92439	0.493291	-5.92832	3.06042e-09	3.86271e-07
blueCone_54088	cone-specific	chr5	149428424	149428624	4.47891	11.8928	69.4057	118.985	177.381	169.076	91.8698	-3.87905	0.485852	-5.92577	3.10843e-09	3.90862e-07
blueCone_768	cone-specific	chr1	55631569	55631769	2.23946	0	55.1163	37.3286	59.481	53.6378	34.6339	-5.10647	0.693002	-5.92563	3.11096e-09	3.90862e-07
blueCone_27919	cone-specific	chr16	85117671	85117871	1.11973	0.495531	57.1577	48.9938	35.0513	57.7189	33.4228	-5.34848	0.73389	-5.92525	3.11814e-09	3.90873e-07
greenCone_singleSort_22251	cone-specific	chr15	38932538	38932738	4.47891	2.47766	149.018	67.6581	59.481	64.1321	57.8743	-4.35974	0.567062	-5.92482	3.12637e-09	3.91016e-07
blueCone_66329	cone-specific	chr9	30138083	30138283	2.23946	2.97319	112.274	104.987	44.6108	54.2208	53.5508	-4.5814	0.605083	-5.91886	3.24172e-09	4.04525e-07
blueCone_47092	cone-specific	chr4	105584424	105584624	2.23946	0.991063	77.5711	51.3269	46.7351	44.8925	37.2927	-4.73908	0.631989	-5.91637	3.29121e-09	4.09774e-07
blueCone_11328	cone-specific	chr11	81534821	81535021	2.23946	1.98213	85.7365	48.9938	48.8594	50.1396	39.6585	-4.49336	0.590619	-5.91474	3.32405e-09	4.12931e-07
blueCone_14099	cone-specific	chr12	25559708	25559908	2.23946	0.991063	93.9019	32.6625	73.2891	51.8887	42.4955	-4.89658	0.659394	-5.90934	3.43485e-09	4.24966e-07
blueCone_61707	cone-specific	chr7	138197950	138198150	0	0.991063	32.6615	37.3286	87.0972	102.028	43.3511	-5.93958	0.835904	-5.90927	3.43634e-09	4.24966e-07
greenCone_singleSort_24879	cone-specific	chr16	12856452	12856652	1.11973	0	79.6125	67.6581	49.9216	32.066	38.3963	-5.78463	0.8098	-5.90841	3.45432e-09	4.26234e-07
greenCone_singleSort_65593b	cone-specific	chr9	110053736	110053936	4.47891	6.93744	112.274	123.651	70.1026	62.383	63.3045	-3.82714	0.478636	-5.90667	3.49093e-09	4.2979e-07
blueCone_16831b	cone-specific	chr13	20615844	20616044	1.11973	0	44.9096	48.9938	43.5486	48.9736	31.2576	-5.63222	0.784452	-5.90504	3.5257e-09	4.33104e-07
blueCone_381	cone-specific	chr1	37239382	37239582	8.95782	8.91957	118.398	69.9912	83.9107	97.3642	64.5902	-3.29279	0.388798	-5.89713	3.69886e-09	4.52361e-07
blueCone_43389	cone-specific	chr3	88509981	88510181	3.35918	4.95531	40.8269	86.3224	92.408	99.1132	54.4975	-4.07905	0.522127	-5.89713	3.69887e-09	4.52361e-07
blueCone_37715	cone-specific	chr2	54603867	54604067	7.27823	13.8749	171.473	69.9912	155.075	141.091	93.1306	-3.55815	0.433982	-5.89461	3.75575e-09	4.58301e-07
blueCone_69964b	cone-specific	chr9	115563116	115563316	12.8769	9.91063	157.184	102.654	104.092	89.7849	79.4169	-3.22987	0.378655	-5.88893	3.88696e-09	4.73266e-07
blueCone_18607	cone-specific	chr13	70150118	70150318	1.11973	0	67.3644	55.9929	41.4243	38.4793	34.0634	-5.68287	0.795275	-5.88837	3.90026e-09	4.73838e-07
blueCone_32614b	cone-specific	chr18	54953012	54953212	1.11973	0.991063	48.9923	55.9929	44.6108	41.3944	32.1835	-5.01516	0.68209	-5.88656	3.94327e-09	4.78011e-07
blueCone_35091	cone-specific	chr19	30843339	30843539	5.03877	1.98213	100.026	48.9938	69.0405	62.383	47.9107	-4.13433	0.532886	-5.8818	4.05821e-09	4.89791e-07
blueCone_33933	cone-specific	chr18	81522967	81523167	12.8769	7.9285	181.68	60.659	190.127	195.311	108.097	-3.79223	0.474861	-5.88009	4.10044e-09	4.92898e-07
blueCone_53165b	cone-specific	chr5	131019402	131019602	5.59864	15.857	122.481	90.9885	139.143	155.083	88.1918	-3.46557	0.419313	-5.88003	4.10182e-09	4.92898e-07
blueCone_1234	cone-specific	chr1	73824502	73824702	2.23946	0.991063	34.7029	74.6572	48.8594	69.3793	38.4715	-4.78896	0.644479	-5.8791	4.12492e-09	4.94596e-07
blueCone_104b	cone-specific	chr1	14304616	14304816	1.11973	0	36.7442	37.3286	70.1026	57.7189	33.8357	-5.70523	0.801741	-5.86877	4.39048e-09	5.25295e-07
greenCone_singleSort_53240	cone-specific	chr6	99884823	99885023	2.23946	3.96425	104.109	65.3251	47.7972	60.634	47.3448	-4.22719	0.550073	-5.86684	4.44182e-09	5.30288e-07
blueCone_9921	cone-specific	chr11	55891252	55891452	2.23946	0.991063	44.9096	37.3286	84.9729	64.1321	39.0956	-4.82097	0.652096	-5.85953	4.64182e-09	5.52968e-07
blueCone_50571	cone-specific	chr5	37835945	37836145	0	1.98213	104.109	55.9929	35.0513	55.3868	42.087	-5.30191	0.734288	-5.85861	4.66758e-09	5.54839e-07
blueCone_60070	cone-specific	chr7	99268175	99268375	5.59864	3.96425	57.1577	90.9885	57.3567	78.1246	48.8651	-3.75523	0.47071	-5.85335	4.81772e-09	5.71454e-07
blueCone_13946	cone-specific	chr12	14152026	14152226	0	0.991063	48.9923	30.3295	60.5432	53.6378	32.4156	-5.68061	0.799828	-5.85203	4.85622e-09	5.74785e-07
blueCone_61555	cone-specific	chr7	135057115	135057315	0	0	44.9096	32.6625	77.5377	51.3057	34.4026	-6.82246	0.995337	-5.84974	4.92355e-09	5.81506e-07
blueCone_69394	cone-specific	chr9	103066058	103066258	0	1.98213	40.8269	55.9929	44.6108	52.4717	32.6474	-5.05268	0.69351	-5.84372	5.1049e-09	6.01637e-07
blueCone_57912	cone-specific	chr6	148615978	148616178	25.1939	32.7051	173.514	144.648	211.37	221.547	134.83	-2.67736	0.287357	-5.83721	5.30816e-09	6.24258e-07
blueCone_49721b	cone-specific	chr5	8893621	8893821	1.11973	1.98213	57.1577	72.3242	41.4243	43.1434	36.1919	-4.70149	0.634656	-5.83227	5.46775e-09	6.41657e-07
blueCone_32661	cone-specific	chr18	55549112	55549312	0	0	63.2817	55.9929	38.2378	43.1434	33.4426	-6.79127	0.993349	-5.83005	5.54116e-09	6.47517e-07
blueCone_51239	cone-specific	chr5	75225791	75225991	2.23946	0	53.075	58.326	46.7351	40.8113	33.5311	-5.03447	0.691977	-5.83035	5.53116e-09	6.47517e-07
blueCone_50950	cone-specific	chr5	65237506	65237706	4.47891	1.98213	77.5711	46.6608	63.7297	56.5529	41.8292	-4.06802	0.52648	-5.82742	5.62922e-09	6.56417e-07
greenCone_singleSort_17662	cone-specific	chr13	70499378	70499578	6.1585	3.96425	144.935	135.316	50.9837	75.7925	69.5251	-4.11147	0.534084	-5.8258	5.68388e-09	6.6e-07
blueCone_47048	cone-specific	chr4	104689164	104689364	2.23946	1.98213	95.9432	51.3269	50.9837	46.0585	41.4223	-4.53188	0.606235	-5.82593	5.67943e-09	6.6e-07
blueCone_28231	cone-specific	chr16	94295829	94296029	1.11973	1.98213	53.075	37.3286	52.0459	52.4717	33.0038	-4.63244	0.623696	-5.82406	5.74355e-09	6.65528e-07
blueCone_32631	cone-specific	chr18	55096375	55096575	1.11973	0	55.1163	41.9947	36.1135	54.8038	31.5247	-5.62044	0.793659	-5.8217	5.82519e-09	6.73573e-07
greenCone_singleSort_60566	cone-specific	chr8	89308740	89308940	1.11973	0.991063	108.191	116.652	41.4243	34.9811	50.5599	-5.44187	0.763201	-5.82005	5.8831e-09	6.78846e-07
blueCone_37488	cone-specific	chr2	38738912	38739112	1.11973	4.95531	46.9509	67.6581	65.854	74.6264	43.5274	-4.15846	0.542791	-5.81893	5.92247e-09	6.81962e-07
blueCone_53166	cone-specific	chr5	131020721	131020921	0	0.991063	36.7442	55.9929	49.9216	41.9774	30.9379	-5.61282	0.79324	-5.81516	6.05756e-09	6.96065e-07
blueCone_20444	cone-specific	chr14	23185320	23185520	0	1.98213	69.4057	27.9965	56.2945	67.0472	37.121	-5.19303	0.721487	-5.81165	6.18614e-09	7.09362e-07
greenCone_singleSort_791	cone-specific	chr1	55666399	55666599	1.11973	2.97319	146.977	60.659	48.8594	53.6378	52.371	-4.81022	0.655845	-5.80964	6.26068e-09	7.1642e-07
blueCone_27820	cone-specific	chr16	76150541	76150741	1.11973	0	57.1577	23.3304	64.7918	69.3793	35.9631	-5.73765	0.815565	-5.80904	6.28304e-09	7.17489e-07
greenCone_singleSort_23954	cone-specific	chr15	92046193	92046393	0	0	89.8192	51.3269	29.7405	46.6415	36.2547	-6.80399	0.999385	-5.80757	6.33874e-09	7.22354e-07
blueCone_30864a	cone-specific	chr17	83215054	83215254	9.51768	6.93744	63.2817	104.987	84.9729	103.777	62.2456	-3.3635	0.407635	-5.79807	6.7081e-09	7.613e-07
blueCone_42829	cone-specific	chr3	59006796	59006996	2.23946	1.98213	71.4471	41.9947	65.854	43.1434	37.7768	-4.43492	0.592768	-5.79471	6.84376e-09	7.73513e-07
blueCone_49706	cone-specific	chr5	8056461	8056661	0	0.991063	40.8269	53.6599	42.4864	42.5604	30.0874	-5.57899	0.791431	-5.78571	7.22085e-09	8.14464e-07
blueCone_3428b	cone-specific	chr1	158250704	158250904	0	0.991063	36.7442	41.9947	53.108	47.2245	30.0104	-5.593	0.794067	-5.78415	7.28778e-09	8.20336e-07
blueCone_26696	cone-specific	chr16	23195518	23195718	0	0.991063	53.075	30.3295	48.8594	51.8887	30.8573	-5.61795	0.798541	-5.78299	7.33862e-09	8.24377e-07
greenCone_singleSort_39601	cone-specific	chr3	28176439	28176639	12.317	12.8838	310.284	149.314	125.335	107.859	119.666	-3.64128	0.456799	-5.78214	7.37558e-09	8.26845e-07
greenCone_singleSort_32028	cone-specific	chr18	80938146	80938346	2.79932	1.98213	97.9846	65.3251	56.2945	40.8113	44.1995	-4.45859	0.599032	-5.77364	7.75769e-09	8.6616e-07
blueCone_20434	cone-specific	chr14	22808339	22808539	5.59864	2.97319	146.977	69.9912	63.7297	64.1321	58.9003	-4.1171	0.540127	-5.77105	7.87774e-09	8.77787e-07
greenCone_singleSort_59650a	cone-specific	chr8	61157666	61157866	0	0	75.5298	116.652	28.6783	29.151	41.6685	-6.81976	1.00871	-5.76952	7.9497e-09	8.84019e-07
blueCone_21954b	cone-specific	chr14	66009151	66009351	1.11973	0.991063	46.9509	46.6608	42.4864	42.5604	30.1282	-4.93739	0.682691	-5.76746	8.04745e-09	8.91295e-07
blueCone_54627c	cone-specific	chr6	31216753	31216953	5.59864	7.43297	75.5298	55.9929	140.205	127.681	68.7401	-3.80833	0.486915	-5.7676	8.04064e-09	8.91295e-07
blueCone_35172b	cone-specific	chr19	34878317	34878517	1.11973	2.97319	53.075	39.6617	78.5999	53.0547	38.0807	-4.47232	0.602367	-5.76446	8.19211e-09	9.03688e-07
blueCone_37779	cone-specific	chr2	58762521	58762721	0	0.991063	61.2403	48.9938	41.4243	36.1472	31.4661	-5.60408	0.798698	-5.76449	8.19065e-09	9.03688e-07
blueCone_32662	cone-specific	chr18	55549731	55549931	0.559864	0.991063	93.9019	79.3233	23.3675	53.6378	41.9636	-5.51997	0.784412	-5.76224	8.3006e-09	9.12008e-07
blueCone_4723	cone-specific	chr1	189442389	189442589	0	1.48659	51.0336	34.9956	42.4864	62.383	32.0642	-5.30969	0.747882	-5.76253	8.28641e-09	9.12008e-07
blueCone_61423	cone-specific	chr7	132455362	132455562	1.11973	1.98213	65.323	34.9956	53.108	47.2245	33.9588	-4.64843	0.633278	-5.76119	8.35244e-09	9.15879e-07
blueCone_54851a	cone-specific	chr6	35565100	35565300	1.11973	0.991063	102.067	46.6608	30.8027	58.3019	39.9906	-5.2175	0.732287	-5.75936	8.44336e-09	9.24012e-07
blueCone_53198	cone-specific	chr5	131666156	131666356	0	0.991063	36.7442	37.3286	55.2324	50.7227	30.1698	-5.59682	0.798279	-5.75841	8.4909e-09	9.25541e-07
blueCone_65188	cone-specific	chr8	118515086	118515286	2.23946	0.991063	51.0336	51.3269	39.3	51.3057	32.6994	-4.58741	0.622975	-5.75852	8.48568e-09	9.25541e-07
blueCone_53230	cone-specific	chr5	133450023	133450223	4.47891	0	89.8192	34.9956	142.33	161.496	72.1866	-5.11296	0.714347	-5.75765	8.5294e-09	9.27904e-07
blueCone_20702	cone-specific	chr14	28949899	28950099	0	0	53.075	55.9929	36.1135	44.3095	31.5818	-6.73104	0.99592	-5.75451	8.68921e-09	9.43429e-07
greenCone_singleSort_51406	cone-specific	chr6	31965785	31965985	1.11973	1.48659	126.563	88.6555	36.1135	41.9774	49.3193	-5.20421	0.731041	-5.75099	8.87233e-09	9.61419e-07
blueCone_14397b	cone-specific	chr12	38778637	38778837	3.35918	3.96425	67.3644	46.6608	58.4189	60.051	39.9697	-3.83268	0.493188	-5.74361	9.26818e-09	1.00048e-06
blueCone_27927	cone-specific	chr16	85528331	85528531	0	0	44.9096	25.6634	55.2324	69.9623	32.6279	-6.74726	1.00064	-5.74359	9.26905e-09	1.00048e-06
blueCone_18109	cone-specific	chr13	54325923	54326123	0	0.991063	26.5375	48.9938	55.2324	78.7076	35.0771	-5.72272	0.82232	-5.74316	9.29252e-09	1.00105e-06
blueCone_46911a	cone-specific	chr4	101068897	101069097	5.59864	6.93744	89.8192	53.6599	74.3513	81.6227	51.9982	-3.47815	0.431569	-5.74218	9.34632e-09	1.00488e-06
blueCone_3198	cone-specific	chr1	154223810	154224010	2.23946	2.97319	128.605	46.6608	76.4756	46.6415	50.5992	-4.51136	0.611857	-5.73885	9.53189e-09	1.02284e-06
blueCone_50932	cone-specific	chr5	65064748	65064948	5.59864	3.96425	44.9096	83.9894	74.3513	75.7925	48.1009	-3.73986	0.477787	-5.73449	9.78085e-09	1.04752e-06
greenCone_singleSort_11749b	cone-specific	chr11	100148231	100148431	0	1.98213	136.77	53.6599	50.9837	37.8962	46.882	-5.38218	0.764351	-5.7332	9.85534e-09	1.05345e-06
blueCone_20028a	cone-specific	chr14	11553359	11553559	0	0	57.1577	37.3286	41.4243	47.8076	30.6197	-6.71373	0.996697	-5.73266	9.88683e-09	1.05477e-06
blueCone_1575	cone-specific	chr1	83397658	83397858	0	0	61.2403	18.6643	58.4189	67.0472	34.2285	-6.75191	1.00369	-5.73075	9.99871e-09	1.06465e-06
blueCone_10301	cone-specific	chr11	63515388	63515588	4.47891	2.97319	77.5711	51.3269	54.1702	58.3019	41.4704	-3.85882	0.498991	-5.7292	1.00904e-08	1.07184e-06
blueCone_4028b	cone-specific	chr1	172550698	172550898	6.71837	5.45085	136.77	41.9947	109.403	109.025	68.2269	-3.87806	0.502371	-5.72895	1.01051e-08	1.07184e-06
greenCone_singleSort_4040	cone-specific	chr1	175431833	175432033	0	0	102.067	62.992	30.8027	30.9	37.7937	-6.76756	1.00686	-5.72826	1.01468e-08	1.0742e-06
blueCone_12402	cone-specific	chr11	100860331	100860531	1.11973	0.991063	32.6615	65.3251	49.9216	43.1434	32.1937	-4.99872	0.698156	-5.72754	1.01896e-08	1.07667e-06
blueCone_30304a	cone-specific	chr17	64600579	64600779	19.5952	12.8838	310.284	181.977	114.713	148.67	131.354	-3.43124	0.424697	-5.72463	1.03659e-08	1.0932e-06
blueCone_27771	cone-specific	chr16	74801395	74801595	0	0	71.4471	27.9965	47.7972	45.4755	32.1194	-6.71978	1.00037	-5.71763	1.08018e-08	1.137e-06
blueCone_26810	cone-specific	chr16	29208291	29208491	0	0	34.7029	27.9965	62.6675	70.5453	32.652	-6.73196	1.0028	-5.71595	1.0909e-08	1.14609e-06
blueCone_33811	cone-specific	chr18	79845023	79845223	1.11973	0.991063	69.4057	37.3286	35.0513	54.8038	33.1167	-5.03148	0.705396	-5.7152	1.09573e-08	1.1468e-06
blueCone_1459a	cone-specific	chr1	78367881	78368081	1.67959	1.98213	85.7365	81.6564	33.9892	48.3906	42.239	-4.68719	0.645323	-5.71371	1.10539e-08	1.15472e-06
blueCone_19501b	cone-specific	chr13	103334426	103334626	1.67959	5.94638	77.5711	41.9947	103.03	123.6	58.9702	-4.26162	0.571812	-5.70401	1.17025e-08	1.22015e-06
greenCone_singleSort_61415	cone-specific	chr8	119113900	119114100	0	0	67.3644	60.659	39.3	30.317	32.9401	-6.70997	1.00149	-5.70149	1.18764e-08	1.23497e-06
blueCone_54089	cone-specific	chr5	149439535	149439735	5.59864	10.4062	65.323	83.9894	128.521	131.179	70.8363	-3.56932	0.450655	-5.70131	1.18894e-08	1.23497e-06
greenCone_singleSort_47671	cone-specific	chr5	38590235	38590435	0	0	89.8192	65.3251	30.8027	30.317	36.044	-6.73419	1.00662	-5.69646	1.22324e-08	1.26593e-06
blueCone_11339	cone-specific	chr11	81807384	81807584	6.71837	5.94638	126.563	60.659	70.1026	80.4566	58.4077	-3.6077	0.457828	-5.6958	1.22792e-08	1.26593e-06
blueCone_8145	cone-specific	chr10	116605648	116605848	8.95782	10.9017	102.067	81.6564	76.4756	95.0321	62.5151	-3.08987	0.366892	-5.69616	1.22534e-08	1.26593e-06
blueCone_60679	cone-specific	chr7	115867882	115868082	2.23946	0	48.9923	34.9956	50.9837	53.0547	31.711	-4.98279	0.699334	-5.69513	1.2328e-08	1.26858e-06
blueCone_20465	cone-specific	chr14	23562434	23562634	0	0	34.7029	37.3286	59.481	48.9736	30.081	-6.69068	0.99958	-5.69307	1.24777e-08	1.2816e-06
greenCone_singleSort_58521	cone-specific	chr8	10586502	10586702	0	0	142.894	97.9876	20.1811	24.4868	47.5916	-6.80602	1.02095	-5.68688	1.29379e-08	1.3264e-06
blueCone_54251c	cone-specific	chr6	12749137	12749337	0	1.98213	93.9019	51.3269	33.9892	48.9736	38.3623	-5.17907	0.735281	-5.68363	1.31862e-08	1.34935e-06
blueCone_7772	cone-specific	chr10	98531548	98531748	1.11973	0	97.9846	55.9929	40.3621	32.066	37.9209	-5.71281	0.829683	-5.68025	1.34499e-08	1.37125e-06
blueCone_57905	cone-specific	chr6	148444294	148444494	2.23946	0	46.9509	27.9965	88.1594	81.6227	41.1615	-5.23793	0.746234	-5.67909	1.35416e-08	1.37804e-06
blueCone_41042a	cone-specific	chr2	165317060	165317260	2.23946	3.96425	95.9432	53.6599	52.0459	53.0547	43.4846	-4.11152	0.548456	-5.67325	1.40116e-08	1.42325e-06
blueCone_16811c	cone-specific	chr13	19619717	19619917	0	0	77.5711	51.3269	46.7351	25.6528	33.5476	-6.69901	1.0049	-5.67122	1.41784e-08	1.43755e-06
greenCone_singleSort_37330	cone-specific	chr2	127895057	127895257	1.11973	0.991063	279.664	95.6546	33.9892	32.066	73.9141	-5.7411	0.836161	-5.67008	1.42733e-08	1.44451e-06
blueCone_1363	cone-specific	chr1	75454421	75454621	2.23946	2.97319	46.9509	51.3269	50.9837	51.8887	34.3938	-4.05926	0.53987	-5.66666	1.45604e-08	1.47087e-06
blueCone_65178	cone-specific	chr8	118437914	118438114	0	0	57.1577	60.659	33.9892	35.5642	31.2283	-6.67234	1.00142	-5.66426	1.47656e-08	1.48887e-06
blueCone_57514a	cone-specific	chr6	136954370	136954570	3.35918	9.91063	65.323	81.6564	98.781	100.279	59.8849	-3.57807	0.455616	-5.65842	1.52777e-08	1.53769e-06
blueCone_42328	cone-specific	chr3	34417581	34417781	0	0	44.9096	41.9947	44.6108	40.8113	28.7211	-6.64533	0.999185	-5.64994	1.60508e-08	1.61257e-06
blueCone_36162	cone-specific	chr19	59588124	59588324	3.35918	3.96425	97.9846	55.9929	50.9837	57.1359	44.9034	-3.95402	0.522929	-5.649	1.61385e-08	1.61814e-06
blueCone_4030b	cone-specific	chr1	172563268	172563468	2.23946	2.47766	85.7365	51.3269	54.1702	40.8113	39.4603	-4.32492	0.588616	-5.64872	1.6165e-08	1.61814e-06
blueCone_46246b	cone-specific	chr4	55077648	55077848	2.23946	0.991063	44.9096	51.3269	44.6108	42.5604	31.1064	-4.51542	0.622513	-5.64715	1.63133e-08	1.63003e-06
blueCone_20413b	cone-specific	chr14	22552957	22553157	0	0	83.6951	37.3286	30.8027	43.7264	32.5921	-6.67844	1.0057	-5.64625	1.63989e-08	1.63562e-06
blueCone_34664	cone-specific	chr19	20192584	20192784	1.11973	0.991063	32.6615	32.6625	82.8486	82.2057	38.7482	-5.1988	0.743815	-5.64496	1.65221e-08	1.64493e-06
blueCone_3812a	cone-specific	chr1	167598413	167598613	11.1973	20.8123	163.308	116.652	122.149	118.353	92.0784	-2.95041	0.34556	-5.6442	1.6595e-08	1.64921e-06
blueCone_26754a	cone-specific	chr16	25058939	25059139	0	0.991063	57.1577	23.3304	67.9783	44.8925	32.3916	-5.62276	0.819921	-5.63805	1.71984e-08	1.7061e-06
blueCone_41888b	cone-specific	chr3	7366545	7366745	5.59864	2.97319	42.8682	86.3224	74.3513	67.6302	46.624	-3.835	0.50298	-5.63641	1.73632e-08	1.71936e-06
greenCone_singleSort_22362	cone-specific	chr15	42506809	42507009	1.11973	0.991063	130.646	69.9912	40.3621	33.8151	46.1542	-5.32044	0.767361	-5.63025	1.79948e-08	1.77871e-06
blueCone_68716	cone-specific	chr9	77398918	77399118	5.03877	0.991063	53.075	51.3269	61.6053	68.2132	40.0417	-4.11196	0.552878	-5.62867	1.81609e-08	1.79191e-06
blueCone_19225	cone-specific	chr13	97873415	97873615	1.11973	0.991063	53.075	41.9947	33.9892	47.2245	29.7324	-4.90504	0.694102	-5.62602	1.84411e-08	1.81632e-06
blueCone_44957a	cone-specific	chr3	145883303	145883503	5.59864	4.95531	91.8605	41.9947	78.5999	86.2868	51.5493	-3.70043	0.480098	-5.62474	1.85786e-08	1.82334e-06
blueCone_62022	cone-specific	chr7	143595008	143595208	4.47891	2.47766	85.7365	60.659	46.7351	55.3868	42.579	-3.96412	0.527079	-5.62368	1.86933e-08	1.83134e-06
blueCone_33443	cone-specific	chr18	74120678	74120878	1.11973	1.98213	48.9923	37.3286	44.6108	50.1396	30.6955	-4.52766	0.627409	-5.62259	1.88119e-08	1.8397e-06
blueCone_16115b	cone-specific	chr12	102128579	102128779	2.23946	2.97319	57.1577	58.326	48.8594	43.1434	35.4498	-4.0714	0.546505	-5.62008	1.90868e-08	1.86328e-06
blueCone_44451	cone-specific	chr3	128337120	128337320	0	0.991063	36.7442	51.3269	33.9892	48.9736	28.6708	-5.50395	0.801988	-5.61599	1.95446e-08	1.90123e-06
blueCone_10172	cone-specific	chr11	61292216	61292416	15.6762	22.7944	116.357	156.314	164.635	120.102	99.313	-2.80253	0.321249	-5.61101	2.01153e-08	1.95331e-06
blueCone_42162	cone-specific	chr3	27663401	27663601	0	1.98213	97.9846	27.9965	49.9216	55.3868	38.8786	-5.19102	0.74748	-5.60687	2.06024e-08	1.99395e-06
blueCone_55205	cone-specific	chr6	50409820	50410020	7.27823	10.9017	91.8605	125.984	94.5323	71.1283	66.9475	-3.28119	0.406858	-5.60683	2.06061e-08	1.99395e-06
greenCone_singleSort_4616	cone-specific	chr1	190417234	190417434	0	0	48.9923	74.6572	25.4919	40.8113	31.6588	-6.63609	1.00743	-5.59454	2.21202e-08	2.13671e-06
blueCone_52061	cone-specific	chr5	112243979	112244179	1.11973	1.98213	48.9923	27.9965	65.854	60.634	34.4298	-4.66537	0.656184	-5.58589	2.32508e-08	2.24199e-06
blueCone_18272	cone-specific	chr13	56332526	56332726	4.47891	6.44191	75.5298	51.3269	66.9161	71.7113	46.0675	-3.49122	0.446055	-5.58501	2.33684e-08	2.24915e-06
blueCone_69193	cone-specific	chr9	97672748	97672948	1.11973	0.991063	65.323	69.9912	27.6162	43.1434	34.6974	-5.03544	0.722584	-5.58473	2.34065e-08	2.24915e-06
blueCone_68353	cone-specific	chr9	69092219	69092419	2.23946	0.991063	79.6125	67.6581	35.0513	41.3944	37.8245	-4.70464	0.663569	-5.58291	2.36527e-08	2.26885e-06
blueCone_65305b	cone-specific	chr8	119955855	119956055	2.23946	0.991063	32.6615	39.6617	84.9729	83.9547	40.7469	-4.82967	0.686201	-5.58097	2.39186e-08	2.29037e-06
blueCone_24441	cone-specific	chr15	76976712	76976912	0	0	22.4548	51.3269	50.9837	51.3057	29.3452	-6.61513	1.00632	-5.57985	2.40722e-08	2.30108e-06
blueCone_50711	cone-specific	chr5	44693728	44693928	0	0	93.9019	37.3286	29.7405	37.3132	33.0474	-6.64106	1.01116	-5.57878	2.42217e-08	2.31137e-06
blueCone_27767	cone-specific	chr16	74411598	74411798	0	0	48.9923	81.6564	25.4919	37.3132	32.2423	-6.63003	1.00956	-5.57669	2.45144e-08	2.33527e-06
blueCone_68586	cone-specific	chr9	73450814	73451014	0	0	53.075	13.9982	55.2324	79.8736	33.6965	-6.65573	1.01425	-5.57628	2.45722e-08	2.33673e-06
blueCone_61481b	cone-specific	chr7	133059686	133059886	15.6762	11.8928	122.481	104.987	95.5945	94.4491	74.18	-2.86201	0.334222	-5.5712	2.52991e-08	2.39759e-06
blueCone_26841c	cone-specific	chr16	30009019	30009219	1.11973	0.991063	112.274	65.3251	50.9837	26.8189	42.9187	-5.23853	0.762229	-5.5607	2.68696e-08	2.54206e-06
greenCone_singleSort_28796	cone-specific	chr17	67390942	67391142	0	0	97.9846	53.6599	33.9892	23.3208	34.8257	-6.64253	1.01483	-5.56006	2.69689e-08	2.54709e-06
blueCone_42524a	cone-specific	chr3	51184826	51185026	0	3.96425	38.7856	58.326	73.2891	71.7113	41.0127	-4.55166	0.639124	-5.55707	2.74337e-08	2.58655e-06
blueCone_69278	cone-specific	chr9	100095514	100095714	0	0.991063	42.8682	37.3286	56.2945	33.2321	28.4524	-5.48408	0.806961	-5.55676	2.74833e-08	2.58681e-06
blueCone_30419	cone-specific	chr17	67290751	67290951	3.35918	4.95531	157.184	51.3269	57.3567	84.5378	59.7866	-4.14915	0.566754	-5.55646	2.75302e-08	2.58681e-06
blueCone_4223b	cone-specific	chr1	178824977	178825177	1.11973	0.991063	34.7029	30.3295	63.7297	72.8774	33.9584	-5.057	0.730412	-5.5544	2.78565e-08	2.61302e-06
blueCone_10378	cone-specific	chr11	65269975	65270175	6.71837	8.91957	128.605	44.3277	160.386	152.751	83.618	-3.80783	0.505677	-5.55262	2.81426e-08	2.63537e-06
blueCone_32655	cone-specific	chr18	55485160	55485360	0	0	48.9923	41.9947	38.2378	36.1472	27.562	-6.57101	1.00395	-5.54911	2.8712e-08	2.67959e-06
blueCone_68254	cone-specific	chr9	67247595	67247795	3.35918	11.3972	140.853	135.316	64.7918	105.526	76.874	-3.73642	0.493123	-5.54916	2.87039e-08	2.67959e-06
blueCone_3813	cone-specific	chr1	167599941	167600141	5.59864	1.48659	51.0336	58.326	61.6053	63.5491	40.2665	-3.90512	0.523722	-5.54707	2.90497e-08	2.70653e-06
blueCone_11382	cone-specific	chr11	82609058	82609258	0	5.94638	81.6538	79.3233	55.2324	77.5415	49.9496	-4.30375	0.595982	-5.54338	2.96695e-08	2.75497e-06
blueCone_18346	cone-specific	chr13	57624140	57624340	8.95782	2.97319	67.3644	67.6581	79.6621	100.862	54.5796	-3.62926	0.474289	-5.54357	2.96361e-08	2.75497e-06
blueCone_12633	cone-specific	chr11	103685294	103685494	0	0	38.7856	60.659	36.1135	34.9811	28.4232	-6.57335	1.00574	-5.54155	2.998e-08	2.77912e-06
greenCone_singleSort_39890	cone-specific	chr3	38712689	38712889	0	0.991063	67.3644	83.9894	33.9892	29.151	35.9142	-5.65069	0.839428	-5.54031	3.01943e-08	2.79429e-06
blueCone_61603b	cone-specific	chr7	136275730	136275930	1.11973	0.991063	40.8269	27.9965	53.108	57.1359	30.1963	-4.93522	0.710456	-5.539	3.04204e-08	2.8105e-06
blueCone_18357	cone-specific	chr13	57740128	57740328	2.23946	0.991063	91.8605	51.3269	38.2378	41.9774	37.7722	-4.7022	0.668476	-5.53827	3.05479e-08	2.81756e-06
greenCone_singleSort_40809b	cone-specific	chr3	88503207	88503407	2.23946	4.95531	65.323	79.3233	50.9837	50.1396	42.1607	-3.86991	0.518274	-5.53744	3.06918e-08	2.8214e-06
blueCone_5156a	cone-specific	chr10	9962835	9963035	0	0	69.4057	41.9947	36.1135	30.317	29.6385	-6.58325	1.00826	-5.53754	3.06758e-08	2.8214e-06
greenCone_singleSort_57264	cone-specific	chr7	118026293	118026493	15.6762	18.8302	247.003	181.977	116.838	116.604	116.155	-3.16398	0.391041	-5.53388	3.13216e-08	2.8745e-06
blueCone_52051b	cone-specific	chr5	112133805	112134005	0	0.991063	106.15	39.6617	27.6162	45.4755	36.6491	-5.67388	0.845018	-5.5311	3.18228e-08	2.91564e-06
blueCone_8072	cone-specific	chr10	114914062	114914262	0	1.98213	44.9096	27.9965	57.3567	58.3019	31.7578	-4.99803	0.72293	-5.53032	3.19654e-08	2.92386e-06
greenCone_singleSort_30012a	cone-specific	chr18	23309987	23310187	4.47891	1.98213	114.315	58.326	53.108	50.7227	47.1555	-4.17301	0.573926	-5.5286	3.22791e-08	2.94766e-06
blueCone_34897	cone-specific	chr19	26001007	26001207	2.23946	0.991063	73.4884	18.6643	92.408	88.6189	46.0684	-4.93957	0.712785	-5.52701	3.25728e-08	2.96956e-06
greenCone_singleSort_31656	cone-specific	chr18	74057472	74057672	2.23946	0.991063	40.8269	76.9903	37.1756	47.2245	34.2413	-4.59708	0.651051	-5.52503	3.29431e-08	2.99837e-06
blueCone_3482	cone-specific	chr1	159739833	159740033	0	0.991063	85.7365	32.6625	37.1756	38.4793	32.5075	-5.57616	0.82892	-5.52063	3.37787e-08	3.06935e-06
greenCone_singleSort_962	cone-specific	chr1	61229191	61229391	8.95782	2.47766	171.473	163.313	64.7918	72.8774	80.6484	-4.13232	0.567998	-5.51466	3.4945e-08	3.1649e-06
blueCone_65828	cone-specific	chr8	127175425	127175625	1.11973	0	73.4884	32.6625	33.9892	41.9774	30.5395	-5.50487	0.816889	-5.51467	3.49441e-08	3.1649e-06
blueCone_34610	cone-specific	chr19	17136650	17136850	1.11973	0.991063	48.9923	51.3269	33.9892	37.3132	28.9554	-4.84534	0.697483	-5.51317	3.52427e-08	3.18664e-06
blueCone_46300	cone-specific	chr4	57301748	57301948	8.95782	6.93744	112.274	83.9894	78.5999	64.7151	59.2456	-3.30666	0.418545	-5.51114	3.56512e-08	3.21829e-06
blueCone_50526	cone-specific	chr5	36767398	36767598	2.23946	0.991063	77.5711	27.9965	50.9837	50.7227	35.0841	-4.64048	0.660735	-5.50975	3.59343e-08	3.23855e-06
blueCone_10046	cone-specific	chr11	58994550	58994750	1.67959	3.96425	38.7856	46.6608	108.34	89.2019	48.1054	-4.36345	0.610766	-5.50693	3.65144e-08	3.28547e-06
blueCone_50591	cone-specific	chr5	38365613	38365813	2.79932	0.991063	40.8269	44.3277	49.9216	46.6415	30.918	-4.33217	0.605177	-5.50612	3.66832e-08	3.29528e-06
greenCone_doubleSort_1255	cone-specific	chr1	73363824	73364024	0	0.991063	149.018	86.3224	19.1189	36.1472	48.5996	-5.87241	0.885039	-5.50531	3.68521e-08	3.30506e-06
greenCone_singleSort_33910	cone-specific	chr19	56588420	56588620	3.91905	0.495531	57.1577	114.319	48.8594	48.3906	45.5235	-4.57602	0.649693	-5.50417	3.70906e-08	3.32105e-06
blueCone_53160	cone-specific	chr5	130906347	130906547	0	0	38.7856	30.3295	38.2378	53.0547	26.7346	-6.54321	1.00762	-5.50129	3.77024e-08	3.37037e-06
blueCone_52512	cone-specific	chr5	118089258	118089458	20.1551	21.8034	236.796	144.648	130.646	135.26	114.885	-2.8796	0.341691	-5.50087	3.77922e-08	3.37293e-06
greenCone_singleSort_47940	cone-specific	chr5	52603391	52603591	1.67959	1.98213	142.894	130.65	31.8648	37.8962	57.8279	-4.99067	0.725578	-5.49998	3.79827e-08	3.38445e-06
blueCone_55471	cone-specific	chr6	54538852	54539052	2.23946	1.98213	57.1577	44.3277	38.2378	48.9736	32.1531	-4.21893	0.585527	-5.49749	3.8524e-08	3.42714e-06
blueCone_65096b	cone-specific	chr8	116733241	116733441	1.11973	3.96425	40.8269	44.3277	81.7864	71.7113	40.6227	-4.27895	0.596521	-5.49679	3.86769e-08	3.4352e-06
blueCone_57879	cone-specific	chr6	147817130	147817330	0	0	32.6615	27.9965	48.8594	52.4717	26.9982	-6.54449	1.0089	-5.49558	3.89433e-08	3.4533e-06
blueCone_24915	cone-specific	chr15	83277435	83277635	5.59864	9.91063	71.4471	93.3215	66.9161	96.1981	57.232	-3.29928	0.418615	-5.49259	3.96089e-08	3.50669e-06
blueCone_11338	cone-specific	chr11	81775899	81776099	0	0	32.6615	37.3286	36.1135	53.6378	26.6236	-6.53461	1.00813	-5.48997	4.02008e-08	3.55339e-06
blueCone_57342	cone-specific	chr6	128020799	128020999	3.35918	4.45978	57.1577	60.659	46.7351	59.4679	38.6398	-3.6799	0.488284	-5.48841	4.05565e-08	3.5791e-06
blueCone_32600	cone-specific	chr18	54757693	54757893	1.11973	1.98213	83.6951	39.6617	40.3621	42.5604	34.8969	-4.6314	0.661767	-5.48743	4.07828e-08	3.59332e-06
blueCone_33300	cone-specific	chr18	69181062	69181262	1.11973	3.96425	67.3644	51.3269	42.4864	52.4717	36.4556	-4.11587	0.567948	-5.48618	4.10714e-08	3.61298e-06
blueCone_50919	cone-specific	chr5	64820458	64820658	3.91905	3.96425	44.9096	51.3269	69.0405	82.7887	42.6582	-3.8325	0.516537	-5.48363	4.16687e-08	3.65968e-06
blueCone_45516b	cone-specific	chr4	24544935	24545135	1.11973	0.991063	40.8269	46.6608	59.481	30.9	29.9966	-4.88987	0.709487	-5.48265	4.19e-08	3.67414e-06
greenCone_singleSort_58787b	cone-specific	chr8	15392272	15392472	0	0	73.4884	74.6572	31.8648	19.8226	33.3055	-6.57964	1.01819	-5.47996	4.25434e-08	3.71873e-06
blueCone_20397	cone-specific	chr14	22140839	22141039	4.47891	7.9285	126.563	41.9947	95.5945	123.6	66.6933	-3.80271	0.511523	-5.47914	4.27387e-08	3.7299e-06
blueCone_33423	cone-specific	chr18	73959606	73959806	0	0.991063	34.7029	37.3286	44.6108	38.4793	26.0188	-5.39268	0.802332	-5.47489	4.37785e-08	3.80259e-06
blueCone_11352	cone-specific	chr11	82171849	82172049	0	0	59.199	41.9947	29.7405	34.9811	27.6526	-6.5256	1.00943	-5.47399	4.40005e-08	3.81586e-06
blueCone_26850a	cone-specific	chr16	30070396	30070596	12.8769	5.94638	104.109	72.3242	87.0972	113.106	65.9098	-3.25886	0.41273	-5.47298	4.42533e-08	3.83177e-06
blueCone_43742	cone-specific	chr3	98028180	98028380	0	0.991063	53.075	27.9965	39.3	41.3944	27.1261	-5.42513	0.808796	-5.47126	4.4686e-08	3.86316e-06
blueCone_22559	cone-specific	chr14	104467982	104468182	1.11973	0	42.8682	25.6634	67.9783	40.2283	29.643	-5.48722	0.820226	-5.47071	4.48243e-08	3.86906e-06
blueCone_33922	cone-specific	chr18	81430633	81430833	2.23946	7.9285	122.481	79.3233	64.7918	65.8812	57.1075	-3.81979	0.51548	-5.47021	4.49496e-08	3.87382e-06
blueCone_2132	cone-specific	chr1	119238545	119238745	13.4367	13.3793	146.977	65.3251	160.386	163.245	93.7916	-3.25008	0.411508	-5.46789	4.55433e-08	3.91886e-06
blueCone_30712	cone-specific	chr17	75082590	75082790	1.11973	1.98213	40.8269	37.3286	42.4864	55.3868	29.8551	-4.48831	0.638237	-5.46553	4.61519e-08	3.96504e-06
blueCone_40022	cone-specific	chr2	137706124	137706324	2.23946	3.46872	75.5298	51.3269	39.3	54.8038	37.7781	-4.03141	0.554681	-5.46514	4.62538e-08	3.96761e-06
blueCone_26797	cone-specific	chr16	29031423	29031623	0	0	32.6615	23.3304	50.9837	57.7189	27.4491	-6.53035	1.01245	-5.46237	4.69831e-08	4.02391e-06
greenCone_singleSort_3029	cone-specific	chr1	152168470	152168670	3.91905	1.98213	140.853	83.9894	45.6729	45.4755	53.6486	-4.41367	0.625349	-5.45882	4.79304e-08	4.09868e-06
blueCone_67537b	cone-specific	chr9	57599297	57599497	2.79932	2.47766	51.0336	44.3277	43.5486	53.0547	32.8736	-3.98632	0.547282	-5.45664	4.85231e-08	4.14295e-06
blueCone_51797	cone-specific	chr5	104082791	104082991	2.23946	3.46872	65.323	51.3269	42.4864	48.3906	35.5392	-3.95359	0.541386	-5.45561	4.8806e-08	4.16065e-06
blueCone_28341	cone-specific	chr16	96948830	96949030	0.559864	0.495531	32.6615	46.6608	32.927	43.7264	26.1719	-5.37909	0.802962	-5.45367	4.9341e-08	4.19977e-06
greenCone_singleSort_31892c	cone-specific	chr18	77732885	77733085	0.559864	0	118.398	60.659	11.6838	58.8849	41.6976	-6.10091	0.935465	-5.4528	4.95821e-08	4.20813e-06
blueCone_23939	cone-specific	chr15	61548414	61548614	0	0	61.2403	39.6617	28.6783	35.5642	27.5241	-6.51198	1.01086	-5.45277	4.95917e-08	4.20813e-06
blueCone_33425	cone-specific	chr18	73967150	73967350	0.559864	0	20.4134	32.6625	66.9161	74.6264	32.5297	-5.98068	0.913536	-5.45209	4.97813e-08	4.21125e-06
blueCone_37768c	cone-specific	chr2	58567435	58567635	4.47891	2.47766	59.199	55.9929	59.481	44.3095	37.6565	-3.80647	0.514744	-5.45217	4.97592e-08	4.21125e-06
blueCone_4439a	cone-specific	chr1	182764100	182764300	5.03877	9.91063	102.067	62.992	72.2269	111.94	60.6959	-3.43444	0.446584	-5.45125	5.00175e-08	4.22476e-06
blueCone_16831a	cone-specific	chr13	20615554	20615754	0	0	40.8269	27.9965	36.1135	51.3057	26.0404	-6.50407	1.01007	-5.44921	5.05947e-08	4.26698e-06
blueCone_3483	cone-specific	chr1	159766837	159767037	0	0	30.6202	30.3295	49.9216	44.8925	25.9606	-6.50328	1.01015	-5.44796	5.09503e-08	4.2904e-06
blueCone_46257	cone-specific	chr4	55514766	55514966	1.11973	1.98213	69.4057	27.9965	55.2324	43.1434	33.1466	-4.58533	0.658559	-5.44421	5.20353e-08	4.37509e-06
blueCone_9441	cone-specific	chr11	35875189	35875389	0	1.98213	44.9096	27.9965	50.9837	53.0547	29.8211	-4.91779	0.71985	-5.44251	5.25344e-08	4.40363e-06
blueCone_22379	cone-specific	chr14	84443361	84443561	13.9966	11.8928	120.439	104.987	84.9729	90.368	71.1094	-2.88292	0.346	-5.44196	5.2697e-08	4.40387e-06
blueCone_45454a	cone-specific	chr4	13742726	13742926	0	0	26.5375	44.3277	45.6729	39.0623	25.9334	-6.49351	1.00989	-5.43972	5.33641e-08	4.45288e-06
greenCone_singleSort_4352	cone-specific	chr1	182838010	182838210	0	0	63.2817	69.9912	23.3675	27.9849	30.7709	-6.53193	1.01719	-5.43844	5.37486e-08	4.47246e-06
greenCone_singleSort_4455b	cone-specific	chr1	185864500	185864700	2.23946	0	77.5711	53.6599	47.7972	29.151	35.0698	-5.0038	0.736231	-5.43824	5.38089e-08	4.47246e-06
blueCone_20418	cone-specific	chr14	22590325	22590525	0	1.98213	48.9923	32.6625	40.3621	47.2245	28.5373	-4.86097	0.709981	-5.43813	5.38421e-08	4.47246e-06
blueCone_60795	cone-specific	chr7	117886001	117886201	0	0.495531	44.9096	27.9965	42.4864	37.3132	25.5335	-5.82301	0.887272	-5.43578	5.45575e-08	4.52508e-06
greenCone_doubleSort_7198a	cone-specific	chr10	86315645	86315845	0	2.97319	122.481	102.654	45.6729	32.6491	51.0716	-5.03308	0.742143	-5.43437	5.49907e-08	4.55416e-06
blueCone_64459a	cone-specific	chr8	93499365	93499565	0	0.495531	69.4057	37.3286	40.3621	26.8189	29.0685	-5.89113	0.900337	-5.43256	5.55514e-08	4.5937e-06
greenCone_singleSort_63790	cone-specific	chr9	60605040	60605240	5.03877	3.96425	102.067	81.6564	53.108	50.7227	49.4262	-3.80023	0.515719	-5.42976	5.64295e-08	4.65236e-06
blueCone_52647	cone-specific	chr5	120281266	120281466	2.23946	1.98213	73.4884	30.3295	47.7972	52.4717	34.7181	-4.30966	0.610054	-5.4252	5.78912e-08	4.76574e-06
blueCone_54494	cone-specific	chr6	29397620	29397820	1.11973	0.991063	24.4961	37.3286	69.0405	72.2944	34.2117	-5.03806	0.744545	-5.42353	5.8433e-08	4.80318e-06
greenCone_singleSort_3567	cone-specific	chr1	164822272	164822472	0	0.991063	153.101	102.654	13.8081	39.6453	51.6998	-5.88666	0.901118	-5.42288	5.86452e-08	4.81345e-06
blueCone_59326	cone-specific	chr7	69585823	69586023	2.23946	0.991063	93.9019	58.326	42.4864	33.8151	38.6266	-4.70564	0.683871	-5.41862	6.00601e-08	4.92225e-06
blueCone_37768b	cone-specific	chr2	58567197	58567397	23.5143	11.8928	138.811	111.986	128.521	132.345	91.1785	-2.81753	0.335475	-5.41776	6.03491e-08	4.93859e-06
blueCone_1524	cone-specific	chr1	82066357	82066557	4.47891	0.991063	38.7856	69.9912	50.9837	76.3755	40.2677	-4.2094	0.592636	-5.41547	6.11263e-08	4.99479e-06
blueCone_1359c	cone-specific	chr1	75446199	75446399	8.95782	14.8659	81.6538	90.9885	113.651	104.943	69.1768	-2.97942	0.365536	-5.41511	6.12512e-08	4.99759e-06
blueCone_6998	cone-specific	chr10	78787819	78788019	2.23946	0.991063	34.7029	32.6625	76.4756	71.7113	36.4638	-4.69111	0.68177	-5.41401	6.16277e-08	5.02088e-06
blueCone_50564	cone-specific	chr5	37405099	37405299	0	0	48.9923	41.9947	24.4297	43.1434	26.4267	-6.47835	1.01221	-5.41224	6.22407e-08	5.06334e-06
blueCone_1185	cone-specific	chr1	72454806	72455006	0	2.97319	36.7442	41.9947	54.1702	64.7151	33.4329	-4.62323	0.669953	-5.40818	6.36669e-08	5.17174e-06
greenCone_singleSort_47091	cone-specific	chr5	24781150	24781350	0	2.47766	106.15	144.648	27.6162	42.5604	53.9088	-5.246	0.785179	-5.40769	6.38439e-08	5.17849e-06
blueCone_53698	cone-specific	chr5	141345582	141345782	1.11973	1.98213	85.7365	55.9929	44.6108	31.483	36.8208	-4.66939	0.678814	-5.4056	6.45934e-08	5.22798e-06
blueCone_7757	cone-specific	chr10	97345423	97345623	1.11973	0.991063	40.8269	37.3286	36.1135	41.9774	26.3929	-4.75588	0.694832	-5.40546	6.46436e-08	5.22798e-06
greenCone_singleSort_49954	cone-specific	chr5	128233189	128233389	0	0	75.5298	44.3277	29.7405	25.6528	29.2085	-6.49695	1.01734	-5.40324	6.54489e-08	5.2762e-06
blueCone_32619	cone-specific	chr18	54985914	54986114	0	1.98213	65.323	48.9938	28.6783	44.3095	31.5478	-4.93638	0.728505	-5.40337	6.53997e-08	5.2762e-06
blueCone_2052c	cone-specific	chr1	104769343	104769543	0	0	48.9923	32.6625	35.0513	34.9811	25.2812	-6.45775	1.01097	-5.39852	6.71916e-08	5.40237e-06
blueCone_1484	cone-specific	chr1	78908096	78908296	0	0	63.2817	32.6625	29.7405	34.9811	26.7776	-6.47099	1.01391	-5.39594	6.81644e-08	5.4726e-06
blueCone_50838b	cone-specific	chr5	53156251	53156451	0	0	48.9923	27.9965	36.1135	37.8962	25.1664	-6.4539	1.01178	-5.39039	7.03041e-08	5.63618e-06
blueCone_14259	cone-specific	chr12	32545570	32545770	1.11973	0.991063	38.7856	25.6634	60.5432	47.8076	29.1518	-4.87223	0.718993	-5.38563	7.2191e-08	5.77905e-06
blueCone_68750a	cone-specific	chr9	77917233	77917433	6.71837	3.96425	155.142	39.6617	90.2837	90.951	64.4535	-3.94403	0.546976	-5.38237	7.35103e-08	5.86764e-06
greenCone_singleSort_26827b	cone-specific	chr16	97305377	97305577	1.11973	0.495531	55.1163	46.6608	27.6162	37.3132	28.0536	-5.06109	0.754651	-5.38142	7.39023e-08	5.88937e-06
greenCone_singleSort_60179a	cone-specific	chr8	78690927	78691127	1.11973	1.98213	120.439	107.32	30.8027	34.9811	49.4408	-4.96874	0.737521	-5.38119	7.39962e-08	5.88937e-06
blueCone_38192	cone-specific	chr2	73346797	73346997	2.23946	0.991063	44.9096	32.6625	47.7972	44.3095	28.8182	-4.41877	0.636183	-5.37389	7.70574e-08	6.11537e-06
blueCone_47056	cone-specific	chr4	104877178	104877378	8.95782	7.43297	161.266	69.9912	79.6621	83.3717	68.447	-3.46038	0.457839	-5.37391	7.70485e-08	6.11537e-06
greenCone_singleSort_21299a	cone-specific	chr14	103469518	103469718	7.83809	6.93744	93.9019	93.3215	82.8486	54.8038	56.6085	-3.33344	0.434303	-5.37285	7.75018e-08	6.14179e-06
greenCone_singleSort_59079a	cone-specific	chr8	32293167	32293367	0	0	89.8192	39.6617	27.6162	25.6528	30.4583	-6.49002	1.02197	-5.37199	7.78739e-08	6.16243e-06
blueCone_43995	cone-specific	chr3	105649133	105649333	4.47891	5.94638	42.8682	62.992	113.651	114.855	57.4653	-3.84249	0.529318	-5.3701	7.86918e-08	6.21823e-06
blueCone_17999a	cone-specific	chr13	52445920	52446120	1.11973	0	73.4884	18.6643	46.7351	45.4755	30.9138	-5.48273	0.834844	-5.36954	7.89373e-08	6.22871e-06
greenCone_singleSort_65829	cone-specific	chr9	116905736	116905936	0	0	142.894	65.3251	16.9946	19.8226	40.8394	-6.56317	1.03612	-5.36924	7.90676e-08	6.23008e-06
blueCone_63249	cone-specific	chr8	53511623	53511823	1.11973	2.97319	44.9096	41.9947	57.3567	40.8113	31.5275	-4.20473	0.597003	-5.36803	7.96013e-08	6.26318e-06
blueCone_10773	cone-specific	chr11	71444127	71444327	0	1.98213	51.0336	27.9965	40.3621	55.3868	29.4602	-4.88924	0.724696	-5.36671	8.01843e-08	6.30006e-06
blueCone_20454	cone-specific	chr14	23401187	23401387	0	0.991063	44.9096	41.9947	29.7405	36.1472	25.6305	-5.33641	0.80851	-5.36346	8.16427e-08	6.40552e-06
greenCone_doubleSort_18601a	cone-specific	chr13	110968178	110968378	1.11973	0	126.563	65.3251	25.4919	27.9849	41.0808	-5.6727	0.871364	-5.36252	8.20703e-08	6.42081e-06
blueCone_5659	cone-specific	chr10	27133191	27133391	1.11973	0	44.9096	41.9947	33.9892	32.066	25.6799	-5.3181	0.805445	-5.36114	8.27003e-08	6.46093e-06
greenCone_singleSort_9113b	cone-specific	chr11	43569650	43569850	2.23946	1.98213	106.15	65.3251	32.927	45.4755	42.3498	-4.50002	0.653901	-5.35252	8.67398e-08	6.76693e-06
blueCone_9378	cone-specific	chr11	33332224	33332424	2.23946	0.991063	79.6125	30.3295	37.1756	56.5529	34.4835	-4.59869	0.672528	-5.351	8.74701e-08	6.81426e-06
blueCone_56381a	cone-specific	chr6	92534558	92534758	0	0	61.2403	13.9982	49.9216	41.9774	27.8563	-6.45963	1.02077	-5.34856	8.86559e-08	6.8925e-06
blueCone_9911	cone-specific	chr11	55609851	55610051	0	1.98213	57.1577	51.3269	27.6162	43.7264	30.3015	-4.88659	0.72668	-5.34842	8.87243e-08	6.8925e-06
blueCone_33561a	cone-specific	chr18	75682331	75682531	10.0775	3.96425	97.9846	55.9929	93.4702	80.4566	56.991	-3.45034	0.458477	-5.34452	9.06584e-08	7.03285e-06
blueCone_65327b	cone-specific	chr8	120190747	120190947	3.35918	2.97319	36.7442	51.3269	57.3567	61.8	35.5934	-3.86634	0.536343	-5.34424	9.07972e-08	7.03372e-06
blueCone_27608	cone-specific	chr16	52453094	52453294	12.317	8.91957	75.5298	93.3215	84.9729	82.7887	59.6416	-2.93	0.361154	-5.34398	9.09258e-08	7.03381e-06
greenCone_singleSort_31312	cone-specific	chr18	65034810	65035010	1.67959	1.98213	106.15	104.987	29.7405	41.9774	47.7527	-4.76942	0.705535	-5.34264	9.16025e-08	7.06743e-06
blueCone_11358	cone-specific	chr11	82226041	82226241	27.4333	20.3168	122.481	137.649	145.516	142.257	99.2755	-2.50168	0.281076	-5.34261	9.16168e-08	7.06743e-06
greenCone_singleSort_29597	cone-specific	chr18	3857381	3857581	0	0	57.1577	53.6599	16.9946	40.2283	28.0067	-6.44701	1.02039	-5.33816	9.38961e-08	7.20585e-06
blueCone_9208	cone-specific	chr11	26089131	26089331	0	0	77.5711	18.6643	33.9892	39.6453	28.3116	-6.45411	1.02174	-5.33808	9.39336e-08	7.20585e-06
blueCone_62267	cone-specific	chr8	11414285	11414485	1.11973	4.95531	36.7442	62.992	71.1648	68.2132	40.8649	-4.0509	0.571603	-5.33745	9.42616e-08	7.22096e-06
blueCone_47046	cone-specific	chr4	104598296	104598496	0	0.991063	40.8269	20.9973	47.7972	53.0547	27.2779	-5.41223	0.826845	-5.33623	9.49003e-08	7.25981e-06
blueCone_9192	cone-specific	chr11	24759422	24759622	1.11973	0	65.323	27.9965	33.9892	37.8962	27.7208	-5.37971	0.820963	-5.33485	9.56233e-08	7.30499e-06
blueCone_14252	cone-specific	chr12	32066135	32066335	0	0.991063	42.8682	41.9947	25.4919	44.8925	26.0397	-5.35074	0.815619	-5.33428	9.59257e-08	7.31795e-06
blueCone_4458a	cone-specific	chr1	182983083	182983283	5.59864	1.98213	93.9019	41.9947	55.2324	69.9623	44.7787	-3.92485	0.548376	-5.33366	9.62528e-08	7.33276e-06
greenCone_singleSort_26432	cone-specific	chr16	89461318	89461518	0	0	81.6538	32.6625	28.6783	27.9849	28.4966	-6.44757	1.02175	-5.33162	9.73388e-08	7.40527e-06
greenCone_singleSort_9017	cone-specific	chr11	34290400	34290600	1.11973	0	83.6951	81.6564	23.3675	31.483	36.887	-5.5832	0.859714	-5.33108	9.76312e-08	7.41728e-06
blueCone_14016	cone-specific	chr12	16850771	16850971	0	0.991063	40.8269	18.6643	54.1702	68.2132	30.4776	-5.50153	0.844464	-5.33063	9.78722e-08	7.42536e-06
blueCone_952	cone-specific	chr1	61002074	61002274	1.11973	0	44.9096	39.6617	32.927	32.6491	25.2112	-5.29611	0.806193	-5.32889	9.8816e-08	7.48667e-06
blueCone_33337	cone-specific	chr18	69796074	69796274	3.35918	0	69.4057	41.9947	48.8594	41.3944	34.1689	-4.56177	0.668426	-5.32859	9.89758e-08	7.48849e-06
blueCone_776	cone-specific	chr1	55693681	55693881	0	0.991063	57.1577	32.6625	40.3621	29.151	26.7207	-5.36317	0.819124	-5.32663	1.00054e-07	7.55967e-06
blueCone_19007	cone-specific	chr13	94576987	94577187	5.03877	14.3704	102.067	95.6546	91.3458	89.2019	66.2798	-3.17622	0.40864	-5.32552	1.00663e-07	7.59533e-06
greenCone_singleSort_5100b	cone-specific	chr10	14192658	14192858	0	0	83.6951	55.9929	26.554	19.2396	30.9136	-6.46298	1.02601	-5.32451	1.01223e-07	7.61675e-06
blueCone_7338	cone-specific	chr10	86302821	86303021	2.23946	4.95531	65.323	60.659	57.3567	43.1434	38.9462	-3.76294	0.518906	-5.32455	1.01205e-07	7.61675e-06
blueCone_13030	cone-specific	chr11	112953565	112953765	1.11973	0.991063	40.8269	51.3269	29.7405	38.4793	27.0807	-4.75017	0.704955	-5.31973	1.03921e-07	7.79849e-06
blueCone_56192	cone-specific	chr6	89296984	89297184	1.67959	1.98213	57.1577	39.6617	31.8648	55.9698	31.3859	-4.33799	0.627455	-5.31988	1.03833e-07	7.79849e-06
greenCone_singleSort_58994	cone-specific	chr8	26269221	26269421	0	0.991063	53.075	79.3233	32.927	25.6528	31.9949	-5.49566	0.845261	-5.31866	1.04533e-07	7.82198e-06
blueCone_22898	cone-specific	chr15	4219221	4219421	0	1.98213	36.7442	32.6625	42.4864	54.2208	28.016	-4.83561	0.72119	-5.31844	1.0466e-07	7.82198e-06
blueCone_8435b	cone-specific	chr10	121462210	121462410	1.11973	0	36.7442	74.6572	27.6162	36.7302	29.4779	-5.41154	0.829428	-5.31877	1.0447e-07	7.82198e-06
blueCone_8104c	cone-specific	chr10	115587392	115587592	1.11973	3.96425	61.2403	34.9956	61.6053	50.1396	35.5108	-4.08893	0.58097	-5.31685	1.0558e-07	7.8801e-06
blueCone_8102	cone-specific	chr10	115577154	115577354	0	0	16.3308	37.3286	42.4864	66.4642	27.1017	-6.43559	1.0227	-5.31495	1.06686e-07	7.94935e-06
greenCone_singleSort_42836	cone-specific	chr4	31225825	31226025	0	1.48659	48.9923	114.319	29.7405	33.2321	37.9617	-5.33389	0.81551	-5.31433	1.07049e-07	7.95741e-06
blueCone_60670a	cone-specific	chr7	115216890	115217090	2.23946	0.991063	73.4884	25.6634	44.6108	51.8887	33.147	-4.55526	0.66907	-5.31373	1.07404e-07	7.97304e-06
blueCone_54489b	cone-specific	chr6	29380468	29380668	5.03877	2.97319	24.4961	132.983	113.651	106.692	64.3058	-4.27839	0.617162	-5.31204	1.08403e-07	8.03642e-06
blueCone_15026d	cone-specific	chr12	72940809	72941009	1.11973	0.991063	38.7856	51.3269	26.554	49.5566	28.0556	-4.79617	0.714967	-5.30958	1.09877e-07	8.13115e-06
greenCone_singleSort_427	cone-specific	chr1	37230553	37230753	1.11973	0	69.4057	102.654	31.8648	20.9887	37.6721	-5.58848	0.864617	-5.30695	1.11475e-07	8.23094e-06
greenCone_doubleSort_7308	cone-specific	chr10	90443814	90444014	0	0.991063	100.026	34.9956	44.6108	23.9038	34.0878	-5.54966	0.857431	-5.30616	1.1196e-07	8.25572e-06
blueCone_26798	cone-specific	chr16	29054524	29054724	1.11973	0.991063	48.9923	27.9965	42.4864	37.3132	26.4832	-4.74425	0.705711	-5.30564	1.12279e-07	8.2682e-06
blueCone_6566	cone-specific	chr10	69110646	69110846	3.35918	0.991063	34.7029	41.9947	62.6675	57.1359	33.4752	-4.25926	0.614679	-5.30238	1.14303e-07	8.40599e-06
blueCone_20483	cone-specific	chr14	23810901	23811101	2.23946	1.98213	51.0336	65.3251	35.0513	40.2283	32.6433	-4.19747	0.603275	-5.30019	1.15684e-07	8.49622e-06
blueCone_18007a	cone-specific	chr13	52530432	52530632	2.23946	0.991063	63.2817	25.6634	50.9837	44.8925	31.342	-4.49544	0.65953	-5.2999	1.15865e-07	8.49817e-06
blueCone_32629	cone-specific	chr18	55067495	55067695	1.11973	0	30.6202	27.9965	54.1702	41.3944	25.8835	-5.33594	0.818448	-5.29776	1.17229e-07	8.58684e-06
greenCone_singleSort_48759	cone-specific	chr5	101167346	101167546	0	0	55.1163	27.9965	29.7405	34.9811	24.6391	-6.38857	1.0174	-5.29643	1.1809e-07	8.6384e-06
blueCone_60663b	cone-specific	chr7	114817628	114817828	0	2.97319	122.481	51.3269	36.1135	50.1396	43.839	-4.86257	0.729535	-5.29457	1.19298e-07	8.7152e-06
blueCone_257	cone-specific	chr1	34182970	34183170	0	0.991063	16.3308	51.3269	49.9216	61.8	30.0617	-5.47188	0.845119	-5.29143	1.21366e-07	8.85461e-06
blueCone_33663	cone-specific	chr18	76896560	76896760	3.35918	3.96425	42.8682	60.659	47.7972	58.3019	36.1583	-3.67824	0.50618	-5.29108	1.21595e-07	8.85953e-06
blueCone_758	cone-specific	chr1	55501202	55501402	2.23946	3.96425	42.8682	41.9947	59.481	58.8849	34.9054	-3.85083	0.539113	-5.28799	1.23664e-07	8.99846e-06
greenCone_singleSort_64975	cone-specific	chr9	95449578	95449778	4.47891	7.9285	73.4884	90.9885	65.854	55.9698	49.7847	-3.37829	0.450014	-5.28493	1.25751e-07	9.13825e-06
blueCone_27768c	cone-specific	chr16	74413056	74413256	2.23946	0	108.191	37.3286	57.3567	30.317	39.2388	-5.08132	0.772808	-5.28116	1.28371e-07	9.31636e-06
blueCone_32638	cone-specific	chr18	55146232	55146432	0	0	46.9509	23.3304	33.9892	38.4793	23.7916	-6.37295	1.01749	-5.28058	1.28777e-07	9.33356e-06
greenCone_singleSort_1555	cone-specific	chr1	82200042	82200242	4.47891	1.98213	116.357	72.3242	45.6729	44.3095	47.5207	-4.15368	0.597423	-5.2788	1.30031e-07	9.40826e-06
blueCone_32623b	cone-specific	chr18	54992948	54993148	0	0	65.323	23.3304	33.9892	31.483	25.6876	-6.38894	1.02094	-5.2784	1.3032e-07	9.40826e-06
blueCone_63451	cone-specific	chr8	67974513	67974713	0	0.991063	79.6125	39.6617	27.6162	32.6491	30.0884	-5.44205	0.841527	-5.27855	1.3021e-07	9.40826e-06
blueCone_60929	cone-specific	chr7	121367537	121367737	0	0	59.199	27.9965	31.8648	30.317	24.8962	-6.37883	1.01911	-5.27798	1.30616e-07	9.41735e-06
blueCone_30423a	cone-specific	chr17	67354477	67354677	10.0775	8.42403	218.424	116.652	83.9107	75.7925	85.5468	-3.58083	0.48953	-5.27206	1.34903e-07	9.71374e-06
blueCone_44694	cone-specific	chr3	136366897	136367097	1.11973	0	36.7442	41.9947	31.8648	33.8151	24.2564	-5.2517	0.80683	-5.26963	1.36698e-07	9.81736e-06
greenCone_singleSort_19418	cone-specific	chr14	23706871	23707071	0	1.48659	102.067	69.9912	26.554	28.5679	38.1112	-5.32665	0.821445	-5.26712	1.3858e-07	9.93958e-06
greenCone_singleSort_742	cone-specific	chr1	53940377	53940577	2.23946	0	116.357	51.3269	29.7405	41.9774	40.2735	-5.09776	0.778178	-5.26583	1.39556e-07	9.99653e-06
blueCone_18586	cone-specific	chr13	68951136	68951336	1.11973	0.991063	34.7029	27.9965	50.9837	41.9774	26.2952	-4.74619	0.71174	-5.26343	1.41396e-07	1.01152e-05
blueCone_8078b	cone-specific	chr10	115082165	115082365	0	1.98213	40.8269	51.3269	26.554	61.217	30.3178	-4.89	0.739625	-5.25942	1.44512e-07	1.03248e-05
blueCone_12482	cone-specific	chr11	101885830	101886030	3.35918	2.47766	30.6202	55.9929	95.5945	61.217	41.5436	-4.14371	0.597985	-5.25716	1.46294e-07	1.04385e-05
greenCone_singleSort_65675a	cone-specific	chr9	111824653	111824853	0	3.96425	97.9846	67.6581	45.6729	41.9774	42.8762	-4.5374	0.673038	-5.25587	1.47329e-07	1.04988e-05
blueCone_19573	cone-specific	chr13	105377152	105377352	0	0	40.8269	23.3304	33.9892	40.2283	23.0625	-6.34771	1.01848	-5.25068	1.51543e-07	1.07851e-05
greenCone_singleSort_65781	cone-specific	chr9	115456749	115456949	6.71837	7.9285	114.315	111.986	50.9837	76.3755	61.3845	-3.44221	0.465174	-5.25009	1.52024e-07	1.08021e-05
blueCone_20064	cone-specific	chr14	12086327	12086527	0	0	28.5788	32.6625	32.927	42.5604	22.7881	-6.34435	1.01803	-5.24967	1.52368e-07	1.08021e-05
blueCone_7880a	cone-specific	chr10	106632258	106632458	5.59864	7.9285	81.6538	65.3251	65.854	59.4679	47.638	-3.21621	0.422156	-5.24974	1.52312e-07	1.08021e-05
greenCone_singleSort_48750	cone-specific	chr5	100861900	100862100	0	0	85.7365	55.9929	16.9946	24.4868	30.5351	-6.41128	1.0312	-5.24756	1.54129e-07	1.09129e-05
greenCone_singleSort_12426	cone-specific	chr11	113898759	113898959	6.71837	10.9017	151.06	111.986	63.7297	82.7887	71.1973	-3.39337	0.456242	-5.24582	1.55585e-07	1.09179e-05
greenCone_singleSort_1455a	cone-specific	chr1	78284706	78284906	0.559864	0.991063	95.9432	44.3277	29.7405	30.9	33.7437	-5.20663	0.801764	-5.24672	1.54834e-07	1.09179e-05
greenCone_singleSort_58752	cone-specific	chr8	14225307	14225507	1.11973	0	81.6538	62.992	21.2432	33.2321	33.3735	-5.48341	0.854554	-5.24649	1.5502e-07	1.09179e-05
blueCone_20090	cone-specific	chr14	13335570	13335770	0	1.98213	32.6615	41.9947	37.1756	44.3095	26.3539	-4.7485	0.714438	-5.24678	1.54779e-07	1.09179e-05
blueCone_32592	cone-specific	chr18	54598525	54598725	0	0	61.2403	18.6643	27.6162	46.6415	25.6937	-6.37287	1.02416	-5.24615	1.55312e-07	1.09179e-05
blueCone_7382	cone-specific	chr10	87488881	87489081	3.35918	0.991063	61.2403	58.326	36.1135	40.8113	33.4736	-4.21147	0.612063	-5.24696	1.54632e-07	1.09179e-05
blueCone_7438a	cone-specific	chr10	90152109	90152309	1.11973	0	77.5711	37.3286	25.4919	36.1472	29.6098	-5.39794	0.838348	-5.24596	1.5547e-07	1.09179e-05
greenCone_singleSort_22450b	cone-specific	chr15	53902408	53902608	1.11973	0	38.7856	37.3286	31.8648	33.8151	23.819	-5.23245	0.807101	-5.24402	1.57117e-07	1.10027e-05
blueCone_8104a	cone-specific	chr10	115586277	115586477	2.23946	0	57.1577	18.6643	74.3513	60.634	35.5078	-5.00681	0.764085	-5.24393	1.57193e-07	1.10027e-05
blueCone_55460a	cone-specific	chr6	54429537	54429737	11.1973	11.8928	175.556	60.659	112.589	128.264	83.3597	-3.27308	0.433583	-5.24255	1.58371e-07	1.10711e-05
blueCone_35172a	cone-specific	chr19	34877950	34878150	3.35918	2.97319	57.1577	27.9965	98.781	91.534	46.9669	-4.19364	0.610091	-5.2347	1.65257e-07	1.15379e-05
blueCone_12074	cone-specific	chr11	96512314	96512514	0	0.991063	40.8269	74.6572	25.4919	32.6491	29.1027	-5.39767	0.840339	-5.23322	1.66586e-07	1.1616e-05
blueCone_62224	cone-specific	chr8	10572889	10573089	0	0.991063	32.6615	37.3286	33.9892	34.9811	23.3252	-5.23363	0.809649	-5.22898	1.70451e-07	1.18704e-05
blueCone_65189	cone-specific	chr8	118517300	118517500	2.23946	0	57.1577	23.3304	42.4864	65.8812	31.8492	-4.90351	0.746627	-5.22819	1.71173e-07	1.19057e-05
blueCone_11402	cone-specific	chr11	82921773	82921973	4.47891	3.96425	77.5711	55.9929	55.2324	44.3095	40.2582	-3.61422	0.500151	-5.22686	1.72414e-07	1.19769e-05
greenCone_singleSort_31523	cone-specific	chr18	69191746	69191946	1.67959	2.47766	63.2817	51.3269	29.7405	47.2245	32.6218	-4.20549	0.61332	-5.22645	1.72792e-07	1.19881e-05
blueCone_53472a	cone-specific	chr5	137533176	137533376	12.317	3.96425	89.8192	79.3233	106.216	75.7925	61.2387	-3.33993	0.448133	-5.22151	1.77472e-07	1.22818e-05
blueCone_18005b	cone-specific	chr13	52512584	52512784	1.11973	0	30.6202	32.6625	39.3	36.7302	23.4054	-5.22611	0.809611	-5.21992	1.78998e-07	1.23719e-05
blueCone_56371b	cone-specific	chr6	92481320	92481520	0	1.48659	79.6125	32.6625	36.1135	32.6491	30.4207	-5.12529	0.790459	-5.21885	1.80039e-07	1.24283e-05
blueCone_20534a	cone-specific	chr14	24578569	24578769	1.11973	0.991063	36.7442	27.9965	38.2378	48.9736	25.6771	-4.71598	0.712456	-5.21573	1.83094e-07	1.26231e-05
blueCone_39530	cone-specific	chr2	123025305	123025505	2.23946	0.991063	48.9923	25.6634	50.9837	45.4755	29.0576	-4.41171	0.654173	-5.21531	1.83515e-07	1.26231e-05
blueCone_63449	cone-specific	chr8	67973136	67973336	0	0.991063	69.4057	79.3233	23.3675	27.9849	33.5121	-5.50215	0.863262	-5.21527	1.83548e-07	1.26231e-05
blueCone_55476b	cone-specific	chr6	54566304	54566504	2.79932	2.97319	48.9923	58.326	39.3	44.3095	32.7834	-3.82868	0.542563	-5.21355	1.85265e-07	1.27254e-05
blueCone_44087a	cone-specific	chr3	108092635	108092835	10.0775	3.96425	48.9923	93.3215	113.651	102.028	62.0059	-3.55766	0.490871	-5.21046	1.88371e-07	1.29226e-05
blueCone_51528	cone-specific	chr5	97081585	97081785	0	0	32.6615	23.3304	42.4864	36.1472	22.4376	-6.31661	1.02043	-5.21018	1.88654e-07	1.29259e-05
blueCone_23283b	cone-specific	chr15	33687786	33687986	3.35918	0.991063	63.2817	32.6625	48.8594	44.3095	32.2439	-4.18718	0.611956	-5.20818	1.90702e-07	1.30501e-05
greenCone_singleSort_3515	cone-specific	chr1	162509419	162509619	3.35918	1.98213	48.9923	58.326	36.1135	46.6415	32.5691	-3.93009	0.562642	-5.20774	1.91159e-07	1.30652e-05
blueCone_61683	cone-specific	chr7	137603139	137603339	1.11973	0.991063	75.5298	27.9965	44.6108	31.483	30.2885	-4.84658	0.739086	-5.20451	1.94509e-07	1.32776e-05
blueCone_5657a	cone-specific	chr10	26772330	26772530	0	0	77.5711	13.9982	26.554	50.1396	28.0438	-6.36801	1.03171	-5.20303	1.96068e-07	1.33676e-05
blueCone_38143	cone-specific	chr2	72203709	72203909	0	1.48659	71.4471	41.9947	32.927	29.151	29.5011	-5.08737	0.786149	-5.19923	2.00113e-07	1.36265e-05
greenCone_singleSort_1540	cone-specific	chr1	81174626	81174826	1.11973	0.991063	81.6538	46.6608	40.3621	25.0698	32.6429	-4.90632	0.751487	-5.19812	2.01314e-07	1.36576e-05
greenCone_singleSort_55628	cone-specific	chr7	64708259	64708459	3.35918	1.98213	95.9432	34.9956	42.4864	57.7189	39.4142	-4.16292	0.60845	-5.19832	2.01097e-07	1.36576e-05
blueCone_15842b	cone-specific	chr12	89106430	89106630	2.23946	3.96425	55.1163	37.3286	58.4189	47.2245	34.0487	-3.80041	0.538709	-5.19837	2.01043e-07	1.36576e-05
greenCone_singleSort_47804	cone-specific	chr5	44483528	44483728	1.67959	1.98213	142.894	37.3286	50.9837	36.7302	45.2664	-4.69954	0.712032	-5.19575	2.03899e-07	1.37991e-05
blueCone_51344	cone-specific	chr5	84293598	84293798	0	0	16.3308	44.3277	49.9216	34.3981	24.163	-6.32548	1.02494	-5.1959	2.03731e-07	1.37991e-05
blueCone_30647	cone-specific	chr17	73599916	73600116	2.23946	2.97319	32.6615	39.6617	97.7188	86.8698	43.6874	-4.32204	0.63943	-5.19532	2.04371e-07	1.38141e-05
greenCone_singleSort_16546	cone-specific	chr13	38344961	38345161	2.23946	7.9285	142.894	111.986	65.854	52.4717	63.8956	-3.93771	0.565491	-5.19498	2.04747e-07	1.38225e-05
blueCone_25635	cone-specific	chr15	97458488	97458688	21.8347	19.8213	132.687	107.32	114.713	145.755	90.3552	-2.56374	0.301032	-5.19462	2.05144e-07	1.38324e-05
blueCone_33343	cone-specific	chr18	70053309	70053509	1.11973	0.991063	75.5298	27.9965	33.9892	38.4793	29.6842	-4.82616	0.736603	-5.19433	2.05457e-07	1.38366e-05
blueCone_44215a	cone-specific	chr3	121364402	121364602	2.23946	5.94638	44.9096	65.3251	58.4189	58.3019	39.1902	-3.6174	0.503939	-5.19388	2.05951e-07	1.3853e-05
blueCone_20462	cone-specific	chr14	23543363	23543563	1.11973	0.991063	44.9096	37.3286	38.2378	29.734	25.3868	-4.66646	0.706177	-5.19198	2.08072e-07	1.39446e-05
blueCone_57593	cone-specific	chr6	140229511	140229711	1.67959	0.991063	44.9096	30.3295	35.0513	44.3095	26.2118	-4.48986	0.672118	-5.19234	2.07672e-07	1.39446e-05
blueCone_8060	cone-specific	chr10	114062108	114062308	0	0.991063	32.6615	41.9947	31.8648	32.6491	23.3602	-5.21847	0.812476	-5.19212	2.07911e-07	1.39446e-05
blueCone_38234	cone-specific	chr2	74066730	74066930	1.11973	0	69.4057	27.9965	33.9892	31.483	27.3324	-5.32303	0.83296	-5.18996	2.10343e-07	1.40797e-05
blueCone_34891	cone-specific	chr19	25628601	25628801	1.11973	0.991063	36.7442	32.6625	38.2378	36.1472	24.3171	-4.64028	0.701479	-5.18943	2.10943e-07	1.40857e-05
blueCone_557a	cone-specific	chr1	43445635	43445835	10.0775	2.47766	85.7365	72.3242	74.3513	71.1283	52.6826	-3.48258	0.478389	-5.18946	2.10902e-07	1.40857e-05
greenCone_singleSort_36944	cone-specific	chr2	118124772	118124972	1.11973	0.991063	81.6538	58.326	29.7405	28.5679	33.3998	-4.9222	0.756463	-5.18493	2.16099e-07	1.44051e-05
blueCone_47547	cone-specific	chr4	119415488	119415688	1.11973	0.991063	36.7442	83.9894	23.3675	47.8076	32.3366	-4.89922	0.752048	-5.1848	2.16248e-07	1.44051e-05
greenCone_singleSort_54198	cone-specific	chr6	139861464	139861664	1.11973	1.48659	79.6125	27.9965	37.1756	40.2283	31.2699	-4.66343	0.706817	-5.183	2.18349e-07	1.451e-05
blueCone_19491	cone-specific	chr13	103120971	103121171	0.559864	0.991063	48.9923	18.6643	53.108	39.0623	26.8963	-5.01968	0.775547	-5.18302	2.18317e-07	1.451e-05
blueCone_62189	cone-specific	chr8	7989224	7989424	0	0	24.4961	18.6643	45.6729	55.9698	24.1339	-6.32107	1.02755	-5.1784	2.23795e-07	1.48539e-05
greenCone_singleSort_29315	cone-specific	chr17	84859022	84859222	0	0.991063	26.5375	65.3251	37.1756	29.734	26.6272	-5.3161	0.833771	-5.1766	2.25969e-07	1.49322e-05
blueCone_11517	cone-specific	chr11	84828977	84829177	10.6374	10.9017	108.191	72.3242	83.9107	77.5415	60.5845	-2.917	0.3703	-5.17688	2.25632e-07	1.49322e-05
blueCone_25536	cone-specific	chr15	95763006	95763206	1.11973	0	48.9923	55.9929	29.7405	25.6528	26.9164	-5.29509	0.829726	-5.17652	2.26057e-07	1.49322e-05
blueCone_64729	cone-specific	chr8	105893432	105893632	5.03877	7.9285	55.1163	55.9929	118.962	125.349	61.3979	-3.6391	0.509818	-5.17655	2.26026e-07	1.49322e-05
greenCone_singleSort_47838	cone-specific	chr5	45192190	45192390	1.11973	0	53.075	65.3251	31.8648	23.3208	29.1176	-5.35527	0.841535	-5.17539	2.27437e-07	1.49696e-05
blueCone_55211b	cone-specific	chr6	50455844	50456044	5.03877	8.91957	63.2817	65.3251	69.0405	69.9623	46.928	-3.16487	0.418296	-5.17547	2.27343e-07	1.49696e-05
blueCone_66006	cone-specific	chr9	16228887	16229087	0	0.991063	20.4134	32.6625	48.8594	65.2981	28.0374	-5.39239	0.848639	-5.1758	2.26933e-07	1.49696e-05
blueCone_33386	cone-specific	chr18	73267178	73267378	2.23946	3.96425	55.1163	46.6608	72.2269	39.0623	36.545	-3.87686	0.555931	-5.17485	2.28094e-07	1.49949e-05
blueCone_23659	cone-specific	chr15	42521122	42521322	1.11973	1.98213	53.075	25.6634	43.5486	44.3095	28.283	-4.38637	0.654462	-5.17428	2.28797e-07	1.50232e-05
greenCone_doubleSort_58620	cone-specific	chr8	47334254	47334454	4.47891	1.98213	214.341	95.6546	46.7351	43.1434	67.7226	-4.539	0.684318	-5.17157	2.32137e-07	1.52244e-05
blueCone_21082	cone-specific	chr14	46941912	46942112	0	0.991063	53.075	27.9965	26.554	40.8113	24.9046	-5.27339	0.826446	-5.1708	2.33088e-07	1.52686e-05
blueCone_33952b	cone-specific	chr18	81746376	81746576	5.03877	6.93744	83.6951	62.992	53.108	60.634	45.4009	-3.31037	0.447013	-5.16847	2.36021e-07	1.54424e-05
blueCone_3656b	cone-specific	chr1	164899113	164899313	0	0	55.1163	69.9912	27.6162	15.1585	27.9804	-6.33522	1.03275	-5.16604	2.39111e-07	1.56261e-05
blueCone_30242	cone-specific	chr17	62687347	62687547	0	0	32.6615	23.3304	37.1756	36.7302	21.6496	-6.2781	1.02209	-5.16402	2.41706e-07	1.5777e-05
blueCone_43967	cone-specific	chr3	105078299	105078499	0	0.991063	42.8682	27.9965	29.7405	38.4793	23.3459	-5.2217	0.817684	-5.163	2.43023e-07	1.58295e-05
blueCone_50846a	cone-specific	chr5	53258194	53258394	0	0.991063	44.9096	27.9965	27.6162	41.9774	23.9151	-5.2429	0.821833	-5.16273	2.43374e-07	1.58296e-05
blueCone_2927	cone-specific	chr1	137657123	137657323	10.0775	11.8928	124.522	65.3251	90.2837	89.7849	65.3143	-2.9986	0.38727	-5.16073	2.45983e-07	1.59429e-05
blueCone_37956b	cone-specific	chr2	66042227	66042427	0	0	53.075	27.9965	25.4919	31.483	23.0077	-6.2849	1.02404	-5.16085	2.45826e-07	1.59429e-05
greenCone_singleSort_18707	cone-specific	chr13	111284287	111284487	0	0	153.101	83.9894	12.7459	11.6604	43.5828	-6.43553	1.05335	-5.16021	2.46672e-07	1.59527e-05
blueCone_4456c	cone-specific	chr1	182960233	182960433	15.6762	16.8481	126.563	102.654	90.2837	106.109	76.3558	-2.65698	0.321142	-5.15966	2.47403e-07	1.59787e-05
blueCone_34995	cone-specific	chr19	28580149	28580349	4.47891	5.94638	95.9432	32.6625	79.6621	102.028	53.4536	-3.73204	0.529529	-5.15939	2.4776e-07	1.5983e-05
blueCone_28622	cone-specific	chr17	9052690	9052890	25.1939	14.8659	120.439	121.318	122.149	151.585	92.5918	-2.66134	0.322196	-5.15629	2.51887e-07	1.62303e-05
blueCone_35082	cone-specific	chr19	30359048	30359248	7.83809	4.95531	57.1577	65.3251	65.854	62.383	43.9189	-3.20942	0.428582	-5.15519	2.53368e-07	1.63066e-05
greenCone_singleSort_17355	cone-specific	chr13	56315274	56315474	1.11973	0	75.5298	37.3286	29.7405	27.9849	28.6173	-5.34136	0.842475	-5.15309	2.56222e-07	1.64711e-05
blueCone_19672a	cone-specific	chr13	109440941	109441141	3.35918	2.97319	171.473	53.6599	47.7972	50.7227	54.9975	-4.32598	0.645774	-5.15039	2.59951e-07	1.66914e-05
blueCone_1563	cone-specific	chr1	83285993	83286193	0	0	26.5375	27.9965	41.4243	33.2321	21.5317	-6.26702	1.02279	-5.14965	2.60966e-07	1.6737e-05
blueCone_32628	cone-specific	chr18	55058569	55058769	0	0	42.8682	18.6643	37.1756	34.3981	22.1844	-6.27189	1.02446	-5.14602	2.66065e-07	1.70442e-05
blueCone_9492	cone-specific	chr11	43540007	43540207	1.11973	0	28.5788	34.9956	32.927	39.0623	22.7806	-5.18252	0.813399	-5.14203	2.71781e-07	1.73902e-05
greenCone_singleSort_21817	cone-specific	chr15	22562004	22562204	0	0	24.4961	60.659	31.8648	25.6528	23.7788	-6.27793	1.02689	-5.13972	2.75145e-07	1.75529e-05
blueCone_29114a	cone-specific	chr17	27642615	27642815	4.47891	2.97319	24.4961	74.6572	107.278	130.013	57.3162	-4.22344	0.627127	-5.14	2.74737e-07	1.75529e-05
blueCone_37921	cone-specific	chr2	62093489	62093689	1.11973	0	40.8269	25.6634	42.4864	30.9	23.4994	-5.2026	0.817685	-5.13963	2.75278e-07	1.75529e-05
blueCone_41033	cone-specific	chr2	165257587	165257787	1.11973	1.98213	24.4961	37.3286	63.7297	66.4642	32.5201	-4.54851	0.690684	-5.13767	2.78168e-07	1.77167e-05
greenCone_singleSort_21811	cone-specific	chr15	20884345	20884545	1.11973	0.991063	81.6538	109.653	22.3054	32.6491	41.3953	-5.10901	0.799842	-5.13728	2.78751e-07	1.77333e-05
blueCone_18106b	cone-specific	chr13	54303367	54303567	1.11973	0	32.6615	25.6634	49.9216	33.8151	23.8636	-5.22196	0.822077	-5.13573	2.81056e-07	1.78593e-05
blueCone_1585	cone-specific	chr1	83753015	83753215	1.11973	0.991063	40.8269	30.3295	59.481	29.151	26.9832	-4.73485	0.727596	-5.13313	2.84967e-07	1.8087e-05
blueCone_21687	cone-specific	chr14	62575955	62576155	8.39796	17.8391	108.191	93.3215	94.5323	117.187	73.2448	-2.90787	0.371705	-5.13275	2.85537e-07	1.81024e-05
blueCone_25936	cone-specific	chr15	101093105	101093305	0	0.991063	30.6202	41.9947	29.7405	33.8151	22.8603	-5.18685	0.815841	-5.13194	2.86775e-07	1.816e-05
greenCone_singleSort_9793	cone-specific	chr11	62259165	62259365	0	0.991063	32.6615	58.326	32.927	26.8189	25.2874	-5.25751	0.829704	-5.13137	2.87644e-07	1.81938e-05
blueCone_45592	cone-specific	chr4	32509935	32510135	20.1551	20.8123	97.9846	125.984	125.335	137.009	87.8801	-2.54523	0.301147	-5.13116	2.87969e-07	1.81938e-05
blueCone_70302	cone-specific	chr9	123235717	123235917	0	0.991063	40.8269	37.3286	31.8648	27.9849	23.1661	-5.1904	0.816785	-5.13036	2.89191e-07	1.82501e-05
blueCone_4566b	cone-specific	chr1	186251520	186251720	3.35918	1.98213	48.9923	27.9965	71.1648	59.4679	35.4938	-4.0632	0.597208	-5.1292	2.90972e-07	1.83415e-05
blueCone_51066b	cone-specific	chr5	67427661	67427861	1.67959	9.91063	102.067	60.659	82.8486	88.6189	57.6307	-3.66256	0.519169	-5.12849	2.92068e-07	1.83896e-05
greenCone_doubleSort_20144	cone-specific	chr14	56133759	56133959	0	0	48.9923	55.9929	19.1189	24.4868	24.7652	-6.27563	1.02989	-5.1225	3.01513e-07	1.8941e-05
blueCone_50843a	cone-specific	chr5	53213296	53213496	0	2.97319	40.8269	41.9947	37.1756	48.3906	28.5602	-4.40068	0.664005	-5.12147	3.03164e-07	1.90231e-05
blueCone_35730	cone-specific	chr19	46598888	46599088	29.1129	30.2274	116.357	212.307	232.613	196.477	136.182	-2.63934	0.320242	-5.11907	3.07053e-07	1.92453e-05
blueCone_53193	cone-specific	chr5	131549374	131549574	4.47891	6.93744	63.2817	46.6608	65.854	69.9623	42.8625	-3.32475	0.454251	-5.11776	3.09192e-07	1.93573e-05
blueCone_14443	cone-specific	chr12	44440327	44440527	22.3946	27.2542	134.729	181.977	129.584	131.762	104.617	-2.48993	0.291297	-5.11483	3.14028e-07	1.96378e-05
blueCone_9432	cone-specific	chr11	35665094	35665294	4.47891	0.991063	75.5298	55.9929	40.3621	43.7264	36.8469	-4.05042	0.596605	-5.11297	3.17129e-07	1.98092e-05
greenCone_singleSort_48388	cone-specific	chr5	77093778	77093978	2.23946	0.991063	48.9923	53.6599	31.8648	33.8151	28.5938	-4.34089	0.653852	-5.10956	3.22916e-07	2.01479e-05
blueCone_16099	cone-specific	chr12	101766440	101766640	1.11973	0.991063	22.4548	46.6608	36.1135	50.1396	26.2466	-4.71042	0.726684	-5.10597	3.29107e-07	2.0511e-05
greenCone_singleSort_4025	cone-specific	chr1	175225880	175226080	0	0	116.357	62.992	16.9946	12.8264	34.8616	-6.34977	1.04785	-5.10546	3.29986e-07	2.05426e-05
blueCone_9933	cone-specific	chr11	56107987	56108187	0	1.98213	77.5711	32.6625	35.0513	34.9811	30.3747	-4.84863	0.753903	-5.10494	3.30904e-07	2.05533e-05
greenCone_doubleSort_18298b	cone-specific	chr13	101062669	101062869	0	0.991063	112.274	46.6608	19.1189	31.483	35.088	-5.50502	0.882806	-5.10307	3.3419e-07	2.07341e-05
blueCone_19703	cone-specific	chr13	110062811	110063011	1.11973	1.98213	93.9019	41.9947	25.4919	48.9736	35.5773	-4.59898	0.705336	-5.1025	3.35192e-07	2.07729e-05
greenCone_singleSort_4041	cone-specific	chr1	175432546	175432746	0	0	40.8269	44.3277	24.4297	24.4868	22.3452	-6.23398	1.02645	-5.09911	3.41258e-07	2.11251e-05
blueCone_37576	cone-specific	chr2	45786886	45787086	1.11973	0	36.7442	18.6643	63.7297	38.4793	26.4562	-5.29405	0.842405	-5.09737	3.44403e-07	2.12958e-05
blueCone_45589	cone-specific	chr4	32481523	32481723	11.7571	14.3704	108.191	88.6555	91.3458	81.0397	65.8933	-2.75338	0.34404	-5.09643	3.46119e-07	2.1378e-05
blueCone_17921	cone-specific	chr13	50417750	50417950	0	0.991063	36.7442	27.9965	44.6108	27.9849	23.0546	-5.19273	0.822969	-5.09464	3.49403e-07	2.15566e-05
blueCone_52674b	cone-specific	chr5	120680278	120680478	17.9156	17.8391	161.266	107.32	92.408	139.925	89.4456	-2.75503	0.344741	-5.09086	3.56436e-07	2.1966e-05
greenCone_singleSort_18998a	cone-specific	chr14	11570453	11570653	0	0	75.5298	62.992	18.0567	16.3245	28.8172	-6.29367	1.04005	-5.08982	3.58403e-07	2.20626e-05
blueCone_26796f	cone-specific	chr16	28930022	28930222	2.23946	2.97319	67.3644	27.9965	48.8594	50.7227	33.3593	-3.98227	0.585984	-5.08933	3.59337e-07	2.20954e-05
blueCone_15092	cone-specific	chr12	73949775	73949975	2.79932	0.991063	65.323	25.6634	46.7351	45.4755	31.1646	-4.29036	0.646673	-5.08813	3.61603e-07	2.21853e-05
blueCone_25408a	cone-specific	chr15	91965439	91965639	1.11973	0	44.9096	18.6643	41.4243	38.4793	24.0995	-5.21506	0.828528	-5.08741	3.62991e-07	2.22457e-05
blueCone_32989a	cone-specific	chr18	62803191	62803391	1.67959	0.991063	65.323	46.6608	26.554	34.9811	29.3649	-4.56094	0.700241	-5.08532	3.67015e-07	2.24436e-05
blueCone_4363	cone-specific	chr1	181020929	181021129	0	0.991063	36.7442	37.3286	25.4919	34.9811	22.5895	-5.16492	0.81901	-5.08531	3.67034e-07	2.24436e-05
blueCone_70582	cone-specific	chrX	35995181	35995381	0	0	20.4134	51.3269	31.8648	29.151	22.126	-6.22577	1.02806	-5.08316	3.71205e-07	2.26735e-05
greenCone_singleSort_26731	cone-specific	chr16	95665209	95665409	1.11973	0	61.2403	37.3286	31.8648	24.4868	26.0067	-5.24575	0.835347	-5.08262	3.72265e-07	2.27131e-05
greenCone_singleSort_36945	cone-specific	chr2	118129705	118129905	5.59864	1.98213	85.7365	60.659	53.108	41.9774	41.5103	-3.79145	0.549643	-5.07867	3.8009e-07	2.31394e-05
greenCone_singleSort_4343	cone-specific	chr1	182797136	182797336	0	0	48.9923	81.6564	19.1189	17.4906	27.8764	-6.27767	1.03916	-5.0788	3.79821e-07	2.31394e-05
blueCone_22565b	cone-specific	chr14	104734391	104734591	1.11973	2.97319	55.1163	25.6634	50.9837	50.1396	30.9993	-4.16929	0.624345	-5.07619	3.85074e-07	2.34169e-05
blueCone_26821	cone-specific	chr16	29434799	29434999	1.11973	1.98213	71.4471	25.6634	36.1135	46.6415	30.4946	-4.445	0.678873	-5.07459	3.88329e-07	2.35889e-05
blueCone_18457a	cone-specific	chr13	60601803	60602003	6.1585	8.42403	53.075	62.992	93.4702	81.0397	50.8599	-3.23174	0.439985	-5.0723	3.93028e-07	2.3848e-05
greenCone_singleSort_48035	cone-specific	chr5	64811727	64811927	0.559864	0.991063	48.9923	69.9912	36.1135	20.9887	29.6061	-5.04343	0.79753	-5.06994	3.97943e-07	2.4109e-05
blueCone_19581a	cone-specific	chr13	106510180	106510380	0	0	28.5788	23.3304	27.6162	47.2245	21.125	-6.21464	1.02872	-5.06907	3.99768e-07	2.41772e-05
greenCone_singleSort_47828	cone-specific	chr5	44881631	44881831	0	0.991063	77.5711	37.3286	25.4919	28.5679	28.3251	-5.33322	0.855003	-5.06808	4.01846e-07	2.42762e-05
blueCone_61266a	cone-specific	chr7	129307035	129307235	0	0	46.9509	27.9965	24.4297	29.151	21.4213	-6.20721	1.0275	-5.06786	4.02305e-07	2.42774e-05
blueCone_53157	cone-specific	chr5	130683838	130684038	1.11973	0	20.4134	30.3295	45.6729	57.1359	25.7786	-5.27003	0.843281	-5.06358	4.11447e-07	2.48019e-05
greenCone_singleSort_39066	cone-specific	chr2	178743773	178743973	2.23946	1.98213	104.109	93.3215	31.8648	32.066	44.2638	-4.50342	0.692155	-5.06161	4.15725e-07	2.50324e-05
greenCone_singleSort_61376	cone-specific	chr8	118239206	118239406	2.23946	0	110.233	72.3242	30.8027	26.8189	40.403	-5.0471	0.79971	-5.06071	4.17691e-07	2.51234e-05
blueCone_55168b	cone-specific	chr6	49937102	49937302	0	0	34.7029	18.6643	33.9892	36.7302	20.6811	-6.20137	1.02796	-5.05989	4.19492e-07	2.52042e-05
blueCone_41362	cone-specific	chr2	169670527	169670727	1.11973	0	36.7442	27.9965	26.554	48.3906	23.4675	-5.18757	0.827681	-5.0594	4.20583e-07	2.52423e-05
blueCone_59104	cone-specific	chr7	64163544	64163744	0	2.97319	44.9096	37.3286	35.0513	59.4679	29.9551	-4.45277	0.682485	-5.05912	4.21196e-07	2.52516e-05
greenCone_singleSort_33426	cone-specific	chr19	42901774	42901974	1.11973	0	179.638	81.6564	18.0567	19.8226	50.049	-5.68912	0.927219	-5.05719	4.25484e-07	2.5481e-05
blueCone_2299	cone-specific	chr1	127011139	127011339	1.11973	0	61.2403	13.9982	38.2378	52.4717	27.8446	-5.3144	0.853316	-5.05604	4.28061e-07	2.56075e-05
greenCone_singleSort_43539a	cone-specific	chr4	55651160	55651360	6.71837	3.46872	132.687	97.9876	61.6053	43.1434	57.6018	-3.81828	0.557722	-5.05321	4.34453e-07	2.59618e-05
blueCone_4457	cone-specific	chr1	182964919	182965119	0	0	16.3308	32.6625	37.1756	41.3944	21.2605	-6.20462	1.0302	-5.05206	4.3708e-07	2.60905e-05
greenCone_singleSort_31892a	cone-specific	chr18	77732214	77732414	0	0	55.1163	74.6572	10.6216	27.4019	27.9662	-6.25966	1.04189	-5.0482	4.45996e-07	2.65753e-05
blueCone_8129	cone-specific	chr10	116364884	116365084	1.11973	1.98213	59.199	27.9965	30.8027	56.5529	29.6088	-4.41921	0.677322	-5.04813	4.46165e-07	2.65753e-05
blueCone_52152	cone-specific	chr5	113565573	113565773	1.11973	0	16.3308	27.9965	67.9783	71.7113	30.8561	-5.39522	0.870942	-5.04652	4.49931e-07	2.67707e-05
blueCone_4095b	cone-specific	chr1	175041521	175041721	0	0.991063	57.1577	32.6625	21.2432	37.3132	24.8946	-5.23169	0.838668	-5.04573	4.51791e-07	2.68524e-05
blueCone_20719	cone-specific	chr14	29267655	29267855	0	0	42.8682	23.3304	23.3675	36.1472	20.9522	-6.19021	1.02908	-5.04356	4.56954e-07	2.713e-05
blueCone_45163	cone-specific	chr3	153697454	153697654	0.559864	1.98213	48.9923	27.9965	31.8648	46.6415	26.3395	-4.48832	0.692104	-5.04017	4.65122e-07	2.75853e-05
blueCone_45516a	cone-specific	chr4	24544671	24544871	0	1.98213	46.9509	48.9938	41.4243	24.4868	27.3063	-4.72426	0.739154	-5.03855	4.6907e-07	2.77895e-05
blueCone_26668	cone-specific	chr16	22504960	22505160	0	0.991063	67.3644	23.3304	27.6162	35.5642	25.811	-5.26002	0.846352	-5.03339	4.81871e-07	2.85173e-05
greenCone_singleSort_19712	cone-specific	chr14	31947360	31947560	1.11973	0.991063	57.1577	62.992	28.6783	25.6528	29.4319	-4.76784	0.748603	-5.03316	4.82448e-07	2.85208e-05
blueCone_36177	cone-specific	chr19	60231245	60231445	1.11973	0	34.7029	25.6634	28.6783	48.9736	23.1897	-5.17297	0.829757	-5.02915	4.92657e-07	2.90931e-05
greenCone_doubleSort_46034	cone-specific	chr5	9358084	9358284	0	0	32.6615	83.9894	19.1189	21.5717	26.2236	-6.22997	1.04007	-5.02848	4.9438e-07	2.91636e-05
blueCone_69342a	cone-specific	chr9	101690218	101690418	0	0.991063	48.9923	20.9973	28.6783	41.9774	23.6061	-5.19918	0.835242	-5.0275	4.96924e-07	2.92824e-05
greenCone_singleSort_47973	cone-specific	chr5	53463118	53463318	0	3.96425	61.2403	55.9929	39.3	41.9774	33.7458	-4.24598	0.64608	-5.02412	5.05757e-07	2.97711e-05
greenCone_doubleSort_5625	cone-specific	chr10	28096038	28096238	0	0	65.323	37.3286	27.6162	15.7415	24.3349	-6.2075	1.03707	-5.02135	5.13107e-07	3.01716e-05
blueCone_50573	cone-specific	chr5	37968615	37968815	12.317	5.94638	89.8192	60.659	82.8486	90.951	57.0902	-3.08955	0.416414	-5.01796	5.22226e-07	3.06751e-05
blueCone_4789	cone-specific	chr1	190696469	190696669	4.47891	4.95531	34.7029	60.659	80.7242	86.8698	45.3984	-3.65216	0.528597	-5.01737	5.23839e-07	3.07371e-05
blueCone_12674a	cone-specific	chr11	104231222	104231422	14.5565	6.44191	65.323	123.651	99.8431	100.862	68.4463	-3.13439	0.425552	-5.01558	5.28735e-07	3.09914e-05
greenCone_singleSort_24034	cone-specific	chr15	94803833	94804033	0	1.98213	153.101	74.6572	23.3675	29.734	47.1403	-5.21819	0.841179	-5.01461	5.31406e-07	3.1105e-05
blueCone_20724	cone-specific	chr14	29548709	29548909	0	1.98213	36.7442	27.9965	39.3	39.6453	24.278	-4.63433	0.724769	-5.01447	5.31801e-07	3.1105e-05
blueCone_50943	cone-specific	chr5	65168746	65168946	1.11973	1.98213	44.9096	51.3269	31.8648	31.483	27.1144	-4.28424	0.655495	-5.01032	5.43405e-07	3.17501e-05
blueCone_18593b	cone-specific	chr13	68999321	68999521	1.11973	4.45978	32.6615	55.9929	54.1702	57.7189	34.3538	-3.9161	0.582076	-5.00983	5.44781e-07	3.17968e-05
blueCone_23257	cone-specific	chr15	31769109	31769309	2.23946	4.95531	77.5711	51.3269	40.3621	50.7227	37.8629	-3.71107	0.541217	-5.00921	5.4655e-07	3.18663e-05
blueCone_47025	cone-specific	chr4	103281020	103281220	2.23946	0.991063	36.7442	18.6643	83.9107	100.279	40.4715	-4.7278	0.744288	-5.00854	5.48441e-07	3.19428e-05
blueCone_52358	cone-specific	chr5	115845061	115845261	21.8347	23.7855	126.563	104.987	163.573	135.843	96.0978	-2.51893	0.303433	-5.00581	5.56269e-07	3.23645e-05
blueCone_9478	cone-specific	chr11	43240176	43240376	3.35918	1.48659	51.0336	41.9947	42.4864	36.1472	29.418	-3.91642	0.582666	-5.00531	5.57727e-07	3.24152e-05
blueCone_5167c	cone-specific	chr10	10321166	10321366	4.47891	5.45085	93.9019	41.9947	63.7297	53.6378	43.8656	-3.51258	0.502005	-5.00509	5.58363e-07	3.2418e-05
blueCone_7443	cone-specific	chr10	90574849	90575049	0	0	40.8269	13.9982	31.8648	39.6453	21.0559	-6.17078	1.03332	-5.00404	5.61402e-07	3.25601e-05
blueCone_44684	cone-specific	chr3	135720797	135720997	0	0	40.8269	18.6643	32.927	29.151	20.2615	-6.15501	1.03082	-5.00087	5.7071e-07	3.30652e-05
blueCone_60072	cone-specific	chr7	99275210	99275410	0	1.98213	24.4961	27.9965	70.1026	59.4679	30.6742	-4.87194	0.77434	-5.00032	5.72363e-07	3.31262e-05
greenCone_singleSort_23819	cone-specific	chr15	87582173	87582373	0	0	79.6125	55.9929	15.9324	15.7415	27.8799	-6.22437	1.04554	-4.9968	5.82906e-07	3.3701e-05
greenCone_doubleSort_30847	cone-specific	chr18	59314987	59315187	0	0	44.9096	41.9947	25.4919	18.6566	21.8421	-6.1616	1.03333	-4.99511	5.88029e-07	3.39616e-05
blueCone_65065	cone-specific	chr8	115402010	115402210	0	0	38.7856	23.3304	27.6162	29.151	19.8138	-6.14312	1.0298	-4.99428	5.90565e-07	3.40368e-05
greenCone_singleSort_47865	cone-specific	chr5	46011574	46011774	0	0	55.1163	51.3269	16.9946	20.4057	23.9739	-6.18408	1.0383	-4.99287	5.94886e-07	3.42501e-05
blueCone_9445	cone-specific	chr11	35896900	35897100	0	0	34.7029	16.3313	33.9892	35.5642	20.0979	-6.15127	1.03189	-4.99209	5.97307e-07	3.43536e-05
blueCone_4564	cone-specific	chr1	186182700	186182900	0	0.991063	40.8269	32.6625	27.6162	28.5679	21.7774	-5.10525	0.822557	-4.99083	6.01192e-07	3.4541e-05
blueCone_69354	cone-specific	chr9	102354780	102354980	0	0.991063	79.6125	25.6634	21.2432	40.8113	28.0536	-5.31031	0.864111	-4.98815	6.09609e-07	3.49882e-05
blueCone_28388	cone-specific	chr16	97806787	97806987	9.51768	4.45978	69.4057	93.3215	58.4189	64.7151	49.9731	-3.24165	0.449462	-4.98742	6.11915e-07	3.5084e-05
blueCone_37524	cone-specific	chr2	43989937	43990137	2.23946	1.98213	42.8682	55.9929	30.8027	39.0623	28.8246	-4.02765	0.607195	-4.98629	6.15489e-07	3.52522e-05
blueCone_56845	cone-specific	chr6	115269015	115269215	4.47891	2.97319	93.9019	23.3304	79.6621	73.4604	46.3011	-3.95576	0.592891	-4.98533	6.18551e-07	3.53909e-05
blueCone_32632	cone-specific	chr18	55103276	55103476	0	0	10.2067	23.3304	55.2324	59.4679	24.7062	-6.20025	1.04352	-4.98337	6.24867e-07	3.57152e-05
blueCone_45586	cone-specific	chr4	32432215	32432415	0	0.991063	42.8682	18.6643	31.8648	43.7264	23.0191	-5.17335	0.837499	-4.98311	6.25701e-07	3.57259e-05
greenCone_singleSort_596	cone-specific	chr1	43889905	43890105	1.11973	1.48659	87.7778	60.659	21.2432	36.1472	34.7389	-4.7201	0.746785	-4.98148	6.30988e-07	3.58675e-05
blueCone_17541	cone-specific	chr13	43592478	43592678	1.11973	0.991063	24.4961	27.9965	53.108	43.1434	25.1425	-4.65829	0.734375	-4.9815	6.30937e-07	3.58675e-05
blueCone_55398b	cone-specific	chr6	53287048	53287248	7.83809	3.46872	89.8192	55.9929	52.0459	65.2981	45.7438	-3.41465	0.484739	-4.98135	6.31434e-07	3.58675e-05
blueCone_63231	cone-specific	chr8	48655643	48655843	0	0	63.2817	18.6643	25.4919	27.4019	22.4733	-6.16577	1.03697	-4.9816	6.30597e-07	3.58675e-05
blueCone_65182b	cone-specific	chr8	118489120	118489320	6.71837	3.46872	57.1577	48.9938	54.1702	62.383	38.8153	-3.35309	0.47231	-4.98208	6.29043e-07	3.58675e-05
greenCone_singleSort_3222	cone-specific	chr1	155558158	155558358	0	2.47766	30.6202	46.6608	39.3	36.7302	25.9648	-4.46139	0.695027	-4.98023	6.35091e-07	3.60382e-05
greenCone_singleSort_19430	cone-specific	chr14	23848512	23848712	0	0	65.323	39.6617	21.2432	17.4906	23.9531	-6.17618	1.0394	-4.97999	6.35877e-07	3.60457e-05
blueCone_1747	cone-specific	chr1	88562457	88562657	0	0	48.9923	23.3304	23.3675	28.5679	20.7097	-6.14334	1.03288	-4.97963	6.37066e-07	3.60726e-05
greenCone_singleSort_29574	cone-specific	chr17	90843768	90843968	0	0	48.9923	51.3269	21.2432	17.4906	23.1755	-6.16576	1.03758	-4.97865	6.40293e-07	3.61844e-05
blueCone_684b	cone-specific	chr1	52799819	52800019	1.67959	1.98213	28.5788	39.6617	40.3621	46.6415	26.4843	-4.12266	0.627299	-4.97795	6.42614e-07	3.62784e-05
greenCone_doubleSort_18573	cone-specific	chr13	110018434	110018634	0	0.991063	89.8192	60.659	16.9946	25.6528	32.3528	-5.40105	0.884313	-4.9768	6.46442e-07	3.64572e-05
blueCone_64999	cone-specific	chr8	114357432	114357632	2.23946	0	40.8269	55.9929	26.554	36.1472	26.9601	-4.66531	0.736597	-4.976	6.49102e-07	3.65699e-05
greenCone_singleSort_54272b	cone-specific	chr6	142394983	142395183	0	0.991063	55.1163	27.9965	29.7405	26.8189	23.4439	-5.16079	0.836249	-4.97554	6.50653e-07	3.66198e-05
greenCone_singleSort_21808b	cone-specific	chr15	20459002	20459202	0	0	24.4961	23.3304	31.8648	36.1472	19.3064	-6.12847	1.0315	-4.97186	6.63139e-07	3.72643e-05
blueCone_7717a	cone-specific	chr10	96461122	96461322	2.23946	1.98213	77.5711	34.9956	36.1135	39.0623	31.994	-4.15091	0.63376	-4.97177	6.63456e-07	3.72643e-05
blueCone_23942	cone-specific	chr15	61897644	61897844	0	0	40.8269	23.3304	27.6162	26.8189	19.7654	-6.12645	1.0313	-4.97088	6.66487e-07	3.73965e-05
blueCone_14427a	cone-specific	chr12	43924317	43924517	1.11973	2.47766	42.8682	39.6617	42.4864	31.483	26.6828	-4.10934	0.625654	-4.96975	6.7038e-07	3.75767e-05
blueCone_69854	cone-specific	chr9	111777598	111777798	0	0	44.9096	18.6643	29.7405	27.9849	20.2166	-6.1319	1.03305	-4.96773	6.77426e-07	3.79227e-05
blueCone_69984	cone-specific	chr9	116197619	116197819	1.11973	0.991063	97.9846	27.9965	38.2378	29.151	32.5801	-4.86383	0.777809	-4.96758	6.77929e-07	3.79227e-05
blueCone_52587	cone-specific	chr5	118829526	118829726	2.23946	2.97319	36.7442	55.9929	42.4864	38.4793	29.8192	-3.81735	0.567179	-4.9673	6.78927e-07	3.79401e-05
greenCone_singleSort_47697	cone-specific	chr5	39758288	39758488	0	0	85.7365	53.6599	10.6216	20.9887	28.5011	-6.21005	1.04899	-4.96674	6.80881e-07	3.80108e-05
blueCone_20449b	cone-specific	chr14	23372061	23372261	4.47891	2.97319	85.7365	67.6581	36.1135	47.8076	40.7946	-3.76836	0.557432	-4.96628	6.82498e-07	3.80625e-05
greenCone_singleSort_22775	cone-specific	chr15	69275951	69276151	2.23946	2.97319	67.3644	48.9938	37.1756	36.1472	32.4823	-3.90831	0.585635	-4.96608	6.8319e-07	3.80626e-05
blueCone_32409b	cone-specific	chr18	44585204	44585404	3.35918	3.96425	81.6538	69.9912	38.2378	43.1434	40.0583	-3.75344	0.55453	-4.96535	6.85765e-07	3.81676e-05
blueCone_22270c	cone-specific	chr14	76513820	76514020	0	1.98213	42.8682	32.6625	29.7405	37.3132	24.0944	-4.60403	0.725967	-4.96445	6.8897e-07	3.83073e-05
greenCone_singleSort_47722b	cone-specific	chr5	43094474	43094674	0	0	122.481	76.9903	10.6216	11.0774	36.8617	-6.26262	1.06043	-4.96271	6.95159e-07	3.86125e-05
blueCone_45036	cone-specific	chr3	147247612	147247812	1.11973	0	46.9509	30.3295	19.1189	50.7227	24.707	-5.19046	0.844695	-4.96091	7.01628e-07	3.89326e-05
blueCone_30240a	cone-specific	chr17	62608234	62608434	0	0	36.7442	37.3286	23.3675	23.3208	20.1269	-6.11941	1.0321	-4.96019	7.04253e-07	3.9039e-05
greenCone_singleSort_63531a	cone-specific	chr9	56830319	56830519	2.23946	2.47766	106.15	58.326	29.7405	40.2283	39.8603	-4.25899	0.657389	-4.95747	7.14164e-07	3.9509e-05
blueCone_18783	cone-specific	chr13	83527936	83528136	1.11973	0	16.3308	51.3269	39.3	36.7302	24.1346	-5.16847	0.840956	-4.95681	7.16583e-07	3.96031e-05
blueCone_26754b	cone-specific	chr16	25059231	25059431	4.47891	4.95531	53.075	41.9947	57.3567	55.9698	36.3051	-3.35358	0.474922	-4.95572	7.20628e-07	3.97868e-05
blueCone_68702	cone-specific	chr9	75660963	75661163	1.11973	1.98213	32.6615	32.6625	46.7351	35.5642	25.1209	-4.22988	0.651968	-4.95406	7.26826e-07	4.00888e-05
blueCone_13422	cone-specific	chr11	118172889	118173089	4.47891	4.45978	61.2403	46.6608	46.7351	50.1396	35.6191	-3.38103	0.480642	-4.95385	7.27581e-07	4.00903e-05
greenCone_singleSort_51551	cone-specific	chr6	36075141	36075341	0	0	106.15	27.9965	24.4297	13.9925	28.7614	-6.20367	1.05065	-4.95283	7.31414e-07	4.02614e-05
blueCone_23118b	cone-specific	chr15	26895509	26895709	0	0	18.3721	13.9982	49.9216	54.2208	22.7521	-6.15973	1.04231	-4.9503	7.40983e-07	4.07069e-05
blueCone_33265a	cone-specific	chr18	68116267	68116467	0	0	38.7856	41.9947	21.2432	22.1547	20.6964	-6.11908	1.03414	-4.9501	7.41752e-07	4.07085e-05
greenCone_singleSort_4017	cone-specific	chr1	174995043	174995243	8.39796	10.9017	138.811	88.6555	87.0972	61.217	65.8468	-3.15889	0.43641	-4.94693	7.53943e-07	4.12954e-05
blueCone_30860	cone-specific	chr17	83120763	83120963	0	3.46872	32.6615	41.9947	54.1702	48.9736	30.2115	-4.28543	0.664131	-4.94695	7.53841e-07	4.12954e-05
blueCone_25291	cone-specific	chr15	88612845	88613045	11.1973	13.3793	144.935	65.3251	95.5945	100.279	71.7852	-2.9687	0.398153	-4.94458	7.63089e-07	4.16722e-05
blueCone_67885	cone-specific	chr9	62069697	62069897	2.23946	0.991063	22.4548	60.659	39.3	46.0585	28.6171	-4.34297	0.676149	-4.94413	7.64857e-07	4.17274e-05
blueCone_20472	cone-specific	chr14	23660547	23660747	0	0	34.7029	9.33215	37.1756	52.4717	22.2804	-6.14876	1.04151	-4.94355	7.67118e-07	4.18094e-05
greenCone_singleSort_4401	cone-specific	chr1	184235671	184235871	0	0.991063	73.4884	41.9947	22.3054	25.6528	27.4054	-5.26778	0.863401	-4.94298	7.69356e-07	4.189e-05
blueCone_46770a	cone-specific	chr4	93334682	93334882	0	0	28.5788	27.9965	25.4919	30.9	18.8279	-6.09808	1.03148	-4.94248	7.71336e-07	4.19564e-05
blueCone_23935	cone-specific	chr15	61535279	61535479	0	0	28.5788	13.9982	42.4864	36.1472	20.2018	-6.12275	1.03655	-4.94211	7.7281e-07	4.19952e-05
blueCone_55176	cone-specific	chr6	50106852	50107052	15.6762	15.857	95.9432	95.6546	89.2215	102.028	69.0635	-2.56397	0.316563	-4.94047	7.79325e-07	4.23075e-05
blueCone_55167	cone-specific	chr6	49930168	49930368	0	0	61.2403	32.6625	16.9946	23.9038	22.4669	-6.13451	1.03963	-4.93876	7.86206e-07	4.26391e-05
blueCone_24091b	cone-specific	chr15	71675891	71676091	0	1.98213	48.9923	18.6643	44.6108	46.6415	26.8152	-4.723	0.75406	-4.93727	7.92257e-07	4.29251e-05
greenCone_singleSort_63857	cone-specific	chr9	61491278	61491478	1.11973	0.991063	44.9096	27.9965	27.6162	37.3132	23.3244	-4.55198	0.719456	-4.93704	7.93175e-07	4.29327e-05
greenCone_singleSort_3688a	cone-specific	chr1	167240473	167240673	5.59864	0	95.9432	88.6555	46.7351	51.3057	48.0397	-4.31102	0.670802	-4.93591	7.9778e-07	4.31165e-05
blueCone_38125	cone-specific	chr2	71891686	71891886	46.4687	44.1023	198.01	170.312	224.116	218.049	150.176	-2.15775	0.23456	-4.93582	7.98136e-07	4.31165e-05
blueCone_20062	cone-specific	chr14	12079766	12079966	8.95782	9.91063	53.075	88.6555	87.0972	119.519	61.2025	-3.13202	0.432037	-4.9348	8.02339e-07	4.32724e-05
blueCone_9130	cone-specific	chr11	22698701	22698901	17.9156	12.8838	189.845	102.654	87.0972	127.098	89.5823	-2.96134	0.397455	-4.93474	8.02589e-07	4.32724e-05
blueCone_29643a	cone-specific	chr17	35379449	35379649	4.47891	4.95531	32.6615	60.659	93.4702	81.6227	46.3079	-3.6695	0.541036	-4.93404	8.05454e-07	4.33844e-05
greenCone_singleSort_58540	cone-specific	chr8	10897773	10897973	3.35918	3.96425	136.77	97.9876	40.3621	38.4793	53.4871	-4.09506	0.62757	-4.93182	8.14672e-07	4.38381e-05
blueCone_33639	cone-specific	chr18	76535825	76536025	10.0775	11.8928	140.853	65.3251	100.905	79.2906	68.0573	-3.04324	0.41459	-4.92834	8.29306e-07	4.45821e-05
blueCone_42816	cone-specific	chr3	58676756	58676956	3.35918	1.98213	48.9923	34.9956	43.5486	40.8113	28.9482	-3.78246	0.564716	-4.92719	8.34217e-07	4.48024e-05
blueCone_19571b	cone-specific	chr13	105294234	105294434	0.559864	0.991063	34.7029	25.6634	31.8648	33.8151	21.2662	-4.74363	0.76042	-4.9231	8.51829e-07	4.57038e-05
blueCone_18330	cone-specific	chr13	57435933	57436133	1.11973	0.991063	28.5788	23.3304	42.4864	56.5529	25.5099	-4.6668	0.744925	-4.92237	8.55025e-07	4.57653e-05
blueCone_33788	cone-specific	chr18	79041064	79041264	1.11973	0.991063	28.5788	51.3269	29.7405	31.483	23.8733	-4.55611	0.7224	-4.92264	8.53864e-07	4.57653e-05
greenCone_singleSort_3710	cone-specific	chr1	167385723	167385923	13.4367	11.3972	189.845	142.315	73.2891	89.2019	86.5809	-3.1921	0.445777	-4.91748	8.76648e-07	4.68531e-05
blueCone_20487	cone-specific	chr14	23838518	23838718	0.559864	0.991063	63.2817	41.9947	24.4297	25.6528	26.1516	-4.89969	0.793341	-4.91553	8.8543e-07	4.72419e-05
blueCone_33790	cone-specific	chr18	79049786	79049986	0	0	73.4884	37.3286	19.1189	16.3245	24.3767	-6.13852	1.04537	-4.91548	8.85636e-07	4.72419e-05
blueCone_18108	cone-specific	chr13	54322829	54323029	7.83809	5.94638	44.9096	62.992	130.646	106.692	59.8374	-3.5204	0.512944	-4.91359	8.94244e-07	4.7655e-05
blueCone_10775	cone-specific	chr11	71636804	71637004	1.11973	0.991063	57.1577	16.3313	39.3	42.5604	26.2433	-4.67227	0.747541	-4.91247	8.99383e-07	4.78364e-05
blueCone_56013a	cone-specific	chr6	86028612	86028812	2.79932	5.94638	100.026	41.9947	52.0459	58.8849	43.6162	-3.64913	0.539938	-4.90637	9.27784e-07	4.92995e-05
blueCone_33868	cone-specific	chr18	80778914	80779114	3.35918	2.97319	61.2403	34.9956	38.2378	54.2208	32.5045	-3.70964	0.552552	-4.90386	9.39721e-07	4.98857e-05
greenCone_singleSort_50090	cone-specific	chr5	131458786	131458986	2.23946	0	118.398	62.992	26.554	27.9849	39.6947	-4.99247	0.814534	-4.90154	9.50869e-07	5.04285e-05
blueCone_4070b	cone-specific	chr1	173367611	173367811	28.5531	28.7408	144.935	125.984	154.013	138.759	103.498	-2.27995	0.261142	-4.90136	9.51775e-07	5.04285e-05
blueCone_47716b	cone-specific	chr4	124442005	124442205	1.11973	0	48.9923	18.6643	29.7405	37.3132	22.6383	-5.1065	0.837886	-4.90102	9.5339e-07	5.04656e-05
greenCone_singleSort_31563	cone-specific	chr18	70082552	70082752	0	0.991063	71.4471	37.3286	33.9892	18.6566	27.0688	-5.24638	0.86673	-4.89932	9.61709e-07	5.08571e-05
blueCone_24086a	cone-specific	chr15	71495435	71495635	0	0	34.7029	37.3286	33.9892	15.7415	20.2937	-6.08308	1.03759	-4.89891	9.63708e-07	5.0914e-05
greenCone_singleSort_28797	cone-specific	chr17	67457370	67457570	2.23946	1.98213	97.9846	41.9947	44.6108	30.317	36.5214	-4.28251	0.670244	-4.89748	9.70743e-07	5.11683e-05
greenCone_singleSort_3976	cone-specific	chr1	172742005	172742205	0	0	24.4961	25.6634	25.4919	34.9811	18.4388	-6.06746	1.0347	-4.8975	9.70646e-07	5.11683e-05
blueCone_18089	cone-specific	chr13	54113912	54114112	0	0	20.4134	32.6625	31.8648	26.8189	18.6266	-6.06641	1.03452	-4.89736	9.71304e-07	5.11683e-05
blueCone_18337	cone-specific	chr13	57521243	57521443	1.11973	2.97319	87.7778	23.3304	56.2945	41.9774	35.5788	-4.28678	0.67121	-4.8968	9.74116e-07	5.12675e-05
greenCone_singleSort_25321	cone-specific	chr16	29276466	29276666	1.11973	0.991063	57.1577	23.3304	28.6783	37.8962	24.8622	-4.60553	0.736629	-4.89464	9.84876e-07	5.17118e-05
greenCone_singleSort_47925b	cone-specific	chr5	52245947	52246147	2.23946	1.98213	73.4884	58.326	27.6162	36.1472	33.2999	-4.17387	0.648452	-4.89454	9.85371e-07	5.17118e-05
blueCone_25018	cone-specific	chr15	84444236	84444436	0	0	28.5788	37.3286	23.3675	24.4868	18.9603	-6.06301	1.03459	-4.89372	9.89479e-07	5.1878e-05
greenCone_singleSort_40037b	cone-specific	chr3	52062160	52062360	1.11973	0	71.4471	51.3269	21.2432	23.9038	28.1734	-5.24354	0.867198	-4.89339	9.91129e-07	5.19152e-05
greenCone_singleSort_28800	cone-specific	chr17	67508503	67508703	0	0	57.1577	34.9956	21.2432	17.4906	21.8145	-6.09567	1.04155	-4.89238	9.96261e-07	5.21345e-05
greenCone_doubleSort_30711	cone-specific	chr18	55539603	55539803	0	0	79.6125	51.3269	12.7459	16.3245	26.6683	-6.1427	1.05158	-4.89045	1.00605e-06	5.25967e-05
greenCone_singleSort_23599	cone-specific	chr15	84226976	84227176	0	0	24.4961	34.9956	20.1811	33.8151	18.9146	-6.06498	1.03581	-4.88985	1.00912e-06	5.27073e-05
blueCone_57868	cone-specific	chr6	147240282	147240482	4.47891	2.97319	61.2403	46.6608	42.4864	43.1434	33.4972	-3.5306	0.517656	-4.88857	1.0157e-06	5.3001e-05
blueCone_62818	cone-specific	chr8	34804966	34805166	28.5531	21.3079	161.266	139.982	116.838	132.345	100.049	-2.42568	0.291809	-4.88567	1.03078e-06	5.37368e-05
blueCone_20449c	cone-specific	chr14	23372669	23372869	2.23946	0	40.8269	37.3286	38.2378	27.4019	24.3391	-4.55623	0.728073	-4.88444	1.03724e-06	5.40227e-05
greenCone_singleSort_7971	cone-specific	chr10	119465399	119465599	0	0.991063	57.1577	37.3286	26.554	22.1547	24.031	-5.14631	0.849422	-4.88133	1.0537e-06	5.48283e-05
blueCone_14728	cone-specific	chr12	68599734	68599934	0	0	32.6615	6.99912	56.2945	41.3944	22.8916	-6.11163	1.04768	-4.87902	1.06616e-06	5.53722e-05
blueCone_19470b	cone-specific	chr13	102875125	102875325	4.47891	2.97319	44.9096	34.9956	66.9161	54.2208	34.749	-3.61248	0.535479	-4.87878	1.06741e-06	5.5382e-05
blueCone_2236	cone-specific	chr1	122599827	122600027	0	0	22.4548	18.6643	27.6162	47.8076	19.4238	-6.07341	1.03993	-4.87861	1.06836e-06	5.5382e-05
blueCone_63026	cone-specific	chr8	45068882	45069082	7.83809	8.91957	116.357	46.6608	93.4702	75.2095	58.0758	-3.20131	0.451301	-4.87771	1.07326e-06	5.55839e-05
blueCone_10367	cone-specific	chr11	65226761	65226961	0	0.991063	38.7856	23.3304	25.4919	37.3132	20.9853	-5.06269	0.832961	-4.8774	1.07491e-06	5.56172e-05
blueCone_10770b	cone-specific	chr11	71389868	71390068	1.11973	0.991063	36.7442	46.6608	21.2432	37.8962	24.1092	-4.56111	0.730426	-4.87539	1.08596e-06	5.61359e-05
blueCone_60980	cone-specific	chr7	122331864	122332064	0	0	42.8682	18.6643	23.3675	29.734	19.1057	-6.05605	1.03782	-4.8718	1.10585e-06	5.71107e-05
blueCone_25647	cone-specific	chr15	97606856	97607056	1.11973	3.46872	51.0336	23.3304	62.6675	55.3868	32.8345	-4.08918	0.634134	-4.8715	1.10754e-06	5.71446e-05
blueCone_54869b	cone-specific	chr6	36268657	36268857	1.11973	0	89.8192	41.9947	14.8703	33.8151	30.2698	-5.29157	0.881187	-4.87022	1.11477e-06	5.74637e-05
blueCone_36101	cone-specific	chr19	58409537	58409737	0	0.991063	28.5788	23.3304	31.8648	37.3132	20.3464	-5.04462	0.830664	-4.86914	1.12082e-06	5.7668e-05
blueCone_968	cone-specific	chr1	61301754	61301954	2.23946	0	46.9509	27.9965	44.6108	29.151	25.1581	-4.59345	0.737991	-4.86924	1.12028e-06	5.7668e-05
blueCone_20506	cone-specific	chr14	24081986	24082186	12.8769	6.93744	261.292	102.654	88.1594	82.7887	92.4514	-3.57687	0.52938	-4.86771	1.12899e-06	5.79802e-05
blueCone_26779a	cone-specific	chr16	28517929	28518129	0	0.991063	61.2403	46.6608	16.9946	29.151	25.8396	-5.19949	0.862837	-4.86708	1.13259e-06	5.81109e-05
greenCone_singleSort_21230	cone-specific	chr14	98108894	98109094	0	0	28.5788	23.3304	25.4919	30.317	17.953	-6.03807	1.0355	-4.86534	1.14261e-06	5.85704e-05
blueCone_25188	cone-specific	chr15	86503552	86503752	2.23946	5.94638	57.1577	32.6625	80.7242	74.0434	42.1289	-3.71057	0.557178	-4.86482	1.14561e-06	5.86697e-05
blueCone_57465	cone-specific	chr6	135112577	135112777	1.11973	0.991063	28.5788	25.6634	41.4243	35.5642	22.2236	-4.50962	0.721898	-4.86165	1.16412e-06	5.95624e-05
blueCone_23468	cone-specific	chr15	37459293	37459493	2.23946	0.991063	59.199	23.3304	36.1135	41.3944	27.2113	-4.28084	0.675071	-4.85999	1.17392e-06	6.00083e-05
greenCone_singleSort_16659	cone-specific	chr13	42103063	42103263	5.59864	11.3972	242.92	102.654	72.2269	79.8736	85.7784	-3.66116	0.547774	-4.85813	1.18498e-06	6.05175e-05
blueCone_5695d	cone-specific	chr10	31609678	31609878	0	0.991063	24.4961	46.6608	45.6729	20.9887	23.1349	-5.12024	0.848408	-4.85643	1.19521e-06	6.09833e-05
greenCone_doubleSort_4078	cone-specific	chr1	173295756	173295956	0	0.991063	69.4057	37.3286	22.3054	24.4868	25.7529	-5.19305	0.86402	-4.85295	1.21638e-06	6.20062e-05
greenCone_singleSort_35509a	cone-specific	chr2	54435897	54436097	1.11973	0.991063	63.2817	34.9956	28.6783	26.2359	25.8837	-4.61719	0.745464	-4.85226	1.22062e-06	6.21075e-05
greenCone_singleSort_10912	cone-specific	chr11	82972459	82972659	1.11973	0.991063	128.605	53.6599	23.3675	23.3208	38.5106	-4.97578	0.82062	-4.84486	1.26704e-06	6.441e-05
greenCone_singleSort_277	cone-specific	chr1	32172546	32172746	2.23946	0.991063	69.4057	30.3295	36.1135	32.066	28.5242	-4.31191	0.683681	-4.84423	1.27104e-06	6.45536e-05
greenCone_singleSort_4003	cone-specific	chr1	174469825	174470025	0	0	61.2403	23.3304	22.3054	19.8226	21.1165	-6.05795	1.04417	-4.84398	1.27266e-06	6.45767e-05
greenCone_singleSort_62495	cone-specific	chr9	29972703	29972903	2.23946	0.991063	159.225	37.3286	29.7405	39.0623	44.7645	-4.75412	0.775556	-4.84055	1.2948e-06	6.56396e-05
blueCone_54319b	cone-specific	chr6	22726477	22726677	0	0	28.5788	13.9982	32.927	35.5642	18.5114	-6.03453	1.04019	-4.84001	1.29832e-06	6.57578e-05
blueCone_67832	cone-specific	chr9	61404134	61404334	33.032	17.3436	151.06	123.651	193.313	164.411	113.802	-2.6221	0.335274	-4.83814	1.31059e-06	6.63183e-05
greenCone_doubleSort_26621c	cone-specific	chr16	95702547	95702747	0	0	38.7856	32.6625	29.7405	15.7415	19.4884	-6.0328	1.0403	-4.83782	1.31273e-06	6.63657e-05
greenCone_singleSort_47902	cone-specific	chr5	50587686	50587886	0	0.991063	149.018	67.6581	16.9946	16.3245	41.8311	-5.52317	0.935018	-4.83752	1.3147e-06	6.64042e-05
blueCone_3276	cone-specific	chr1	155650596	155650796	5.59864	5.94638	40.8269	51.3269	110.465	99.1132	52.2128	-3.56649	0.530687	-4.83615	1.32377e-06	6.68013e-05
greenCone_singleSort_56370a	cone-specific	chr7	96152907	96153107	1.11973	0	44.9096	69.9912	24.4297	20.9887	26.9065	-5.18787	0.866367	-4.83383	1.33934e-06	6.75254e-05
blueCone_57642	cone-specific	chr6	141097237	141097437	3.35918	0.991063	61.2403	46.6608	29.7405	39.0623	30.1757	-4.05107	0.631247	-4.83339	1.34225e-06	6.76103e-05
blueCone_15840b	cone-specific	chr12	89074979	89075179	1.11973	1.48659	16.3308	39.6617	70.1026	48.3906	29.5153	-4.57239	0.739544	-4.83053	1.36168e-06	6.85262e-05
greenCone_singleSort_25290b	cone-specific	chr16	28753196	28753396	0	0	114.315	23.3304	25.4919	11.0774	29.0358	-6.12151	1.0603	-4.83027	1.36349e-06	6.85546e-05
greenCone_singleSort_61228	cone-specific	chr8	112906842	112907042	0	1.48659	48.9923	30.3295	29.7405	26.2359	22.7975	-4.77614	0.782028	-4.82865	1.37463e-06	6.90521e-05
blueCone_13018	cone-specific	chr11	112288412	112288612	0	0	32.6615	41.9947	14.8703	27.4019	19.4881	-6.02541	1.04146	-4.82534	1.39763e-06	7.01435e-05
blueCone_58762	cone-specific	chr7	42692744	42692944	1.11973	0	22.4548	34.9956	38.2378	26.8189	20.6045	-5.00753	0.83057	-4.82503	1.39979e-06	7.0188e-05
blueCone_959	cone-specific	chr1	61181203	61181403	1.67959	3.96425	69.4057	37.3286	36.1135	47.8076	32.7165	-3.81848	0.58425	-4.8241	1.4064e-06	7.04553e-05
blueCone_25024	cone-specific	chr15	84481431	84481631	1.11973	1.98213	36.7442	69.9912	31.8648	29.734	28.5727	-4.31341	0.686956	-4.82332	1.41186e-06	7.06647e-05
greenCone_singleSort_13608	cone-specific	chr12	35994194	35994394	0	0.991063	61.2403	46.6608	19.1189	24.4868	25.4163	-5.16982	0.865432	-4.8182	1.44861e-06	7.24381e-05
blueCone_37672a	cone-specific	chr2	52857648	52857848	5.03877	9.91063	65.323	58.326	69.0405	70.5453	46.364	-3.0459	0.424739	-4.81684	1.45849e-06	7.28002e-05
greenCone_singleSort_4824	cone-specific	chr1	194302797	194302997	1.11973	0	53.075	30.3295	25.4919	24.4868	22.4171	-5.05368	0.841621	-4.81652	1.46083e-06	7.28515e-05
greenCone_singleSort_31826c	cone-specific	chr18	76418314	76418514	0	0	67.3644	9.33215	25.4919	32.6491	22.4729	-6.05904	1.05049	-4.8159	1.46536e-06	7.30075e-05
greenCone_singleSort_42192	cone-specific	chr3	143602328	143602528	0	0	34.7029	18.6643	25.4919	27.9849	17.8073	-6.00328	1.03895	-4.81573	1.46661e-06	7.30075e-05
blueCone_9214b	cone-specific	chr11	26593562	26593762	1.67959	0.991063	57.1577	44.3277	23.3675	31.483	26.5011	-4.41104	0.708342	-4.81553	1.46809e-06	7.30155e-05
greenCone_singleSort_62750	cone-specific	chr9	41974594	41974794	3.35918	0.991063	44.9096	41.9947	30.8027	43.1434	27.5334	-3.95999	0.614734	-4.81506	1.47153e-06	7.31205e-05
blueCone_4030a	cone-specific	chr1	172563053	172563253	4.47891	1.98213	59.199	37.3286	54.1702	38.4793	32.6064	-3.68606	0.557866	-4.81488	1.47287e-06	7.31212e-05
blueCone_68614	cone-specific	chr9	74444923	74445123	0	0.991063	32.6615	25.6634	31.8648	26.8189	19.6666	-4.9858	0.827914	-4.81427	1.47737e-06	7.32786e-05
blueCone_17272	cone-specific	chr13	37453196	37453396	6.71837	5.94638	85.7365	79.3233	53.108	48.9736	46.6344	-3.25089	0.467661	-4.81309	1.48613e-06	7.36365e-05
blueCone_62058b	cone-specific	chr7	144133217	144133417	2.23946	0.991063	36.7442	32.6625	30.8027	40.2283	23.9447	-4.14137	0.652711	-4.81281	1.48825e-06	7.36365e-05
blueCone_8305	cone-specific	chr10	119114751	119114951	1.11973	2.97319	46.9509	46.6608	27.6162	41.9774	27.883	-3.99313	0.621914	-4.81276	1.48859e-06	7.36365e-05
blueCone_1578	cone-specific	chr1	83409528	83409728	0	0	24.4961	27.9965	27.6162	24.4868	17.4326	-5.99283	1.03778	-4.81104	1.50144e-06	7.42054e-05
blueCone_52039a	cone-specific	chr5	112001839	112002039	5.59864	1.48659	89.8192	18.6643	113.651	129.43	59.775	-4.28843	0.68361	-4.81039	1.50639e-06	7.43836e-05
greenCone_doubleSort_25181a	cone-specific	chr16	28928467	28928667	0	0	44.9096	34.9956	16.9946	20.9887	19.6481	-6.0153	1.04283	-4.80931	1.5145e-06	7.46506e-05
greenCone_singleSort_7474	cone-specific	chr10	98555290	98555490	1.11973	2.47766	169.432	104.987	33.9892	18.6566	55.1103	-4.82064	0.794485	-4.80896	1.51721e-06	7.47173e-05
blueCone_18315	cone-specific	chr13	57104469	57104669	0	0	44.9096	27.9965	19.1189	22.1547	19.0299	-6.00825	1.04155	-4.80845	1.52103e-06	7.48383e-05
greenCone_doubleSort_4464	cone-specific	chr1	183151414	183151614	0	0	32.6615	25.6634	31.8648	18.6566	18.1411	-5.9959	1.04	-4.80375	1.55723e-06	7.65513e-05
blueCone_51309c	cone-specific	chr5	77095184	77095384	4.47891	5.94638	40.8269	93.3215	57.3567	55.9698	42.9834	-3.40386	0.50046	-4.80329	1.56077e-06	7.66569e-05
greenCone_singleSort_31999a	cone-specific	chr18	80529879	80530079	0	0	51.0336	25.6634	19.1189	21.5717	19.5646	-6.01058	1.04365	-4.80104	1.57846e-06	7.74571e-05
blueCone_51734	cone-specific	chr5	103160576	103160776	1.67959	5.94638	61.2403	32.6625	72.2269	62.9661	39.4536	-3.70162	0.562784	-4.80046	1.58302e-06	7.76116e-05
blueCone_3206	cone-specific	chr1	154757729	154757929	0	0.991063	26.5375	16.3313	45.6729	46.0585	22.5985	-5.11711	0.857749	-4.7999	1.58743e-06	7.77589e-05
greenCone_singleSort_1458c	cone-specific	chr1	78311119	78311319	0	0.991063	46.9509	34.9956	32.927	18.6566	22.4202	-5.06992	0.847993	-4.79948	1.59081e-06	7.78554e-05
blueCone_45301	cone-specific	chr4	8238966	8239166	0	2.97319	40.8269	27.9965	43.5486	43.1434	26.4148	-4.28315	0.68433	-4.79762	1.60561e-06	7.85097e-05
greenCone_singleSort_58615	cone-specific	chr8	12286254	12286454	0	0.991063	57.1577	53.6599	14.8703	29.151	25.9716	-5.1805	0.871797	-4.79527	1.62456e-06	7.9366e-05
blueCone_25543	cone-specific	chr15	95920190	95920390	6.71837	11.3972	87.7778	58.326	71.1648	78.7076	52.3486	-2.94765	0.406407	-4.79238	1.64818e-06	8.04485e-05
blueCone_33446	cone-specific	chr18	74194763	74194963	0	0.991063	12.2481	44.3277	36.1135	52.4717	24.3587	-5.16089	0.868519	-4.79079	1.66124e-06	8.10146e-05
blueCone_36858	cone-specific	chr2	28689516	28689716	1.11973	1.98213	28.5788	32.6625	44.6108	34.3981	23.892	-4.15566	0.658753	-4.79035	1.66487e-06	8.11195e-05
blueCone_20471b	cone-specific	chr14	23651878	23652078	0	0.991063	24.4961	23.3304	30.8027	44.3095	20.655	-5.04086	0.843692	-4.7895	1.67194e-06	8.12491e-05
blueCone_70968	cone-specific	chrX	102052467	102052667	2.23946	0.991063	20.4134	48.9938	50.9837	37.8962	26.9196	-4.26241	0.681146	-4.78959	1.67125e-06	8.12491e-05
greenCone_doubleSort_40696a	cone-specific	chr3	99822764	99822964	0	0	77.5711	95.6546	10.6216	8.74529	32.0988	-6.10988	1.06734	-4.78751	1.68865e-06	8.19886e-05
blueCone_33003	cone-specific	chr18	62934499	62934699	1.11973	0	77.5711	23.3304	29.7405	23.9038	25.9443	-5.15562	0.868254	-4.78618	1.69985e-06	8.23874e-05
greenCone_singleSort_57317	cone-specific	chr7	119023828	119024028	5.03877	1.98213	283.747	102.654	44.6108	35.5642	78.9327	-4.55039	0.741935	-4.78531	1.70723e-06	8.26727e-05
blueCone_64414	cone-specific	chr8	92721639	92721839	1.11973	2.97319	36.7442	27.9965	46.7351	69.9623	30.9218	-4.14861	0.658045	-4.7848	1.71154e-06	8.28086e-05
greenCone_singleSort_17330	cone-specific	chr13	56010589	56010789	0	0	65.323	32.6625	27.6162	10.4943	22.6827	-6.03445	1.05221	-4.78462	1.71308e-06	8.28105e-05
greenCone_singleSort_43640a	cone-specific	chr4	59035085	59035285	0	0	48.9923	48.9938	16.9946	14.5755	21.5927	-6.01845	1.04961	-4.78125	1.74209e-06	8.39919e-05
blueCone_62791	cone-specific	chr8	34250612	34250812	1.11973	0.991063	42.8682	41.9947	21.2432	31.483	23.2833	-4.50242	0.732515	-4.78137	1.74108e-06	8.39919e-05
blueCone_28631b	cone-specific	chr17	9765078	9765278	1.11973	2.97319	110.233	23.3304	45.6729	46.6415	38.3284	-4.34661	0.700027	-4.78068	1.74702e-06	8.41562e-05
blueCone_20501	cone-specific	chr14	24035558	24035758	6.71837	7.9285	134.729	79.3233	56.2945	59.4679	57.4102	-3.333	0.488034	-4.7804	1.74951e-06	8.42024e-05
blueCone_16100	cone-specific	chr12	101767469	101767669	0	1.98213	40.8269	27.9965	31.8648	32.066	22.4561	-4.50303	0.73282	-4.7802	1.75118e-06	8.42093e-05
greenCone_doubleSort_47051	cone-specific	chr5	45278728	45278928	0	0	53.075	32.6625	16.9946	18.6566	20.2314	-6.00322	1.04672	-4.77989	1.75388e-06	8.42657e-05
blueCone_59588	cone-specific	chr7	80376264	80376464	12.317	7.9285	55.1163	151.648	93.4702	93.8661	69.0576	-3.1731	0.454717	-4.77901	1.76164e-06	8.4565e-05
blueCone_66604	cone-specific	chr9	42048640	42048840	0	0	40.8269	13.9982	35.0513	22.1547	18.6719	-5.98977	1.04446	-4.77738	1.77593e-06	8.51768e-05
greenCone_singleSort_58591	cone-specific	chr8	11740972	11741172	0	0	36.7442	41.9947	16.9946	19.8226	19.2594	-5.98823	1.04422	-4.77699	1.7794e-06	8.52687e-05
blueCone_43245	cone-specific	chr3	86616339	86616539	2.23946	2.97319	30.6202	37.3286	55.2324	89.2019	36.266	-4.06953	0.64281	-4.77517	1.79552e-06	8.58411e-05
blueCone_66450	cone-specific	chr9	32695876	32696076	3.35918	5.45085	104.109	41.9947	43.5486	62.9661	43.5713	-3.63338	0.551479	-4.77512	1.79601e-06	8.58411e-05
blueCone_68590a	cone-specific	chr9	73482473	73482673	0	0.991063	24.4961	18.6643	44.6108	38.4793	21.2069	-5.05847	0.849918	-4.77513	1.79595e-06	8.58411e-05
blueCone_43940	cone-specific	chr3	104759899	104760099	5.59864	1.98213	40.8269	39.6617	72.2269	60.051	36.7245	-3.6609	0.557358	-4.77413	1.80484e-06	8.61886e-05
blueCone_20032	cone-specific	chr14	11605707	11605907	0	0	40.8269	37.3286	16.9946	19.8226	19.1621	-5.98509	1.04431	-4.77356	1.80993e-06	8.63569e-05
blueCone_42771	cone-specific	chr3	57403279	57403479	1.11973	2.47766	65.323	37.3286	33.9892	30.317	28.4259	-4.14806	0.659601	-4.77267	1.81801e-06	8.65925e-05
blueCone_7527	cone-specific	chr10	93275878	93276078	11.1973	6.93744	118.398	41.9947	100.905	118.353	66.2976	-3.28608	0.478981	-4.7728	1.8168e-06	8.65925e-05
greenCone_singleSort_32000	cone-specific	chr18	80534160	80534360	1.11973	1.98213	97.9846	72.3242	19.1189	36.1472	38.1128	-4.60254	0.75496	-4.77183	1.82557e-06	8.68778e-05
blueCone_17147b	cone-specific	chr13	32338592	32338792	64.3843	46.0844	400.104	247.302	271.913	239.621	211.568	-2.35693	0.284452	-4.77031	1.8394e-06	8.74605e-05
blueCone_4069a	cone-specific	chr1	173365938	173366138	7.83809	4.95531	89.8192	55.9929	59.481	52.4717	45.093	-3.21077	0.463775	-4.76692	1.87067e-06	8.88707e-05
blueCone_18341b	cone-specific	chr13	57575061	57575261	0	0	40.8269	37.3286	14.8703	22.1547	19.1967	-5.98156	1.04513	-4.76645	1.87498e-06	8.89987e-05
blueCone_3801a	cone-specific	chr1	167522544	167522744	0	0.991063	20.4134	37.3286	29.7405	30.317	19.7984	-4.97899	0.834845	-4.76614	1.87786e-06	8.90585e-05
greenCone_singleSort_3799a	cone-specific	chr1	169848285	169848485	0	0	57.1577	34.9956	13.8081	19.8226	20.964	-6.00249	1.04972	-4.76557	1.88323e-06	8.92368e-05
blueCone_51670b	cone-specific	chr5	100846095	100846295	3.91905	1.98213	73.4884	41.9947	42.4864	35.5642	33.2391	-3.79562	0.586957	-4.7629	1.90831e-06	9.03473e-05
blueCone_1456	cone-specific	chr1	78318897	78319097	1.11973	1.98213	48.9923	41.9947	29.7405	27.9849	25.3024	-4.17706	0.667266	-4.76131	1.92337e-06	9.09823e-05
blueCone_6283a	cone-specific	chr10	60820628	60820828	14.5565	21.8034	100.026	100.321	152.951	114.855	84.0854	-2.64425	0.34542	-4.76014	1.9346e-06	9.13568e-05
blueCone_20723	cone-specific	chr14	29546194	29546394	0	0	36.7442	4.66608	46.7351	44.3095	22.0758	-6.0222	1.05523	-4.75933	1.94236e-06	9.16448e-05
blueCone_16101a	cone-specific	chr12	101778624	101778824	2.23946	1.98213	26.5375	37.3286	43.5486	44.3095	25.991	-3.92567	0.614785	-4.75884	1.94705e-06	9.17877e-05
blueCone_662	cone-specific	chr1	52435855	52436055	27.4333	17.8391	191.886	109.653	141.267	126.515	102.432	-2.60647	0.337872	-4.75468	1.98766e-06	9.3542e-05
greenCone_singleSort_4356	cone-specific	chr1	182906752	182906952	0	0.991063	44.9096	46.6608	16.9946	27.4019	22.8263	-5.06836	0.855703	-4.75441	1.99028e-06	9.35854e-05
greenCone_doubleSort_15350	cone-specific	chr12	107662697	107662897	4.47891	4.95531	200.052	146.981	43.5486	38.4793	73.0826	-4.14748	0.662115	-4.75367	1.99757e-06	9.37685e-05
blueCone_33348	cone-specific	chr18	70091873	70092073	0	0	16.3308	41.9947	25.4919	24.4868	18.0507	-5.96229	1.04388	-4.75371	1.99715e-06	9.37685e-05
blueCone_51195	cone-specific	chr5	74126562	74126762	0	0.991063	20.4134	27.9965	29.7405	43.1434	20.3808	-5.01739	0.845325	-4.75248	2.00939e-06	9.42433e-05
blueCone_20034b	cone-specific	chr14	11664385	11664585	0	0	28.5788	41.9947	16.9946	22.7377	18.3843	-5.96171	1.04411	-4.75209	2.01327e-06	9.43447e-05
blueCone_56840	cone-specific	chr6	115134797	115134997	13.4367	5.94638	120.439	58.326	80.7242	104.36	63.8722	-3.14433	0.451288	-4.75157	2.01847e-06	9.45082e-05
greenCone_singleSort_18634	cone-specific	chr13	108593918	108594118	0	0	59.199	25.6634	16.9946	19.8226	20.2799	-5.98588	1.04945	-4.75096	2.02449e-06	9.47096e-05
blueCone_57591	cone-specific	chr6	140202218	140202418	1.11973	0.991063	24.4961	34.9956	27.6162	41.3944	21.7688	-4.46368	0.729087	-4.75071	2.02704e-06	9.47487e-05
blueCone_64157	cone-specific	chr8	86961682	86961882	0	1.98213	42.8682	23.3304	29.7405	41.9774	23.3164	-4.54672	0.747067	-4.74753	2.05915e-06	9.60866e-05
blueCone_54457c	cone-specific	chr6	28981354	28981554	6.71837	17.8391	91.8605	97.9876	96.6566	96.1981	67.8767	-2.87608	0.39519	-4.74729	2.0616e-06	9.61195e-05
greenCone_singleSort_51884a	cone-specific	chr6	49936811	49937011	0	0	57.1577	18.6643	21.2432	20.9887	19.6756	-5.97743	1.04865	-4.74652	2.06942e-06	9.64028e-05
greenCone_singleSort_31512	cone-specific	chr18	68500446	68500646	2.23946	0.991063	87.7778	30.3295	31.8648	33.8151	31.1696	-4.38578	0.713567	-4.74486	2.0865e-06	9.71165e-05
blueCone_60628a	cone-specific	chr7	113879298	113879498	2.23946	0	46.9509	18.6643	37.1756	50.1396	25.8617	-4.61003	0.760891	-4.74448	2.09038e-06	9.72149e-05
blueCone_54855	cone-specific	chr6	35691080	35691280	0	1.98213	32.6615	37.3286	35.0513	26.8189	22.3071	-4.48159	0.734188	-4.74209	2.11522e-06	9.82875e-05
blueCone_4071	cone-specific	chr1	173377593	173377793	4.47891	5.94638	69.4057	51.3269	49.9216	46.6415	37.9535	-3.23726	0.471918	-4.74078	2.12893e-06	9.8841e-05
blueCone_4175	cone-specific	chr1	177393203	177393403	1.11973	2.97319	40.8269	55.9929	36.1135	30.317	27.8905	-3.97344	0.62727	-4.74029	2.13413e-06	9.89995e-05
blueCone_36006	cone-specific	chr19	56718061	56718261	41.9898	49.0576	175.556	186.643	227.302	212.219	148.795	-2.12989	0.238464	-4.73821	2.15618e-06	9.98882e-05
blueCone_40064	cone-specific	chr2	140803105	140803305	0	2.97319	44.9096	32.6625	36.1135	36.1472	25.4677	-4.22087	0.679777	-4.73814	2.15692e-06	9.98882e-05
blueCone_10429b	cone-specific	chr11	66526123	66526323	4.47891	5.94638	106.15	67.6581	47.7972	45.4755	46.251	-3.48156	0.52385	-4.73715	2.16743e-06	0.000100291
blueCone_58414	cone-specific	chr7	28095392	28095592	1.11973	1.48659	22.4548	74.6572	25.4919	46.6415	28.642	-4.49748	0.738403	-4.73655	2.17383e-06	0.000100503
blueCone_57888b	cone-specific	chr6	148136085	148136285	4.47891	0.991063	57.1577	37.3286	36.1135	51.3057	31.2292	-3.8417	0.600011	-4.73608	2.1789e-06	0.000100653
blueCone_45040b	cone-specific	chr3	147967379	147967579	2.23946	3.96425	73.4884	18.6643	67.9783	76.9585	40.5489	-3.98103	0.629453	-4.73591	2.18074e-06	0.000100653
blueCone_32824c	cone-specific	chr18	59063147	59063347	0	0	32.6615	30.3295	23.3675	18.6566	17.5025	-5.93925	1.04307	-4.73529	2.18738e-06	0.000100875
greenCone_singleSort_29473	cone-specific	chr17	86964653	86964853	7.27823	12.8838	118.398	65.3251	78.5999	77.5415	60.0044	-2.97525	0.417318	-4.7332	2.21008e-06	0.000101752
blueCone_44696	cone-specific	chr3	136495450	136495650	3.35918	0	63.2817	46.6608	25.4919	48.3906	31.1973	-4.37253	0.712505	-4.73335	2.20848e-06	0.000101752
blueCone_61230b	cone-specific	chr7	128672484	128672684	1.11973	7.9285	73.4884	53.6599	54.1702	83.9547	45.7202	-3.65584	0.561149	-4.73286	2.2138e-06	0.000101839
blueCone_525	cone-specific	chr1	40790598	40790798	4.47891	0.991063	57.1577	55.9929	49.9216	30.317	33.1432	-3.88767	0.610271	-4.73179	2.22548e-06	0.00010229
blueCone_67400	cone-specific	chr9	55541019	55541219	19.0354	19.8213	128.605	79.3233	140.205	125.932	85.487	-2.5794	0.33381	-4.73142	2.22954e-06	0.000102392
blueCone_24988a	cone-specific	chr15	84231903	84232103	1.11973	0.991063	24.4961	30.3295	32.927	34.9811	20.8074	-4.41633	0.722285	-4.7299	2.24634e-06	0.000103078
greenCone_singleSort_3258	cone-specific	chr1	155810660	155810860	2.23946	7.9285	44.9096	130.65	67.9783	65.8812	53.2645	-3.68812	0.568668	-4.72705	2.27805e-06	0.000104446
blueCone_3444b	cone-specific	chr1	158654667	158654867	2.23946	0	81.6538	41.9947	22.3054	33.8151	30.3347	-4.71907	0.786986	-4.72571	2.29315e-06	0.000105051
blueCone_34724	cone-specific	chr19	22356942	22357142	2.23946	1.98213	57.1577	32.6625	46.7351	27.9849	28.127	-3.98025	0.630767	-4.72481	2.30331e-06	0.000105428
blueCone_66009	cone-specific	chr9	16246218	16246418	2.23946	4.45978	36.7442	37.3286	61.6053	51.3057	32.2805	-3.62001	0.554574	-4.72437	2.30825e-06	0.000105567
greenCone_doubleSort_5243	cone-specific	chr10	14047837	14048037	1.11973	0	55.1163	32.6625	25.4919	20.9887	22.5632	-5.02685	0.852662	-4.72268	2.32752e-06	0.000106278
blueCone_16115c	cone-specific	chr12	102128986	102129186	2.23946	1.98213	34.7029	55.9929	33.9892	32.066	26.8288	-3.91538	0.617323	-4.72262	2.32824e-06	0.000106278
blueCone_26772	cone-specific	chr16	27388875	27389075	7.83809	3.96425	75.5298	46.6608	63.7297	53.0547	41.7962	-3.23115	0.472452	-4.72249	2.32975e-06	0.000106278
blueCone_29578	cone-specific	chr17	34291679	34291879	15.6762	13.8749	97.9846	74.6572	95.5945	92.117	64.9841	-2.57398	0.333304	-4.72234	2.3315e-06	0.000106278
blueCone_43782	cone-specific	chr3	100905499	100905699	1.11973	0.991063	28.5788	37.3286	27.6162	29.734	20.8947	-4.3964	0.719556	-4.72013	2.35699e-06	0.000107351
blueCone_22706	cone-specific	chr14	119451634	119451834	2.23946	0.991063	40.8269	30.3295	33.9892	31.483	23.3099	-4.08898	0.654586	-4.71899	2.37023e-06	0.000107865
blueCone_46298b	cone-specific	chr4	57300293	57300493	0	0.991063	48.9923	23.3304	25.4919	25.6528	20.7431	-4.99304	0.846241	-4.71857	2.37513e-06	0.000107999
blueCone_7385	cone-specific	chr10	87552774	87552974	0	0	32.6615	18.6643	23.3675	25.6528	16.7244	-5.92223	1.04365	-4.71635	2.40114e-06	0.000109092
blueCone_25517	cone-specific	chr15	94629076	94629276	2.23946	5.94638	91.8605	51.3269	63.7297	37.3132	42.0693	-3.65979	0.564019	-4.71578	2.40782e-06	0.000109305
blueCone_37782	cone-specific	chr2	58905045	58905245	0	0	22.4548	20.9973	25.4919	29.151	16.3492	-5.91837	1.04349	-4.71339	2.43633e-06	0.000110448
blueCone_51980	cone-specific	chr5	111070538	111070738	0	1.98213	20.4134	55.9929	32.927	37.8962	24.8686	-4.5886	0.761372	-4.71333	2.43699e-06	0.000110448
greenCone_singleSort_23600e	cone-specific	chr15	84232297	84232497	0	0	34.7029	34.9956	20.1811	17.4906	17.895	-5.92787	1.04575	-4.71228	2.44959e-06	0.000110927
greenCone_singleSort_26426	cone-specific	chr16	88251087	88251287	0	0.991063	61.2403	27.9965	21.2432	25.6528	22.854	-5.06173	0.86207	-4.7116	2.45776e-06	0.000111203
blueCone_23195	cone-specific	chr15	28250741	28250941	0	0	20.4134	32.6625	23.3675	23.9038	16.7246	-5.91633	1.04349	-4.71144	2.45971e-06	0.000111203
blueCone_45037	cone-specific	chr3	147617645	147617845	0	0	24.4961	9.33215	29.7405	54.2208	19.6316	-5.96572	1.05401	-4.71124	2.4621e-06	0.00011122
blueCone_13171a	cone-specific	chr11	115334590	115334790	2.23946	1.98213	28.5788	37.3286	42.4864	37.3132	24.9881	-3.86618	0.608445	-4.71067	2.46904e-06	0.000111378
blueCone_61591	cone-specific	chr7	135837129	135837329	1.11973	1.98213	32.6615	32.6625	38.2378	30.317	22.8301	-4.08394	0.654679	-4.71062	2.46964e-06	0.000111378
blueCone_47922	cone-specific	chr4	127987788	127987988	4.47891	8.42403	95.9432	65.3251	54.1702	54.2208	47.0937	-3.23072	0.473808	-4.70807	2.50069e-06	0.000112594
blueCone_51113	cone-specific	chr5	72175584	72175784	1.11973	0.991063	40.8269	23.3304	25.4919	38.4793	21.7065	-4.44811	0.732758	-4.70565	2.53053e-06	0.000113845
blueCone_36159	cone-specific	chr19	59514120	59514320	6.71837	0.991063	81.6538	37.3286	62.6675	62.9661	42.0542	-3.78646	0.592268	-4.70474	2.54195e-06	0.000114266
greenCone_singleSort_28462b	cone-specific	chr17	50407359	50407559	1.11973	0.991063	48.9923	32.6625	25.4919	26.2359	22.5822	-4.45824	0.735083	-4.70455	2.54423e-06	0.000114275
greenCone_singleSort_48301	cone-specific	chr5	74180335	74180535	0	0.991063	79.6125	32.6625	18.0567	25.0698	26.0654	-5.15623	0.883529	-4.70412	2.54963e-06	0.000114424
greenCone_doubleSort_60523b	cone-specific	chr8	118504074	118504274	0	0.991063	59.199	32.6625	25.4919	19.8226	23.0279	-5.06061	0.863717	-4.70132	2.58483e-06	0.00011591
blueCone_62701b	cone-specific	chr8	27409636	27409836	0	0.991063	44.9096	32.6625	23.3675	22.1547	20.6809	-4.9762	0.845885	-4.70064	2.5935e-06	0.000116204
blueCone_3440a	cone-specific	chr1	158503898	158504098	0	0	16.3308	18.6643	33.9892	32.6491	16.9389	-5.9221	1.04721	-4.70021	2.5989e-06	0.000116351
blueCone_68705	cone-specific	chr9	75672886	75673086	0	0.991063	32.6615	32.6625	18.0567	35.5642	19.9893	-4.96569	0.84393	-4.69907	2.6135e-06	0.000116815
blueCone_24142	cone-specific	chr15	72781862	72782062	0	1.48659	40.8269	27.9965	31.8648	23.9038	21.0131	-4.67654	0.782711	-4.69718	2.63777e-06	0.000117709
blueCone_53207	cone-specific	chr5	132229827	132230027	0	0	14.2894	9.33215	49.9216	55.9698	21.5855	-5.97718	1.05958	-4.69731	2.63608e-06	0.000117709
blueCone_25400b	cone-specific	chr15	91573154	91573354	24.0741	23.29	214.341	81.6564	189.065	209.304	123.622	-2.81861	0.387252	-4.69619	2.65053e-06	0.000118035
blueCone_43097b	cone-specific	chr3	82074645	82074845	3.35918	3.96425	61.2403	32.6625	40.3621	57.1359	33.1207	-3.53834	0.540497	-4.6963	2.64918e-06	0.000118035
blueCone_147a	cone-specific	chr1	21166299	21166499	7.27823	1.48659	73.4884	62.992	42.4864	60.051	41.2971	-3.59479	0.552665	-4.69505	2.66546e-06	0.000118561
blueCone_5269	cone-specific	chr10	15300184	15300384	0	0	44.9096	27.9965	14.8703	22.1547	18.3218	-5.92418	1.04884	-4.69486	2.66785e-06	0.000118572
blueCone_44907	cone-specific	chr3	144971656	144971856	0	0	28.5788	23.3304	25.4919	20.9887	16.3983	-5.89941	1.04403	-4.69279	2.695e-06	0.000119682
greenCone_singleSort_64942	cone-specific	chr9	92554486	92554686	2.23946	1.98213	38.7856	86.3224	25.4919	41.9774	32.7998	-4.13433	0.668134	-4.69117	2.71651e-06	0.00012054
blueCone_17992	cone-specific	chr13	52378339	52378539	0	0.991063	40.8269	32.6625	19.1189	27.4019	20.1669	-4.95788	0.843765	-4.69074	2.72213e-06	0.000120693
blueCone_51201	cone-specific	chr5	74195102	74195302	21.2748	32.7051	332.739	167.979	156.138	152.751	143.931	-2.82448	0.389052	-4.68955	2.73811e-06	0.000121304
blueCone_56376	cone-specific	chr6	92513750	92513950	0	0.991063	30.6202	27.9965	29.7405	23.3208	18.7782	-4.90793	0.83337	-4.68931	2.74127e-06	0.000121346
blueCone_25597	cone-specific	chr15	96626971	96627171	2.79932	6.44191	44.9096	72.3242	47.7972	51.3057	37.5963	-3.37129	0.505766	-4.6885	2.75211e-06	0.000121631
blueCone_3462	cone-specific	chr1	159390140	159390340	2.23946	1.98213	77.5711	18.6643	46.7351	44.3095	31.9169	-4.12946	0.667602	-4.68762	2.76404e-06	0.000122061
greenCone_singleSort_10890	cone-specific	chr11	82618515	82618715	6.71837	4.95531	102.067	81.6564	52.0459	43.1434	48.4311	-3.39992	0.512088	-4.68653	2.7788e-06	0.000122614
blueCone_18453	cone-specific	chr13	60448873	60449073	2.23946	5.94638	28.5788	74.6572	92.408	61.217	44.1745	-3.73998	0.584692	-4.68619	2.78339e-06	0.000122718
blueCone_69979	cone-specific	chr9	115931692	115931892	0	1.98213	81.6538	27.9965	31.8648	27.9849	28.5804	-4.70504	0.790768	-4.68537	2.79455e-06	0.000123112
blueCone_56161	cone-specific	chr6	88724379	88724579	2.23946	3.96425	55.1163	37.3286	35.0513	46.6415	30.0569	-3.60114	0.55523	-4.6848	2.80235e-06	0.000123357
blueCone_3422	cone-specific	chr1	158208867	158209067	0	0.991063	69.4057	37.3286	16.9946	24.4868	24.8678	-5.11309	0.878255	-4.68325	2.82366e-06	0.000124196
greenCone_singleSort_1818	cone-specific	chr1	88772172	88772372	1.11973	1.98213	110.233	58.326	22.3054	27.9849	36.9918	-4.55525	0.759225	-4.68274	2.83066e-06	0.000124405
blueCone_18319	cone-specific	chr13	57269721	57269921	2.23946	1.98213	40.8269	32.6625	29.7405	43.7264	25.1963	-3.87002	0.612979	-4.68209	2.83963e-06	0.000124699
blueCone_33424	cone-specific	chr18	73961163	73961363	1.11973	0.991063	18.3721	41.9947	28.6783	53.0547	24.0351	-4.54932	0.758401	-4.68	2.86878e-06	0.000125879
greenCone_doubleSort_31763	cone-specific	chr18	80001285	80001485	0	0	24.4961	32.6625	19.1189	23.3208	16.5997	-5.89124	1.04536	-4.67897	2.88313e-06	0.000126408
blueCone_4473	cone-specific	chr1	183182771	183182971	0	0	20.4134	13.9982	25.4919	46.6415	17.7575	-5.92062	1.05175	-4.67848	2.89003e-06	0.00012661
blueCone_53233	cone-specific	chr5	133490133	133490333	0	0.991063	40.8269	9.33215	42.4864	51.3057	24.157	-5.12414	0.881556	-4.67825	2.89335e-06	0.000126655
greenCone_singleSort_18131	cone-specific	chr13	95777281	95777481	1.11973	0	59.199	23.3304	25.4919	24.4868	22.2713	-5.00911	0.85706	-4.67775	2.90042e-06	0.000126864
greenCone_singleSort_30832	cone-specific	chr18	52894272	52894472	0	0	40.8269	27.9965	21.2432	16.3245	17.7319	-5.90324	1.04838	-4.67697	2.91141e-06	0.000127244
blueCone_18608b	cone-specific	chr13	70234516	70234716	1.11973	1.98213	61.2403	32.6625	42.4864	23.3208	27.1353	-4.24774	0.695221	-4.67153	2.98966e-06	0.000130354
greenCone_doubleSort_52197	cone-specific	chr6	93393625	93393825	0	0	69.4057	27.9965	14.8703	15.7415	21.3357	-5.94218	1.05833	-4.66979	3.01503e-06	0.000131356
blueCone_26822	cone-specific	chr16	29451811	29452011	2.23946	1.98213	48.9923	32.6625	29.7405	37.3132	25.4884	-3.86715	0.614169	-4.66834	3.03647e-06	0.000132186
greenCone_singleSort_21365	cone-specific	chr14	110012306	110012506	1.11973	0	48.9923	41.9947	23.3675	19.2396	22.4523	-5.00179	0.857295	-4.66792	3.04258e-06	0.000132347
blueCone_367	cone-specific	chr1	37004773	37004973	0	0	32.6615	13.9982	31.8648	22.1547	16.7799	-5.89158	1.04831	-4.66614	3.0691e-06	0.000133291
blueCone_42507	cone-specific	chr3	45378207	45378407	1.11973	4.95531	81.6538	41.9947	38.2378	47.8076	35.9615	-3.81924	0.604269	-4.66554	3.07807e-06	0.000133575
blueCone_10429c	cone-specific	chr11	66526633	66526833	0	0.495531	34.7029	18.6643	33.9892	20.9887	18.1401	-5.31233	0.924415	-4.66493	3.08717e-06	0.000133865
blueCone_61578a	cone-specific	chr7	135641908	135642108	0	0	53.075	13.9982	19.1189	25.6528	18.6408	-5.91169	1.0531	-4.66401	3.10099e-06	0.00013429
blueCone_9424	cone-specific	chr11	35593273	35593473	0	0.991063	20.4134	34.9956	42.4864	22.1547	20.1735	-4.96472	0.850077	-4.66396	3.10186e-06	0.00013429
greenCone_singleSort_54482	cone-specific	chr6	147972676	147972876	0	0	36.7442	32.6625	12.7459	24.4868	17.7732	-5.89516	1.05008	-4.66169	3.13622e-06	0.000135672
blueCone_35970b	cone-specific	chr19	56427118	56427318	1.11973	3.96425	44.9096	32.6625	44.6108	40.2283	27.9159	-3.74467	0.588814	-4.66135	3.14142e-06	0.00013579
greenCone_singleSort_25196	cone-specific	chr16	22551322	22551522	0	1.98213	65.323	41.9947	21.2432	29.734	26.7128	-4.63109	0.779038	-4.66099	3.14691e-06	0.000135921
greenCone_singleSort_36327	cone-specific	chr2	91947760	91947960	1.11973	3.96425	57.1577	46.6608	44.6108	30.317	30.6384	-3.82937	0.607151	-4.66008	3.16088e-06	0.000136417
blueCone_54437b	cone-specific	chr6	28817130	28817330	0	0.991063	48.9923	27.9965	19.1189	27.4019	20.7501	-4.97285	0.852688	-4.65921	3.1742e-06	0.000136885
blueCone_39203a	cone-specific	chr2	116820974	116821174	0	0	26.5375	13.9982	27.6162	29.151	16.2171	-5.88136	1.04798	-4.65785	3.19528e-06	0.000137645
blueCone_56668	cone-specific	chr6	102282700	102282900	0	0	32.6615	39.6617	16.9946	17.4906	17.8014	-5.88991	1.04984	-4.65775	3.19682e-06	0.000137645
blueCone_33958	cone-specific	chr18	81839166	81839366	0	0	40.8269	25.6634	20.1811	17.4906	17.3603	-5.88556	1.04905	-4.65714	3.20635e-06	0.000137841
blueCone_46821	cone-specific	chr4	98560269	98560469	4.47891	5.45085	71.4471	53.6599	39.3	51.3057	37.6071	-3.28508	0.490658	-4.65718	3.20567e-06	0.000137841
blueCone_54859	cone-specific	chr6	35748559	35748759	0	0.991063	28.5788	23.3304	25.4919	31.483	18.3125	-4.89357	0.836152	-4.65653	3.21584e-06	0.000138141
blueCone_4109	cone-specific	chr1	175404432	175404632	0	0	16.3308	13.9982	36.1135	37.3132	17.2926	-5.89923	1.05223	-4.65604	3.22345e-06	0.00013836
blueCone_45299	cone-specific	chr4	8219600	8219800	0	0	8.16538	34.9956	32.927	32.6491	18.1228	-5.90413	1.05352	-4.65499	3.23995e-06	0.00013896
greenCone_singleSort_58346	cone-specific	chr7	144133745	144133945	0	0.991063	44.9096	51.3269	21.2432	19.2396	22.9517	-5.03792	0.867659	-4.65381	3.25856e-06	0.00013965
blueCone_26710	cone-specific	chr16	23675355	23675555	0	0	32.6615	13.9982	19.1189	36.1472	16.9876	-5.8876	1.05075	-4.65154	3.29469e-06	0.000141088
blueCone_52425	cone-specific	chr5	116563865	116564065	6.71837	5.94638	53.075	74.6572	44.6108	65.2981	41.7176	-3.11775	0.455335	-4.65098	3.30363e-06	0.000141361
greenCone_singleSort_39595	cone-specific	chr3	27863429	27863629	0	0	55.1163	23.3304	21.2432	14.5755	19.0442	-5.90142	1.05461	-4.64762	3.3578e-06	0.00014346
greenCone_singleSort_4042	cone-specific	chr1	175437277	175437477	1.11973	0.991063	81.6538	97.9876	27.6162	16.3245	37.6155	-4.90055	0.839287	-4.64746	3.36047e-06	0.00014346
blueCone_1871	cone-specific	chr1	90060671	90060871	0	0	24.4961	23.3304	20.1811	26.8189	15.8044	-5.86363	1.04648	-4.64761	3.35796e-06	0.00014346
greenCone_doubleSort_13368	cone-specific	chr12	29676038	29676238	0	0	53.075	32.6625	16.9946	13.9925	19.4541	-5.90403	1.05543	-4.64648	3.37654e-06	0.000144034
blueCone_25620a	cone-specific	chr15	97247247	97247447	0	3.96425	79.6125	23.3304	47.7972	72.2944	37.8331	-4.34336	0.719697	-4.6455	3.39248e-06	0.000144602
blueCone_55557b	cone-specific	chr6	56524336	56524536	4.47891	3.96425	26.5375	60.659	65.854	68.7963	38.3816	-3.55445	0.549986	-4.64456	3.40796e-06	0.00014515
blueCone_1523	cone-specific	chr1	82042607	82042807	1.11973	0	48.9923	23.3304	19.1189	32.6491	20.8684	-4.95659	0.851997	-4.64391	3.41883e-06	0.000145501
blueCone_105	cone-specific	chr1	14309785	14309985	0	0	28.5788	13.9982	27.6162	26.2359	16.0715	-5.86661	1.04858	-4.64116	3.46451e-06	0.000147331
greenCone_singleSort_1457	cone-specific	chr1	78309359	78309559	1.11973	0.991063	65.323	37.3286	25.4919	22.7377	25.4987	-4.55746	0.766608	-4.64052	3.47526e-06	0.000147675
blueCone_107	cone-specific	chr1	14429438	14429638	0	0	32.6615	18.6643	16.9946	30.317	16.4396	-5.8685	1.04934	-4.63958	3.49124e-06	0.000148125
blueCone_61247b	cone-specific	chr7	128860860	128861060	3.35918	0	48.9923	30.3295	38.2378	37.8962	26.4692	-4.19991	0.689688	-4.63966	3.48986e-06	0.000148125
blueCone_22192	cone-specific	chr14	74672557	74672757	1.11973	0	61.2403	32.6625	22.3054	20.9887	23.0528	-5.01446	0.865996	-4.63566	3.55805e-06	0.000150844
greenCone_singleSort_7248a	cone-specific	chr10	92247461	92247661	0	0	34.7029	27.9965	16.9946	20.4057	16.6833	-5.86086	1.04899	-4.63387	3.58899e-06	0.000152039
blueCone_33889	cone-specific	chr18	80960058	80960258	3.35918	0.991063	93.9019	32.6625	46.7351	30.317	34.6611	-4.17777	0.685829	-4.63347	3.59587e-06	0.000152213
blueCone_24987b	cone-specific	chr15	84231241	84231441	1.11973	5.94638	40.8269	81.6564	52.0459	47.2245	38.1366	-3.7057	0.584088	-4.63235	3.61539e-06	0.000152922
blueCone_28379b	cone-specific	chr16	97535982	97536182	0	1.98213	65.323	27.9965	32.927	25.0698	25.5497	-4.58872	0.774904	-4.63118	3.63585e-06	0.000153552
greenCone_doubleSort_22679	cone-specific	chr15	71664535	71664735	1.11973	0	63.2817	41.9947	19.1189	20.9887	24.4173	-5.05228	0.87507	-4.63081	3.64246e-06	0.000153713
greenCone_singleSort_24397	cone-specific	chr15	100990445	100990645	2.23946	4.95531	55.1163	102.654	40.3621	39.0623	40.7315	-3.75675	0.595465	-4.62958	3.66402e-06	0.000154261
blueCone_26712	cone-specific	chr16	23898937	23899137	1.11973	1.98213	32.6615	37.3286	40.3621	25.6528	23.1845	-4.08047	0.665409	-4.62944	3.66662e-06	0.000154261
blueCone_26809	cone-specific	chr16	29204868	29205068	0	0.991063	28.5788	18.6643	31.8648	30.317	18.4027	-4.89585	0.841483	-4.62974	3.6612e-06	0.000154261
blueCone_60796a	cone-specific	chr7	117913385	117913585	3.35918	1.98213	91.8605	32.6625	36.1135	41.3944	34.562	-3.94344	0.635792	-4.62957	3.66422e-06	0.000154261
greenCone_singleSort_31644a	cone-specific	chr18	73989908	73990108	0	0	34.7029	37.3286	21.2432	13.4094	17.7807	-5.86954	1.05226	-4.62769	3.69764e-06	0.000155447
blueCone_60797a	cone-specific	chr7	117969257	117969457	0	1.98213	28.5788	27.9965	33.9892	32.6491	20.8659	-4.41431	0.737844	-4.62742	3.70254e-06	0.000155535
greenCone_doubleSort_3991	cone-specific	chr1	171815868	171816068	0	0.991063	69.4057	27.9965	25.4919	18.6566	23.757	-5.06202	0.878036	-4.62626	3.72334e-06	0.00015629
greenCone_doubleSort_65082c	cone-specific	chr9	120303813	120304013	1.11973	0.991063	114.315	93.3215	16.9946	22.1547	41.4828	-4.97453	0.859192	-4.62589	3.72987e-06	0.000156445
greenCone_doubleSort_8941	cone-specific	chr11	28556474	28556674	0	0	36.7442	41.9947	12.7459	18.6566	18.3569	-5.8741	1.05435	-4.62283	3.78534e-06	0.00015841
blueCone_19608	cone-specific	chr13	107207964	107208164	0	0	53.075	13.9982	14.8703	30.317	18.7101	-5.88562	1.05681	-4.62299	3.78256e-06	0.00015841
blueCone_50813	cone-specific	chr5	52476375	52476575	7.83809	5.94638	89.8192	39.6617	63.7297	69.9623	46.1595	-3.1547	0.466173	-4.6221	3.7987e-06	0.000158849
greenCone_singleSort_8835c	cone-specific	chr11	28584235	28584435	0.559864	0.991063	71.4471	102.654	15.9324	20.9887	35.4288	-5.06596	0.880053	-4.62014	3.83487e-06	0.000159997
blueCone_5247a	cone-specific	chr10	14017830	14018030	0	0.991063	71.4471	9.33215	27.6162	47.8076	26.199	-5.14943	0.898329	-4.61906	3.85489e-06	0.000160711
blueCone_14604	cone-specific	chr12	54489811	54490011	1.67959	1.98213	44.9096	18.6643	43.5486	41.9774	25.4603	-4.03905	0.658081	-4.61805	3.8737e-06	0.000161251
blueCone_15326	cone-specific	chr12	79742329	79742529	23.5143	14.3704	175.556	111.986	101.967	113.689	90.1804	-2.67077	0.361791	-4.61805	3.87358e-06	0.000161251
blueCone_55551	cone-specific	chr6	56332242	56332442	2.23946	0.991063	48.9923	16.3313	56.2945	37.8962	27.1241	-4.25151	0.704401	-4.61599	3.91222e-06	0.000162732
blueCone_45039	cone-specific	chr3	147966469	147966669	2.23946	6.93744	87.7778	27.9965	70.1026	99.1132	49.0278	-3.72939	0.591343	-4.61558	3.91998e-06	0.000162932
blueCone_67809	cone-specific	chr9	61199426	61199626	1.67959	1.98213	65.323	18.6643	36.1135	44.3095	28.012	-4.1283	0.678061	-4.6136	3.95762e-06	0.000164372
blueCone_52395	cone-specific	chr5	116342626	116342826	6.71837	7.43297	73.4884	60.659	47.7972	60.051	42.6912	-2.98952	0.431617	-4.60947	4.03697e-06	0.000167542
blueCone_3489	cone-specific	chr1	159857015	159857215	0	0.991063	61.2403	4.66608	49.9216	57.7189	29.0897	-5.22192	0.916104	-4.60856	4.05465e-06	0.000168023
blueCone_41378	cone-specific	chr2	169840526	169840726	6.71837	7.9285	100.026	60.659	62.6675	51.8887	48.3147	-3.10167	0.456085	-4.60807	4.06415e-06	0.00016829
blueCone_20468	cone-specific	chr14	23583318	23583518	0	0.991063	32.6615	18.6643	30.8027	26.8189	18.3231	-4.87875	0.841881	-4.60724	4.08048e-06	0.000168839
blueCone_4064a	cone-specific	chr1	173345757	173345957	11.1973	5.94638	104.109	88.6555	75.4134	51.3057	56.1045	-3.09897	0.455767	-4.60537	4.11734e-06	0.000170237
blueCone_16625	cone-specific	chr12	116784519	116784719	1.67959	0.991063	28.5788	37.3286	27.6162	30.9	21.1824	-4.16457	0.687215	-4.60492	4.12615e-06	0.000170373
blueCone_56471a	cone-specific	chr6	95718273	95718473	0	0	40.8269	23.3304	15.9324	20.9887	16.8464	-5.84484	1.05211	-4.60489	4.1268e-06	0.000170373
greenCone_singleSort_49573	cone-specific	chr5	120467188	120467388	3.35918	4.95531	69.4057	107.32	40.3621	37.8962	43.8831	-3.67569	0.581123	-4.60434	4.13774e-06	0.000170696
blueCone_68596	cone-specific	chr9	73579149	73579349	2.23946	0	53.075	25.6634	25.4919	37.3132	23.9638	-4.49234	0.758599	-4.60367	4.15107e-06	0.000171118
blueCone_51710	cone-specific	chr5	102123403	102123603	1.11973	0	48.9923	41.9947	14.8703	26.8189	22.2993	-4.97922	0.864514	-4.60284	4.1676e-06	0.000171671
greenCone_singleSort_28850b	cone-specific	chr17	69969206	69969406	0	0.991063	85.7365	37.3286	13.8081	25.0698	27.1557	-5.15036	0.901731	-4.60266	4.17132e-06	0.000171696
blueCone_40764	cone-specific	chr2	159598006	159598206	0	0	16.3308	13.9982	35.0513	33.2321	16.4354	-5.8509	1.054	-4.60239	4.17676e-06	0.000171792
blueCone_55169a	cone-specific	chr6	49957002	49957202	0	0.991063	30.6202	25.6634	20.1811	33.2321	18.448	-4.88003	0.843103	-4.60208	4.18292e-06	0.000171917
greenCone_singleSort_7098	cone-specific	chr10	86202090	86202290	0	0	36.7442	55.9929	19.1189	9.91132	20.2946	-5.88212	1.06092	-4.60178	4.18887e-06	0.000172034
blueCone_5300	cone-specific	chr10	17991701	17991901	0	0	8.16538	13.9982	61.6053	41.9774	20.9577	-5.902	1.06565	-4.60002	4.22447e-06	0.000173367
greenCone_singleSort_14409	cone-specific	chr12	77766305	77766505	0	0	44.9096	18.6643	15.9324	23.3208	17.1378	-5.84677	1.05387	-4.59902	4.24476e-06	0.00017407
blueCone_9647	cone-specific	chr11	50689945	50690145	3.35918	1.48659	57.1577	60.659	21.2432	48.3906	32.0494	-3.96492	0.644753	-4.59854	4.25468e-06	0.000174347
blueCone_26713	cone-specific	chr16	23922975	23923175	0	0	20.4134	9.33215	33.9892	40.2283	17.3272	-5.86015	1.05718	-4.59729	4.28027e-06	0.000175266
blueCone_32429b	cone-specific	chr18	45558461	45558661	2.23946	1.98213	51.0336	32.6625	33.9892	30.317	25.3706	-3.846	0.619101	-4.59698	4.28651e-06	0.000175391
blueCone_24166	cone-specific	chr15	73127748	73127948	2.23946	3.96425	32.6615	41.9947	42.4864	47.2245	28.4285	-3.54158	0.553108	-4.59509	4.32553e-06	0.000176856
greenCone_singleSort_42777	cone-specific	chr4	19281453	19281653	1.11973	0	28.5788	51.3269	28.6783	18.0736	21.2962	-4.9403	0.857715	-4.59395	4.34939e-06	0.000177677
blueCone_56543	cone-specific	chr6	97937523	97937723	4.47891	3.96425	55.1163	37.3286	54.1702	40.8113	32.6449	-3.33027	0.50728	-4.59367	4.35526e-06	0.000177677
blueCone_68321	cone-specific	chr9	68656979	68657179	0	0.991063	32.6615	23.3304	21.2432	31.483	18.2849	-4.86989	0.842418	-4.59379	4.35273e-06	0.000177677
blueCone_18412b	cone-specific	chr13	59228559	59228759	0	1.98213	42.8682	13.9982	48.8594	43.1434	25.1419	-4.5967	0.783004	-4.59347	4.35945e-06	0.000177716
blueCone_18092	cone-specific	chr13	54157820	54158020	3.35918	1.98213	34.7029	60.659	30.8027	41.3944	28.8167	-3.72889	0.594221	-4.59238	4.38211e-06	0.000178244
blueCone_3913	cone-specific	chr1	170589761	170589961	5.59864	2.97319	91.8605	51.3269	44.6108	40.8113	39.5302	-3.53706	0.552445	-4.59242	4.38133e-06	0.000178244
blueCone_66200b	cone-specific	chr9	27192097	27192297	17.9156	6.93744	126.563	88.6555	80.7242	102.028	70.4708	-2.92615	0.419485	-4.5917	4.39643e-06	0.000178564
greenCone_singleSort_65688	cone-specific	chr9	112223993	112224193	2.23946	1.98213	89.8192	41.9947	26.554	34.3981	32.8313	-4.12328	0.680519	-4.58955	4.44198e-06	0.000180054
blueCone_1340c	cone-specific	chr1	75264183	75264383	9.51768	9.91063	83.6951	48.9938	79.6621	78.7076	51.7478	-2.84654	0.402339	-4.58951	4.44291e-06	0.000180054
blueCone_25314	cone-specific	chr15	89063931	89064131	2.23946	0.991063	20.4134	37.3286	38.2378	45.4755	24.1143	-4.13065	0.682197	-4.58907	4.45223e-06	0.000180299
greenCone_singleSort_438	cone-specific	chr1	37342014	37342214	8.95782	6.93744	206.176	102.654	67.9783	53.0547	74.293	-3.55053	0.555851	-4.58852	4.46405e-06	0.000180645
blueCone_9431	cone-specific	chr11	35663726	35663926	5.59864	4.95531	34.7029	48.9938	77.5377	97.9472	44.9559	-3.48111	0.540819	-4.5877	4.48164e-06	0.000181224
blueCone_11353	cone-specific	chr11	82174895	82175095	2.79932	0	44.9096	30.3295	38.2378	28.5679	24.1407	-4.27766	0.715117	-4.58339	4.57501e-06	0.000184864
blueCone_25363c	cone-specific	chr15	90680061	90680261	4.47891	3.96425	89.8192	27.9965	53.108	55.9698	39.2228	-3.55969	0.558714	-4.5814	4.61884e-06	0.000186498
greenCone_singleSort_58392	cone-specific	chr7	144668519	144668719	1.11973	1.98213	59.199	46.6608	26.554	25.0698	26.7642	-4.20716	0.700344	-4.57941	4.66292e-06	0.00018814
greenCone_singleSort_38064	cone-specific	chr2	153770624	153770824	1.11973	0.991063	42.8682	18.6643	32.927	29.151	20.9535	-4.38579	0.739508	-4.57844	4.68458e-06	0.000188876
greenCone_singleSort_47802	cone-specific	chr5	44370121	44370321	5.59864	2.97319	110.233	46.6608	38.2378	55.3868	43.1816	-3.64984	0.578817	-4.57803	4.69386e-06	0.000189112
blueCone_31516	cone-specific	chr18	14755888	14756088	5.03877	1.98213	38.7856	32.6625	57.3567	74.0434	34.9782	-3.68392	0.586526	-4.57596	4.74038e-06	0.000190847
blueCone_45474	cone-specific	chr4	19280714	19280914	1.11973	0	20.4134	34.9956	21.2432	36.7302	19.0837	-4.87821	0.847604	-4.5755	4.75086e-06	0.000191129
blueCone_19647	cone-specific	chr13	108239761	108239961	0	0	26.5375	18.6643	23.3675	22.1547	15.1207	-5.80433	1.0502	-4.5747	4.76902e-06	0.00019172
greenCone_singleSort_3570a	cone-specific	chr1	164898841	164899041	0	1.48659	63.2817	41.9947	19.1189	24.4868	25.0614	-4.79257	0.829103	-4.57431	4.77789e-06	0.000191885
blueCone_60292	cone-specific	chr7	102687207	102687407	3.91905	4.45978	32.6615	65.3251	42.4864	74.0434	37.1492	-3.50809	0.54831	-4.57422	4.78009e-06	0.000191885
blueCone_5597b	cone-specific	chr10	25200073	25200273	1.11973	0	36.7442	23.3304	21.2432	28.5679	18.5009	-4.84553	0.841	-4.57257	4.81785e-06	0.00019326
greenCone_singleSort_1023	cone-specific	chr1	64226304	64226504	0	0	32.6615	41.9947	16.9946	13.9925	17.6072	-5.82844	1.05632	-4.57102	4.85351e-06	0.000194408
blueCone_15410b	cone-specific	chr12	81241767	81241967	25.1939	37.6604	169.432	209.973	160.386	134.677	122.887	-2.36906	0.2995	-4.57117	4.85017e-06	0.000194408
greenCone_singleSort_19385	cone-specific	chr14	22998986	22999186	1.11973	0.991063	51.0336	48.9938	16.9946	27.9849	24.5196	-4.50404	0.76708	-4.56803	4.92326e-06	0.000196916
greenCone_singleSort_54258b	cone-specific	chr6	140995841	140996041	0	0.495531	53.075	48.9938	12.7459	17.4906	22.1335	-5.36727	0.956397	-4.56638	4.9622e-06	0.00019833
blueCone_5563	cone-specific	chr10	24222769	24222969	1.11973	0	32.6615	23.3304	29.7405	22.1547	18.1678	-4.8283	0.838523	-4.56553	4.98239e-06	0.000198993
greenCone_singleSort_26227	cone-specific	chr16	71054573	71054773	0	3.96425	51.0336	44.3277	31.8648	42.5604	28.9585	-4.02875	0.663669	-4.56365	5.02709e-06	0.000200633
greenCone_doubleSort_13930	cone-specific	chr12	68862746	68862946	1.11973	0	53.075	23.3304	21.2432	25.0698	20.6397	-4.91614	0.858185	-4.56329	5.03584e-06	0.000200836
greenCone_singleSort_5311	cone-specific	chr10	21364248	21364448	2.23946	0	32.6615	51.3269	29.7405	24.4868	23.4092	-4.44431	0.75488	-4.56273	5.04933e-06	0.000201229
greenCone_singleSort_638	cone-specific	chr1	51509125	51509325	1.11973	0.991063	53.075	46.6608	16.9946	27.9849	24.471	-4.50144	0.767567	-4.56174	5.07314e-06	0.000201886
blueCone_48847	cone-specific	chr4	140219080	140219280	1.11973	1.98213	34.7029	20.9973	36.1135	41.9774	22.8155	-4.08787	0.676951	-4.56144	5.08034e-06	0.000202027
greenCone_singleSort_11307	cone-specific	chr11	89635070	89635270	0	0	57.1577	37.3286	14.8703	11.0774	20.0723	-5.85233	1.06382	-4.56123	5.08548e-06	0.000202086
blueCone_19575	cone-specific	chr13	105724710	105724910	0	0	28.5788	13.9982	23.3675	25.6528	15.2662	-5.79995	1.05251	-4.56049	5.1034e-06	0.000202651
greenCone_singleSort_19754	cone-specific	chr14	32708762	32708962	0	1.98213	128.605	79.3233	18.0567	20.4057	41.3954	-4.98002	0.872836	-4.55987	5.11857e-06	0.000203108
blueCone_55404b	cone-specific	chr6	53573197	53573397	0	1.98213	61.2403	20.9973	25.4919	39.6453	24.8928	-4.56208	0.781373	-4.55875	5.14586e-06	0.000204044
blueCone_42176a	cone-specific	chr3	28263159	28263359	12.317	20.3168	114.315	93.3215	92.408	96.7812	71.5766	-2.54467	0.338972	-4.55692	5.19102e-06	0.000205687
greenCone_singleSort_57736	cone-specific	chr7	129611274	129611474	2.23946	2.97319	69.4057	65.3251	38.2378	25.6528	33.9723	-3.91275	0.639451	-4.55509	5.23636e-06	0.000207334
greenCone_doubleSort_24582	cone-specific	chr16	6331486	6331686	1.11973	1.98213	48.9923	37.3286	25.4919	27.9849	23.8166	-4.08535	0.677574	-4.55353	5.27532e-06	0.000208727
greenCone_singleSort_30598b	cone-specific	chr18	42163498	42163698	5.03877	5.94638	126.563	86.3224	40.3621	47.8076	52.0068	-3.55134	0.560387	-4.55281	5.29329e-06	0.000209024
greenCone_singleSort_9893	cone-specific	chr11	64512956	64513156	0	0.991063	171.473	37.3286	18.0567	13.9925	40.307	-5.37943	0.961922	-4.55279	5.2938e-06	0.000209024
blueCone_4103	cone-specific	chr1	175301249	175301449	0	0	8.16538	23.3304	26.554	49.5566	17.9344	-5.83578	1.06236	-4.55194	5.31529e-06	0.000209557
blueCone_42990	cone-specific	chr3	68572342	68572542	0	1.48659	42.8682	16.3313	27.6162	38.4793	21.1303	-4.67072	0.806401	-4.55198	5.31431e-06	0.000209557
greenCone_singleSort_3418	cone-specific	chr1	159604772	159604972	1.11973	0.991063	53.075	55.9929	25.4919	18.6566	25.8879	-4.54696	0.77927	-4.55164	5.32283e-06	0.000209704
blueCone_37774	cone-specific	chr2	58699997	58700197	1.11973	0	24.4961	37.3286	25.4919	22.1547	18.4318	-4.82556	0.840559	-4.55121	5.3339e-06	0.000209991
greenCone_singleSort_29602	cone-specific	chr18	4311335	4311535	0	0	97.9846	67.6581	4.24864	11.6604	30.2586	-5.92469	1.0825	-4.54938	5.3803e-06	0.000211645
blueCone_26711	cone-specific	chr16	23898313	23898513	3.35918	1.48659	108.191	32.6625	31.8648	43.1434	36.7846	-4.1104	0.683717	-4.54926	5.3836e-06	0.000211645
greenCone_singleSort_38868	cone-specific	chr2	169837221	169837421	2.23946	3.96425	77.5711	62.992	27.6162	40.8113	35.8657	-3.77756	0.610591	-4.54898	5.39075e-06	0.000211775
blueCone_66195	cone-specific	chr9	27150975	27151175	1.11973	0	16.3308	25.6634	33.9892	36.1472	18.875	-4.87425	0.851972	-4.54739	5.43154e-06	0.000213225
blueCone_33302	cone-specific	chr18	69196830	69197030	1.11973	1.98213	48.9923	32.6625	23.3675	33.2321	23.5594	-4.08226	0.678063	-4.54568	5.47575e-06	0.000214808
blueCone_4715b	cone-specific	chr1	189246633	189246833	3.91905	0.991063	48.9923	18.6643	65.854	65.8812	34.0503	-4.05345	0.672093	-4.54319	5.54082e-06	0.000217108
[truncated: 53,162 more rows]
