# Supplementary material for: Cell Type-Specific Epigenomic Analysis Reveals a Uniquely Closed Chromatin Architecture in Mouse Rod Photoreceptors
Source: Sci Rep. 2017 Mar 3;7:43184. doi: 10.1038/srep43184 (PMC5335693; doi:10.1038/srep43184)
Supplement: Supplementary Table S6 [file srep43184-s7.xls]

## Sheet: Sheet1
Supplementary Table S6: Differentially expressed genes (rods vs. blue cones)
gene	class	rod 1	rod 2	rod 3	blue cone 1	blue cone 2	blue cone 3	base mean	log2(fold change)	standard error	Wald statistic	p-value	adjusted p-value
Rho	rod-enriched	758862	1.21254e+06	1.03215e+06	2015.7	1751.07	1207.27	501421	9.17387	0.201379	40.5895	0	0
Cnga1	rod-enriched	46705.8	61248.4	48569.4	107.875	103.921	62.1449	26132.9	9.10398	0.189321	42.8055	0	0
Gnat1	rod-enriched	474609	658651	545850	1425.87	1266.97	879.143	280447	8.82631	0.182424	42.9017	0	0
Gnb1	rod-enriched	1.2778e+06	1.81125e+06	1.44837e+06	6751.76	7226.83	6593.15	759665	7.75794	0.142803	47.3237	0	0
Glb1l2	rod-enriched	18192.9	17388.5	18096.3	183.562	193.986	231.179	9047.74	6.44333	0.128029	42.5165	0	0
Pde6b	rod-enriched	301905	326056	298792	3933.96	3811.3	3456.08	156326	6.35781	0.107979	49.6189	0	0
Nr2e3	rod-enriched	27905	44764.7	40830.6	88.736	90.9308	54.6875	18955.8	8.85283	0.211575	37.116	1.54998e-301	1.20434e-298
Col4a3	rod-enriched	7638.18	6532.72	6886.88	18.2692	27.7122	29.0009	3522.13	8.07468	0.199373	35.4846	8.4919e-276	5.65561e-273
Slc24a1	rod-enriched	37727.8	57571	48901.8	414.971	336.011	290.009	24206.9	7.07536	0.178838	33.9714	5.89321e-253	3.58358e-250
Susd3	rod-enriched	11561	14510.3	13681.9	186.172	230.358	231.179	6733.48	5.91761	0.145588	33.7777	4.19447e-250	2.34655e-247
Cngb1	rod-enriched	19488.8	27279.9	24070.8	271.428	249.41	345.525	11951	6.32273	0.1664	31.9874	1.63053e-224	7.35633e-222
Reep6	rod-enriched	27697.6	31075.4	30873.1	1355.4	1479.14	1428.5	15651.5	4.38528	0.109417	30.9392	3.54939e-210	1.34167e-207
Gucy2f	rod-enriched	5010.19	5841.26	6119.52	35.6684	32.9083	14.9148	2842.41	7.61215	0.215025	30.7506	1.2012e-207	4.09754e-205
Kcnj14	rod-enriched	5367.9	5849.29	6308.03	12.1794	15.5881	5.80019	2926.47	8.92988	0.258763	30.6453	3.04801e-206	1.01499e-203
Plekha2	rod-enriched	4122.49	4532.89	4368.5	23.4889	24.2482	6.62878	2179.71	7.83877	0.234211	29.1992	1.98434e-187	5.78188e-185
Pdia5	rod-enriched	4154.31	4272.59	4323.78	125.274	155.015	126.776	2192.96	4.95341	0.138014	28.6451	1.84542e-180	5.16201e-178
Gramd2	rod-enriched	3852.56	4047.83	3782.4	102.655	68.4146	71.2594	1987.52	5.56653	0.164817	27.7066	5.80731e-169	1.40036e-166
Mef2c	rod-enriched	14424.9	16462	14781.6	780.355	671.156	640.506	7960.07	4.4364	0.125804	27.3155	2.77287e-164	6.35759e-162
Nfasc	rod-enriched	2798.07	2286.51	2786.65	30.4486	32.9083	29.0009	1327.26	6.37101	0.197022	27.2609	1.23398e-163	2.78361e-161
St8sia1	rod-enriched	2310.87	2702.76	2606.6	25.2289	16.4541	26.5151	1281.4	6.74861	0.211804	27.1412	3.21659e-162	7.14082e-160
E130310I04Rik	rod-enriched	5191.24	4255.39	4525.59	165.292	143.757	167.377	2408.11	4.85659	0.144123	26.759	9.69448e-158	2.05435e-155
Aqp1	rod-enriched	1847.82	1878.29	1902.08	11.3095	15.5881	5.80019	943.481	7.34381	0.264878	23.9499	9.25771e-127	1.52327e-124
Fscn2	rod-enriched	15246.7	19200.3	17536.8	627.242	843.491	798.769	9042.22	4.50055	0.148138	23.6303	1.88112e-123	3.05923e-121
Samd11	rod-enriched	19976	15806	18385.1	733.377	575.029	473.129	9324.79	4.90303	0.167022	23.3684	8.96916e-121	1.40947e-118
Tnfaip3	rod-enriched	12777.8	14987.3	14415.4	1159.66	1104.16	1165.84	7601.71	3.6123	0.11446	22.8228	2.71987e-115	4.13479e-113
Faim	rod-enriched	10309	12714.6	9994.97	709.888	688.476	681.936	5849.8	3.97663	0.131774	22.5889	5.57517e-113	8.29515e-111
Hdc	rod-enriched	2598.36	2278.48	2308.11	8.69961	3.46403	3.31439	1200.07	8.6758	0.342851	22.3881	5.13537e-111	7.56034e-109
Fam160a1	rod-enriched	3023.01	2738.31	3112.93	3.47984	3.46403	4.14299	1480.89	9.3777	0.380972	21.9903	3.56546e-107	5.03702e-105
Grb10	rod-enriched	2422.8	2466.54	2652.52	122.664	151.551	145.833	1326.98	4.15106	0.143888	21.8995	2.62859e-106	3.60426e-104
Sh2d1a	rod-enriched	2360.25	2443.61	2503.88	8.69961	1.73201	2.48579	1220.11	8.92914	0.363611	21.8067	2.00632e-105	2.72431e-103
Ndrg1	rod-enriched	5110.04	4784.01	4937.67	287.087	295.309	207.978	2603.68	4.21447	0.150443	21.3668	2.72282e-101	3.55901e-99
Spry2	rod-enriched	14622.4	16045.7	13841.4	1425.87	1397.74	1263.61	8099.45	3.43704	0.11662	20.8972	5.6774e-97	7.08965e-95
Vax2os	rod-enriched	14884.6	18066.2	17923.5	368.863	410.487	182.292	8639.33	5.67524	0.22689	20.6057	2.43805e-94	2.93953e-92
A930006I01Rik	rod-enriched	7672.19	9301.99	7631.27	627.242	649.506	553.504	4405.95	3.73753	0.13423	20.3944	1.87641e-92	2.20534e-90
Pitpnm3	rod-enriched	4674.42	4561.55	5111.68	300.136	261.534	198.864	2518.03	4.22031	0.158209	20.3548	4.20795e-92	4.86383e-90
Gpsm2	rod-enriched	26913	33806.9	28764.4	2700.36	2782.48	2572.8	16256.7	3.46457	0.123313	19.9862	7.25906e-89	8.18751e-87
Stk35	rod-enriched	6725.24	6994.84	5888.71	435.85	471.974	339.725	3476.06	3.95954	0.149996	19.7309	1.17113e-86	1.25034e-84
Aggf1	rod-enriched	4729.28	5162.42	4443.42	467.169	416.55	425.899	2607.46	3.44326	0.125017	19.5435	4.68458e-85	4.92621e-83
Ric8b	rod-enriched	5892.4	6966.17	7367.83	438.46	342.939	469.815	3579.6	3.99833	0.153456	19.5387	5.15108e-85	5.37634e-83
Cpm	rod-enriched	982.067	1209.76	1079.13	33.0585	37.2383	40.6013	563.644	4.84727	0.200298	19.2077	3.18959e-82	3.25618e-80
D1Ertd622e	rod-enriched	2373.42	2723.4	2513.55	215.75	204.378	222.064	1375.43	3.55571	0.133905	19.0859	3.30644e-81	3.3269e-79
Glb1l3	rod-enriched	1236.64	948.317	1119.01	11.3095	2.59802	11.6004	554.912	6.89223	0.309403	19.0439	7.38827e-81	7.32854e-79
Esrrb	rod-enriched	5224.16	6205.91	4954.59	327.105	374.981	251.894	2889.77	4.08366	0.165167	18.67	8.69057e-78	8.26845e-76
Taf4b	rod-enriched	1814.9	1675.32	1556.47	100.915	113.447	84.517	890.928	4.06019	0.164194	18.6376	1.59184e-77	1.50429e-75
Nrl	rod-enriched	12978.6	18579.9	16181	760.345	872.069	543.56	8319.25	4.42952	0.185121	18.5258	1.27849e-76	1.19207e-74
Lmo1	rod-enriched	793.335	996.478	868.865	21.749	18.1862	24.8579	453.912	5.30573	0.233907	18.4079	1.13634e-75	1.04558e-73
Sdc3	rod-enriched	1121.42	901.302	1068.26	38.2783	32.0423	42.2585	533.927	4.74335	0.204223	18.3297	4.79711e-75	4.35665e-73
Mbnl1	rod-enriched	28384.5	38925.7	37461.5	2582.91	2230.83	1839.49	18570.8	3.95893	0.163494	18.0981	3.3004e-73	2.94009e-71
Optn	rod-enriched	4933.38	6393.97	5941.88	514.147	534.327	551.846	3144.92	3.42076	0.136085	17.7885	8.66962e-71	7.53126e-69
Zan	rod-enriched	1362.82	1007.94	1117.8	40.8881	32.9083	17.4006	596.628	5.20772	0.244979	17.1758	4.03132e-66	3.11503e-64
Galnt10	rod-enriched	618.867	747.645	700.893	15.6593	12.1241	9.11458	350.717	5.73441	0.276934	17.0958	1.59574e-65	1.21294e-63
Rabgef1	rod-enriched	44843.7	43593.9	41026.4	6259.37	5589.21	5327.06	24439.9	2.90789	0.112167	17.0094	6.99322e-65	5.28687e-63
Frmpd1	rod-enriched	6825.09	6828.57	6670.57	790.794	589.751	623.106	3721.31	3.33186	0.137544	16.9535	1.81301e-64	1.35598e-62
Chst3	rod-enriched	1686.52	1273.98	1532.3	87.866	104.787	88.66	795.685	3.97659	0.175881	16.9239	3.00014e-64	2.2201e-62
Spata1	rod-enriched	1689.81	1647.8	1963.71	115.705	72.7446	68.7736	926.424	4.33733	0.197668	16.8835	5.94877e-64	4.356e-62
Guca1b	rod-enriched	88099.6	102964	98535.9	9340.77	11451.2	8726.79	53186.4	3.28406	0.135343	16.8761	6.74287e-64	4.91176e-62
Pak7	rod-enriched	1118.13	1019.41	988.5	32.1885	50.2284	22.3721	538.472	4.85742	0.230641	16.7248	8.65221e-63	6.26994e-61
Rp1	rod-enriched	73987.5	78946.5	70694.7	9889.71	7795.8	8169.98	41580.7	3.10406	0.126612	16.6182	5.14505e-62	3.69019e-60
Abca13	rod-enriched	1458.29	1609.96	1520.21	2.60988	0	1.6572	765.454	9.48264	0.522609	16.2313	3.02766e-59	2.11724e-57
Trim36	rod-enriched	1174.09	901.302	1233.81	21.749	18.1862	43.9157	565.51	5.23342	0.262569	16.1231	1.75621e-58	1.20997e-56
Ptpru	rod-enriched	673.731	615.775	662.223	0.869961	6.06205	10.7718	328.239	6.61864	0.350262	16.0413	6.57934e-58	4.51072e-56
Ebpl	rod-enriched	3322.57	3183.23	3192.69	80.9063	158.479	182.292	1686.69	4.48453	0.220817	15.7802	4.26133e-56	2.83804e-54
Zfp36l2	rod-enriched	536.571	526.333	517.21	8.69961	17.3201	7.45738	268.932	5.48096	0.294241	15.2289	2.2739e-52	1.43256e-50
Pde6a	rod-enriched	34905.6	44892	39420.4	5139.73	4905.07	4156.25	22236.5	3.05966	0.137438	14.9861	9.05287e-51	5.62727e-49
B4galt1	rod-enriched	5625.76	5578.67	6020.43	841.252	700.6	648.792	3235.92	2.96629	0.132959	14.7886	1.73401e-49	1.04986e-47
Rnf207	rod-enriched	8288.86	5173.89	6625.85	608.102	555.111	490.53	3623.72	3.58365	0.176086	14.6727	9.64722e-49	5.76607e-47
Sgk1	rod-enriched	39977.3	43262.5	39426.4	6350.71	7074.41	6024.74	23686	2.65117	0.11269	14.6524	1.30126e-48	7.74445e-47
Klhl3	rod-enriched	856.977	806.127	847.113	31.3186	30.3103	8.28598	430.022	5.10219	0.2804	14.6298	1.81318e-48	1.07001e-46
Glt28d2	rod-enriched	675.925	997.625	1081.55	0.869961	1.73201	2.48579	460.031	8.56858	0.51906	14.5813	3.69359e-48	2.17053e-46
Wdr89	rod-enriched	3814.15	3793.27	4028.92	603.753	650.372	611.505	2250.33	2.63509	0.113521	14.4034	4.92544e-47	2.84658e-45
Itpr2	rod-enriched	890.993	567.614	690.017	33.9285	31.1763	24.0293	372.96	4.54399	0.249996	14.1762	1.28627e-45	7.22479e-44
Polg2	rod-enriched	3533.25	3550.17	3667.6	305.356	221.698	143.347	1903.57	3.97343	0.211583	14.0532	7.35822e-45	4.06767e-43
6430562O15Rik	rod-enriched	1761.14	1686.79	1468.25	159.203	150.685	197.206	903.878	3.26192	0.161363	14.0176	1.21719e-44	6.67592e-43
Thoc5	rod-enriched	7655.73	9323.78	7823.41	1217.07	1307.67	1276.87	4767.42	2.69871	0.123944	13.7055	9.41647e-43	4.96976e-41
Ppargc1b	rod-enriched	3525.57	3047.92	3318.36	423.671	278.854	335.582	1821.66	3.23753	0.163694	13.6689	1.55636e-42	8.15251e-41
Cyp4f41-ps	rod-enriched	365.395	396.756	378.24	8.69961	6.06205	10.7718	194.321	5.376	0.322189	13.5821	5.11243e-42	2.65808e-40
Ccdc180	rod-enriched	368.687	421.984	390.325	6.08972	10.3921	3.31439	200.132	5.77518	0.352805	13.5349	9.73013e-42	5.02161e-40
Stk17b	rod-enriched	899.771	1140.96	1003	93.0858	79.6727	103.575	553.345	3.4409	0.181214	13.4697	2.35864e-41	1.20835e-39
Mllt3	rod-enriched	934.884	1134.08	1040.46	94.8257	109.983	113.518	571.292	3.27123	0.169318	13.4139	5.01015e-41	2.55737e-39
Cdr2	rod-enriched	2276.86	2564.01	2413.25	326.235	378.445	362.926	1386.95	2.75615	0.131065	13.3991	6.11897e-41	3.112e-39
Zfyve28	rod-enriched	1392.45	1288.89	1273.69	120.055	82.2707	58.0019	702.559	3.89555	0.216915	13.3488	1.20415e-40	6.05802e-39
Tyro3	rod-enriched	492.679	485.052	457.997	29.5787	25.1142	30.6581	253.513	4.03514	0.227496	13.3415	1.32739e-40	6.65407e-39
Nipal1	rod-enriched	731.887	880.662	914.786	0.869961	1.73201	0	421.656	9.09196	0.606698	13.3377	1.39717e-40	6.95404e-39
Bst1	rod-enriched	465.247	721.271	390.325	5.21976	2.59802	0	264.11	7.32191	0.488334	12.9459	2.47974e-38	1.20006e-36
Hipk3	rod-enriched	3895.35	3516.91	3744.94	602.883	577.627	464.844	2133.76	2.75291	0.138012	12.7011	5.8296e-37	2.74521e-35
Ext1	rod-enriched	1383.67	1791.14	1578.22	133.974	118.643	188.92	865.761	3.40517	0.192538	12.492	8.25922e-36	3.79978e-34
Gm20139	rod-enriched	2134.21	1347.37	1116.59	107.005	64.9506	64.6306	805.793	4.2322	0.259006	12.4792	9.69037e-36	4.42907e-34
Usp6nl	rod-enriched	1186.16	1330.17	1331.7	184.432	180.996	154.948	728.066	2.87562	0.151615	12.3709	3.756e-35	1.6837e-33
Proser2	rod-enriched	493.777	449.504	461.622	25.2289	26.8462	38.9441	249.32	3.90701	0.236154	12.3098	8.02361e-35	3.56248e-33
Dhrs3	rod-enriched	30156.6	41742	38764.2	4853.51	5828.23	4763.61	21018	2.83001	0.149947	12.2044	2.94419e-34	1.29083e-32
Dnajc28	rod-enriched	3430.1	3261.2	2952.21	546.335	457.252	415.128	1843.7	2.75559	0.143998	12.1918	3.43801e-34	1.50263e-32
Dleu7	rod-enriched	435.621	473.585	432.62	18.2692	13.8561	32.3153	234.378	4.31714	0.2744	12.0887	1.21188e-33	5.2152e-32
Epas1	rod-enriched	3871.21	3785.24	4030.13	22.619	68.4146	28.1723	1967.63	6.38139	0.446526	12.0517	1.90031e-33	8.15269e-32
Dpf3	rod-enriched	6233.66	6247.19	5839.16	1036.12	982.918	749.881	3514.82	2.7167	0.143497	11.9633	5.53087e-33	2.35838e-31
Grtp1	rod-enriched	9319.21	9399.46	9747.24	1951.32	1962.37	1686.2	5677.63	2.3407	0.11348	11.8144	3.28806e-32	1.37685e-30
Ranbp6	rod-enriched	6369.72	6303.38	6523.14	1414.56	1312.87	1268.58	3865.37	2.25975	0.10803	11.6611	2.01333e-31	8.2576e-30
Ybx3	rod-enriched	4485.69	5731.18	4785.41	870.83	771.613	842.684	2914.57	2.58556	0.135987	11.6596	2.05035e-31	8.38486e-30
4933406J10Rik	rod-enriched	284.196	258.006	258.605	6.95968	5.19604	8.28598	136.875	5.1671	0.358828	11.6131	3.537e-31	1.44223e-29
Tmem35	rod-enriched	926.106	1218.94	1054.96	118.315	96.1268	136.719	591.861	3.16764	0.187582	11.5557	6.91101e-31	2.79357e-29
1110007C09Rik	rod-enriched	1167.51	1468.92	1537.13	145.283	194.852	144.176	776.311	3.0899	0.181535	11.5124	1.1428e-30	4.5407e-29
Wisp1	rod-enriched	3569.46	3641.9	3891.16	29.5787	48.4964	10.7718	1865.23	6.66255	0.492985	11.4863	1.54671e-30	6.1108e-29
Tmem108	rod-enriched	1741.39	1570.97	1775.19	273.168	283.184	304.095	991.333	2.55543	0.135706	11.4618	2.05303e-30	8.02057e-29
Mmd	rod-enriched	3065.8	3240.56	2971.54	313.186	450.324	251.065	1715.41	3.17362	0.190157	11.4307	2.93853e-30	1.14162e-28
Pdzph1	rod-enriched	15697.7	19308.1	18532.6	2302.79	2973	3107.24	10320.2	2.66506	0.147165	11.3142	1.11576e-29	4.25206e-28
Pfkfb2	rod-enriched	22730.2	22169.1	22809.2	4836.11	4045.12	3751.89	13390.3	2.41568	0.125238	11.304	1.25401e-29	4.76593e-28
Arl4d	rod-enriched	1944.38	1864.53	1946.79	352.334	377.579	365.412	1141.84	2.38735	0.123719	11.2137	3.49167e-29	1.31985e-27
Marveld3	rod-enriched	442.204	426.571	489.416	32.1885	42.4344	43.9157	246.122	3.48664	0.22286	11.1578	6.55611e-29	2.45828e-27
Tcp11	rod-enriched	626.548	561.881	488.208	42.6281	12.1241	19.0578	291.741	4.43119	0.313171	10.9563	6.19991e-28	2.28791e-26
Mcm10	rod-enriched	239.207	199.525	235.645	3.47984	3.46403	4.97159	114.382	5.62059	0.429622	10.755	5.61282e-27	2.00257e-25
Slc26a2	rod-enriched	2446.94	2127.12	2293.61	459.339	370.651	399.384	1349.51	2.47386	0.139084	10.5969	3.08081e-26	1.0799e-24
Cep164	rod-enriched	4236.6	4239.33	4402.33	731.637	517.872	420.928	2424.78	2.93022	0.182269	10.59	3.31749e-26	1.15419e-24
Syne3	rod-enriched	1571.31	1479.24	1528.67	286.217	222.564	203.835	881.972	2.67279	0.159974	10.4567	1.36577e-25	4.64132e-24
Cdon	rod-enriched	258.958	176.591	253.772	7.82964	1.73201	4.14299	117.171	5.46081	0.433448	10.2915	7.70066e-25	2.54613e-23
Arl13b	rod-enriched	2632.38	2887.38	3021.09	550.685	399.229	509.588	1666.72	2.53884	0.150804	10.2042	1.89804e-24	6.1449e-23
Grin2d	rod-enriched	188.732	202.965	204.226	3.47984	4.33004	0.828598	100.76	5.85571	0.479229	10.1323	3.97068e-24	1.28254e-22
Col4a4	rod-enriched	309.433	180.031	193.35	1.73992	3.46403	1.6572	114.946	6.28674	0.524941	10.0711	7.41291e-24	2.38338e-22
Bcl2	rod-enriched	708.844	748.792	734.729	93.9557	115.179	73.7452	412.541	2.93663	0.192979	10.0354	1.06479e-23	3.39229e-22
Tdrd7	rod-enriched	9105.24	9813.42	10037.3	2389.78	2287.13	2289.42	5987.04	2.0515	0.10502	10.0125	1.34361e-23	4.26117e-22
Ppap2c	rod-enriched	2067.28	2504.38	2375.78	453.249	394.033	462.358	1376.18	2.39899	0.140003	9.99254	1.64311e-23	5.17578e-22
Tspan10	rod-enriched	677.023	698.337	611.468	89.6059	56.2905	44.7443	362.912	3.35126	0.235941	9.96547	2.15856e-23	6.72375e-22
Taok3	rod-enriched	6594.66	6241.46	5914.08	1258.83	990.712	787.997	3631.29	2.61375	0.166236	9.70758	2.79904e-22	8.43693e-21
St6galnac5	rod-enriched	252.375	287.82	254.98	20.8791	15.5881	7.45738	139.85	4.1086	0.321761	9.66121	4.40649e-22	1.32251e-20
Gadd45a	rod-enriched	1205.91	1325.58	1134.72	131.364	213.038	175.663	697.713	2.80063	0.186585	9.65045	4.89384e-22	1.46564e-20
Grip1	rod-enriched	607.894	480.465	454.372	41.7581	43.3004	67.945	282.622	3.29826	0.241782	9.50549	1.99109e-21	5.8258e-20
Tnip2	rod-enriched	2460.11	2147.76	2308.11	518.496	439.066	417.613	1381.86	2.32292	0.139213	9.50283	2.04254e-21	5.96389e-20
Dcc	rod-enriched	218.359	247.686	316.61	8.69961	16.4541	18.2292	137.673	4.09122	0.326445	9.46935	2.816e-21	8.17107e-20
Ablim1	rod-enriched	7229.99	8083.05	8540.02	1585.94	1223.67	955.374	4603.01	2.64965	0.174934	9.43011	4.09678e-21	1.18383e-19
1700119H24Rik	rod-enriched	238.11	212.139	186.099	12.1794	1.73201	3.31439	108.929	5.04139	0.429108	9.41811	4.59276e-21	1.32442e-19
Mlf1	rod-enriched	495.971	932.263	722.645	26.9688	46.7644	69.6022	382.369	3.84305	0.302014	9.41362	4.79339e-21	1.37698e-19
Cadm1	rod-enriched	9984.16	10694.1	10055.4	2602.92	2586.76	2715.32	6439.77	1.95546	0.102224	9.34669	9.04316e-21	2.5551e-19
Rdh12	rod-enriched	24526.4	27935.8	25298.6	4185.38	5546.78	5691.64	15530.8	2.32578	0.142244	9.32052	1.15775e-20	3.25801e-19
Cldn23	rod-enriched	545.349	470.145	587.3	64.3771	72.7446	80.374	303.382	2.86065	0.200183	9.29478	1.47518e-20	4.0855e-19
Zfp472	rod-enriched	2002.54	2314.03	2310.53	208.791	352.465	362.926	1258.55	2.82281	0.196617	9.27085	1.84668e-20	5.10429e-19
Shisa2	rod-enriched	156.911	229.339	201.809	1.73992	4.33004	9.94318	100.679	5.00902	0.43248	9.26985	1.86408e-20	5.13208e-19
Galnt7	rod-enriched	5439.22	6279.3	6617.39	1286.67	1256.58	958.688	3639.64	2.37949	0.149164	9.24813	2.28459e-20	6.27746e-19
Fndc1	rod-enriched	302.85	220.165	213.893	0	0.866007	0	122.962	8.07266	0.767421	9.21615	3.07962e-20	8.44541e-19
Pfkp	rod-enriched	11602.7	14451.8	10872.3	2498.53	2527.01	2702.89	7442.53	2.24931	0.135647	9.21004	3.25993e-20	8.92237e-19
Mpped2	rod-enriched	671.536	770.579	685.183	74.8166	89.1988	121.804	402.186	2.87338	0.204616	9.15559	5.40606e-20	1.45963e-18
Igf2bp2	rod-enriched	503.652	330.248	379.449	41.7581	18.1862	33.1439	217.74	3.64944	0.292403	9.0609	1.29375e-19	3.45312e-18
Gas7	rod-enriched	16700.6	17940	17231.1	3411.12	2475.05	1802.2	9926.69	2.73688	0.192018	9.04539	1.49127e-19	3.97275e-18
Slco4a1	rod-enriched	13080.7	15582.4	15689.1	3204.93	3593.06	3515.74	9111	2.09907	0.121731	9.02866	1.73786e-19	4.62086e-18
Wdr59	rod-enriched	997.429	715.538	969.165	99.1755	116.045	148.319	507.612	2.86106	0.206461	9.01411	1.98476e-19	5.26735e-18
Samd7	rod-enriched	9169.98	9225.16	8352.71	2292.35	2056.77	1870.97	5494.66	2.09917	0.122104	9.00194	2.21766e-19	5.85211e-18
Knstrn	rod-enriched	760.416	581.374	578.841	102.655	85.7347	72.9166	363.656	2.85779	0.208222	8.92216	4.5727e-19	1.19317e-17
Gm7616	rod-enriched	182.149	192.645	172.806	0.869961	0	0.828598	91.5497	7.30477	0.706785	8.92034	4.64849e-19	1.21068e-17
4930465K10Rik	rod-enriched	296.266	256.86	209.059	16.5292	25.1142	18.2292	137.01	3.61475	0.298532	8.75868	1.97547e-18	5.06954e-17
Gm5460	rod-enriched	596.921	344.009	391.533	36.5383	41.5684	50.5445	243.519	3.32947	0.269663	8.63845	5.69786e-18	1.44629e-16
Mpdz	rod-enriched	2194.56	2390.86	2363.7	590.703	520.47	505.445	1427.62	2.09808	0.128032	8.57664	9.76809e-18	2.44394e-16
Plekhf2	rod-enriched	2928.64	3799	3305.07	621.152	728.312	755.681	2022.98	2.2443	0.146143	8.51425	1.67675e-17	4.15799e-16
Zfp597	rod-enriched	2178.1	2195.92	2236.81	544.595	497.088	420.928	1345.58	2.16959	0.137738	8.49141	2.04152e-17	5.04465e-16
Pex5l	rod-enriched	2373.42	2347.28	1962.5	485.438	366.321	301.61	1306.1	2.52094	0.18147	8.38122	5.23798e-17	1.27185e-15
Sntb2	rod-enriched	1221.27	1171.92	1144.39	230.54	121.241	174.834	677.367	2.72784	0.207272	8.33613	7.67618e-17	1.84466e-15
Spg7	rod-enriched	9201.8	9210.25	8854.21	2354.11	2606.68	2281.96	5751.5	1.90869	0.109011	8.33576	7.70031e-17	1.84728e-15
Cdan1	rod-enriched	1561.43	1245.31	1390.91	295.787	216.502	183.949	815.648	2.57658	0.190258	8.28654	1.16586e-16	2.76368e-15
Mir124a-2	rod-enriched	145.938	205.258	149.846	12.1794	6.92806	5.80019	87.6584	4.21712	0.390726	8.23371	1.81501e-16	4.26634e-15
Tec	rod-enriched	153.619	134.163	147.429	0	7.79407	4.97159	74.6629	4.87884	0.472548	8.20836	2.2423e-16	5.26187e-15
Brca1	rod-enriched	412.578	384.143	454.372	71.3368	56.2905	60.4877	239.868	2.71298	0.209664	8.17011	3.08097e-16	7.1698e-15
Acoxl	rod-enriched	239.207	175.444	178.848	16.5292	8.66007	3.31439	103.667	4.26372	0.400275	8.1537	3.52954e-16	8.17287e-15
Snta1	rod-enriched	588.143	611.188	610.26	107.005	108.251	68.7736	348.937	2.65373	0.205339	8.05365	8.03638e-16	1.83955e-14
8030462N17Rik	rod-enriched	481.707	552.707	413.285	80.0364	43.3004	43.9157	269.159	3.07935	0.25876	8.03584	9.29425e-16	2.11365e-14
Lrp4	rod-enriched	4580.05	6348.1	6796.24	994.365	1006.3	543.56	3378.1	2.77702	0.221428	8.0253	1.01281e-15	2.29582e-14
Prkca	rod-enriched	1106.06	1214.35	1116.59	224.45	206.11	127.604	665.861	2.60516	0.20142	7.96921	1.5969e-15	3.60812e-14
Ppp1r42	rod-enriched	2497.41	2991.73	2791.49	608.972	694.538	691.051	1712.53	2.04738	0.132041	7.93218	2.1534e-15	4.82652e-14
Plch1	rod-enriched	392.827	552.707	519.627	80.0364	60.6205	44.7443	275.094	2.95235	0.247108	7.90076	2.77197e-15	6.18322e-14
Fhad1	rod-enriched	95.4635	120.403	151.054	0	2.59802	0	61.5865	6.40484	0.686342	7.87484	3.41172e-15	7.56202e-14
Herc3	rod-enriched	14198.8	15362.3	15165.9	4420.27	3921.28	3780.89	9474.9	1.8794	0.112825	7.79431	6.47606e-15	1.41522e-13
Lrrc2	rod-enriched	2535.82	2435.58	2633.18	367.123	532.595	584.99	1514.88	2.34431	0.172599	7.78862	6.77476e-15	1.47819e-13
Heatr5a	rod-enriched	4842.3	4829.88	5053.68	1338	976.856	976.089	3002.8	2.15375	0.148485	7.77013	7.84035e-15	1.70272e-13
Akap12	rod-enriched	341.255	313.048	413.285	58.2874	45.8984	36.4583	201.372	2.89459	0.247937	7.64142	2.14835e-14	4.57334e-13
Tet3	rod-enriched	4897.17	4688.84	5104.43	1247.52	884.194	758.996	2930.19	2.33332	0.17467	7.63335	2.28739e-14	4.85453e-13
Dusp14	rod-enriched	1858.79	1824.39	1846.49	443.68	492.758	496.33	1160.41	1.94311	0.124284	7.58832	3.24084e-14	6.83656e-13
Col19a1	rod-enriched	1185.06	1146.7	1025.96	173.122	180.996	76.231	631.345	2.93203	0.254757	7.5838	3.35571e-14	7.06823e-13
Glp2r	rod-enriched	2950.59	2053.73	2154.64	474.998	349.867	234.493	1369.72	2.73225	0.229123	7.56035	4.01975e-14	8.41621e-13
Pla2r1	rod-enriched	10095	8064.71	9170.82	2446.33	1982.29	2270.36	5671.58	2.02217	0.135322	7.55361	4.2336e-14	8.83748e-13
Ttc39c	rod-enriched	595.824	619.215	671.89	127.014	107.385	136.719	376.341	2.33263	0.177207	7.52019	5.46977e-14	1.12999e-12
Hist1h1c	rod-enriched	1183.97	1901.22	1896.04	238.369	335.145	251.065	967.634	2.57505	0.210024	7.49938	6.4121e-14	1.32271e-12
Irf7	rod-enriched	820.767	1036.61	995.751	208.791	202.646	206.321	578.481	2.19745	0.160271	7.47139	7.93546e-14	1.63454e-12
Sik2	rod-enriched	628.742	583.668	555.88	61.7672	118.643	86.1742	339.146	2.7053	0.228649	7.45814	8.77506e-14	1.7969e-12
Dzank1	rod-enriched	300.655	279.794	176.432	28.7087	11.2581	8.28598	134.189	3.87131	0.387348	7.41275	1.23707e-13	2.52579e-12
Slc22a30	rod-enriched	136.063	124.99	137.762	10.4395	4.33004	9.11458	70.4497	3.94595	0.397581	7.40969	1.26595e-13	2.581e-12
Grk1	rod-enriched	37185.8	39477.3	38249.4	11717.5	9748.64	9490.76	24311.6	1.88754	0.120271	7.37955	1.5882e-13	3.23326e-12
Gm10857	rod-enriched	115.215	97.4691	87.0074	0.869961	0.866007	0	50.2378	6.46212	0.741963	7.36172	1.81561e-13	3.68016e-12
Arg2	rod-enriched	1502.18	1811.78	1598.76	306.226	321.289	422.585	993.803	2.21502	0.165187	7.35539	1.9037e-13	3.84756e-12
Hcls1	rod-enriched	2535.82	2074.37	2175.18	513.277	458.984	303.267	1343.48	2.39691	0.190285	7.34115	2.11761e-13	4.26756e-12
4921511C10Rik	rod-enriched	108.631	89.4422	109.968	3.47984	3.46403	4.14299	53.1879	4.58293	0.488528	7.33414	2.23146e-13	4.48408e-12
Rbm20	rod-enriched	939.273	731.591	674.307	167.902	129.035	118.49	460.1	2.48044	0.202998	7.29288	3.03394e-13	6.0879e-12
Cap1	rod-enriched	3009.84	2306	1689.39	409.751	470.242	362.926	1374.69	2.47751	0.202703	7.28905	3.12142e-13	6.24551e-12
Scube2	rod-enriched	121.798	99.7625	88.2158	0.869961	0	0	51.7744	6.91086	0.811207	7.2865	3.1811e-13	6.34678e-12
Prss38	rod-enriched	268.834	292.407	325.069	13.0494	36.3723	37.2869	162.17	3.29244	0.316619	7.24037	4.47454e-13	8.90199e-12
BC046251	rod-enriched	425.745	408.223	528.086	7.82964	6.06205	0	229.324	6.00267	0.691355	7.23603	4.61999e-13	9.17829e-12
Nim1k	rod-enriched	6929.33	6986.81	7187.78	2102.69	2158.96	2105.47	4578.51	1.72581	0.100491	7.22265	5.09844e-13	1.00858e-11
Fam184a	rod-enriched	319.309	309.608	329.903	35.6684	58.0225	48.0587	183.428	2.73002	0.240527	7.19262	6.35586e-13	1.25378e-11
Alpl	rod-enriched	12763.6	11969.2	13498.2	3886.11	3691.79	3541.43	8225.06	1.77811	0.108496	7.17177	7.40351e-13	1.45839e-11
Zbtb6	rod-enriched	3125.06	3331.15	2988.46	843.862	775.077	591.619	1942.54	2.08704	0.152908	7.1091	1.16799e-12	2.27831e-11
Kif20b	rod-enriched	362.103	337.128	287.608	45.2379	59.7545	49.7159	190.258	2.64912	0.2325	7.09297	1.31263e-12	2.54624e-11
Ppil6	rod-enriched	595.824	607.748	642.888	136.584	102.189	76.231	360.244	2.53212	0.21619	7.0869	1.37149e-12	2.65673e-11
Zswim6	rod-enriched	235.916	369.236	315.402	46.9779	40.7023	34.8011	173.839	2.87507	0.265965	7.05007	1.78831e-12	3.42152e-11
Pip4k2c	rod-enriched	7249.74	6255.22	6901.38	1753.84	2017.8	1912.4	4348.4	1.83955	0.119213	7.04247	1.88859e-12	3.60844e-11
Milr1	rod-enriched	188.732	172.004	160.722	6.08972	10.3921	21.5435	93.2473	3.67439	0.380124	7.03559	1.98423e-12	3.78601e-11
Sv2c	rod-enriched	163.495	84.8554	73.7146	0	0	0	53.6775	7.44815	0.918434	7.02081	2.20587e-12	4.18606e-11
Slc22a29	rod-enriched	81.1988	88.2955	107.551	4.3498	2.59802	0.828598	47.4703	4.86621	0.551984	7.0042	2.48394e-12	4.701e-11
Hpdl	rod-enriched	144.841	185.765	166.764	6.08972	10.3921	19.8864	88.9563	3.66965	0.381495	6.99785	2.59927e-12	4.91262e-11
1700071M16Rik	rod-enriched	795.529	623.802	803.61	167.032	98.7248	100.26	431.493	2.58013	0.227228	6.95396	3.55171e-12	6.66769e-11
St3gal1	rod-enriched	814.183	947.17	940.163	15.6593	1.73201	19.0578	456.328	5.67394	0.673805	6.93664	4.01545e-12	7.49801e-11
Itsn2	rod-enriched	1571.31	1815.22	1744.98	463.689	411.353	338.897	1057.57	2.07148	0.155087	6.90886	4.88577e-12	9.08675e-11
Styx	rod-enriched	542.057	338.275	414.493	79.1664	45.8984	44.7443	244.106	2.8942	0.274543	6.89947	5.21964e-12	9.68195e-11
Csrp3	rod-enriched	96.5608	92.8823	73.7146	0	0	0	43.8596	7.24606	0.922005	6.77443	1.249e-11	2.2511e-10
Sema4c	rod-enriched	195.316	153.657	177.64	20.8791	17.3201	22.3721	97.8641	3.06834	0.306366	6.7512	1.46629e-11	2.63255e-10
Zscan29	rod-enriched	5216.48	4985.83	5407.75	1608.56	1264.37	1232.13	3285.85	1.92091	0.137122	6.71598	1.86806e-11	3.32824e-10
Poc1b	rod-enriched	1363.92	1374.89	1365.53	376.693	257.204	240.293	829.755	2.21902	0.18166	6.71046	1.94009e-11	3.45217e-10
Drd4	rod-enriched	4237.7	4723.24	4344.33	1138.78	1183.83	1378.79	2834.44	1.84068	0.126045	6.66972	2.56296e-11	4.53168e-10
Cyth2	rod-enriched	2292.22	2596.12	2482.13	521.106	653.836	699.337	1540.79	1.96786	0.146712	6.59698	4.19616e-11	7.33594e-10
Selenbp1	rod-enriched	524.501	255.713	241.687	2.60988	8.66007	0.828598	172.333	5.74683	0.720094	6.59195	4.34073e-11	7.57921e-10
Kif21b	rod-enriched	3817.44	3123.6	3708.69	1001.32	788.933	654.592	2182.43	2.11283	0.169185	6.5776	4.78098e-11	8.30643e-10
Ccdc24	rod-enriched	8352.51	8130.07	9031.85	2643.81	2531.34	2674.71	5560.71	1.69724	0.106357	6.55564	5.54048e-11	9.59024e-10
Helb	rod-enriched	282.001	272.913	247.729	37.4083	50.2284	43.9157	155.699	2.58303	0.241953	6.54274	6.04027e-11	1.04038e-09
Pfkfb3	rod-enriched	348.936	216.725	154.68	23.4889	19.0522	28.1723	131.842	3.27739	0.348518	6.53449	6.38267e-11	1.09397e-09
Yod1	rod-enriched	1257.48	974.691	1266.44	300.136	274.524	234.493	717.962	2.10214	0.170821	6.452	1.10381e-10	1.87352e-09
Pdk1	rod-enriched	379.659	276.354	187.308	28.7087	38.1043	36.4583	157.765	2.98037	0.307908	6.4317	1.26182e-10	2.13395e-09
Tacc2	rod-enriched	1864.28	2291.1	2076.09	599.403	533.461	470.644	1305.83	1.9512	0.147981	6.42787	1.29403e-10	2.18579e-09
Plcd3	rod-enriched	1739.19	1564.09	1753.44	477.608	491.892	435.014	1076.87	1.84283	0.131839	6.39291	1.62758e-10	2.73597e-09
Sh3kbp1	rod-enriched	358.811	286.674	328.695	53.0676	38.9703	66.2878	188.751	2.59166	0.249639	6.37582	1.81986e-10	3.04821e-09
Crtc3	rod-enriched	433.426	409.37	413.285	97.4356	80.5387	89.4886	253.924	2.21757	0.192009	6.34124	2.27921e-10	3.79941e-09
Synm	rod-enriched	442.204	486.199	345.613	86.1261	43.3004	69.6022	245.507	2.64704	0.26128	6.30374	2.90555e-10	4.80912e-09
Chrnb1	rod-enriched	461.956	381.849	367.364	86.9961	41.5684	60.4877	233.37	2.64846	0.262337	6.28373	3.30538e-10	5.46442e-09
Fhod3	rod-enriched	1022.67	1026.29	963.123	242.719	187.058	275.923	619.63	2.08248	0.172554	6.27328	3.53517e-10	5.82365e-09
Rnf150	rod-enriched	930.495	1088.21	969.165	274.908	173.201	184.777	603.46	2.22486	0.195413	6.26805	3.65603e-10	6.01567e-09
Ccdc87	rod-enriched	336.865	309.608	219.935	33.0585	32.9083	54.6875	164.51	2.8018	0.287609	6.26476	3.73408e-10	6.13688e-09
Alyref2	rod-enriched	751.638	819.887	676.724	200.961	146.355	162.405	459.662	2.12948	0.180693	6.25084	4.0825e-10	6.65841e-09
E230016M11Rik	rod-enriched	519.014	408.223	459.206	94.8257	61.4865	34.8011	262.926	2.81914	0.291027	6.25075	4.08474e-10	6.65841e-09
1700007K13Rik	rod-enriched	105.339	146.777	138.97	13.0494	14.7221	5.80019	70.7763	3.44941	0.394108	6.21508	5.12975e-10	8.28461e-09
Rell1	rod-enriched	121.798	194.938	141.387	7.82964	13.8561	19.8864	83.2826	3.36842	0.382443	6.19287	5.90797e-10	9.47579e-09
Suv39h2	rod-enriched	613.38	608.895	583.674	133.974	144.623	159.091	373.94	2.03457	0.167248	6.18583	6.17779e-10	9.89721e-09
Plekhg3	rod-enriched	1358.43	999.918	1145.6	309.706	202.646	178.977	699.213	2.32376	0.21433	6.17626	6.56362e-10	1.05033e-08
Dock8	rod-enriched	549.738	382.996	245.312	46.1079	60.6205	24.0293	218.134	3.10931	0.342092	6.16591	7.0079e-10	1.11886e-08
Rom1	rod-enriched	106117	142608	124004	25102.7	32691.8	35797.9	77720.1	1.98486	0.160604	6.1322	8.66726e-10	1.3775e-08
Zfp81	rod-enriched	494.874	407.077	507.543	88.736	108.251	104.403	285.147	2.21021	0.19741	6.13046	8.76228e-10	1.39102e-08
Fam3c	rod-enriched	18649.4	25741	21670.9	5604.29	6507.18	5890.5	14010.5	1.86919	0.141839	6.12804	8.89661e-10	1.40915e-08
Tbc1d30	rod-enriched	499.263	481.612	477.332	97.4356	122.107	112.689	298.407	2.12159	0.183202	6.12216	9.23166e-10	1.46057e-08
Eif4e3	rod-enriched	757.124	721.271	557.089	151.373	142.891	164.891	415.773	2.13581	0.185556	6.12115	9.29037e-10	1.46819e-08
Fbxo4	rod-enriched	697.871	421.984	571.59	124.404	68.4146	83.6884	327.992	2.58338	0.258702	6.1205	9.32842e-10	1.47254e-08
Zfp770	rod-enriched	490.485	478.172	457.997	122.664	96.9928	87.8314	289.024	2.20045	0.196408	6.11202	9.83787e-10	1.55121e-08
Ccdc96	rod-enriched	515.722	624.949	518.419	136.584	118.643	91.1458	334.244	2.24486	0.204524	6.08661	1.15329e-09	1.81032e-08
A630076J17Rik	rod-enriched	82.2961	52.748	67.6724	1.73992	2.59802	1.6572	34.7853	4.71274	0.610343	6.08305	1.17918e-09	1.84888e-08
Lrrc1	rod-enriched	1934.51	2346.14	2114.76	651.6	569.833	551.018	1361.31	1.84526	0.139147	6.07458	1.24316e-09	1.94266e-08
Lrig1	rod-enriched	523.403	404.783	460.414	82.6462	111.715	93.6316	279.432	2.25312	0.207087	6.05121	1.43763e-09	2.23905e-08
Stard7	rod-enriched	13248.6	13263.8	13315.8	4408.96	4250.36	4539.89	8837.89	1.5907	0.0981859	6.0161	1.78668e-09	2.77034e-08
Raph1	rod-enriched	726.4	728.151	595.759	174.862	115.179	89.4886	404.973	2.41175	0.234872	6.01072	1.84699e-09	2.86068e-08
F420014N23Rik	rod-enriched	291.877	159.391	247.729	39.1482	16.4541	23.2007	129.633	3.08334	0.348838	5.97222	2.34043e-09	3.59312e-08
Crispld2	rod-enriched	257.861	300.434	239.27	43.498	6.92806	18.2292	144.37	3.43439	0.410928	5.92413	3.13948e-09	4.78309e-08
Gm16982	rod-enriched	98.7553	74.5352	97.8833	8.69961	2.59802	0	47.0786	4.32512	0.564181	5.89372	3.77598e-09	5.74031e-08
Gm9895	rod-enriched	329.184	322.221	344.404	54.8075	28.5782	69.6022	191.466	2.66313	0.282827	5.88037	4.09341e-09	6.19594e-08
Dhh	rod-enriched	662.758	464.411	633.22	87.866	116.911	141.69	351.143	2.32357	0.226094	5.85406	4.79717e-09	7.22987e-08
Bbs7	rod-enriched	15605.5	18706	18056.4	5329.38	5700.93	4951.7	11391.7	1.70796	0.121028	5.84953	4.92964e-09	7.42152e-08
Pecam1	rod-enriched	220.554	105.496	105.134	4.3498	16.4541	9.11458	76.8503	3.70319	0.46237	5.84639	5.02369e-09	7.55497e-08
Cd207	rod-enriched	57.0586	47.0145	55.588	0.869961	0	0	26.7552	5.99946	0.857406	5.83091	5.51257e-09	8.2547e-08
Wdr63	rod-enriched	153.619	90.5889	123.26	13.9194	0.866007	2.48579	64.1233	4.17609	0.545693	5.82029	5.87454e-09	8.78731e-08
Stx19	rod-enriched	93.2689	84.8554	78.5483	6.08972	6.06205	7.45738	46.047	3.57828	0.443394	5.81488	6.06768e-09	9.06652e-08
C4bp-ps1	rod-enriched	212.873	222.459	140.179	27.8387	25.1142	29.0009	109.577	2.76679	0.305826	5.77711	7.59941e-09	1.1319e-07
Arhgap10	rod-enriched	1456.09	1561.8	1476.71	388.002	444.262	466.501	965.561	1.78511	0.136043	5.77106	7.87744e-09	1.17082e-07
Zcchc3	rod-enriched	1216.89	1043.49	1028.38	228.8	331.681	233.665	680.484	2.03888	0.18202	5.70752	1.14631e-08	1.6823e-07
Fgd6	rod-enriched	290.78	192.645	297.275	48.7178	44.1664	33.9725	151.259	2.58766	0.278522	5.70029	1.19601e-08	1.75156e-07
E2f3	rod-enriched	133.868	181.178	181.265	20.8791	28.5782	18.2292	93.9997	2.82392	0.320013	5.69952	1.20142e-08	1.75765e-07
Hfe	rod-enriched	445.496	527.48	489.416	129.624	96.9928	110.204	299.869	2.10463	0.193837	5.69878	1.20667e-08	1.76348e-07
Cdh16	rod-enriched	72.4206	116.963	78.5483	8.69961	6.06205	4.14299	47.8061	3.67662	0.470376	5.69038	1.26754e-08	1.84665e-07
Rrp1b	rod-enriched	7378.12	8495.86	8596.81	2745.6	2255.95	2369.79	5307.02	1.72621	0.127998	5.67359	1.39834e-08	2.03297e-07
Ap2a2	rod-enriched	12492.5	12712.3	12898.8	3780.85	4433.96	4138.02	8409.41	1.62174	0.109703	5.66747	1.44919e-08	2.10471e-07
Cald1	rod-enriched	669.342	741.912	830.195	209.66	183.594	149.976	464.113	2.03341	0.183232	5.63989	1.70157e-08	2.46357e-07
Slc22a28	rod-enriched	29.6266	82.562	56.7965	0	0	1.6572	28.4404	5.58003	0.813719	5.62852	1.81764e-08	2.62078e-07
Strn	rod-enriched	497.069	441.478	443.496	126.144	88.3327	92.803	281.554	2.15435	0.205145	5.62701	1.83361e-08	2.64075e-07
Cacnb2	rod-enriched	945.857	1194.86	1134.72	326.235	258.936	233.665	682.378	1.98967	0.176234	5.61568	1.95786e-08	2.81136e-07
D430042O09Rik	rod-enriched	4044.58	4391.84	3955.21	1311.9	1140.53	867.542	2618.6	1.89209	0.159304	5.5999	2.1448e-08	3.07033e-07
Ccdc89	rod-enriched	859.171	975.837	907.535	274.908	247.678	217.921	580.509	1.88133	0.157489	5.59612	2.19202e-08	3.13472e-07
Ankrd44	rod-enriched	233.721	120.403	204.226	30.4486	8.66007	13.2576	101.786	3.31311	0.414338	5.58265	2.36876e-08	3.38056e-07
Eno1	rod-enriched	173.37	264.887	172.806	25.2289	35.5063	30.6581	117.076	2.69695	0.304571	5.5716	2.52413e-08	3.5913e-07
Lrrc8d	rod-enriched	626.548	541.24	547.421	164.423	121.241	116.004	352.813	2.08151	0.195576	5.52987	3.20462e-08	4.52726e-07
Ccdc126	rod-enriched	18334.5	18118.9	16804.5	4674.3	5300.83	6150.68	11564	1.71861	0.130093	5.52382	3.31705e-08	4.67663e-07
Rgs9bp	rod-enriched	15868.9	15994.1	15536.9	5164.09	5168.33	4002.13	10289.1	1.72043	0.130439	5.5231	3.33072e-08	4.69118e-07
Wdhd1	rod-enriched	397.216	413.957	392.742	98.3055	102.189	77.8882	247.05	2.09926	0.199136	5.52014	3.38738e-08	4.76618e-07
Zfp871	rod-enriched	3340.12	3358.67	3405.37	1171.84	919.7	957.859	2192.26	1.72327	0.132323	5.46595	4.60437e-08	6.44612e-07
Bcl2l11	rod-enriched	693.482	549.267	535.337	139.194	142.891	81.2026	356.896	2.27124	0.233089	5.45387	4.92839e-08	6.87909e-07
Rasl11a	rod-enriched	472.928	480.465	460.414	114.835	97.8588	130.918	292.903	2.02756	0.188727	5.44469	5.18966e-08	7.23654e-07
Tnpo1	rod-enriched	3281.97	3485.95	3737.69	1181.41	872.935	812.855	2228.8	1.86543	0.159356	5.43081	5.60992e-08	7.79924e-07
A930004D18Rik	rod-enriched	2484.25	2914.9	2572.76	893.449	707.528	745.738	1719.77	1.75836	0.14113	5.37346	7.72399e-08	1.06852e-06
Agpat3	rod-enriched	39384.7	50342.2	49612.3	14206.5	14910.9	14198	30442.4	1.68101	0.12686	5.36818	7.9535e-08	1.09919e-06
Gna13	rod-enriched	1561.43	1418.46	1529.88	482.828	336.011	415.956	957.428	1.86058	0.160481	5.36251	8.20741e-08	1.13092e-06
AA413626	rod-enriched	86.6852	127.283	109.968	15.6593	10.3921	9.11458	59.8503	3.11727	0.39494	5.36098	8.27717e-08	1.13896e-06
Slc26a11	rod-enriched	455.372	507.986	511.168	127.884	81.4047	122.633	301.075	2.13419	0.211568	5.36087	8.282e-08	1.13896e-06
Slc37a2	rod-enriched	83.3934	57.3348	78.5483	5.21976	6.92806	1.6572	38.8469	3.79725	0.522665	5.35191	8.70306e-08	1.19334e-06
Gm10677	rod-enriched	60.3505	50.4546	70.0893	0.869961	3.46403	4.14299	31.5619	4.12326	0.583694	5.35085	8.75421e-08	1.19918e-06
1700116B05Rik	rod-enriched	37.3076	59.6281	39.8784	1.73992	0	0	23.0923	5.32276	0.813256	5.31538	1.06436e-07	1.44948e-06
Nadk2	rod-enriched	5630.15	5447.95	5337.66	1886.94	1889.63	1709.4	3650.29	1.57817	0.108883	5.31005	1.09598e-07	1.49109e-06
Slc17a3	rod-enriched	152.522	229.339	178.848	17.3992	28.5782	3.31439	101.667	3.3862	0.449685	5.30638	1.11825e-07	1.51843e-06
Stag3	rod-enriched	377.465	260.3	339.57	78.2964	38.1043	53.0303	191.128	2.49412	0.281648	5.30493	1.12714e-07	1.52902e-06
Cdc7	rod-enriched	3098.72	3006.63	3051.3	914.328	885.06	557.646	1918.95	1.9473	0.179811	5.26835	1.37657e-07	1.86016e-06
Timm44	rod-enriched	4750.13	4864.28	4372.12	1480.67	1613.37	1546.99	3104.59	1.58815	0.112138	5.24492	1.56353e-07	2.10873e-06
Mknk1	rod-enriched	1146.66	1503.32	1360.7	404.532	381.909	342.211	856.554	1.82163	0.156802	5.23994	1.60632e-07	2.15812e-06
Atp8a2	rod-enriched	3147	2841.51	3096.01	1054.39	934.422	904	1996.22	1.64675	0.12367	5.22966	1.69826e-07	2.27726e-06
Arl13a	rod-enriched	59.2532	49.3079	39.8784	3.47984	0	0	25.3199	4.8143	0.735017	5.18941	2.10967e-07	2.80741e-06
Ddit4	rod-enriched	1746.87	1374.89	1558.88	367.993	472.84	469.815	998.548	1.82826	0.16025	5.16857	2.35886e-07	3.12711e-06
4932416H05Rik	rod-enriched	769.194	684.577	622.344	180.082	205.244	146.662	434.684	1.95389	0.185165	5.15157	2.58321e-07	3.39875e-06
Ptges2	rod-enriched	749.443	814.153	774.607	91.3459	141.159	223.721	465.738	2.32929	0.258299	5.14632	2.65643e-07	3.48852e-06
Ttc21a	rod-enriched	134.966	112.376	136.553	15.6593	21.6502	19.0578	73.377	2.71371	0.333595	5.1371	2.79009e-07	3.66062e-06
Pcsk4	rod-enriched	494.874	431.157	454.372	107.005	133.365	91.1458	285.32	2.04436	0.203315	5.13665	2.79686e-07	3.66607e-06
Enox1	rod-enriched	2386.59	2466.54	1946.79	27.8387	35.5063	153.291	1169.43	4.52771	0.688255	5.12558	2.96618e-07	3.87348e-06
Fsbp	rod-enriched	329.184	419.69	378.24	101.785	72.7446	81.2026	230.475	2.12237	0.219125	5.12208	3.02185e-07	3.93882e-06
Tnfrsf8	rod-enriched	173.37	88.2955	79.7568	13.0494	12.1241	8.28598	62.4804	3.24053	0.438253	5.1124	3.18091e-07	4.13843e-06
Rasgef1a	rod-enriched	943.662	865.755	891.826	295.787	230.358	232.007	576.566	1.82532	0.16154	5.1091	3.23703e-07	4.20753e-06
Fam53b	rod-enriched	5202.21	4953.72	6309.24	1861.72	1603.85	1524.62	3575.89	1.71637	0.14137	5.06733	4.03425e-07	5.19071e-06
Syne1	rod-enriched	4431.92	4622.33	4298.41	1536.35	1264.37	1000.95	2859.05	1.80474	0.159359	5.04983	4.42213e-07	5.66892e-06
Akap6	rod-enriched	1361.73	709.804	767.357	228.8	164.541	195.549	571.296	2.24575	0.247507	5.0332	4.82367e-07	6.14985e-06
Slc25a29	rod-enriched	761.513	638.709	687.6	197.481	154.149	205.492	440.824	1.89535	0.178137	5.02621	5.00261e-07	6.37217e-06
Mboat4	rod-enriched	34.0157	57.3348	35.0446	0.869961	0	1.6572	21.487	4.88107	0.775749	5.003	5.64438e-07	7.1831e-06
Cenpa	rod-enriched	91.0744	92.8823	122.052	10.4395	14.7221	13.2576	57.4046	2.91492	0.383046	4.99919	5.75705e-07	7.31983e-06
Ccdc173	rod-enriched	1241.03	1732.66	1399.37	435.85	378.445	262.666	908.335	2.00787	0.202484	4.97754	6.43973e-07	8.1434e-06
2500002B13Rik	rod-enriched	148.133	232.779	171.598	38.2783	11.2581	20.715	103.794	2.89981	0.38286	4.96215	6.97171e-07	8.77645e-06
2610528A11Rik	rod-enriched	141.549	159.391	141.387	25.2289	25.1142	27.3437	86.669	2.47051	0.29703	4.9507	7.39457e-07	9.3004e-06
Tepp	rod-enriched	39.5021	32.1075	27.794	0	0	0	16.5673	5.93905	0.998999	4.944	7.65357e-07	9.60887e-06
Inadl	rod-enriched	587.046	534.36	635.637	118.315	135.097	182.292	365.458	1.9964	0.202257	4.92642	8.37515e-07	1.04491e-05
Lmnb1	rod-enriched	170.079	177.738	137.762	36.5383	19.9182	18.2292	93.3773	2.65065	0.335339	4.92232	8.55262e-07	1.06516e-05
Phlpp2	rod-enriched	1958.65	1581.29	1840.45	609.842	397.497	389.441	1129.53	1.9339	0.189842	4.91933	8.684e-07	1.08056e-05
4933427G17Rik	rod-enriched	46.0858	29.8141	30.2109	0	0.866007	0	17.8295	5.40465	0.899272	4.89801	9.68102e-07	1.20141e-05
Gm11961	rod-enriched	2431.58	2644.28	2546.17	845.602	801.057	590.79	1643.25	1.76127	0.155644	4.89107	1.0029e-06	1.24349e-05
5330426P16Rik	rod-enriched	230.429	202.965	285.191	46.1079	37.2383	58.0019	143.322	2.31423	0.270598	4.85676	1.19322e-06	1.46647e-05
Snora30	rod-enriched	46.0858	43.5744	22.9603	0.869961	0.866007	0	19.0594	5.03833	0.834724	4.83792	1.31202e-06	1.60542e-05
2810405F15Rik	rod-enriched	84.4907	63.0682	77.3399	10.4395	4.33004	6.62878	41.0495	3.26148	0.468417	4.82791	1.37975e-06	1.68534e-05
Tub	rod-enriched	7206.94	7492.51	8069.93	2796.92	2349.48	2173.41	5014.87	1.63245	0.131144	4.82254	1.41739e-06	1.72831e-05
Pigm	rod-enriched	1299.18	1131.79	1164.93	414.101	300.505	299.952	768.41	1.81695	0.169741	4.81291	1.48745e-06	1.81057e-05
Diap3	rod-enriched	489.388	421.984	479.749	137.454	115.179	120.147	293.983	1.88895	0.185183	4.8004	1.5835e-06	1.92247e-05
Adra2a	rod-enriched	66.9342	37.8409	31.4193	0	2.59802	1.6572	23.4083	4.46401	0.721821	4.79899	1.59469e-06	1.93314e-05
Zbtb5	rod-enriched	1427.56	1210.91	1291.82	439.33	368.053	404.356	857.005	1.69167	0.144372	4.79085	1.66076e-06	2.00755e-05
Phc2	rod-enriched	959.024	798.1	913.577	270.558	267.596	269.294	579.692	1.71918	0.15034	4.78371	1.72085e-06	2.07839e-05
Trafd1	rod-enriched	12852.5	11465.8	12224.5	4355.02	4373.34	3959.04	8205.03	1.52311	0.10952	4.77639	1.78467e-06	2.15032e-05
Ccdc176	rod-enriched	787.848	764.846	688.808	248.809	163.675	169.863	470.641	1.93248	0.195228	4.77635	1.78502e-06	2.15032e-05
Cd52	rod-enriched	77.907	128.43	61.6302	8.69961	6.06205	11.6004	49.0548	3.21376	0.464884	4.76196	1.91724e-06	2.30563e-05
Epb4.1l2	rod-enriched	59026.1	68141.2	63723.2	22157	23217.7	20243.5	42751.4	1.53721	0.113285	4.74209	2.11524e-06	2.53069e-05
Dcbld2	rod-enriched	139.355	178.884	153.471	32.1885	12.1241	4.97159	86.8325	3.14388	0.453646	4.7259	2.29099e-06	2.72464e-05
Tjp1	rod-enriched	1731.51	1355.39	1595.14	532.416	421.746	370.383	1001.1	1.81277	0.172389	4.71471	2.42049e-06	2.87133e-05
Nek11	rod-enriched	178.857	167.417	161.93	40.8881	29.4442	24.0293	100.428	2.39435	0.296664	4.70012	2.60014e-06	3.07661e-05
Aloxe3	rod-enriched	128.382	118.11	135.345	20.8791	16.4541	25.6865	74.1427	2.54777	0.329695	4.69456	2.67179e-06	3.15872e-05
Steap2	rod-enriched	2136.41	2443.61	2094.22	732.507	611.401	763.967	1463.68	1.65702	0.141323	4.64906	3.3345e-06	3.90262e-05
Mars2	rod-enriched	814.183	794.66	709.352	205.311	245.08	239.465	501.342	1.74109	0.159469	4.64725	3.36383e-06	3.93366e-05
Atp7b	rod-enriched	292.974	264.887	282.774	79.1664	60.6205	60.4877	173.485	2.05201	0.226726	4.64004	3.48349e-06	4.06339e-05
Edn2	rod-enriched	218.359	182.325	251.355	44.368	43.3004	51.3731	131.847	2.20219	0.260036	4.62318	3.77898e-06	4.39342e-05
Ctxn1	rod-enriched	163.495	221.312	225.977	29.5787	51.0944	34.8011	121.043	2.36637	0.296071	4.61503	3.93048e-06	4.5544e-05
Wnt9b	rod-enriched	121.798	103.203	90.6327	20.0091	11.2581	4.97159	58.6454	3.0219	0.438354	4.61248	3.97893e-06	4.60673e-05
Ccna2	rod-enriched	263.348	254.566	242.896	68.7269	36.3723	23.2007	148.185	2.52168	0.330658	4.60199	4.18474e-06	4.84101e-05
Mex3b	rod-enriched	215.067	206.405	131.719	35.6684	38.1043	26.5151	108.913	2.42479	0.310779	4.58457	4.54919e-06	5.23662e-05
4930419G24Rik	rod-enriched	134.966	95.1757	122.052	24.3589	8.66007	5.80019	65.1687	3.07037	0.452287	4.57756	4.70435e-06	5.40482e-05
Stk38	rod-enriched	1309.06	1395.53	1537.13	497.617	414.818	362.926	919.513	1.72644	0.158936	4.57066	4.86183e-06	5.56901e-05
Kirrel	rod-enriched	627.645	607.748	657.389	212.27	125.571	118.49	391.519	2.03491	0.226875	4.5616	5.07652e-06	5.80541e-05
Ssh2	rod-enriched	904.16	1232.7	1109.34	333.195	332.547	281.723	698.944	1.76807	0.168396	4.56107	5.08932e-06	5.81529e-05
Znrf1	rod-enriched	943.662	873.782	845.905	309.706	220.832	236.979	571.811	1.78629	0.172438	4.55981	5.11988e-06	5.84544e-05
Kif15	rod-enriched	209.581	181.178	211.476	52.1976	20.7842	16.572	115.298	2.68602	0.370662	4.54867	5.3986e-06	6.14359e-05
Lrpprc	rod-enriched	2743.2	3188.96	2967.92	615.932	795.861	1058.95	1895.14	1.83778	0.184696	4.53597	5.73403e-06	6.50943e-05
Kank1	rod-enriched	4491.17	4419.36	4834.95	1566.8	1410.73	942.945	2944.33	1.80036	0.176567	4.53289	5.81827e-06	6.5997e-05
A930011G23Rik	rod-enriched	30.7239	25.2273	22.9603	0	0	0	13.1519	5.62231	1.02007	4.53137	5.86024e-06	6.64192e-05
Ago3	rod-enriched	797.724	638.709	733.52	230.54	106.519	158.262	444.212	2.10946	0.245051	4.52746	5.96981e-06	6.76063e-05
Faxc	rod-enriched	735.179	637.562	674.307	232.279	142.025	154.948	429.383	1.9377	0.207332	4.52271	6.10525e-06	6.90283e-05
Cdkn2c	rod-enriched	822.961	1085.92	814.486	155.723	249.41	271.78	566.713	1.99123	0.21961	4.51357	6.37439e-06	7.20131e-05
Cyp4v3	rod-enriched	267.737	272.913	282.774	80.0364	47.6304	59.6591	168.458	2.11396	0.246818	4.51329	6.38282e-06	7.20501e-05
Intu	rod-enriched	348.936	427.717	406.034	100.045	109.983	108.546	250.21	1.87951	0.194964	4.51113	6.44838e-06	7.26728e-05
3110001I22Rik	rod-enriched	416.967	516.013	447.121	133.104	132.499	110.204	292.651	1.86536	0.19191	4.5092	6.50715e-06	7.32172e-05
Actn1	rod-enriched	751.638	985.011	903.91	299.266	193.986	188.92	553.789	1.93841	0.208352	4.50396	6.66999e-06	7.49891e-05
2610100L16Rik	rod-enriched	4581.15	5012.2	4949.75	1843.45	1514.65	1472.42	3228.94	1.58555	0.1301	4.50076	6.77096e-06	7.60021e-05
Osbpl8	rod-enriched	1797.35	1764.76	1854.95	671.61	509.212	527.817	1187.62	1.65869	0.146674	4.49084	7.09418e-06	7.9312e-05
2010308F09Rik	rod-enriched	31.8212	32.1075	43.5037	2.60988	0.866007	0	18.4847	4.36348	0.758662	4.43343	9.27451e-06	0.000102784
Gm5868	rod-enriched	37.3076	26.374	21.7518	0	0.866007	0	14.3832	5.0899	0.922581	4.43311	9.28832e-06	0.000102846
Nbeal1	rod-enriched	612.283	584.814	589.717	198.351	173.201	154.119	385.414	1.75703	0.170775	4.43291	9.29703e-06	0.000102846
Vax2	rod-enriched	501.458	566.467	619.928	107.005	180.996	142.519	353.062	1.95495	0.215429	4.43279	9.30216e-06	0.000102846
Sap30	rod-enriched	201.9	237.366	199.392	26.0988	39.8363	57.1733	126.961	2.3353	0.301536	4.42832	9.49694e-06	0.000104834
Isyna1	rod-enriched	1074.24	735.032	815.694	241.849	270.194	183.949	553.493	1.90228	0.20405	4.42185	9.786e-06	0.000107685
Ccp110	rod-enriched	3782.33	3555.9	3929.83	1268.4	908.442	531.96	2329.48	2.03725	0.234664	4.42016	9.86294e-06	0.000108446
Gm6277	rod-enriched	50.4749	27.5207	49.5459	0	0	4.14299	21.9474	4.33499	0.755645	4.41344	1.01743e-05	0.000111781
BC005561	rod-enriched	673.731	614.629	755.272	231.409	145.489	126.776	424.551	2.00324	0.227354	4.41269	1.02095e-05	0.00011208
Wdr20	rod-enriched	1926.83	2041.12	1882.74	719.457	594.081	642.163	1301.06	1.57637	0.131059	4.39776	1.09372e-05	0.000119506
Ppp3cc	rod-enriched	959.024	881.808	1006.63	303.616	232.09	317.353	616.753	1.73021	0.167425	4.3614	1.29231e-05	0.000140546
Sp3	rod-enriched	1845.63	1497.58	1619.3	563.734	506.614	552.675	1097.59	1.60714	0.139447	4.3539	1.33737e-05	0.00014522
2900060B14Rik	rod-enriched	24.1402	29.8141	26.5856	0	0	0.828598	13.5614	5.02561	0.92483	4.3528	1.34408e-05	0.000145836
Fv1	rod-enriched	132.771	323.368	364.948	53.9376	45.0324	41.4299	160.248	2.49384	0.34778	4.29535	1.74417e-05	0.000187214
Nxnl1	rod-enriched	18525.4	19314.9	17658.9	6305.47	6903.81	7010.77	12619.9	1.45387	0.106217	4.27306	1.92811e-05	0.000206166
Prok1	rod-enriched	20.8483	26.374	20.5434	0	0	0	11.2943	5.40918	1.03486	4.26067	2.03815e-05	0.000217489
4932413F04Rik	rod-enriched	17.5565	25.2273	25.3772	0	0	0	11.3602	5.41054	1.0352	4.26057	2.03909e-05	0.000217489
Taf1d	rod-enriched	961.219	979.278	983.667	336.675	275.39	329.782	644.335	1.62819	0.147547	4.25754	2.06692e-05	0.000220167
Ppara	rod-enriched	1808.32	1501.02	1599.97	596.793	330.815	280.066	1019.5	2.00408	0.237523	4.22728	2.36537e-05	0.000251193
Zfp445	rod-enriched	8623.54	6932.92	7784.74	2988.31	2215.25	2093.87	5106.44	1.67021	0.159437	4.2036	2.62705e-05	0.000276671
Gigyf2	rod-enriched	5528.1	5312.64	5653.06	2088.78	1425.45	1106.18	3519.03	1.82386	0.19608	4.20164	2.64986e-05	0.000278653
Plekhm3	rod-enriched	2168.23	1873.7	2123.22	766.435	597.545	490.53	1336.61	1.72454	0.172855	4.19162	2.76965e-05	0.000290813
Prdm9	rod-enriched	3218.33	3219.92	3178.19	1227.51	877.265	720.052	2073.54	1.75766	0.180786	4.19092	2.77821e-05	0.000291493
Psrc1	rod-enriched	21.9456	22.9339	30.2109	0	0.866007	0	12.6594	4.91264	0.933641	4.19073	2.7806e-05	0.000291526
Pole2	rod-enriched	40.5994	32.1075	41.0868	4.3498	0	0	19.6906	4.16173	0.759718	4.16171	3.15877e-05	0.000329936
Gchfr	rod-enriched	125.09	137.603	111.176	25.2289	24.2482	24.0293	74.5627	2.30667	0.31534	4.14368	3.41779e-05	0.000355399
Cdnf	rod-enriched	189.83	194.938	146.221	37.4083	45.0324	22.3721	105.967	2.30342	0.314812	4.1403	3.46853e-05	0.000360408
Pabpn1l	rod-enriched	61.4478	58.4814	66.464	11.3095	3.46403	1.6572	33.804	3.30921	0.559951	4.12396	3.72421e-05	0.000386401
Ube2t	rod-enriched	93.2689	84.8554	64.0471	1.73992	7.79407	14.9148	44.4367	3.14036	0.519505	4.11999	3.78895e-05	0.000392826
Pawr	rod-enriched	57.0586	55.0414	35.0446	4.3498	1.73201	5.80019	26.5044	3.398	0.582278	4.11831	3.81654e-05	0.000395095
5730408K05Rik	rod-enriched	123.993	99.7625	131.719	29.5787	14.7221	13.2576	68.8389	2.56266	0.379692	4.11559	3.86189e-05	0.000399205
Tmem198b	rod-enriched	187.635	145.63	176.432	42.6281	28.5782	38.1155	103.17	2.18891	0.288997	4.11391	3.8901e-05	0.000401824
Hmgb2	rod-enriched	544.252	934.556	624.761	190.521	194.852	107.718	432.777	2.06909	0.260677	4.10119	4.11029e-05	0.000423006
Hspa1a	rod-enriched	1143.37	993.038	1012.67	238.369	378.445	308.238	679.021	1.75706	0.184741	4.09794	4.16846e-05	0.000428454
Mast2	rod-enriched	6020.78	5266.77	5563.64	2100.08	1798.7	1331.56	3680.26	1.68007	0.165956	4.09789	4.16936e-05	0.000428454
Nt5e	rod-enriched	12027.3	14174.3	14375.6	4983.13	4927.58	4338.54	9137.73	1.50585	0.123452	4.09758	4.17497e-05	0.000428716
Traf3ip3	rod-enriched	1033.64	1093.95	883.367	232.279	291.844	358.783	648.977	1.75895	0.186558	4.06817	4.73844e-05	0.000484443
Sntg2	rod-enriched	2313.07	2035.38	2144.97	770.785	701.466	796.283	1460.33	1.51307	0.126185	4.06602	4.78225e-05	0.000488209
Tcf7l2	rod-enriched	458.664	775.166	709.352	166.162	175.799	72.9166	393.01	2.19465	0.295753	4.03934	5.36028e-05	0.000543253
Unc5c	rod-enriched	9.87553	37.8409	29.0025	0.869961	0	0	12.9315	4.84744	0.956123	4.024	5.7217e-05	0.000579043
Ypel2	rod-enriched	13249.7	15513.6	15211.8	5673.88	5029.77	4304.57	9830.55	1.54603	0.136329	4.00526	6.19493e-05	0.000624858
Atp11b	rod-enriched	5995.55	5270.21	6469.96	2278.43	1901.75	1928.15	3974.01	1.53316	0.133262	4.0008	6.31293e-05	0.000636114
BC030870	rod-enriched	30.7239	19.4938	27.794	1.73992	0	0	13.2919	4.49828	0.877375	3.98721	6.68545e-05	0.000671233
Zrsr1	rod-enriched	1595.45	2480.3	2027.76	628.981	648.64	623.106	1334.04	1.67469	0.169705	3.97567	7.01808e-05	0.000702109
Tab3	rod-enriched	643.007	513.719	517.21	171.382	135.963	181.463	360.458	1.7646	0.192587	3.97017	7.18221e-05	0.000718016
Mir1968	rod-enriched	71.3233	34.4009	67.6724	7.82964	5.19604	4.97159	31.899	3.10185	0.531924	3.95141	7.76926e-05	0.000771739
Slc38a6	rod-enriched	332.476	270.62	349.238	102.655	74.4766	58.0019	197.911	1.99692	0.252909	3.9418	8.08733e-05	0.000800491
Crb2	rod-enriched	1144.46	986.158	1094.84	380.173	349.867	364.583	720.015	1.55389	0.140636	3.93844	8.20117e-05	0.000811185
Lrrk1	rod-enriched	37.3076	22.9339	27.794	0	1.73201	1.6572	15.2375	4.08318	0.783515	3.93506	8.31743e-05	0.000820943
Sec14l2	rod-enriched	1427.56	1694.82	1519	501.967	542.987	555.161	1040.25	1.5314	0.1352	3.93046	8.47832e-05	0.000835643
Ip6k3	rod-enriched	328.087	237.366	204.226	1.73992	15.5881	0.828598	131.306	4.49866	0.891317	3.92527	8.66308e-05	0.000853253
Coa7	rod-enriched	1865.38	2017.04	1933.5	737.727	686.744	616.477	1309.48	1.50665	0.129103	3.92436	8.69614e-05	0.000855905
Slc17a1	rod-enriched	443.302	428.864	522.044	133.974	111.715	155.776	299.279	1.78275	0.199591	3.92176	8.7903e-05	0.000864564
5430403N17Rik	rod-enriched	20.8483	24.0806	20.5434	0.869961	0	0	11.0571	4.718	0.948106	3.9215	8.79981e-05	0.000864892
Prkab1	rod-enriched	6191.96	6775.82	7045.18	2375.86	2609.28	2314.27	4552.06	1.45176	0.115285	3.91868	8.90362e-05	0.000873867
Hs3st3b1	rod-enriched	11667.4	9890.24	10130.3	3703.42	3740.29	2388.02	6919.95	1.6798	0.17358	3.91633	8.9909e-05	0.000881814
Arhgap21	rod-enriched	464.15	430.011	383.074	137.454	119.509	75.4024	268.267	1.92499	0.236958	3.90362	9.47629e-05	0.000926821
Ntn3	rod-enriched	285.293	162.831	300.9	73.9466	32.9083	30.6581	147.756	2.39197	0.358391	3.88395	0.000102774	0.000999577
Slc17a9	rod-enriched	59.2532	27.5207	41.0868	5.21976	2.59802	0	22.6131	3.67162	0.68884	3.87843	0.000105131	0.0010218
Camsap1	rod-enriched	4823.65	3854.04	4346.74	1696.42	1381.28	1340.67	2907.14	1.55422	0.144133	3.8452	0.000120452	0.00116262
Serpind1	rod-enriched	19.7511	26.374	9.66749	0	0	0	9.29876	5.0813	1.06217	3.84243	0.000121824	0.00117506
Atp8a1	rod-enriched	1005.11	1131.79	1088.8	411.491	329.083	313.21	713.247	1.60737	0.158103	3.84161	0.000122228	0.00117652
Asap3	rod-enriched	1025.96	1429.93	914.786	370.603	336.877	292.495	728.441	1.74213	0.19401	3.82522	0.000130656	0.00125333
Hirip3	rod-enriched	1589.96	1498.73	1575.8	583.744	557.709	464.015	1044.99	1.53392	0.139857	3.81759	0.000134759	0.0012918
Platr14	rod-enriched	20.8483	28.6674	7.25061	0	0	0	9.46106	5.0625	1.06647	3.80931	0.000139358	0.00133315
Zfp280b	rod-enriched	728.595	600.868	780.649	167.032	212.172	246.922	456.04	1.74068	0.194621	3.80575	0.000141378	0.00135062
Rorb	rod-enriched	51403.2	61997.2	47937.4	21121.8	17230.1	14891.6	35763.6	1.59274	0.156305	3.7922	0.000149321	0.00142359
Efcab5	rod-enriched	18.6538	26.374	16.9181	0	0	0.828598	10.4624	4.63124	0.958804	3.78726	0.00015232	0.00145119
Btg4	rod-enriched	29.6266	20.6405	20.5434	0	0	1.6572	12.078	4.36831	0.890561	3.78224	0.000155424	0.00147975
9030204H09Rik	rod-enriched	13.1674	12.6136	27.794	0	0	0	8.92917	5.02754	1.06543	3.78019	0.000156711	0.00149099
Tpo	rod-enriched	130.576	87.1488	125.677	29.5787	6.92806	5.80019	64.2849	2.88916	0.500125	3.77737	0.00015849	0.0015069
Kif14	rod-enriched	51.5722	66.5083	84.5905	12.1794	9.52608	5.80019	38.3628	2.77032	0.468735	3.77681	0.00015885	0.00150929
Mir17hg	rod-enriched	402.702	381.849	414.493	128.754	128.169	91.1458	257.852	1.7725	0.205355	3.76177	0.000168712	0.00159757
Tnrc6b	rod-enriched	4852.18	5325.25	5718.32	2167.94	1456.62	1377.96	3483.05	1.65915	0.175793	3.74958	0.000177133	0.00167277
Tead3	rod-enriched	115.215	127.283	108.759	12.1794	32.9083	16.572	68.8194	2.4455	0.386431	3.74065	0.000183544	0.00173099
Gpam	rod-enriched	1707.37	1389.79	1515.38	612.452	369.785	371.212	994.332	1.75674	0.203174	3.72459	0.000195635	0.00183635
Taf15	rod-enriched	194.219	194.938	143.804	47.8478	43.3004	24.0293	108.023	2.17483	0.315681	3.72159	0.000197975	0.00185582
Cpvl	rod-enriched	21.9456	12.6136	15.7097	0	0	0	8.37816	4.97119	1.06742	3.72035	0.000198944	0.00186365
Zfp791	rod-enriched	353.325	552.707	436.245	110.485	100.457	149.148	283.728	1.87892	0.236328	3.71906	0.000199969	0.001872
Ubr2	rod-enriched	2089.22	2197.07	2497.84	860.391	801.923	716.737	1527.2	1.50697	0.136607	3.71113	0.00020634	0.00192906
Abhd17b	rod-enriched	459.761	361.209	337.154	124.404	98.7248	108.546	248.3	1.79069	0.213283	3.70723	0.000209537	0.00195634
Wnk2	rod-enriched	196.413	174.298	233.228	53.9376	53.6925	46.4015	126.328	1.94872	0.257357	3.68638	0.000227464	0.00211524
Fam227a	rod-enriched	669.342	628.389	677.932	254.898	169.737	173.177	428.913	1.7138	0.19494	3.66165	0.000250595	0.002318
Ppp3r1	rod-enriched	4198.2	4342.53	3997.51	1321.47	1478.27	1692.83	2838.47	1.47632	0.130262	3.65664	0.000255546	0.00235756
Plk1	rod-enriched	57.0586	76.8286	90.6327	10.4395	15.5881	3.31439	42.3103	2.81017	0.495861	3.65056	0.000261674	0.00241091
Galnt4	rod-enriched	2798.07	2960.77	3036.8	1178.8	1040.07	957.859	1995.39	1.46525	0.127615	3.64571	0.000266656	0.00245358
Olig3	rod-enriched	63.6423	25.2273	27.794	1.73992	2.59802	4.14299	20.8574	3.45016	0.672527	3.64321	0.000269256	0.00247425
Zfp626	rod-enriched	668.244	739.618	493.042	208.791	193.986	130.918	405.767	1.81763	0.225662	3.62328	0.000290895	0.00266784
Utp3	rod-enriched	4248.67	4819.56	4474.84	1719.04	1639.35	1744.2	3107.61	1.40517	0.112282	3.60846	0.000308022	0.00281753
Txk	rod-enriched	25.2375	13.7603	27.794	0	0	1.6572	11.4082	4.25943	0.906392	3.59605	0.00032309	0.00294572
Adgrv1	rod-enriched	2107.88	2388.57	2595.72	833.422	800.191	901.515	1604.55	1.47936	0.133367	3.59432	0.000325243	0.00296342
Atad2	rod-enriched	82.2961	119.256	128.094	29.5787	16.4541	13.2576	64.8228	2.40968	0.392328	3.59312	0.000326737	0.00297316
Iqcg	rod-enriched	506.944	513.719	535.337	176.602	178.398	129.261	340.044	1.67454	0.187778	3.59223	0.000327855	0.00298139
Pdgfa	rod-enriched	25.2375	28.6674	7.25061	0	0.866007	0	10.3369	4.5182	0.982909	3.57938	0.000344416	0.00311982
Thada	rod-enriched	769.194	803.833	954.664	321.885	241.616	250.237	556.905	1.62642	0.176314	3.55288	0.000381034	0.00343373
Lnx2	rod-enriched	890.993	778.606	879.741	304.486	270.194	302.438	571.076	1.53325	0.150149	3.55146	0.000383101	0.00345013
Gm12522	rod-enriched	18.6538	12.6136	13.2928	0	0	0	7.4267	4.80592	1.07899	3.5273	0.000419828	0.0037615
Insl5	rod-enriched	136.063	124.99	140.179	26.9688	38.1043	12.429	79.7889	2.31699	0.373933	3.522	0.000428309	0.00383504
Gm15880	rod-enriched	19.7511	6.88017	19.335	0	0	0	7.66103	4.79141	1.08368	3.49864	0.000467646	0.0041739
Prph2	rod-enriched	173531	224782	194001	63431.4	74352.8	75420.7	134253	1.46958	0.134287	3.49681	0.000470849	0.00419713
Ptpn18	rod-enriched	127.285	121.55	142.595	26.9688	33.7743	31.4867	80.6099	2.05199	0.301037	3.49454	0.000474876	0.00423032
Kpna2	rod-enriched	2791.48	2848.39	2594.51	742.946	943.082	1107.01	1837.9	1.55295	0.158411	3.49063	0.00048189	0.00428462
Fstl3	rod-enriched	41.6967	36.6942	19.335	1.73992	0	4.14299	17.2681	3.59567	0.744198	3.48787	0.00048688	0.00432624
Lin28a	rod-enriched	268.834	352.035	210.268	94.8257	27.7122	31.4867	164.194	2.36774	0.392568	3.48409	0.000493821	0.00438235
Tln2	rod-enriched	2090.32	2215.41	1997.54	854.301	677.218	725.023	1426.64	1.47737	0.137044	3.4833	0.000495264	0.00439237
Zfc3h1	rod-enriched	1809.42	2764.68	2376.99	889.1	627.855	422.585	1481.77	1.82393	0.236973	3.4769	0.000507252	0.00449583
Sla2	rod-enriched	65.8369	87.1488	109.968	15.6593	19.9182	5.80019	50.7218	2.57322	0.453619	3.46815	0.000524063	0.00463601
Dffb	rod-enriched	351.13	449.504	466.456	113.965	89.1988	152.462	270.453	1.81414	0.235648	3.45489	0.000550524	0.00485169
Syt14	rod-enriched	948.051	782.046	901.493	349.724	235.554	246.094	577.16	1.65258	0.188938	3.45396	0.000552422	0.00486494
Usp33	rod-enriched	12631.9	14795.8	14176.2	5519.9	5046.22	5279	9574.83	1.38962	0.113008	3.44775	0.000565273	0.00495357
Asap1	rod-enriched	608.991	579.081	501.501	209.66	162.809	110.204	362.041	1.79218	0.230752	3.43304	0.000596858	0.00522055
Dhrs7	rod-enriched	1828.07	2367.93	2076.09	722.937	785.469	729.166	1418.28	1.48194	0.140392	3.43281	0.000597354	0.00522162
Arl4a	rod-enriched	1043.51	1121.47	1122.64	394.962	302.237	416.785	733.6	1.55398	0.161393	3.43249	0.000598076	0.00522175
Lyrm9	rod-enriched	3411.45	2703.91	3578.18	1268.4	1081.64	875	2153.1	1.58008	0.168998	3.43245	0.000598156	0.00522175
Gje1	rod-enriched	9.87553	9.17356	25.3772	0	0	0	7.40437	4.73154	1.08844	3.42834	0.000607284	0.00529188
Gdf5	rod-enriched	3.29184	28.6674	16.9181	0	0	0	8.14622	4.7478	1.0944	3.42453	0.000615866	0.00535333
Jrkl	rod-enriched	1382.57	1346.22	1418.7	495.008	548.183	469.815	943.417	1.45065	0.131689	3.42208	0.000621438	0.00539505
2810454H06Rik	rod-enriched	822.961	474.732	522.044	183.562	171.469	172.348	391.186	1.77179	0.225844	3.41737	0.000632288	0.00547905
Tbc1d24	rod-enriched	7459.32	6992.55	7573.27	3133.6	2348.61	2098.84	4934.36	1.53234	0.156124	3.40973	0.000650275	0.00562445
Med13l	rod-enriched	8860.55	9065.77	9184.11	3822.61	3111.56	2644.88	6114.91	1.49551	0.145698	3.40095	0.000671532	0.00580114
Hist4h4	rod-enriched	29.6266	28.6674	25.3772	0.869961	1.73201	3.31439	14.9312	3.42645	0.716909	3.3846	0.000712822	0.00614644
Sik1	rod-enriched	55.9614	64.2149	48.3374	8.69961	9.52608	8.28598	32.5042	2.56661	0.464366	3.37365	0.000741793	0.0063766
Kcnb1	rod-enriched	17416.1	20507.5	20045.5	7800.94	6902.08	7326.46	13333.1	1.39258	0.116853	3.35959	0.000780593	0.00667729
Pxn	rod-enriched	714.33	632.976	708.143	218.36	255.472	233.665	460.491	1.53205	0.158539	3.35595	0.00079093	0.00675333
Ect2	rod-enriched	125.09	92.8823	78.5483	26.0988	12.9901	18.2292	58.9731	2.30932	0.390798	3.35038	0.000807009	0.00687383
Lamp5	rod-enriched	7.68097	27.5207	8.45905	0	0	0	7.27678	4.66779	1.09546	3.34817	0.000813485	0.00692056
Skida1	rod-enriched	2216.51	2758.95	2519.59	922.158	926.628	600.734	1657.43	1.60462	0.180696	3.34606	0.000819694	0.00696914
Zfp961	rod-enriched	1597.64	1674.17	1701.48	651.6	618.329	599.076	1140.38	1.40835	0.122082	3.34491	0.000823095	0.00698956
Rab3il1	rod-enriched	190.927	142.19	146.221	39.1482	41.5684	42.2585	100.385	1.93645	0.281314	3.32886	0.000872024	0.00739608
Lsm14b	rod-enriched	419.162	460.971	283.982	120.925	96.9928	34.8011	236.139	2.15842	0.349478	3.31472	0.000917361	0.00775239
Ppp1r3g	rod-enriched	17.5565	22.9339	9.66749	0.869961	0	0	8.50464	4.28619	0.991752	3.31352	0.000921283	0.00778084
Fam134b	rod-enriched	362.103	329.101	322.652	86.1261	109.983	116.004	220.995	1.68672	0.208051	3.30075	0.000964271	0.00812427
Gm10538	rod-enriched	14.2647	8.02687	16.9181	0	0	0	6.53494	4.59943	1.09531	3.28623	0.00101539	0.00854468
Eml3	rod-enriched	3818.54	3532.97	3996.3	1545.05	1439.3	1288.47	2603.44	1.4055	0.124547	3.25579	0.00113079	0.00944283
Frmpd1os	rod-enriched	23.0429	14.907	18.1265	1.73992	0	0	9.63607	4.00259	0.923837	3.25013	0.00115353	0.00961456
AW011738	rod-enriched	119.604	177.738	136.553	44.368	25.9802	31.4867	89.2883	2.05332	0.324135	3.24965	0.00115549	0.00962518
2410124H12Rik	rod-enriched	53.7668	36.6942	59.2134	10.4395	5.19604	4.97159	28.3803	2.71807	0.528894	3.24843	0.00116045	0.00966072
Armc2	rod-enriched	104.242	69.9484	38.6699	10.4395	12.9901	9.94318	41.0388	2.56473	0.482734	3.24139	0.00118948	0.0098848
Anp32a	rod-enriched	1818.2	2349.58	1874.28	832.552	609.669	589.962	1345.71	1.56401	0.174319	3.23547	0.00121442	0.010074
Synpo2	rod-enriched	1216.89	1349.66	1204.81	469.779	402.693	490.53	855.726	1.46297	0.14329	3.23103	0.00123345	0.0102198
Rab37	rod-enriched	262.25	167.417	181.265	41.7581	49.3624	64.6306	127.781	1.94229	0.291673	3.23065	0.00123509	0.0102273
Max	rod-enriched	1937.8	1426.49	1273.69	544.595	536.925	324.81	1007.38	1.70789	0.219308	3.22785	0.00124723	0.0103218
Coro2b	rod-enriched	758.222	900.156	674.307	276.647	226.028	278.409	518.961	1.57002	0.176621	3.22737	0.00124932	0.0103329
Zfp830	rod-enriched	2867.2	2481.45	2438.62	1022.2	989.846	895.714	1782.51	1.4174	0.129419	3.22519	0.00125889	0.0104059
Stk36	rod-enriched	1104.96	866.901	970.374	367.993	345.537	232.007	647.963	1.62757	0.196201	3.19862	0.00138085	0.0113536
Terf1	rod-enriched	1080.82	1084.77	1149.22	364.513	434.736	411.813	754.313	1.44759	0.13999	3.19729	0.00138727	0.0113997
Fnip2	rod-enriched	743.957	755.672	825.362	308.836	260.668	212.95	517.907	1.5632	0.176343	3.19379	0.00140416	0.0115185
Slc16a6	rod-enriched	4183.93	4920.47	4839.79	1718.17	1907.81	1641.45	3201.94	1.4007	0.125507	3.19264	0.0014098	0.0115577
Sp4	rod-enriched	3875.6	3820.79	3870.62	1624.22	1323.26	1459.16	2662.27	1.38876	0.121798	3.19185	0.00141366	0.0115826
Tapt1	rod-enriched	1792.96	1830.13	1841.66	635.941	767.283	622.277	1248.37	1.42755	0.134746	3.17297	0.00150886	0.0122906
Slc17a4	rod-enriched	83.3934	76.8286	65.2555	18.2692	5.19604	0	41.4905	3.02178	0.639303	3.16248	0.00156433	0.0127202
Arrdc3	rod-enriched	3717.59	5481.2	5696.57	1537.22	1891.36	1648.91	3328.81	1.54466	0.172718	3.15345	0.0016135	0.0131124
Nfatc2ip	rod-enriched	275.418	264.887	225.977	81.7763	84.0027	57.1733	164.872	1.76485	0.24259	3.15284	0.0016169	0.0131324
Kpna3	rod-enriched	4638.21	4124.66	4269.4	1726	1705.17	1681.23	3024.11	1.34729	0.110242	3.15027	0.00163119	0.0132407
Lpin3	rod-enriched	75.7124	48.1612	47.129	9.56957	7.79407	10.7718	33.1897	2.49823	0.476534	3.14402	0.00166642	0.0135032
Gm13889	rod-enriched	15.3619	18.3471	16.9181	0.869961	0	0.828598	8.72095	3.9001	0.922554	3.14356	0.00166907	0.0135169
Cym	rod-enriched	14.2647	12.6136	8.45905	0	0	0	5.88956	4.46516	1.10431	3.13783	0.00170202	0.0137359
Plcxd2	rod-enriched	3894.25	3382.75	3580.6	1566.8	1047.87	1187.38	2443.27	1.50718	0.161668	3.13719	0.00170578	0.0137584
Eepd1	rod-enriched	1738.09	1697.11	1869.45	492.398	652.97	716.737	1194.46	1.50331	0.16091	3.12787	0.00176079	0.0141694
Aldh3b1	rod-enriched	50.4749	50.4546	43.5037	11.3095	4.33004	0.828598	26.8169	2.92082	0.614184	3.12743	0.00176343	0.0141825
0610038B21Rik	rod-enriched	153.619	214.432	182.474	51.3277	39.8363	57.1733	116.477	1.86558	0.277021	3.1246	0.00178046	0.0142866
Hist1h2be	rod-enriched	260.056	259.153	256.188	87.866	71.0126	81.2026	169.246	1.67777	0.216925	3.12442	0.00178154	0.0142871
H1foo	rod-enriched	88.8798	35.5475	25.3772	9.56957	0.866007	0	26.7067	3.40225	0.76911	3.12341	0.00178766	0.0143279
Mad2l2	rod-enriched	223.845	286.674	315.402	63.5071	88.3327	87.8314	177.599	1.76515	0.245047	3.12247	0.00179339	0.0143656
Zfp644	rod-enriched	3161.27	3692.36	3231.36	1447.61	1114.55	994.318	2273.58	1.49728	0.159588	3.11601	0.00183314	0.0146505
Zfp748	rod-enriched	1249.8	1394.38	1149.22	419.321	502.284	454.072	861.514	1.45807	0.147059	3.11488	0.00184018	0.0146984
Tmem255b	rod-enriched	120.701	64.2149	80.9652	19.1391	20.7842	12.429	53.0389	2.27789	0.410832	3.11049	0.00186775	0.0148845
Kras	rod-enriched	1657.99	1760.18	1905.7	749.036	568.967	604.877	1207.79	1.46362	0.14907	3.11007	0.00187044	0.0148975
Serac1	rod-enriched	612.283	731.591	821.736	243.589	228.626	269.294	484.52	1.53742	0.174145	3.08603	0.00202845	0.016101
Msl2	rod-enriched	687.996	683.43	642.888	288.827	156.747	153.291	435.53	1.73362	0.237758	3.08556	0.00203169	0.0161176
Apc	rod-enriched	1321.13	1317.55	1285.78	562.864	336.011	409.327	872.11	1.5756	0.186765	3.08196	0.0020564	0.0163043
Mir7-1	rod-enriched	19.7511	13.7603	18.1265	0	1.73201	0	8.89499	3.88148	0.935414	3.08043	0.00206699	0.016379
Bbs2	rod-enriched	4848.89	4515.69	4596.89	1982.64	1762.32	1624.88	3221.88	1.37513	0.121786	3.08024	0.00206831	0.0163802
Mok	rod-enriched	1225.66	1423.05	1492.42	539.376	517.872	460.701	943.18	1.44269	0.144637	3.06073	0.00220795	0.0173876
Atad2b	rod-enriched	1288.21	1694.82	1539.55	650.73	409.621	338.068	986.832	1.67926	0.222034	3.05925	0.00221888	0.0174639
AI118078	rod-enriched	1027.06	884.102	977.625	328.845	372.383	187.263	629.546	1.68681	0.225435	3.04658	0.00231457	0.0181659
Pkd1l3	rod-enriched	29.6266	26.374	20.5434	2.60988	1.73201	2.48579	13.8953	3.14713	0.707335	3.03552	0.00240124	0.0188039
Sec22a	rod-enriched	3447.66	4891.8	4031.34	1264.92	1445.37	1663	2790.68	1.49323	0.162553	3.03427	0.00241115	0.0188709
Kif1b	rod-enriched	19600.7	18559.3	18229.3	8541.27	5622.99	5303.03	12642.8	1.52648	0.173685	3.03121	0.00243575	0.0190421
1700020D05Rik	rod-enriched	60.3505	55.0414	48.3374	13.0494	7.79407	7.45738	32.005	2.43399	0.473288	3.02986	0.00244669	0.019117
Tjp2	rod-enriched	2668.59	2182.16	2502.67	1009.15	893.72	841.027	1682.89	1.41774	0.137883	3.02967	0.00244824	0.0191184
Irf6	rod-enriched	104.242	67.655	111.176	20.8791	25.1142	14.0862	57.192	2.17853	0.389155	3.02844	0.00245817	0.0191853
Acap1	rod-enriched	18.6538	18.3471	13.2928	1.73992	0	0	8.67227	3.8405	0.939495	3.02343	0.00249928	0.0194951
Zfp738	rod-enriched	828.448	816.447	814.486	313.186	267.596	317.353	559.586	1.44765	0.148462	3.01525	0.00256764	0.0199727
Hexdc	rod-enriched	2805.75	2167.25	2628.35	1070.05	851.285	749.881	1712.09	1.50179	0.166661	3.01085	0.00260516	0.0202534
Arhgap28	rod-enriched	149.23	221.312	178.848	29.5787	65.8166	39.7727	114.093	1.98543	0.327714	3.00698	0.00263857	0.0204903
Pifo	rod-enriched	88.8798	157.097	112.385	24.3589	19.0522	36.4583	73.0385	2.11111	0.370843	2.99617	0.00273396	0.0211489
Camk2n1	rod-enriched	581.559	599.722	444.704	200.961	151.551	183.12	360.27	1.59171	0.197547	2.99531	0.00274167	0.0211734
Tceanc	rod-enriched	1009.5	1075.6	1096.05	383.653	301.371	435.014	716.865	1.49837	0.166585	2.99171	0.0027742	0.021401
Jarid2	rod-enriched	4756.72	5408.96	5787.2	2176.64	2063.7	1885.06	3679.71	1.37715	0.126366	2.98461	0.00283943	0.0218559
Phf21b	rod-enriched	777.973	909.329	697.267	274.908	310.897	190.578	526.825	1.60799	0.204585	2.97182	0.00296042	0.0227247
Cyb5r1	rod-enriched	4217.95	4151.04	3989.05	1602.47	1706.03	1646.42	2885.49	1.31601	0.106472	2.96799	0.00299756	0.0229846
Hist1h4c	rod-enriched	65.8369	83.7087	43.5037	8.69961	11.2581	14.9148	37.987	2.37338	0.463119	2.9655	0.00302191	0.0231206
2310030A07Rik	rod-enriched	123.993	96.3224	99.0917	33.0585	24.2482	16.572	65.5476	2.06734	0.360096	2.96403	0.00303635	0.0232057
Asun	rod-enriched	2702.6	3182.08	3059.76	1072.66	1157.85	1217.21	2065.36	1.37146	0.125644	2.95647	0.00311187	0.0237181
Gmcl1	rod-enriched	512.43	496.519	420.536	174.862	139.427	169.863	318.939	1.55285	0.18727	2.95217	0.00315544	0.024024
Rhbdl3	rod-enriched	313.823	219.019	248.938	86.1261	81.4047	38.1155	164.571	1.8973	0.306211	2.93033	0.00338601	0.0256676
Camta2	rod-enriched	2856.22	2906.87	2963.08	1248.39	1114.55	982.717	2011.97	1.37922	0.12981	2.92136	0.00348506	0.02634
Dnmbp	rod-enriched	1467.07	1027.44	1278.53	505.447	412.219	398.556	848.209	1.51162	0.175569	2.91405	0.00356768	0.026928
Usp12	rod-enriched	1406.71	1872.55	1654.35	623.762	605.339	602.391	1127.52	1.42429	0.146199	2.90211	0.00370657	0.027901
Zfp960	rod-enriched	175.565	210.992	194.558	63.5071	51.9604	58.8305	125.902	1.71853	0.248103	2.89612	0.00377812	0.0284243
Mir6374	rod-enriched	29.6266	16.0537	15.7097	1.73992	0.866007	1.6572	10.9422	3.33039	0.806829	2.88833	0.00387299	0.0291067
Pola1	rod-enriched	532.182	344.009	360.114	155.723	114.313	106.061	268.733	1.7006	0.24297	2.88348	0.0039331	0.0294793
Dgkeos	rod-enriched	50.4749	38.9876	32.6278	6.95968	6.06205	5.80019	23.4854	2.55661	0.540494	2.87998	0.00397704	0.0297767
Zbtb1	rod-enriched	792.237	665.083	860.406	178.342	285.782	291.667	512.253	1.60387	0.210259	2.87203	0.00407839	0.0304718
Slc5a2	rod-enriched	19.7511	13.7603	13.2928	0	1.73201	0	8.08937	3.72943	0.95213	2.86666	0.00414827	0.0309593
Scarna2	rod-enriched	9.87553	12.6136	7.25061	0	0	0	4.95663	4.2119	1.1227	2.86088	0.00422466	0.0314622
Plekhg4	rod-enriched	239.207	256.86	198.183	93.0858	45.0324	48.8873	146.876	1.86375	0.302589	2.85455	0.00430977	0.032079
Deptor	rod-enriched	458.664	371.529	409.66	144.413	147.221	135.061	277.758	1.53031	0.185909	2.85253	0.00433726	0.0322641
Ccbl2	rod-enriched	404.897	499.959	393.95	114.835	174.067	130.918	286.438	1.61648	0.216357	2.84938	0.00438043	0.0325357
Eno1b	rod-enriched	95.4635	124.99	79.7568	19.1391	26.8462	25.6865	61.9803	2.02005	0.358552	2.84491	0.00444245	0.0329264
Dlgap5	rod-enriched	10.9728	12.6136	6.04218	0	0	0	4.93811	4.19438	1.12457	2.84053	0.00450384	0.033355
Rimbp3	rod-enriched	79.0043	83.7087	111.176	21.749	16.4541	25.6865	56.2965	2.04724	0.369405	2.83495	0.00458327	0.0339162
Smc4	rod-enriched	2519.36	2824.31	2464	1161.4	872.935	812.855	1775.81	1.44924	0.159096	2.8237	0.00474728	0.0350372
Bend7	rod-enriched	301.752	326.808	271.898	108.745	103.055	67.945	196.701	1.67161	0.237979	2.82213	0.0047706	0.0351722
Ccdc117	rod-enriched	495.971	550.414	485.791	181.822	142.025	201.349	342.895	1.53464	0.189785	2.81706	0.00484657	0.0356758
Nuf2	rod-enriched	108.631	75.6819	74.923	9.56957	1.73201	26.5151	49.5087	2.60754	0.571596	2.81237	0.00491779	0.0361431
Bhlhe41	rod-enriched	31829.9	33897.5	29575.3	12812.8	13580.7	10727.9	22070.7	1.35653	0.127271	2.80132	0.00508941	0.0373651
Abhd4	rod-enriched	3037.28	3526.09	3190.27	1305.81	1295.55	1277.7	2272.11	1.32712	0.11679	2.80094	0.00509537	0.0373892
Tgm3	rod-enriched	17.5565	3.44009	9.66749	0	0	0	5.11068	4.16019	1.13087	2.79447	0.00519844	0.0380258
Zswim5	rod-enriched	230.429	183.471	198.183	72.2067	61.4865	50.5445	132.72	1.71414	0.255786	2.79196	0.00523906	0.0383029
Gm8439	rod-enriched	123.993	108.936	130.511	43.498	25.1142	23.2007	75.8755	1.94647	0.340264	2.78157	0.0054096	0.0395291
Zcchc7	rod-enriched	2296.61	2214.27	2380.62	997.845	864.275	686.079	1573.28	1.42966	0.155116	2.7699	0.00560739	0.0408039
Wisp3	rod-enriched	74.6151	67.655	62.8387	22.619	8.66007	6.62878	40.5028	2.33817	0.483403	2.76824	0.00563608	0.0409809
Pcmtd2	rod-enriched	44527.7	55317.7	49170	19291.4	21000.7	18451.2	34626.5	1.33952	0.122664	2.76787	0.00564244	0.0409949
Rapgef6	rod-enriched	1077.53	1025.15	1270.07	468.039	407.023	309.896	759.617	1.50086	0.181107	2.76555	0.00568274	0.0412492
Inpp5d	rod-enriched	72.4206	88.2955	123.26	24.3589	25.9802	9.11458	57.2384	2.18441	0.429414	2.7582	0.00581211	0.0420094
Lmbr1l	rod-enriched	3257.83	2576.62	3067.01	1132.69	1221.07	739.938	1999.19	1.51575	0.187435	2.7516	0.0059305	0.0428033
Rttn	rod-enriched	391.729	293.554	338.362	121.794	113.447	107.718	227.767	1.56671	0.206765	2.74086	0.00612781	0.0440862
A930003O13Rik	rod-enriched	330.282	230.486	304.526	105.265	90.0648	77.0596	189.614	1.65213	0.238278	2.73685	0.00620302	0.0445585
Ppih	rod-enriched	226.04	274.06	273.106	95.6957	75.3426	77.8882	170.356	1.62047	0.22755	2.72674	0.00639633	0.045863
Phf20l1	rod-enriched	1280.53	1198.3	1237.44	524.586	460.716	322.325	837.315	1.49875	0.182999	2.72541	0.0064221	0.0459905
BC068281	rod-enriched	843.809	613.482	712.977	312.316	209.574	140.862	472.17	1.693	0.25475	2.7203	0.00652228	0.0466363
Serinc5	rod-enriched	477.317	535.507	512.377	213.14	167.139	149.148	342.438	1.51748	0.190826	2.71178	0.00669233	0.0478034
Zfp442	rod-enriched	543.154	602.015	576.424	253.159	166.273	156.605	382.938	1.56813	0.209629	2.71014	0.00672539	0.0479905
Zfp280d	rod-enriched	1914.76	2081.25	1886.37	867.351	713.59	631.392	1349.12	1.40567	0.149909	2.70608	0.0068083	0.0485573
Nup160	rod-enriched	2025.58	1730.36	2050.72	891.71	584.555	513.731	1299.44	1.53481	0.197833	2.70333	0.00686485	0.0488791
Armc1	rod-enriched	3952.41	3776.07	3747.36	1413.69	1615.1	1589.25	2682.31	1.31028	0.114783	2.70321	0.0068674	0.0488791
Klhl28	rod-enriched	921.716	792.366	857.989	359.294	314.361	242.779	581.418	1.48133	0.178596	2.6951	0.00703668	0.0499569
Opn1mw	cone-enriched	555.224	641.003	590.925	47554.7	57593.8	65179.2	28685.8	-6.55124	0.144309	-38.4677	0	0
Pde6c	cone-enriched	519.014	557.294	594.55	78509.6	77733.7	70096.9	38001.8	-7.06576	0.117085	-51.8066	0	0
Camk2b	cone-enriched	155.814	176.591	184.891	27375	28288.1	27749.7	13988.4	-7.31457	0.127091	-49.6855	0	0
Opn1sw	cone-enriched	8357.99	8494.72	8334.58	1.28207e+06	1.48613e+06	1.4062e+06	699931	-7.35869	0.105626	-60.2001	0	0
Gnat2	cone-enriched	993.04	1083.63	1080.34	165975	184780	206546	93409.6	-7.44447	0.123554	-52.1592	0	0
Casp7	cone-enriched	68.0315	68.8017	85.7989	14964.2	14886.7	14207.1	7380.11	-7.60141	0.153068	-43.1273	0	0
Cngb3	cone-enriched	102.047	141.043	167.973	29314.2	29038.1	29059.8	14637.2	-7.70347	0.157744	-42.4958	0	0
Ccdc136	cone-enriched	70.226	88.2955	116.01	19547.1	20532.2	25091.6	10907.6	-7.85179	0.180388	-37.9837	0	0
Otop3	cone-enriched	41.6967	48.1612	54.3796	10564.8	11575.9	12072.7	5726.27	-7.85227	0.175456	-39.054	0	0
Ece1	cone-enriched	63.6423	67.655	84.5905	18988.6	18036.3	17432.9	9112.29	-7.94937	0.156386	-44.4372	0	0
Nrcam	cone-enriched	69.1287	89.4422	83.3821	9225.06	8748.41	8459.16	4445.76	-6.74626	0.153655	-37.397	4.36393e-306	3.59023e-303
Fam19a3	cone-enriched	122.896	158.244	175.223	26801.7	24818	19259.1	11889.2	-7.24364	0.173671	-35.951	4.89122e-283	3.60045e-280
Clca1	cone-enriched	54.8641	104.349	60.4218	14942.4	16239.4	15978.7	7896.69	-7.70005	0.187098	-35.8104	7.61694e-281	5.32652e-278
Sphkap	cone-enriched	131.674	118.11	193.35	25347.2	19782.2	22231.3	11300.6	-7.21137	0.17826	-34.8444	5.16928e-266	3.28625e-263
Cabp5	cone-enriched	265.542	260.3	398.784	29201.1	33625.3	30232.2	15663.9	-6.62362	0.165638	-33.9513	1.16782e-252	6.80548e-250
Gnb3	cone-enriched	3779.04	4961.75	5254.28	252680	249199	234546	125070	-5.69852	0.140007	-33.5592	6.61021e-247	3.55578e-244
Qsox1	cone-enriched	206.289	205.258	181.265	7720.9	8206.29	7491.36	4001.89	-5.28752	0.12963	-33.0751	6.79009e-240	3.51727e-237
Gngt2	cone-enriched	126.187	157.097	172.806	21100.9	22367.2	33155.5	12846.6	-7.346	0.194398	-32.6444	9.62415e-234	4.80727e-231
Ampd2	cone-enriched	107.534	130.723	177.64	13748.9	13160.7	11713.1	6506.42	-6.50883	0.169281	-32.5425	2.67255e-232	1.28891e-229
Cxx1c	cone-enriched	34.0157	37.8409	39.8784	5826.13	7393.97	6685.13	3336.16	-7.42866	0.19805	-32.4598	3.93977e-231	1.83672e-228
Wwc1	cone-enriched	17.5565	37.8409	19.335	6318.52	6419.71	6453.12	3211.01	-7.93911	0.217549	-31.8968	2.96005e-223	1.29373e-220
Crot	cone-enriched	99.8526	119.256	107.551	7754.83	9020.33	10650	4625.3	-6.36094	0.168729	-31.7726	1.5498e-221	6.56833e-219
Chst2	cone-enriched	66.9342	75.6819	112.385	9452.99	11015.6	8633.99	4892.93	-6.79958	0.185011	-31.3473	1.05841e-215	4.35381e-213
Cckbr	cone-enriched	40.5994	29.8141	33.8362	5202.36	6145.19	6699.22	3025.17	-7.37848	0.205151	-31.0916	3.12564e-212	1.24901e-209
Jam3	cone-enriched	57.0586	59.6281	41.0868	4819.58	5559.77	4914.42	2575.26	-6.55794	0.179057	-31.0401	1.55195e-211	6.02931e-209
Six6	cone-enriched	26.3348	42.4277	37.4615	4598.61	5220.29	5209.4	2522.42	-7.1011	0.197631	-30.8712	2.90939e-209	1.07081e-206
Pde6h	cone-enriched	328.087	382.996	298.484	27334.2	34757.2	45460.2	18093.5	-6.69539	0.184849	-30.8111	1.85895e-208	6.66646e-206
Gem	cone-enriched	44.9885	56.1881	58.0049	4197.56	4010.48	4205.96	2095.53	-6.2573	0.170903	-30.7618	8.50672e-208	2.97437e-205
Arr3	cone-enriched	1411.1	904.742	1028.38	109070	101032	80467.6	48985.6	-6.40631	0.176652	-30.6043	1.07356e-205	3.49181e-203
Map6	cone-enriched	25.2375	29.8141	37.4615	4928.33	4939.71	5954.31	2652.48	-7.36808	0.209868	-30.3433	3.07784e-202	9.78333e-200
Igsf3	cone-enriched	57.0586	99.7625	120.844	19923.8	22026.9	14980.2	9534.77	-7.62108	0.218638	-30.2833	1.90182e-201	5.91085e-199
Rxrg	cone-enriched	15.3619	18.3471	25.3772	4834.37	5055.75	4769.41	2453.1	-7.89069	0.230551	-29.8879	2.82547e-196	8.59067e-194
Scrn1	cone-enriched	21.9456	32.1075	51.9627	5079.7	4913.73	4810.84	2485.05	-7.08645	0.206435	-29.4836	4.67741e-191	1.39188e-188
Slc38a1	cone-enriched	162.398	178.884	188.516	10622.2	7934.36	8116.95	4533.89	-5.62981	0.160648	-28.8196	1.21822e-182	3.47715e-180
Calu	cone-enriched	1845.63	2146.61	1934.71	60283	53184.1	46989	27730.5	-4.74481	0.131113	-28.5617	2.00875e-179	5.5087e-177
Cnga3	cone-enriched	18.6538	55.0414	41.0868	5357.22	5642.9	5557.41	2778.72	-7.12205	0.216149	-28.3233	1.78734e-176	4.80724e-174
Fabp7	cone-enriched	17.5565	35.5475	19.335	4240.19	5261.86	5257.45	2471.99	-7.5983	0.233617	-28.2441	1.68253e-175	4.43999e-173
Asic4	cone-enriched	23.0429	28.6674	26.5856	3578.15	4512.76	4088.3	2042.92	-7.22182	0.220674	-28.1946	6.81611e-175	1.76537e-172
Ppm1j	cone-enriched	18.6538	32.1075	15.7097	3686.02	3839.01	3800.78	1898.71	-7.34388	0.225511	-28.1311	4.07934e-174	1.03734e-171
Pygm	cone-enriched	1140.08	985.011	1081.55	22092.6	24478.6	20824.3	11767	-4.38247	0.120784	-28.0044	1.43747e-172	3.59009e-170
Mapk4	cone-enriched	54.8641	28.6674	24.1687	4455.94	4839.25	4376.65	2296.59	-6.92124	0.212265	-27.8955	3.02882e-171	7.43177e-169
Pkia	cone-enriched	25.2375	25.2273	44.7121	3810.43	4603.7	4919.39	2238.11	-7.07987	0.220315	-27.5963	1.23162e-167	2.91957e-165
Chrnb4	cone-enriched	12.0701	25.2273	14.5012	3910.47	3958.52	3731.18	1941.99	-7.72738	0.244143	-27.5551	3.84897e-167	8.97195e-165
Dusp23	cone-enriched	53.7668	52.748	37.4615	2830.85	3050.94	3037.64	1510.57	-5.91405	0.18139	-27.0911	1.2529e-161	2.73799e-159
Kcne2	cone-enriched	122.896	96.3224	159.514	8712.65	9519.15	12759.6	5228.35	-6.31413	0.197084	-26.9637	3.93568e-160	8.46837e-158
Olfm1	cone-enriched	24.1402	24.0806	20.5434	2927.42	3149.67	2794.03	1489.98	-6.94777	0.222729	-26.704	4.22878e-157	8.82741e-155
4930447C04Rik	cone-enriched	58.1559	69.9484	78.5483	8511.69	6353.9	5165.48	3372.95	-6.55085	0.211191	-26.2836	2.95416e-152	6.07601e-150
Aplp1	cone-enriched	50.4749	57.3348	48.3374	5994.03	8659.21	11975.7	4464.19	-7.33832	0.242002	-26.1912	3.34889e-151	6.78805e-149
Elovl6	cone-enriched	79.0043	98.6158	118.427	4575.12	4473.79	3826.47	2195.24	-5.4198	0.169505	-26.0747	7.063e-150	1.41119e-147
Slc24a2	cone-enriched	25.2375	27.5207	25.3772	4208	3405.14	3027.7	1786.5	-7.02329	0.231482	-26.0205	2.90301e-149	5.71853e-147
Sptb	cone-enriched	29.6266	36.6942	47.129	3135.34	2649.12	2692.12	1431.67	-6.18652	0.202248	-25.6443	4.8899e-145	9.49862e-143
Epha10	cone-enriched	36.2103	53.8947	76.1315	10991.1	8230.53	6371.92	4293.3	-7.19904	0.242013	-25.6145	1.05273e-144	2.01692e-142
Prmt8	cone-enriched	28.5293	45.8678	32.6278	2737.77	3176.51	3659.92	1613.54	-6.43248	0.215347	-25.2266	2.04408e-140	3.86331e-138
Gabrb3	cone-enriched	107.534	112.376	177.64	6341.14	5667.15	6622.98	3171.47	-5.52361	0.179666	-25.1778	7.00631e-140	1.30654e-137
Agpat9	cone-enriched	15.3619	17.2004	13.2928	2622.93	2856.09	2950.64	1412.59	-7.4329	0.255666	-25.1613	1.06239e-139	1.95508e-137
Eya1	cone-enriched	10.9728	16.0537	20.5434	3294.54	3108.1	2705.37	1525.93	-7.5026	0.259277	-25.0797	8.27682e-139	1.50337e-136
Scg3	cone-enriched	185.441	335.982	281.566	11996.8	13863.9	13392.6	6676.05	-5.58041	0.182723	-25.0675	1.12538e-138	2.01789e-136
Gm4792	cone-enriched	69.1287	80.2687	108.759	3758.23	4275.48	4890.39	2197.04	-5.61735	0.184209	-25.0658	1.17546e-138	2.08101e-136
Arhgdib	cone-enriched	20.8483	25.2273	21.7518	2341.06	2532.21	2914.18	1309.21	-6.77934	0.232405	-24.8676	1.66976e-136	2.91916e-134
Nrxn3	cone-enriched	107.534	139.897	170.389	12169.9	8189.83	7978.57	4792.68	-6.04272	0.203859	-24.7363	4.35395e-135	7.51782e-133
Klhl4	cone-enriched	7.68097	20.6405	27.794	2942.21	3738.55	3809.89	1757.79	-7.47352	0.2623	-24.6799	1.75938e-134	3.00082e-132
Gulo	cone-enriched	113.02	237.366	209.059	11562.6	12105.9	13054.6	6213.76	-5.99526	0.204396	-24.4392	6.55861e-132	1.10517e-129
Moxd1	cone-enriched	15.3619	18.3471	14.5012	2372.38	2818.85	3036.81	1379.38	-7.3255	0.260394	-24.292	2.37924e-130	3.96144e-128
Rgl3	cone-enriched	14.2647	17.2004	10.8759	2482.87	2286.26	2188.33	1166.63	-7.26406	0.265165	-23.6233	2.22234e-123	3.57261e-121
Hrasls	cone-enriched	9.87553	27.5207	20.5434	2207.09	2277.6	2605.11	1191.29	-6.8686	0.249817	-23.4916	4.97363e-122	7.90469e-120
Car8	cone-enriched	57.0586	53.8947	106.342	4189.73	5183.92	5915.36	2584.38	-6.09022	0.222239	-22.9043	4.21198e-116	6.54541e-114
Abi3	cone-enriched	6.58369	14.907	18.1265	2196.65	2616.21	2897.61	1291.68	-7.51138	0.284924	-22.8531	1.36225e-115	2.09368e-113
Dusp3	cone-enriched	177.76	202.965	292.441	7961.88	9179.68	7062.97	4146.28	-5.14095	0.182427	-22.6992	4.55886e-114	6.85593e-112
Prune2	cone-enriched	280.904	209.845	326.278	8455.15	8172.51	6684.3	4021.5	-4.81128	0.170381	-22.3692	7.85725e-111	1.1447e-108
Acbd6	cone-enriched	12.0701	10.3203	24.1687	2016.57	2716.67	2860.32	1273.35	-7.26071	0.281613	-22.2316	1.69845e-109	2.44891e-107
Rab27b	cone-enriched	16.4592	28.6674	18.1265	2018.31	1713.83	2218.99	1002.4	-6.48699	0.247031	-22.2118	2.64393e-109	3.77327e-107
Cplx3	cone-enriched	965.608	1390.94	1309.94	24759.1	30192.5	32131.4	15124.9	-4.5498	0.161605	-21.9659	6.10315e-107	8.53586e-105
A930009A15Rik	cone-enriched	8.77825	9.17356	20.5434	1812.13	1980.56	1878.43	951.602	-7.12179	0.279191	-21.9269	1.43987e-106	1.99386e-104
Slc24a4	cone-enriched	20.8483	18.3471	20.5434	1591.16	1465.28	1688.68	800.811	-6.24771	0.240687	-21.8031	2.16822e-105	2.91583e-103
Cplx2	cone-enriched	18.6538	10.3203	25.3772	2257.55	2741.78	1874.29	1154.66	-6.89904	0.27125	-21.7477	7.26902e-105	9.68234e-103
Ppp1r3c	cone-enriched	115.215	91.7356	117.218	2265.38	2223.91	2136.13	1158.26	-4.33552	0.155323	-21.4747	2.68357e-102	3.5408e-100
Elovl5	cone-enriched	31.8212	37.8409	76.1315	2775.17	3494.34	3640.86	1676.03	-6.03731	0.236936	-21.2602	2.65332e-100	3.43605e-98
Sgpp2	cone-enriched	21.9456	51.6013	36.2531	1816.48	1916.47	1783.97	937.787	-5.60975	0.21754	-21.1904	1.17066e-99	1.5021e-97
Riiad1	cone-enriched	18.6538	18.3471	16.9181	1605.95	1618.57	2158.5	906.155	-6.55924	0.263255	-21.1173	5.51112e-99	7.00714e-97
Tex28	cone-enriched	31.8212	30.9608	13.2928	1578.98	1755.4	1967.92	896.395	-6.05046	0.239282	-21.1067	6.89657e-99	8.68968e-97
Cacna1h	cone-enriched	10.9728	20.6405	24.1687	1926.09	1591.72	1494.79	844.731	-6.42444	0.260672	-20.8095	3.55239e-96	4.39679e-94
Nrn1l	cone-enriched	73.5179	50.4546	58.0049	1792.12	2185.8	2388.02	1091.32	-5.09157	0.197064	-20.7627	9.41614e-96	1.15521e-93
Cep170b	cone-enriched	228.235	220.165	193.35	2878.7	2987.73	2906.72	1569.15	-3.76017	0.13362	-20.6568	8.48275e-95	1.03165e-92
Mpp6	cone-enriched	51.5722	77.9753	55.588	1743.4	1729.42	1647.25	884.201	-4.76246	0.183009	-20.5589	6.40893e-94	7.66114e-92
Arid5a	cone-enriched	23.0429	34.4009	29.0025	1354.53	1507.72	1285.16	705.642	-5.53982	0.221589	-20.4876	2.77839e-93	3.2931e-91
Galnt13	cone-enriched	23.0429	19.4938	30.2109	1322.34	1239.26	1436.79	678.522	-5.73161	0.232118	-20.3845	2.29402e-92	2.67368e-90
Parvb	cone-enriched	7.68097	13.7603	15.7097	1828.66	1453.16	1479.88	799.807	-6.90822	0.291891	-20.2412	4.24772e-91	4.86956e-89
App	cone-enriched	19.7511	36.6942	50.7543	1639.01	1834.2	1926.49	917.817	-5.61521	0.228406	-20.2062	8.63107e-91	9.81416e-89
Mfng	cone-enriched	15.3619	8.02687	7.25061	1356.27	1521.57	1518.82	737.884	-7.03264	0.302538	-19.9401	1.82683e-88	2.044e-86
Klhdc8a	cone-enriched	35.113	38.9876	45.9206	1899.99	2349.48	3445.31	1302.47	-5.94126	0.248594	-19.8768	6.46192e-88	7.17273e-86
Speg	cone-enriched	12.0701	10.3203	29.0025	1377.15	1759.73	1771.54	826.635	-6.50595	0.277109	-19.8692	7.51336e-88	8.27416e-86
Sall3	cone-enriched	19.7511	6.88017	8.45905	1871.29	1565.74	1418.56	815.113	-6.98044	0.301496	-19.8359	1.45911e-87	1.59431e-85
Tmem176b	cone-enriched	9.87553	19.4938	25.3772	1250.13	1377.82	1252.01	655.785	-6.09123	0.256894	-19.8184	2.06599e-87	2.23992e-85
Adcy2	cone-enriched	8.77825	6.88017	7.25061	1597.25	1570.07	1575.16	794.232	-7.53724	0.330584	-19.7748	4.90719e-87	5.27939e-85
Actl6b	cone-enriched	20.8483	17.2004	18.1265	1092.67	1290.35	1247.87	614.511	-5.94544	0.251321	-19.6778	3.3434e-86	3.54248e-84
Adrb1	cone-enriched	14.2647	10.3203	18.1265	1230.99	1174.31	1131.04	596.508	-6.29395	0.272117	-19.4547	2.65862e-84	2.75433e-82
Kcnab1	cone-enriched	18.6538	47.0145	56.7965	1886.94	1984.89	2101.32	1015.94	-5.5641	0.237318	-19.2321	1.99577e-82	2.05241e-80
H2-K1	cone-enriched	58.1559	52.748	55.588	1251	1421.12	1272.73	685.223	-4.53918	0.184305	-19.2028	3.50416e-82	3.55139e-80
Prickle2	cone-enriched	18.6538	18.3471	45.9206	2781.26	2024.73	1808	1116.15	-6.24666	0.275029	-19.0768	3.93747e-81	3.93354e-79
Nr4a1	cone-enriched	100.95	123.843	107.551	1904.34	2338.22	2555.4	1188.38	-4.33187	0.17538	-18.998	1.77247e-80	1.74575e-78
Klhl33	cone-enriched	23.0429	17.2004	21.7518	2988.31	2692.42	1410.27	1192.17	-6.72666	0.303116	-18.8926	1.31127e-79	1.28248e-77
Hr	cone-enriched	51.5722	64.2149	50.7543	1202.29	1338.85	1353.1	676.796	-4.51972	0.18699	-18.823	4.89352e-79	4.75284e-77
Ephx1	cone-enriched	23.0429	13.7603	19.335	991.755	1229.73	1216.38	582.334	-5.86361	0.259363	-18.7521	1.86061e-78	1.79465e-76
Stat5b	cone-enriched	23.0429	10.3203	21.7518	1098.76	1050.47	1256.15	576.749	-5.87782	0.26099	-18.6897	6.00789e-78	5.75523e-76
Clic4	cone-enriched	166.787	192.645	193.35	2253.2	2611.01	2373.1	1298.35	-3.69834	0.145418	-18.5558	7.32433e-77	6.87503e-75
Kcng4	cone-enriched	26.3348	35.5475	31.4193	986.535	1170.84	1075.52	554.367	-5.07403	0.220762	-18.4545	4.80165e-76	4.44741e-74
Hmgn3	cone-enriched	291.877	209.845	290.025	3507.68	3832.08	3723.72	1975.87	-3.78971	0.151754	-18.3831	1.79453e-75	1.64041e-73
Lman1l	cone-enriched	18.6538	32.1075	27.794	1519.82	1112.82	1141.81	642.167	-5.5309	0.249234	-18.1793	7.52577e-74	6.79067e-72
Diras2	cone-enriched	17.5565	18.3471	25.3772	918.678	950.01	928.858	476.471	-5.46153	0.245636	-18.1632	1.00997e-73	9.05478e-72
Tram1l1	cone-enriched	31.8212	17.2004	25.3772	1038.73	1053.93	1324.93	581.998	-5.45949	0.247026	-18.0527	7.50998e-73	6.64776e-71
Abcb4	cone-enriched	8.77825	5.73348	2.41687	1636.4	1619.43	1255.33	754.681	-7.82134	0.378704	-18.0124	1.55851e-72	1.3709e-70
Nphs1	cone-enriched	2.19456	10.3203	7.25061	1499.81	1270.43	1205.61	665.937	-7.48389	0.361336	-17.9442	5.32823e-72	4.65754e-70
Adam22	cone-enriched	73.5179	51.6013	79.7568	2717.76	1981.42	1722.66	1104.45	-4.92929	0.220916	-17.7863	9.01862e-71	7.78608e-69
Srpk3	cone-enriched	15.3619	17.2004	10.8759	1306.68	1072.98	911.458	555.76	-6.14533	0.289959	-17.745	1.88276e-70	1.61548e-68
Tnc	cone-enriched	5.48641	1.1467	3.62531	2185.34	2111.33	1711.05	1003	-8.8329	0.441861	-17.727	2.59292e-70	2.21126e-68
A730017C20Rik	cone-enriched	75.7124	40.1343	77.3399	1593.77	1534.57	1593.39	819.152	-4.57942	0.202257	-17.6974	4.39317e-70	3.72381e-68
Sh3bp4	cone-enriched	16.4592	21.7872	15.7097	823.853	951.742	971.946	466.916	-5.60195	0.260667	-17.6545	9.39771e-70	7.91785e-68
Mogat1	cone-enriched	17.5565	19.4938	4.83374	1013.5	1492.13	1613.28	693.467	-6.49092	0.312191	-17.5884	3.02542e-69	2.53374e-67
Cyb561	cone-enriched	27.432	21.7872	21.7518	848.211	860.811	898.2	446.366	-5.14505	0.235746	-17.5827	3.34324e-69	2.78325e-67
Asns	cone-enriched	405.994	392.17	298.484	4093.16	4259.89	4447.09	2316.13	-3.53106	0.14431	-17.5391	7.20674e-69	5.96411e-67
Kcnh6	cone-enriched	211.775	169.711	213.893	2306.27	2267.21	2444.36	1268.87	-3.54651	0.145265	-17.5301	8.43619e-69	6.9405e-67
Asph	cone-enriched	475.123	482.759	523.253	4201.91	4910.26	4835.7	2571.5	-3.22674	0.127364	-17.4833	1.92006e-68	1.5704e-66
Ednrb	cone-enriched	17.5565	11.467	18.1265	1002.19	943.948	812.855	467.691	-5.79399	0.274563	-17.4604	2.86942e-68	2.33324e-66
Add2	cone-enriched	55.9614	34.4009	66.464	2623.8	1668.8	1768.23	1036.28	-5.22084	0.242372	-17.4148	6.37665e-68	5.15513e-66
Mcf2	cone-enriched	7.68097	9.17356	14.5012	862.131	1035.74	953.716	480.491	-6.40785	0.310646	-17.4084	7.12549e-68	5.72742e-66
Tspan9	cone-enriched	70.226	102.056	66.464	1441.52	1427.18	1527.11	772.426	-4.17761	0.183291	-17.3364	2.49935e-67	1.99748e-65
Krt222	cone-enriched	10.9728	16.0537	9.66749	883.88	826.171	982.717	454.91	-6.1001	0.294444	-17.3211	3.2591e-67	2.58987e-65
Notch2	cone-enriched	32.9184	36.6942	62.8387	2047.02	1707.77	1322.44	868.28	-5.21355	0.243845	-17.2797	6.6938e-67	5.28923e-65
Usp46	cone-enriched	52.6695	108.936	108.759	2521.15	2397.97	2185.84	1229.22	-4.68334	0.213341	-17.265	8.62332e-67	6.7756e-65
Gnb2	cone-enriched	26.3348	25.2273	45.9206	1053.52	1188.16	1465.79	634.159	-5.20339	0.24372	-17.2468	1.18241e-66	9.23864e-65
Nell2	cone-enriched	18.6538	26.374	18.1265	925.638	1333.65	982.717	550.86	-5.61026	0.267346	-17.2445	1.23065e-66	9.56215e-65
Rerg	cone-enriched	8.77825	6.88017	9.66749	876.92	922.298	901.515	454.343	-6.60885	0.327924	-17.1041	1.38262e-65	1.06249e-63
Osbpl3	cone-enriched	9.87553	27.5207	21.7518	1601.6	1159.58	1034.92	642.541	-5.92497	0.28797	-17.1024	1.4252e-65	1.08923e-63
Harbi1	cone-enriched	452.08	353.182	419.327	4196.69	3821.69	4196.02	2239.83	-3.30744	0.135995	-16.9671	1.43815e-64	1.0814e-62
Nab1	cone-enriched	123.993	99.7625	96.6749	1430.22	1674.86	1566.88	832.064	-3.84485	0.168016	-16.932	2.61167e-64	1.94292e-62
Klhl5	cone-enriched	15.3619	11.467	32.6278	1401.51	1007.17	1062.26	588.399	-5.79808	0.283573	-16.9201	3.19749e-64	2.35369e-62
Trhde	cone-enriched	14.2647	6.88017	2.41687	923.028	844.357	893.229	447.363	-6.64811	0.339836	-16.6201	4.98267e-62	3.59214e-60
Cadm3	cone-enriched	49.3777	73.3885	53.1712	1123.99	1188.16	1025.8	585.649	-4.21807	0.196522	-16.3751	2.88099e-60	2.05579e-58
Cltb	cone-enriched	63.6423	84.8554	155.888	17048.6	19880.9	20087.7	9553.61	-7.35015	0.389246	-16.314	7.84922e-60	5.57255e-58
Syngr3	cone-enriched	282.001	347.449	422.953	4115.78	5088.66	5299.71	2592.76	-3.76739	0.169815	-16.2964	1.04596e-59	7.38826e-58
Mfsd4	cone-enriched	258.958	228.192	265.856	2288.87	2241.23	2388.85	1278.66	-3.19021	0.13444	-16.2913	1.13714e-59	7.99197e-58
Sri	cone-enriched	13.1674	20.6405	19.335	669	768.149	787.997	379.715	-5.32629	0.267624	-16.1655	8.82656e-59	6.1417e-57
Thsd7a	cone-enriched	10.9728	5.73348	15.7097	1126.6	746.498	889.086	465.766	-6.29839	0.327932	-16.1569	1.01463e-58	7.02503e-57
Scg2	cone-enriched	227.137	307.314	462.831	6107.99	7139.36	7461.53	3617.69	-4.34501	0.208912	-16.0116	1.06122e-57	7.24013e-56
Mcc	cone-enriched	152.522	99.7625	99.0917	3181.45	2321.77	2075.64	1321.7	-4.39363	0.213165	-15.9202	4.58599e-57	3.11358e-55
Dhx32	cone-enriched	378.562	330.248	410.868	3271.05	3116.76	3188.45	1782.66	-3.08775	0.131367	-15.8925	7.14325e-57	4.82635e-55
Tmsb10	cone-enriched	23.0429	11.467	16.9181	673.349	749.096	847.656	386.922	-5.38576	0.276085	-15.8855	7.98005e-57	5.36581e-55
Gabrg2	cone-enriched	46.0858	111.229	93.0496	2143.58	2025.59	2616.71	1172.71	-4.71869	0.234932	-15.8288	1.96868e-56	1.31741e-54
Dolpp1	cone-enriched	251.277	209.845	227.186	2052.24	2073.22	2281.96	1182.62	-3.20698	0.141528	-15.5939	8.0111e-55	5.3101e-53
Tmem246	cone-enriched	26.3348	18.3471	21.7518	712.498	731.776	976.089	414.466	-5.12127	0.264399	-15.5873	8.87594e-55	5.85561e-53
Igsf21	cone-enriched	41.6967	60.7748	91.8411	1341.48	1456.62	1635.65	771.345	-4.48026	0.223567	-15.5669	1.22113e-54	8.01821e-53
Elovl7	cone-enriched	7.68097	22.9339	6.04218	846.472	707.528	760.653	391.885	-5.87309	0.313478	-15.5452	1.7142e-54	1.12032e-52
Rtn4rl1	cone-enriched	133.868	167.417	167.973	1789.51	1917.34	2370.62	1091.12	-3.67769	0.172487	-15.524	2.38544e-54	1.55176e-52
Cntn1	cone-enriched	39.5021	38.9876	73.7146	1334.52	1234.93	1062.26	630.652	-4.54267	0.228227	-15.5226	2.44034e-54	1.58012e-52
Nipal2	cone-enriched	3.29184	9.17356	6.04218	729.027	725.714	880.8	392.341	-6.80706	0.376094	-15.4405	8.7479e-54	5.63816e-52
Dusp16	cone-enriched	15.3619	14.907	32.6278	722.937	718.786	723.366	371.331	-5.05717	0.263183	-15.4158	1.28165e-53	8.22257e-52
Ddhd2	cone-enriched	207.386	95.1757	161.93	3686.89	3612.98	2832.98	1766.22	-4.40832	0.22236	-15.3279	4.97549e-53	3.1775e-51
Prtg	cone-enriched	109.728	139.897	161.93	3480.71	2507.09	2069.84	1411.53	-4.25956	0.213179	-15.2903	8.87831e-53	5.64418e-51
H2-D1	cone-enriched	227.137	264.887	348.029	3125.77	3850.27	4064.27	1980.06	-3.69801	0.17659	-15.2784	1.06597e-52	6.74603e-51
Nfkb1	cone-enriched	1.09728	12.6136	7.25061	918.678	685.012	751.538	396.032	-6.65631	0.371795	-15.2135	2.87629e-52	1.80394e-50
Akr1b8	cone-enriched	26.3348	58.4814	33.8362	929.988	1187.3	992.66	538.099	-4.66521	0.243983	-15.0224	5.23562e-51	3.26899e-49
Chgb	cone-enriched	1414.4	2447.05	2131.68	23821.3	26814.2	26941	13928.3	-3.67404	0.179522	-14.8953	3.53551e-50	2.18795e-48
Pik3ap1	cone-enriched	2.19456	5.73348	0	967.396	1078.18	1022.49	512.666	-8.17676	0.482906	-14.8616	5.85065e-50	3.60472e-48
Ptprn2	cone-enriched	48.2804	44.7211	49.5459	747.296	736.106	758.167	397.353	-3.94846	0.198638	-14.8433	7.68418e-50	4.71364e-48
Aga	cone-enriched	39.5021	24.0806	27.794	708.148	845.223	1057.29	450.34	-4.77744	0.254855	-14.8219	1.05707e-49	6.45599e-48
Slc7a4	cone-enriched	206.289	89.4422	164.347	2932.64	2995.52	3133.76	1587	-4.26296	0.220385	-14.8057	1.34533e-49	8.18075e-48
1600014C10Rik	cone-enriched	144.841	157.097	157.097	1414.56	1339.71	1422.7	772.668	-3.17465	0.147471	-14.7462	3.25253e-49	1.96077e-47
Lhx4	cone-enriched	19.7511	18.3471	27.794	648.991	614.865	572.561	317.052	-4.75232	0.255102	-14.7091	5.63545e-49	3.38272e-47
Lynx1	cone-enriched	68.0315	58.4814	71.2977	1211.85	1534.57	968.631	652.144	-4.19686	0.218419	-14.6364	1.64633e-48	9.75659e-47
Mb21d2	cone-enriched	9.87553	6.88017	10.8759	659.43	616.597	514.559	303.036	-5.89874	0.336049	-14.5775	3.90761e-48	2.28669e-46
Ppm1k	cone-enriched	20.8483	12.6136	9.66749	580.264	542.121	618.134	297.275	-5.24188	0.291638	-14.545	6.28192e-48	3.66079e-46
Lrtm1	cone-enriched	80.1015	103.203	163.139	3411.12	2487.17	2086.41	1388.52	-4.48457	0.241253	-14.4436	2.75008e-47	1.59596e-45
Dfna5	cone-enriched	39.5021	25.2273	27.794	715.108	669.424	618.963	349.336	-4.38873	0.23531	-14.4011	5.09157e-47	2.93048e-45
Ccl9	cone-enriched	35.113	33.2542	39.8784	653.34	758.622	928.858	408.178	-4.39379	0.236279	-14.3635	8.77247e-47	5.02835e-45
Srsf12	cone-enriched	10.9728	10.3203	24.1687	658.56	662.496	537.76	317.38	-5.28449	0.298301	-14.363	8.83327e-47	5.04253e-45
Sgce	cone-enriched	141.549	212.139	222.352	2074.86	2540.87	2485.79	1279.59	-3.60557	0.181429	-14.3614	9.03916e-47	5.13909e-45
Col4a5	cone-enriched	16.4592	5.73348	9.66749	567.214	516.14	588.305	283.92	-5.5978	0.321353	-14.3076	1.96055e-46	1.11013e-44
Ttyh2	cone-enriched	3108.6	4058.15	3792.07	30506	33016.5	26304.7	16797.7	-3.02474	0.141639	-14.2951	2.34867e-46	1.32453e-44
Ermap	cone-enriched	4.38913	3.44009	6.04218	754.256	588.885	623.934	330.158	-6.92182	0.417827	-14.1729	1.34853e-45	7.54423e-44
4833417C18Rik	cone-enriched	40.5994	45.8678	39.8784	1040.47	686.744	853.456	451.17	-4.31084	0.233976	-14.1504	1.8583e-45	1.03546e-43
Nptx1	cone-enriched	10.9728	10.3203	4.83374	527.196	517.872	673.65	290.808	-5.8969	0.346447	-14.1346	2.32366e-45	1.28963e-43
Susd4	cone-enriched	18.6538	18.3471	20.5434	490.658	547.317	542.732	273.042	-4.72279	0.265454	-14.0242	1.10842e-44	6.10331e-43
Cdkl1	cone-enriched	5.48641	3.44009	1.20844	691.619	688.476	666.193	342.737	-7.33041	0.451917	-14.0079	1.39464e-44	7.61931e-43
Strip2	cone-enriched	54.8641	56.1881	55.588	729.897	771.613	913.115	430.211	-3.83015	0.202267	-13.9921	1.74092e-44	9.47412e-43
Dusp26	cone-enriched	374.173	378.409	457.997	2869.13	2985.99	3157.79	1703.91	-2.88824	0.135217	-13.9645	2.56753e-44	1.39184e-42
Gpr162	cone-enriched	95.4635	105.496	123.26	1071.79	1346.64	1293.44	672.682	-3.50002	0.179181	-13.9525	3.03715e-44	1.64006e-42
Pde1c	cone-enriched	27.432	6.88017	12.0844	736.857	594.947	632.22	335.07	-5.29897	0.308314	-13.9435	3.4474e-44	1.85444e-42
Sult4a1	cone-enriched	4.38913	12.6136	14.5012	491.528	507.48	543.56	262.345	-5.52494	0.32615	-13.8738	9.1289e-44	4.89183e-42
Jup	cone-enriched	128.382	128.43	155.888	1206.64	1337.98	1295.93	708.874	-3.20597	0.159274	-13.8501	1.26966e-43	6.77768e-42
Elfn2	cone-enriched	3.29184	10.3203	10.8759	555.035	548.183	467.329	265.839	-5.88521	0.35356	-13.8172	2.00736e-43	1.06749e-41
Gzmm	cone-enriched	830.642	833.647	709.352	7924.47	9195.27	14172.3	5610.95	-3.69581	0.196572	-13.7141	8.35816e-43	4.42792e-41
4930554H23Rik	cone-enriched	2.19456	3.44009	3.62531	646.381	652.104	870.857	363.1	-7.53128	0.476968	-13.6933	1.11279e-42	5.85093e-41
Smim14	cone-enriched	854.782	788.926	901.493	4919.63	5082.6	4974.07	2920.25	-2.55136	0.113921	-13.6178	3.13827e-42	1.63776e-40
Ackr1	cone-enriched	58.1559	63.0682	65.2555	1750.36	1192.49	920.572	674.984	-4.32792	0.245838	-13.5371	9.45004e-42	4.89512e-40
Irf5	cone-enriched	4.38913	0	6.04218	682.919	706.662	531.96	321.995	-7.22645	0.462177	-13.472	2.28583e-41	1.17535e-39
Zfp141	cone-enriched	25.2375	22.9339	22.9603	704.668	507.48	537.76	303.507	-4.56239	0.2659	-13.3975	6.25416e-41	3.16923e-39
Stmn3	cone-enriched	150.328	168.564	137.762	1286.67	1675.72	1671.28	848.389	-3.32514	0.173669	-13.3884	7.07144e-41	3.57044e-39
Traf3ip2	cone-enriched	14.2647	8.02687	9.66749	493.268	497.954	413.47	239.442	-5.34755	0.325914	-13.3396	1.36236e-40	6.80498e-39
Rasl10b	cone-enriched	12.0701	12.6136	19.335	466.299	467.644	444.129	237.015	-4.90231	0.292798	-13.3276	1.59863e-40	7.92855e-39
Ccnjl	cone-enriched	2.19456	5.73348	3.62531	499.357	646.907	507.931	277.625	-6.89425	0.448768	-13.1343	2.09462e-39	1.03517e-37
Tmem26	cone-enriched	110.825	143.337	114.801	1522.43	1281.69	1145.95	719.839	-3.40074	0.182844	-13.13	2.21539e-39	1.091e-37
Plec	cone-enriched	343.449	222.459	305.734	4516.83	3571.41	2838.78	1966.44	-3.62245	0.200756	-13.0629	5.36645e-39	2.63351e-37
Foxp4	cone-enriched	4.38913	5.73348	3.62531	439.33	485.83	508.759	241.278	-6.47983	0.420657	-13.0268	8.61195e-39	4.21142e-37
Tcaf1	cone-enriched	126.187	83.7087	101.509	1056.13	1071.25	1057.29	582.68	-3.33382	0.17936	-13.012	1.046e-38	5.09736e-37
Spsb2	cone-enriched	36.2103	37.8409	21.7518	536.766	639.979	576.704	308.209	-4.14498	0.242669	-12.9599	2.06456e-38	1.0026e-36
Tle3	cone-enriched	6.58369	2.29339	15.7097	509.797	415.684	551.846	250.319	-5.78439	0.369739	-12.9399	2.67949e-38	1.29225e-36
Mfsd9	cone-enriched	8.77825	6.88017	6.04218	402.792	408.755	441.643	212.482	-5.70419	0.364826	-12.8943	4.84375e-38	2.32799e-36
Txndc5	cone-enriched	395.021	361.209	380.657	2487.22	3140.14	3395.59	1693.31	-2.97638	0.153582	-12.8686	6.76549e-38	3.24048e-36
Lgr5	cone-enriched	8.77825	33.2542	21.7518	4071.42	3166.12	2883.52	1697.47	-7.02357	0.468791	-12.8492	8.69552e-38	4.1507e-36
Sulf2	cone-enriched	32.9184	17.2004	15.7097	473.259	560.307	549.361	274.792	-4.51623	0.275442	-12.7658	2.54555e-37	1.21095e-35
Pnmal2	cone-enriched	49.3777	28.6674	22.9603	619.412	603.607	681.936	334.327	-4.18204	0.249925	-12.732	3.9273e-37	1.86194e-35
Arhgef9	cone-enriched	48.2804	61.9215	42.2953	786.444	716.188	621.449	379.43	-3.76736	0.217392	-12.7298	4.04009e-37	1.90894e-35
Myadml2	cone-enriched	8.77825	1.1467	3.62531	451.51	443.396	441.643	225.016	-6.38069	0.423916	-12.6928	6.48197e-37	3.04217e-35
Ube2l6	cone-enriched	2.19456	1.1467	6.04218	442.81	587.153	647.135	281.08	-7.16334	0.485618	-12.6917	6.57144e-37	3.07385e-35
Rcn1	cone-enriched	8.77825	3.44009	9.66749	434.98	378.445	551.846	231.193	-5.81013	0.38036	-12.6463	1.17333e-36	5.47008e-35
Srl	cone-enriched	41.6967	27.5207	42.2953	774.265	808.851	540.246	372.479	-4.204	0.253583	-12.6349	1.35496e-36	6.29584e-35
Clu	cone-enriched	848.199	1593.91	1416.29	13604.4	16634.3	14469	8094.35	-3.51079	0.198787	-12.6306	1.43225e-36	6.63292e-35
Rd3l	cone-enriched	287.488	441.478	389.116	2990.05	3293.43	3751.89	1858.91	-3.15077	0.172028	-12.5024	7.24119e-36	3.34242e-34
Celf3	cone-enriched	31.8212	34.4009	26.5856	1250.13	878.131	547.703	461.463	-4.77072	0.301985	-12.4864	8.85322e-36	4.05971e-34
Ahcyl2	cone-enriched	79.0043	98.6158	80.9652	1038.73	922.298	797.94	502.926	-3.39368	0.192342	-12.4449	1.49025e-35	6.78913e-34
Fam78a	cone-enriched	27.432	13.7603	8.45905	467.169	463.314	486.387	244.42	-4.74109	0.300716	-12.4406	1.57282e-35	7.14201e-34
Serping1	cone-enriched	3.29184	5.73348	9.66749	423.671	389.703	374.526	201.099	-5.84368	0.389818	-12.4255	1.90076e-35	8.60324e-34
Crp	cone-enriched	5.48641	2.29339	0	457.599	568.101	509.588	257.178	-7.20434	0.500536	-12.3954	2.76839e-35	1.24899e-33
Eif3b	cone-enriched	465.247	412.81	431.412	3652.09	5046.22	7105.23	2852.17	-3.56658	0.207408	-12.3745	3.58957e-35	1.61427e-33
Pcdhac2	cone-enriched	3.29184	2.29339	2.41687	441.94	507.48	696.022	275.574	-7.28301	0.508957	-12.3449	5.19063e-35	2.31937e-33
Smim10l1	cone-enriched	1186.16	1033.17	1077.92	5699.98	5778	5956.79	3455.34	-2.39714	0.113381	-12.3225	6.85237e-35	3.05214e-33
Mrgpre	cone-enriched	5.48641	3.44009	9.66749	387.132	407.889	350.497	194.019	-5.79202	0.391904	-12.2276	2.21515e-34	9.80413e-33
Slc8a3	cone-enriched	724.206	796.953	769.774	3913.95	4213.99	4031.96	2408.47	-2.40289	0.114828	-12.2173	2.51221e-34	1.10838e-32
Tceanc2	cone-enriched	374.173	401.343	414.493	3256.26	3007.64	2412.88	1644.47	-2.85516	0.151971	-12.2073	2.83994e-34	1.24904e-32
Ppef1	cone-enriched	65.8369	29.8141	26.5856	718.587	990.712	1057.29	481.471	-4.43044	0.28145	-12.1884	3.58182e-34	1.5606e-32
Psat1	cone-enriched	65.8369	74.5352	78.5483	715.108	951.742	1092.92	496.448	-3.62846	0.21568	-12.1868	3.65399e-34	1.5871e-32
Chrna3	cone-enriched	5.48641	3.44009	10.8759	390.612	391.435	345.525	191.229	-5.68973	0.385902	-12.1526	5.55413e-34	2.40495e-32
9330182L06Rik	cone-enriched	4.38913	3.44009	4.83374	428.891	361.991	391.098	199.107	-6.31068	0.438541	-12.1099	9.36175e-34	4.04116e-32
Mtus2	cone-enriched	42.794	95.1757	116.01	1583.33	1318.06	1385.42	756.798	-4.03713	0.252591	-12.0239	2.6611e-33	1.13817e-31
Cnksr1	cone-enriched	123.993	68.8017	67.6724	997.845	1250.51	1321.61	638.407	-3.73833	0.229585	-11.9273	8.52861e-33	3.62557e-31
Lrfn2	cone-enriched	83.3934	147.924	91.8411	1123.12	1477.41	1626.54	758.371	-3.67736	0.224953	-11.9018	1.15772e-32	4.90662e-31
St3gal5	cone-enriched	58.1559	44.7211	44.7121	681.179	932.69	1474.08	539.256	-4.32578	0.279449	-11.9012	1.16632e-32	4.92812e-31
Pgs1	cone-enriched	352.227	342.862	350.446	2102.69	2059.37	1904.12	1185.29	-2.52932	0.128511	-11.9002	1.18006e-32	4.97117e-31
Tox	cone-enriched	290.78	296.994	369.781	2099.21	2798.07	2471.71	1387.76	-2.93167	0.16301	-11.85	2.15102e-32	9.03427e-31
Cd37	cone-enriched	3.29184	3.44009	2.41687	389.742	418.282	374.526	198.616	-6.69086	0.483033	-11.7815	4.86023e-32	2.02911e-30
Gstm5	cone-enriched	32.9184	24.0806	48.3374	531.546	583.689	772.253	332.137	-4.11797	0.265159	-11.7589	6.3585e-32	2.64673e-30
Lrrc4	cone-enriched	2.19456	3.44009	9.66749	388.002	325.619	369.555	183.08	-5.97076	0.423096	-11.7485	7.18696e-32	2.9827e-30
Zdhhc14	cone-enriched	21.9456	29.8141	38.6699	613.322	520.47	441.643	277.644	-4.08027	0.262627	-11.7287	9.08729e-32	3.7602e-30
Tmem176a	cone-enriched	2.19456	12.6136	3.62531	316.666	401.827	420.099	192.838	-5.77076	0.408141	-11.689	1.45126e-31	5.9874e-30
S100a1	cone-enriched	20.8483	17.2004	45.9206	567.214	671.156	983.546	384.314	-4.65448	0.31274	-11.6854	1.51423e-31	6.22882e-30
Rnf180	cone-enriched	3.29184	4.58678	9.66749	330.585	381.909	312.381	173.737	-5.71148	0.406573	-11.5883	4.72604e-31	1.92147e-29
Antxr2	cone-enriched	357.714	430.011	445.913	2425.45	2735.72	2457.62	1475.4	-2.61871	0.139958	-11.5657	6.14913e-31	2.4928e-29
C230014O12Rik	cone-enriched	17.5565	2.29339	18.1265	587.223	420.014	408.499	242.285	-5.10493	0.355334	-11.5523	7.18468e-31	2.89582e-29
Epha8	cone-enriched	2.19456	3.44009	1.20844	421.931	423.478	385.298	206.258	-7.06473	0.52541	-11.5428	8.02278e-31	3.22433e-29
1810041L15Rik	cone-enriched	24.1402	21.7872	67.6724	4278.47	4050.32	3673.18	2019.26	-6.45689	0.473664	-11.5206	1.03893e-30	4.16347e-29
Tspan12	cone-enriched	30.7239	40.1343	47.129	461.949	591.483	584.162	292.597	-3.76222	0.239772	-11.5202	1.04402e-30	4.17192e-29
Pfkm	cone-enriched	450.983	386.436	372.198	2420.23	2272.4	2356.53	1376.46	-2.5343	0.133199	-11.5188	1.06039e-30	4.22523e-29
Sv2a	cone-enriched	499.263	435.744	543.796	2728.2	3088.18	3184.3	1746.58	-2.59741	0.13895	-11.4962	1.3781e-30	5.4601e-29
Wdr95	cone-enriched	2.19456	4.58678	1.20844	648.121	460.716	319.839	239.444	-7.06057	0.527789	-11.4829	1.60723e-30	6.33202e-29
Ccdc85a	cone-enriched	5.48641	2.29339	4.83374	362.774	299.639	473.958	191.497	-6.23732	0.456141	-11.4818	1.6287e-30	6.39859e-29
Hs6st2	cone-enriched	3.29184	0	3.62531	405.402	383.641	422.585	203.091	-7.04155	0.526198	-11.4815	1.63397e-30	6.40132e-29
Dusp4	cone-enriched	4.38913	8.02687	9.66749	303.616	318.691	329.782	162.362	-5.30523	0.375636	-11.4612	2.0672e-30	8.05345e-29
Pld3	cone-enriched	1126.91	1253.34	1216.89	5556.44	5990.17	6004.85	3524.77	-2.28191	0.112419	-11.403	4.04038e-30	1.56534e-28
Myocd	cone-enriched	3.29184	1.1467	1.20844	516.757	406.157	393.584	220.358	-7.33783	0.556611	-11.3865	4.88447e-30	1.88713e-28
Akr1b10	cone-enriched	0	8.02687	2.41687	372.343	325.619	356.297	177.45	-6.38253	0.474737	-11.3379	8.51591e-30	3.28109e-28
Elk3	cone-enriched	15.3619	9.17356	8.45905	418.451	433.004	283.381	194.638	-4.98228	0.351418	-11.3321	9.10391e-30	3.498e-28
Prmt2	cone-enriched	132.771	72.2418	73.7146	1009.15	1095.5	1277.7	610.18	-3.56543	0.226416	-11.3306	9.25478e-30	3.54623e-28
Irak1	cone-enriched	28.5293	21.7872	26.5856	802.104	505.748	422.585	301.223	-4.41966	0.301928	-11.3261	9.74502e-30	3.72387e-28
Syt11	cone-enriched	172.273	209.845	213.893	1253.61	1358.77	1417.73	771.02	-2.74754	0.154677	-11.298	1.34267e-29	5.08906e-28
Gm15348	cone-enriched	21.9456	72.2418	53.1712	956.087	829.635	826.941	460.004	-4.09756	0.276973	-11.1836	4.90465e-29	1.84896e-27
Pls3	cone-enriched	54.8641	73.3885	97.8833	764.695	752.56	876.657	436.675	-3.38255	0.213201	-11.1752	5.39544e-29	2.02851e-27
Galns	cone-enriched	109.728	126.136	103.925	807.323	888.524	852.627	481.377	-2.89193	0.170291	-11.11	1.12173e-28	4.19478e-27
Hpcal4	cone-enriched	118.506	82.562	97.8833	1061.35	860.811	827.769	508.147	-3.17855	0.196713	-11.0747	1.66344e-28	6.20396e-27
Elovl2	cone-enriched	7774.24	9719.39	10860.2	56510.9	61668.4	52952.4	33247.6	-2.58446	0.143204	-11.0644	1.86728e-28	6.94568e-27
Trio	cone-enriched	9.87553	11.467	26.5856	740.336	428.674	399.384	269.387	-4.93239	0.356166	-11.0409	2.42621e-28	9.00079e-27
Ttll7	cone-enriched	8.77825	5.73348	18.1265	325.365	298.773	343.868	166.774	-4.80119	0.346382	-10.974	5.09781e-28	1.88619e-26
Nr6a1	cone-enriched	350.033	311.901	436.245	3520.73	2560.78	2567.83	1624.59	-2.96176	0.179344	-10.9386	7.53859e-28	2.7746e-26
Slc4a10	cone-enriched	36.2103	44.7211	94.258	1645.1	1073.85	894.057	631.365	-4.30282	0.301965	-10.9378	7.60346e-28	2.79113e-26
Rcan1	cone-enriched	256.764	263.74	258.605	1428.48	1618.57	1777.34	933.916	-2.62069	0.148198	-10.936	7.7524e-28	2.83835e-26
Spry4	cone-enriched	1.09728	1.1467	4.83374	337.545	337.743	345.525	171.315	-6.79999	0.530619	-10.9306	8.22981e-28	3.00528e-26
Rps6kl1	cone-enriched	17.5565	19.4938	24.1687	337.545	333.413	382.812	185.831	-4.05463	0.279523	-10.928	8.47058e-28	3.08514e-26
Ngfr	cone-enriched	21.9456	18.3471	31.4193	355.814	436.468	380.327	207.387	-3.98447	0.274019	-10.8915	1.26574e-27	4.5981e-26
Clpb	cone-enriched	511.333	599.722	641.679	3031.81	3300.35	3249.76	1889.11	-2.44409	0.132624	-10.8886	1.30623e-27	4.7329e-26
Maml2	cone-enriched	39.5021	49.3079	78.5483	675.089	917.102	667.85	404.567	-3.72073	0.249994	-10.8832	1.38647e-27	5.01063e-26
Tshz2	cone-enriched	8.77825	4.58678	9.66749	282.737	264.998	299.952	145.12	-5.07234	0.376015	-10.8303	2.47408e-27	8.91815e-26
Hsph1	cone-enriched	700.066	950.61	851.947	4558.59	5000.33	4821.61	2813.86	-2.51451	0.140065	-10.8129	2.99083e-27	1.07531e-25
Ifitm10	cone-enriched	2.19456	2.29339	10.8759	294.917	272.792	380.327	160.567	-5.76483	0.44134	-10.7963	3.58395e-27	1.28526e-25
Tdrd9	cone-enriched	7.68097	19.4938	22.9603	500.227	320.423	417.613	214.733	-4.55017	0.329465	-10.7756	4.49066e-27	1.6063e-25
Arhgap27	cone-enriched	8.77825	8.02687	25.3772	335.805	359.393	374.526	185.318	-4.59065	0.334294	-10.741	6.53351e-27	2.32513e-25
Itpr3	cone-enriched	4.38913	1.1467	1.20844	367.993	324.753	285.038	164.088	-6.73633	0.537154	-10.6791	1.27503e-26	4.52604e-25
Svip	cone-enriched	1399.03	1783.11	1828.36	8717.87	8949.32	9457.62	5355.89	-2.42943	0.133859	-10.6786	1.28126e-26	4.53662e-25
Syndig1l	cone-enriched	2.19456	2.29339	1.20844	421.931	400.095	268.466	182.698	-7.06138	0.569388	-10.6454	1.8313e-26	6.46781e-25
Irf2bpl	cone-enriched	15.3619	9.17356	19.335	302.746	419.148	309.067	179.139	-4.47354	0.326546	-10.6372	2.00063e-26	7.04806e-25
Zfhx3	cone-enriched	37.3076	25.2273	39.8784	551.555	386.239	495.502	255.952	-3.76326	0.26058	-10.6043	2.84706e-26	1.00048e-24
Tmcc3	cone-enriched	14.2647	21.7872	38.6699	454.989	423.478	399.384	225.429	-4.0493	0.287864	-10.5928	3.21721e-26	1.1249e-24
Psd3	cone-enriched	6.58369	6.88017	4.83374	394.092	227.76	305.753	157.65	-5.47403	0.422442	-10.5909	3.28488e-26	1.14569e-24
Nmnat2	cone-enriched	7.68097	14.907	12.0844	267.078	309.165	289.181	150.016	-4.55481	0.336141	-10.5754	3.87725e-26	1.34559e-24
Negr1	cone-enriched	636.423	865.755	787.9	4457.68	4084.96	4499.29	2555.33	-2.50145	0.142148	-10.5626	4.44281e-26	1.53805e-24
Etv5	cone-enriched	54.8641	100.909	67.6724	722.067	800.191	725.852	411.926	-3.30453	0.218389	-10.5524	4.95305e-26	1.71045e-24
Cpq	cone-enriched	17.5565	19.4938	7.25061	281.867	379.311	436.671	190.358	-4.52972	0.33521	-10.5299	6.29127e-26	2.16723e-24
Apbb1	cone-enriched	3450.95	4837.91	4218.65	22291	25028.5	27748.1	14595.8	-2.57556	0.14969	-10.5255	6.59126e-26	2.265e-24
Klhl13	cone-enriched	1.09728	14.907	9.66749	273.168	374.981	328.125	166.991	-5.11953	0.391614	-10.5193	7.03597e-26	2.41189e-24
Trim68	cone-enriched	19.7511	16.0537	12.0844	599.403	346.403	320.667	219.06	-4.61982	0.344652	-10.5028	8.38239e-26	2.86641e-24
Zfp945	cone-enriched	6.58369	14.907	8.45905	428.021	236.42	385.298	179.948	-5.00011	0.381674	-10.4804	1.06255e-25	3.6246e-24
Ppfia2	cone-enriched	3408.16	3579.98	3151.6	17829.8	17077.7	14639.7	9947.82	-2.28283	0.122682	-10.4566	1.36724e-25	4.64132e-24
Fbxw21	cone-enriched	2.19456	4.58678	2.41687	293.177	294.442	247.751	140.761	-6.19533	0.49691	-10.4553	1.3859e-25	4.69327e-24
2210013O21Rik	cone-enriched	75.7124	92.8823	67.6724	623.762	647.773	750.71	376.419	-3.07536	0.199344	-10.4109	2.21024e-25	7.46677e-24
Fezf1	cone-enriched	2.19456	2.29339	1.20844	289.697	321.289	296.638	152.22	-6.82849	0.562528	-10.3612	3.72117e-25	1.25408e-23
Smpdl3a	cone-enriched	1.09728	0	1.20844	351.464	497.954	454.9	217.771	-8.08324	0.683651	-10.3609	3.734e-25	1.25538e-23
Sncb	cone-enriched	1810.51	2354.16	2252.52	10601.3	13036.9	13507.8	7260.54	-2.52398	0.147114	-10.3592	3.80202e-25	1.27518e-23
Ffar4	cone-enriched	0	0	2.41687	378.433	391.435	558.475	221.793	-8.09805	0.685387	-10.3563	3.91984e-25	1.31155e-23
L1cam	cone-enriched	3.29184	6.88017	4.83374	302.746	241.616	238.636	133.001	-5.51033	0.435952	-10.3459	4.36579e-25	1.45728e-23
Ptpn13	cone-enriched	10.9728	30.9608	18.1265	371.473	347.269	367.898	191.117	-4.11531	0.301381	-10.3368	4.80278e-25	1.59933e-23
Ccdc175	cone-enriched	1.09728	0	6.04218	402.792	303.103	250.237	160.545	-6.67697	0.550095	-10.32	5.72353e-25	1.90141e-23
Gm4827	cone-enriched	7.68097	12.6136	12.0844	257.508	258.07	345.525	148.914	-4.63516	0.352889	-10.3012	6.96114e-25	2.30707e-23
Cnn3	cone-enriched	76.8097	86.0021	120.844	719.457	881.595	888.257	462.161	-3.11439	0.205962	-10.2659	1.00374e-24	3.31091e-23
Sel1l3	cone-enriched	2.19456	4.58678	2.41687	306.226	242.482	251.894	134.967	-6.1325	0.500556	-10.2536	1.14034e-24	3.75264e-23
Mina	cone-enriched	875.631	745.352	883.367	3937.44	4523.16	4892.87	2642.97	-2.40701	0.137292	-10.2483	1.20456e-24	3.95469e-23
Slc38a10	cone-enriched	533.279	528.626	662.223	2945.69	3095.11	3437.85	1867.13	-2.45112	0.141629	-10.2459	1.23434e-24	4.04296e-23
Nup210	cone-enriched	54.8641	34.4009	53.1712	548.945	473.706	477.272	273.727	-3.36509	0.230892	-10.2433	1.2685e-24	4.14516e-23
Ckb	cone-enriched	12200.7	13653.7	12077.1	58402.2	70551	82548.3	41572.2	-2.47047	0.143563	-10.2426	1.27705e-24	4.16335e-23
Cap2	cone-enriched	4.38913	16.0537	25.3772	1698.16	1925.13	1490.65	859.961	-6.45389	0.534259	-10.2083	1.8197e-24	5.91869e-23
Irgm1	cone-enriched	2.19456	13.7603	4.83374	263.598	252.874	319.839	142.85	-5.17399	0.409008	-10.2052	1.8801e-24	6.10095e-23
Arhgef4	cone-enriched	10.9728	10.3203	8.45905	220.97	283.184	285.038	136.491	-4.61774	0.357603	-10.1166	4.6611e-24	1.50208e-22
Fam132a	cone-enriched	86.6852	95.1757	89.4242	622.892	744.766	887.429	421.062	-3.03423	0.202272	-10.0569	8.56394e-24	2.74714e-22
Dusp6	cone-enriched	12.0701	14.907	45.9206	448.03	577.627	601.562	283.353	-4.40434	0.338565	-10.0552	8.71509e-24	2.78923e-22
Bckdhb	cone-enriched	41.6967	43.5744	39.8784	395.832	414.818	503.788	239.931	-3.3601	0.234901	-10.0472	9.44992e-24	3.0175e-22
Clip3	cone-enriched	70.226	40.1343	91.8411	678.569	737.838	840.198	409.801	-3.44728	0.244182	-10.0224	1.21549e-23	3.8636e-22
Ehhadh	cone-enriched	21.9456	30.9608	19.335	314.056	328.217	363.755	179.711	-3.74814	0.274934	-9.99567	1.59208e-23	5.03775e-22
Cited1	cone-enriched	4.38913	1.1467	7.25061	215.75	258.07	248.579	122.531	-5.60296	0.460587	-9.99368	1.62437e-23	5.12832e-22
Ctsz	cone-enriched	517.917	623.802	641.679	2860.43	3523.78	3455.25	1937.14	-2.45559	0.145737	-9.98778	1.72408e-23	5.41865e-22
Obfc1	cone-enriched	299.558	233.926	310.568	1604.21	1728.55	2062.38	1039.87	-2.66383	0.166833	-9.97301	2.00069e-23	6.27392e-22
Shank2	cone-enriched	2.19456	4.58678	6.04218	281.867	218.234	224.55	122.912	-5.60487	0.461907	-9.96926	2.07771e-23	6.50086e-22
Cdh20	cone-enriched	4.38913	12.6136	6.04218	232.279	298.773	236.979	131.846	-4.92051	0.393365	-9.96659	2.13426e-23	6.66289e-22
Kcnma1	cone-enriched	58.1559	51.6013	111.176	902.149	725.714	956.202	467.5	-3.51358	0.253367	-9.92073	3.38262e-23	1.05132e-21
Lrp2bp	cone-enriched	46.0858	28.6674	48.3374	776.005	613.999	412.642	320.956	-3.81854	0.28429	-9.9143	3.60787e-23	1.11884e-21
Myo5b	cone-enriched	161.3	145.63	89.4242	1109.2	1260.91	1010.89	629.558	-3.0663	0.208811	-9.89557	4.35145e-23	1.34644e-21
Vamp4	cone-enriched	722.011	662.79	733.52	3085.75	3121.96	3291.19	1936.2	-2.15983	0.117581	-9.86411	5.95597e-23	1.83886e-21
Crmp1	cone-enriched	28.5293	34.4009	32.6278	334.935	359.393	429.214	203.183	-3.51718	0.255361	-9.85733	6.37188e-23	1.96293e-21
Plekhb2	cone-enriched	13908	17315.1	14863.8	68793.9	69041.6	68228.4	42025.1	-2.15556	0.11771	-9.81704	9.50954e-23	2.92309e-21
Bend5	cone-enriched	0	2.29339	0	322.755	310.031	391.927	171.168	-7.76464	0.689678	-9.8084	1.03596e-22	3.17741e-21
Epb4.1l1	cone-enriched	3.29184	3.44009	6.04218	281.867	219.966	203.835	119.74	-5.56518	0.465463	-9.80782	1.04197e-22	3.18883e-21
Ache	cone-enriched	120.701	53.8947	80.9652	800.364	988.114	889.914	488.992	-3.35326	0.240087	-9.80169	1.10717e-22	3.38097e-21
Lysmd2	cone-enriched	3.29184	2.29339	8.45905	204.441	233.822	258.523	118.472	-5.43939	0.452954	-9.80097	1.11507e-22	3.39769e-21
Glo1	cone-enriched	4833.53	6867.56	5841.58	29454.3	32170.4	30788.2	18325.9	-2.38902	0.141927	-9.78689	1.2818e-22	3.89724e-21
Rsph9	cone-enriched	3.29184	12.6136	9.66749	198.351	414.818	356.297	165.84	-5.08875	0.418985	-9.75869	1.6933e-22	5.13721e-21
Ncs1	cone-enriched	27.432	14.907	29.0025	311.446	325.619	362.097	178.417	-3.75635	0.282864	-9.74441	1.94906e-22	5.90033e-21
Cpne6	cone-enriched	29.6266	14.907	33.8362	490.658	392.301	328.125	214.909	-3.89101	0.297603	-9.71431	2.62009e-22	7.91461e-21
B4galt4	cone-enriched	12.0701	10.3203	6.04218	235.759	272.792	213.778	125.127	-4.54461	0.366758	-9.66471	4.25816e-22	1.28074e-20
Arsb	cone-enriched	38.4049	27.5207	36.2531	372.343	359.393	509.588	223.917	-3.55862	0.265141	-9.65004	4.91353e-22	1.46839e-20
Frmd3	cone-enriched	19.7511	20.6405	59.2134	1841.71	1680.92	1618.25	873.414	-5.47542	0.464244	-9.64023	5.40644e-22	1.61095e-20
Rai14	cone-enriched	2.19456	3.44009	9.66749	309.706	342.073	175.663	140.457	-5.5437	0.471334	-9.6401	5.41362e-22	1.61095e-20
Slc6a8	cone-enriched	130.576	130.723	170.389	1144	939.618	897.372	568.779	-2.77329	0.184093	-9.63254	5.82685e-22	1.73024e-20
Tap2	cone-enriched	39.5021	28.6674	26.5856	392.352	325.619	372.869	197.599	-3.47956	0.257904	-9.61424	6.96209e-22	2.06296e-20
Plcl1	cone-enriched	28.5293	21.7872	12.0844	328.845	289.246	408.499	181.499	-3.96328	0.308456	-9.60681	7.48284e-22	2.21224e-20
Tspyl5	cone-enriched	1.09728	3.44009	2.41687	217.49	219.966	252.722	116.189	-6.24838	0.54633	-9.60661	7.49749e-22	2.21224e-20
Spock1	cone-enriched	2.19456	1.1467	3.62531	271.428	245.08	196.378	119.975	-6.2854	0.550207	-9.60619	7.52835e-22	2.21666e-20
Bmp15	cone-enriched	142.647	152.51	117.218	798.624	923.164	903.172	506.222	-2.65507	0.173554	-9.53632	1.47996e-21	4.34848e-20
Adrb2	cone-enriched	114.117	138.75	117.218	806.453	723.116	826.941	454.433	-2.65703	0.17407	-9.51932	1.74308e-21	5.11085e-20
Zik1	cone-enriched	31.8212	9.17356	6.04218	379.303	396.631	357.954	196.821	-4.4649	0.364648	-9.50206	2.05776e-21	5.9958e-20
Ttc9c	cone-enriched	1065.46	1207.47	1172.18	5461.61	5344.13	4700.64	3158.58	-2.16482	0.122592	-9.50161	2.0667e-21	6.00933e-20
Nab2	cone-enriched	1.09728	5.73348	6.04218	181.822	228.626	231.179	109.083	-5.42833	0.469103	-9.43999	3.72818e-21	1.07955e-19
Myo1e	cone-enriched	3.29184	5.73348	6.04218	239.239	226.028	174.006	109.057	-5.21619	0.447883	-9.41359	4.79471e-21	1.37698e-19
Trp53	cone-enriched	257.861	295.847	253.772	1578.98	1337.12	1385.42	851.498	-2.40394	0.149552	-9.38764	6.1357e-21	1.75848e-19
Elmo1	cone-enriched	14.2647	49.3079	62.8387	612.452	695.404	796.283	371.758	-3.99277	0.319493	-9.36724	7.44555e-21	2.12952e-19
Trim35	cone-enriched	207.386	205.258	158.305	1044.82	1120.61	1217.21	658.933	-2.55308	0.165867	-9.36339	7.72151e-21	2.20394e-19
4933431E20Rik	cone-enriched	6.58369	16.0537	15.7097	315.796	234.688	240.293	138.187	-4.28139	0.350503	-9.36194	7.82895e-21	2.23006e-19
Col4a6	cone-enriched	1.09728	6.88017	3.62531	262.728	215.636	177.32	111.214	-5.56915	0.488285	-9.35755	8.16059e-21	2.3198e-19
Hap1	cone-enriched	268.834	232.779	334.737	1558.97	1624.63	1555.28	929.205	-2.49263	0.159613	-9.35159	8.63362e-21	2.44878e-19
Ypel4	cone-enriched	2.19456	2.29339	13.2928	285.347	248.544	196.378	124.675	-5.19383	0.448471	-9.3514	8.64933e-21	2.44878e-19
Rasa3	cone-enriched	85.588	21.7872	67.6724	965.656	824.439	830.255	465.9	-3.83994	0.303932	-9.34402	9.27476e-21	2.61526e-19
Kcnk3	cone-enriched	9.87553	10.3203	19.335	347.114	258.07	222.893	144.601	-4.30157	0.354252	-9.31984	1.16514e-20	3.2722e-19
Galnt14	cone-enriched	4.38913	3.44009	2.41687	176.602	198.316	272.609	109.629	-5.68329	0.502811	-9.3142	1.22869e-20	3.44379e-19
E2f6	cone-enriched	176.662	206.405	205.434	1203.16	1078.18	1015.03	647.478	-2.4759	0.158509	-9.31117	1.26434e-20	3.5366e-19
Igtp	cone-enriched	6.58369	5.73348	7.25061	187.042	217.368	201.349	104.221	-4.80433	0.40879	-9.3063	1.32364e-20	3.69509e-19
Hid1	cone-enriched	27.432	44.7211	43.5037	361.034	457.252	394.413	221.392	-3.35715	0.253311	-9.30536	1.33537e-20	3.72042e-19
Msrb2	cone-enriched	10.9728	22.9339	21.7518	245.329	351.599	313.21	160.966	-3.96706	0.318999	-9.30115	1.38934e-20	3.86309e-19
Epha5	cone-enriched	2.19456	0	7.25061	262.728	176.665	225.379	112.37	-5.84633	0.521238	-9.29772	1.4349e-20	3.98186e-19
Lasp1	cone-enriched	40.5994	45.8678	65.2555	496.747	439.932	676.965	294.228	-3.37666	0.256372	-9.27038	1.85488e-20	5.11684e-19
Ptprn	cone-enriched	220.554	473.585	426.578	3294.54	3078.66	3001.18	1749.18	-3.0394	0.221701	-9.19886	3.61781e-20	9.88256e-19
Smarca1	cone-enriched	51.5722	95.1757	71.2977	776.875	713.59	550.189	376.45	-3.19615	0.239134	-9.18377	4.16263e-20	1.13486e-18
Pnp	cone-enriched	303.947	472.438	331.111	2167.94	2779.88	3515.74	1595.18	-2.91228	0.208245	-9.18281	4.19971e-20	1.14275e-18
Fzd6	cone-enriched	12.0701	17.2004	9.66749	299.266	284.916	197.206	136.721	-4.22895	0.35171	-9.18072	4.28229e-20	1.16295e-18
Bmp1	cone-enriched	7.68097	3.44009	3.62531	290.567	171.469	199.692	112.746	-5.25521	0.464216	-9.16645	4.88834e-20	1.32497e-18
Chac1	cone-enriched	4.38913	2.29339	3.62531	167.032	304.835	194.721	112.816	-5.70773	0.513976	-9.15944	5.21668e-20	1.41123e-18
Gstt2	cone-enriched	20.8483	13.7603	14.5012	235.759	242.482	303.267	138.436	-3.91611	0.318653	-9.15139	5.62057e-20	1.51463e-18
Acads	cone-enriched	6.58369	4.58678	7.25061	187.042	198.316	191.406	99.1974	-4.81366	0.417282	-9.13928	6.28698e-20	1.69095e-18
Tex26	cone-enriched	5.48641	1.1467	1.20844	253.159	200.914	172.348	105.71	-5.92965	0.539441	-9.13844	6.33616e-20	1.70091e-18
Mta3	cone-enriched	1.09728	0	3.62531	208.791	225.162	212.121	108.466	-6.56948	0.609498	-9.13783	6.37189e-20	1.70723e-18
Klhl42	cone-enriched	3.29184	3.44009	3.62531	194.871	196.584	169.863	95.2791	-5.49339	0.495245	-9.07306	1.15719e-19	3.09455e-18
Ccdc30	cone-enriched	3.29184	3.44009	8.45905	262.728	213.038	156.605	107.927	-5.18271	0.464096	-9.0126	2.01227e-19	5.33022e-18
Bub1b	cone-enriched	1925.73	1986.08	2064.01	7762.66	8733.68	7684.42	5026.1	-2.01239	0.112419	-9.0055	2.14695e-19	5.67623e-18
Ndn	cone-enriched	559.614	641.003	507.543	2916.98	3504.73	4883.76	2168.94	-2.70949	0.190129	-8.99122	2.44492e-19	6.43967e-18
Srcin1	cone-enriched	3.29184	9.17356	2.41687	350.594	238.152	152.462	126.015	-5.38363	0.488619	-8.97145	2.9263e-19	7.69309e-18
Arfgap3	cone-enriched	61.4478	60.7748	59.2134	409.751	471.974	523.674	264.473	-2.92971	0.215307	-8.96263	3.1703e-19	8.31892e-18
Gm5595	cone-enriched	5.48641	4.58678	8.45905	174.862	205.244	184.777	97.2359	-4.77928	0.421706	-8.96188	3.19202e-19	8.36023e-18
Glb1	cone-enriched	9.87553	10.3203	8.45905	195.741	218.234	188.92	105.258	-4.28667	0.367846	-8.93492	4.07456e-19	1.06517e-17
Thnsl2	cone-enriched	5.48641	8.02687	3.62531	160.943	212.172	195.549	97.6337	-4.87157	0.435038	-8.89938	5.61588e-19	1.45992e-17
Bach2	cone-enriched	12.0701	4.58678	18.1265	330.585	229.492	217.093	135.326	-4.37448	0.380005	-8.88009	6.68035e-19	1.73342e-17
8030423F21Rik	cone-enriched	1.09728	2.29339	1.20844	172.252	301.371	181.463	109.947	-6.55532	0.627104	-8.85869	8.09625e-19	2.09693e-17
Syn1	cone-enriched	5.48641	9.17356	4.83374	155.723	242.482	206.321	104.003	-4.7878	0.428035	-8.84926	8.80999e-19	2.27757e-17
Fcamr	cone-enriched	40.5994	30.9608	22.9603	360.164	399.229	294.152	191.344	-3.42654	0.274541	-8.83853	9.69847e-19	2.50263e-17
Cep112	cone-enriched	4.38913	4.58678	10.8759	264.468	226.894	153.291	110.751	-4.86178	0.437738	-8.82211	1.12319e-18	2.89299e-17
Slc35g1	cone-enriched	46.0858	53.8947	42.2953	535.896	448.592	351.326	246.348	-3.19501	0.249749	-8.78885	1.51104e-18	3.88482e-17
Spint1	cone-enriched	4.38913	0	1.20844	172.252	187.058	191.406	92.7189	-6.1253	0.585507	-8.75361	2.06636e-18	5.29307e-17
Spred3	cone-enriched	16.4592	6.88017	12.0844	264.468	220.832	192.235	118.826	-4.15414	0.361028	-8.73656	2.40314e-18	6.14448e-17
Extl1	cone-enriched	4.38913	0	7.25061	260.118	240.75	133.404	107.652	-5.4882	0.517543	-8.67213	4.24113e-18	1.08242e-16
Gm12942	cone-enriched	29.6266	33.2542	39.8784	329.715	292.71	338.068	177.209	-3.19252	0.253248	-8.65759	4.81858e-18	1.22755e-16
Rapgef4	cone-enriched	4.38913	1.1467	9.66749	180.082	185.326	170.691	91.8837	-4.96055	0.457863	-8.65007	5.14694e-18	1.30882e-16
Gpr157	cone-enriched	5.48641	8.02687	2.41687	162.683	188.79	171.52	89.8204	-4.8434	0.444969	-8.63746	5.74765e-18	1.45628e-16
Ptprz1	cone-enriched	15.3619	25.2273	54.3796	454.119	439.066	410.156	233.052	-3.72395	0.316111	-8.61706	6.86936e-18	1.73734e-16
2310030G06Rik	cone-enriched	8.77825	5.73348	2.41687	144.413	202.646	222.893	97.8134	-4.86718	0.449769	-8.59815	8.10084e-18	2.0451e-16
Usp11	cone-enriched	310.531	157.097	194.558	1768.63	1663.6	1483.19	929.601	-2.86694	0.217173	-8.59659	8.2123e-18	2.0695e-16
Shisa5	cone-enriched	13.1674	21.7872	43.5037	307.096	495.356	410.156	215.178	-3.88311	0.335871	-8.58398	9.16462e-18	2.30533e-16
Rab36	cone-enriched	15.3619	10.3203	31.4193	275.777	292.71	265.98	148.595	-3.80772	0.327114	-8.58329	9.21967e-18	2.31501e-16
Raver2	cone-enriched	14.2647	20.6405	10.8759	235.759	219.966	215.435	119.49	-3.79785	0.326189	-8.57738	9.70577e-18	2.43271e-16
Ccdc149	cone-enriched	6.58369	0	3.62531	176.602	168.871	161.577	86.2098	-5.34373	0.507589	-8.55758	1.15265e-17	2.87875e-16
A930012L18Rik	cone-enriched	2.19456	0	0	200.091	201.78	203.835	101.317	-7.06008	0.708404	-8.55455	1.18328e-17	2.94998e-16
Tet1	cone-enriched	26.3348	21.7872	22.9603	523.716	333.413	236.979	194.198	-3.86452	0.336085	-8.52319	1.55224e-17	3.86292e-16
Tnnt1	cone-enriched	17.5565	30.9608	31.4193	257.508	315.227	367.898	170.095	-3.50917	0.294414	-8.52259	1.56028e-17	3.87602e-16
Sqstm1	cone-enriched	319.309	347.449	293.65	1378.02	1529.37	1571.85	906.607	-2.21339	0.142826	-8.49562	1.96883e-17	4.87364e-16
Fry	cone-enriched	3.29184	14.907	22.9603	352.334	230.358	275.095	149.824	-4.28221	0.386692	-8.48792	2.1037e-17	5.18913e-16
B3gat3	cone-enriched	77.907	112.376	116.01	634.201	680.682	862.571	413.958	-2.81013	0.21342	-8.48153	2.22248e-17	5.47246e-16
Ogdhl	cone-enriched	261.153	212.139	236.853	1143.13	1191.63	1453.36	749.71	-2.40363	0.165506	-8.48082	2.23613e-17	5.49639e-16
Slc2a4	cone-enriched	19.7511	9.17356	6.04218	245.329	249.41	187.263	119.495	-4.16306	0.374239	-8.45197	2.86427e-17	7.02801e-16
Tmem63c	cone-enriched	17.5565	10.3203	6.04218	208.791	205.244	199.692	107.941	-4.06502	0.362824	-8.44769	2.97135e-17	7.27798e-16
Dpysl5	cone-enriched	34.0157	29.8141	36.2531	360.164	263.266	381.984	184.249	-3.28728	0.270786	-8.4468	2.99395e-17	7.32051e-16
Nrep	cone-enriched	1463.77	1877.14	1877.91	7179.78	7964.67	8303.38	4777.78	-2.16092	0.137486	-8.44394	3.0682e-17	7.48898e-16
Sez6	cone-enriched	154.717	186.911	193.35	1012.63	1105.03	1692.83	724.244	-2.81094	0.215013	-8.4225	3.68547e-17	8.97996e-16
Ankrd29	cone-enriched	57.0586	51.6013	79.7568	514.147	760.354	460.701	320.603	-3.16889	0.257979	-8.40724	4.19755e-17	1.02099e-15
Nudt7	cone-enriched	7.68097	5.73348	7.25061	181.822	144.623	189.749	89.4765	-4.49585	0.417454	-8.37421	5.5596e-17	1.3476e-15
Lmna	cone-enriched	5.48641	2.29339	4.83374	136.584	180.13	168.205	82.922	-5.03435	0.482025	-8.36959	5.78189e-17	1.39906e-15
Plin2	cone-enriched	35.113	35.5475	24.1687	257.508	367.187	401.041	186.761	-3.38306	0.285515	-8.34652	7.03038e-17	1.69822e-15
Arid3c	cone-enriched	23.0429	8.02687	27.794	316.666	238.152	306.581	153.377	-3.79836	0.335513	-8.34054	7.39493e-17	1.7832e-15
Samsn1	cone-enriched	40.5994	53.8947	106.342	647.251	746.498	632.22	371.134	-3.2968	0.275514	-8.33642	7.65731e-17	1.84329e-15
Nova1	cone-enriched	4.38913	10.3203	2.41687	163.553	164.541	174.006	86.5376	-4.69199	0.443336	-8.32775	8.23945e-17	1.97324e-15
Ccdc141	cone-enriched	55.9614	157.097	77.3399	1394.55	936.154	950.402	595.25	-3.44606	0.294579	-8.30357	1.01025e-16	2.41528e-15
Atp1b2	cone-enriched	44524.4	67962.3	63696.6	273531	322766	304528	179501	-2.34363	0.161841	-8.30214	1.02255e-16	2.44051e-15
Pygl	cone-enriched	35.113	28.6674	30.2109	338.415	281.452	270.123	163.997	-3.20171	0.265236	-8.30096	1.0327e-16	2.46053e-15
Stat1	cone-enriched	1250.9	1533.13	1135.93	5642.56	5900.11	5773.67	3539.38	-2.13621	0.136888	-8.30025	1.03896e-16	2.47125e-15
Hspa12a	cone-enriched	808.696	534.36	545.005	4428.97	3511.66	3242.3	2178.5	-2.55026	0.187065	-8.2873	1.15852e-16	2.75094e-15
Cyfip2	cone-enriched	1422.08	1290.03	1371.57	6924.02	5458.44	5491.12	3659.54	-2.12312	0.135685	-8.27743	1.25867e-16	2.97863e-15
Mmgt2	cone-enriched	94.3662	127.283	164.347	776.005	835.697	945.43	490.521	-2.71096	0.207439	-8.24801	1.61047e-16	3.80474e-15
Pnma2	cone-enriched	3.29184	4.58678	0	173.992	162.809	132.576	79.5426	-5.5257	0.548933	-8.24454	1.65796e-16	3.91033e-15
Ankrd34a	cone-enriched	88.8798	67.655	102.717	502.837	684.146	726.68	362.153	-2.86003	0.225773	-8.2385	1.74377e-16	4.10578e-15
D930007P13Rik	cone-enriched	2.19456	1.1467	2.41687	157.463	135.963	164.891	77.3459	-5.86485	0.593068	-8.20286	2.3474e-16	5.49929e-15
Tph1	cone-enriched	2.19456	12.6136	1.20844	619.412	564.637	669.507	311.595	-6.29581	0.64634	-8.19354	2.53649e-16	5.93233e-15
Six3	cone-enriched	12.0701	12.6136	24.1687	271.428	228.626	198.864	124.628	-3.77128	0.338412	-8.18907	2.63262e-16	6.14689e-15
Slc35g2	cone-enriched	119.604	103.203	112.385	607.232	787.201	1052.32	463.657	-2.8427	0.225184	-8.18307	2.76713e-16	6.45018e-15
Gm26705	cone-enriched	0	3.44009	1.20844	199.221	167.139	125.947	82.826	-6.16862	0.633044	-8.1647	3.22236e-16	7.48637e-15
Fam110b	cone-enriched	2.19456	1.1467	1.20844	194.871	134.231	149.148	80.4666	-6.13996	0.630026	-8.15833	3.39695e-16	7.87889e-15
A2m	cone-enriched	12.0701	19.4938	18.1265	182.692	263.266	236.979	122.105	-3.71189	0.333183	-8.13934	3.97423e-16	9.18738e-15
Tmem178	cone-enriched	8.77825	1.1467	2.41687	127.884	176.665	215.435	88.7212	-5.11406	0.505498	-8.13864	3.99744e-16	9.22576e-15
P3h3	cone-enriched	47.1831	24.0806	33.8362	508.927	418.282	282.552	219.143	-3.46508	0.303575	-8.12016	4.65553e-16	1.07269e-14
Tead2	cone-enriched	2.19456	1.1467	6.04218	150.503	168.871	130.09	76.4747	-5.30242	0.531129	-8.10051	5.47276e-16	1.25891e-14
Cadps2	cone-enriched	0	0	1.20844	187.042	175.799	192.235	92.714	-7.33532	0.784848	-8.07204	6.91345e-16	1.58771e-14
Nme1	cone-enriched	1035.83	1267.1	982.458	4607.31	6139.13	7408.5	3573.39	-2.4525	0.180045	-8.06743	7.17919e-16	1.64603e-14
Lrrtm2	cone-enriched	35.113	29.8141	44.7121	342.764	275.39	341.382	178.196	-3.09603	0.260511	-8.04584	8.56526e-16	1.95741e-14
Tnik	cone-enriched	13.1674	29.8141	13.2928	326.235	253.74	218.75	142.5	-3.74808	0.341661	-8.04329	8.74569e-16	1.99539e-14
Pacsin1	cone-enriched	2464.49	2489.47	2477.29	8599.56	9946.96	9007.69	5830.91	-1.88667	0.110265	-8.04131	8.88821e-16	2.0246e-14
Tcf19	cone-enriched	0	1.1467	1.20844	147.023	161.943	186.435	82.9594	-6.7774	0.719091	-8.03431	9.41049e-16	2.13661e-14
Chn1	cone-enriched	329.184	404.783	401.201	1622.48	1784.84	1622.39	1027.48	-2.14082	0.143146	-7.96962	1.59164e-15	3.60204e-14
Smim20	cone-enriched	141.549	118.11	120.844	704.668	843.491	1300.07	538.122	-2.87586	0.235461	-7.96677	1.62875e-15	3.67414e-14
Tc2n	cone-enriched	0	0	0	167.032	223.43	244.436	105.816	-8.02014	0.882935	-7.95091	1.85152e-15	4.16996e-14
Pou4f1	cone-enriched	3.29184	2.29339	0	181.822	129.901	129.261	74.4282	-5.80028	0.604363	-7.94272	1.97796e-15	4.44755e-14
Ttc39aos1	cone-enriched	70.226	153.657	82.1736	943.907	1195.09	710.937	525.999	-3.1774	0.27426	-7.93918	2.03524e-15	4.56899e-14
Gpnmb	cone-enriched	6.58369	2.29339	1.20844	125.274	140.293	375.355	108.501	-5.58091	0.577611	-7.9308	2.17743e-15	4.87257e-14
Anxa5	cone-enriched	66.9342	57.3348	76.1315	394.962	607.937	494.673	282.995	-2.87478	0.237119	-7.90651	2.64699e-15	5.91386e-14
Cd8a	cone-enriched	2.19456	0	0	132.234	155.015	186.435	79.3131	-6.71177	0.724862	-7.8798	3.27902e-15	7.30261e-14
Bspry	cone-enriched	19.7511	20.6405	36.2531	249.679	264.132	264.323	142.463	-3.30218	0.292202	-7.87874	3.30712e-15	7.35347e-14
Gramd3	cone-enriched	14.2647	3.44009	8.45905	156.593	178.398	189.749	91.8172	-4.18987	0.40502	-7.87584	3.38468e-15	7.514e-14
Panx2	cone-enriched	0	3.44009	4.83374	137.454	186.192	117.661	74.93	-5.41386	0.561982	-7.8541	4.02658e-15	8.91071e-14
Tcta	cone-enriched	1673.35	2229.18	2013.25	7719.16	8510.25	8756.62	5150.3	-2.07201	0.136652	-7.84486	4.33434e-15	9.5708e-14
Pnp2	cone-enriched	2.19456	6.88017	4.83374	117.445	149.819	193.892	79.1774	-4.83608	0.489	-7.84474	4.33854e-15	9.5708e-14
9830147E19Rik	cone-enriched	3.29184	2.29339	1.20844	156.593	124.705	127.604	69.2826	-5.50692	0.574542	-7.84437	4.35143e-15	9.58411e-14
Cdyl2	cone-enriched	1.09728	11.467	2.41687	240.979	120.375	203.007	96.557	-4.98486	0.509453	-7.82183	5.20592e-15	1.14393e-13
Zeb2	cone-enriched	12.0701	11.467	37.4615	347.984	267.596	278.409	159.165	-3.79935	0.357894	-7.82173	5.21008e-15	1.14393e-13
Frrs1	cone-enriched	8.77825	1.1467	6.04218	140.934	160.211	145.005	77.0195	-4.60849	0.462178	-7.80757	5.83022e-15	1.27808e-13
Ppapdc1b	cone-enriched	336.865	270.62	320.235	1391.07	1580.46	1315.81	869.177	-2.19914	0.15377	-7.7983	6.27471e-15	1.37337e-13
Fgf5	cone-enriched	4.38913	0	2.41687	114.835	160.211	140.033	70.3142	-5.51903	0.580255	-7.788	6.80787e-15	1.4831e-13
Hlcs	cone-enriched	114.117	44.7211	85.7989	1053.52	670.29	660.393	438.14	-3.23624	0.287711	-7.77252	7.69423e-15	1.67358e-13
Clstn3	cone-enriched	715.428	1015.97	1090.01	5004.01	5153.61	4133.88	2852.15	-2.3294	0.171205	-7.76498	8.16597e-15	1.77069e-13
Manea	cone-enriched	58.1559	87.1488	50.7543	532.416	425.21	468.158	270.307	-2.83358	0.236601	-7.74968	9.21238e-15	1.99449e-13
Fbxw17	cone-enriched	7.68097	1.1467	10.8759	141.804	174.067	159.919	82.5823	-4.43792	0.444125	-7.74089	9.8721e-15	2.13402e-13
Hcrtr1	cone-enriched	2.19456	6.88017	2.41687	138.324	138.561	127.604	69.3301	-4.89276	0.503358	-7.73358	1.04564e-14	2.25683e-13
Prkacb	cone-enriched	693.482	686.87	676.724	2669.04	2483.71	2528.88	1623.12	-1.89634	0.116083	-7.72157	1.14905e-14	2.47621e-13
Usp43	cone-enriched	1.09728	1.1467	1.20844	105.265	151.551	174.834	72.5172	-6.25086	0.680296	-7.71849	1.17714e-14	2.53285e-13
Hs3st1	cone-enriched	3.29184	2.29339	1.20844	103.525	150.685	151.633	68.7729	-5.48701	0.581916	-7.71074	1.25086e-14	2.68733e-13
Foxn3	cone-enriched	115.215	162.831	166.764	809.933	753.426	827.769	472.656	-2.41459	0.183767	-7.69772	1.38516e-14	2.97131e-13
Rab40b	cone-enriched	5.48641	0	6.04218	177.472	142.025	116.004	74.5049	-4.978	0.51763	-7.68504	1.52954e-14	3.27598e-13
Nap1l3	cone-enriched	93.2689	34.4009	38.6699	497.617	607.937	613.163	314.176	-3.31054	0.30096	-7.67723	1.62571e-14	3.47664e-13
Gm9899	cone-enriched	2.19456	5.73348	0	206.181	145.489	101.918	76.9192	-5.43873	0.578777	-7.66915	1.73142e-14	3.69705e-13
Tubb6	cone-enriched	20.8483	42.4277	21.7518	240.109	336.877	435.014	182.838	-3.50638	0.327589	-7.651	1.99425e-14	4.25176e-13
C1qb	cone-enriched	6.58369	12.6136	9.66749	165.292	157.613	453.243	134.169	-4.56539	0.466949	-7.6355	2.24942e-14	4.78122e-13
Unc5b	cone-enriched	1.09728	1.1467	2.41687	285.347	103.921	111.032	84.1602	-6.11016	0.672065	-7.60367	2.87855e-14	6.09992e-13
Kcnd3	cone-enriched	3.29184	0	4.83374	122.664	119.509	144.176	65.7458	-5.24456	0.558497	-7.59998	2.96182e-14	6.26686e-13
Abcb1b	cone-enriched	1.09728	0	9.66749	160.943	135.097	137.547	74.0586	-5.08066	0.53698	-7.59927	2.97798e-14	6.29154e-13
Oplah	cone-enriched	73.5179	34.4009	50.7543	389.742	419.148	451.586	236.525	-2.95233	0.257647	-7.57756	3.52122e-14	7.40569e-13
Reep2	cone-enriched	500.36	473.585	560.714	1979.16	2006.54	2204.07	1287.4	-2.00641	0.13303	-7.56532	3.86897e-14	8.12483e-13
Dtna	cone-enriched	13.1674	16.0537	16.9181	203.571	167.139	185.606	100.409	-3.525	0.333818	-7.564	3.90865e-14	8.19586e-13
Ccm2	cone-enriched	374.173	425.424	402.409	1652.06	1526.77	1755.8	1022.77	-2.03135	0.136535	-7.55375	4.22901e-14	8.83748e-13
Zfand3	cone-enriched	82.2961	68.8017	114.801	732.507	772.479	481.415	375.383	-2.87251	0.247971	-7.55132	4.30883e-14	8.98111e-13
Ddx58	cone-enriched	42.794	37.8409	80.9652	628.981	529.13	377.012	282.787	-3.20455	0.291966	-7.55073	4.32835e-14	9.00837e-13
Cdh12	cone-enriched	5.48641	0	3.62531	158.333	111.715	127.604	67.7939	-5.12526	0.546454	-7.54915	4.38098e-14	9.10437e-13
Slitrk6	cone-enriched	19.7511	12.6136	18.1265	187.042	189.656	197.206	104.066	-3.44143	0.323703	-7.54218	4.62184e-14	9.59067e-13
Slc4a3	cone-enriched	13.1674	3.44009	8.45905	176.602	150.685	149.148	83.5836	-4.11085	0.412749	-7.53691	4.8125e-14	9.9715e-13
Rbp4	cone-enriched	0	1.1467	0	122.664	142.891	180.634	74.5561	-7.02941	0.800309	-7.53386	4.92619e-14	1.0192e-12
Ttl	cone-enriched	8.77825	1.1467	1.20844	153.113	106.519	179.806	75.0952	-4.98572	0.533559	-7.47007	8.01549e-14	1.6486e-12
Ly6e	cone-enriched	19.7511	9.17356	26.5856	183.562	252.008	289.181	130.043	-3.63082	0.352249	-7.46862	8.10407e-14	1.66437e-12
Map7d2	cone-enriched	36.2103	43.5744	41.0868	474.998	456.386	243.608	215.977	-3.23074	0.299044	-7.45959	8.67948e-14	1.77993e-12
Kazn	cone-enriched	17.5565	42.4277	32.6278	357.554	419.148	241.951	185.211	-3.4004	0.322361	-7.44631	9.59837e-14	1.96261e-12
Pycr1	cone-enriched	14.2647	18.3471	10.8759	169.642	176.665	178.977	94.7954	-3.51736	0.341263	-7.3766	1.62379e-13	3.30092e-12
Ccdc91	cone-enriched	190.927	133.017	152.263	751.646	826.171	841.027	482.508	-2.33022	0.180401	-7.37372	1.65934e-13	3.36829e-12
Socs3	cone-enriched	8.77825	4.58678	26.5856	868.221	668.558	599.905	362.772	-5.37173	0.593967	-7.36022	1.83612e-13	3.71634e-12
Nptx2	cone-enriched	0	1.1467	1.20844	102.655	112.581	184.777	67.0615	-6.45043	0.742021	-7.34539	2.05163e-13	4.14057e-12
Ptprg	cone-enriched	117.409	40.1343	58.0049	642.031	623.525	681.936	360.507	-3.12536	0.289758	-7.33496	2.21785e-13	4.46314e-12
Slc18a2	cone-enriched	1932.31	2163.81	2384.24	8467.33	8143.93	7610.67	5117.05	-1.89746	0.123094	-7.29089	3.07916e-13	6.16979e-12
Ebf2	cone-enriched	0	0	0	148.763	134.231	157.434	73.4047	-7.56837	0.901354	-7.28722	3.16413e-13	6.32194e-12
Vat1l	cone-enriched	31.8212	35.5475	73.7146	366.253	549.049	408.499	244.147	-3.18596	0.300222	-7.28115	3.30975e-13	6.59404e-12
2510009E07Rik	cone-enriched	761.513	700.631	733.52	2716.89	2991.19	3799.95	1950.62	-2.10604	0.1529	-7.23373	4.6991e-13	9.32222e-12
Zfp608	cone-enriched	1.09728	5.73348	15.7097	642.031	509.212	531.131	284.152	-5.72418	0.653798	-7.22575	4.98333e-13	9.87207e-12
Gm10637	cone-enriched	24.1402	24.0806	29.0025	258.378	239.884	193.063	128.091	-3.11703	0.293206	-7.22027	5.18832e-13	1.02491e-11
B3galnt1	cone-enriched	3.29184	14.907	9.66749	126.144	174.933	266.809	99.2921	-4.20071	0.447162	-7.15785	8.19549e-13	1.61213e-11
Serpinb8	cone-enriched	0	0	0	140.064	189.656	101.089	71.8014	-7.50271	0.908532	-7.15738	8.22336e-13	1.61534e-11
Sfxn1	cone-enriched	8.77825	9.17356	15.7097	168.772	128.169	206.321	89.4873	-3.80443	0.392268	-7.14926	8.72463e-13	1.7114e-11
Hivep2	cone-enriched	1.09728	10.3203	10.8759	176.602	125.571	154.119	79.7643	-4.2137	0.450496	-7.1337	9.77034e-13	1.91384e-11
Nt5c3b	cone-enriched	219.456	154.804	210.268	855.171	986.382	1071.38	582.91	-2.30381	0.182871	-7.12967	1.0061e-12	1.96801e-11
Rab3a	cone-enriched	1864.28	2070.93	2007.21	6751.76	8763.99	9916.66	5229.14	-2.08923	0.152993	-7.11945	1.08362e-12	2.11669e-11
Gnas	cone-enriched	503.652	583.668	495.459	1907.82	2158.96	2325.05	1329.1	-2.00682	0.141814	-7.0996	1.25118e-12	2.43718e-11
St3gal3	cone-enriched	1.09728	12.6136	3.62531	609.842	549.049	334.754	251.83	-5.84583	0.6827	-7.09804	1.26536e-12	2.46139e-11
Shd	cone-enriched	12.0701	13.7603	7.25061	142.674	168.005	145.005	81.4608	-3.68151	0.378016	-7.09366	1.3061e-12	2.5371e-11
Cdk17	cone-enriched	92.1716	67.655	47.129	452.379	482.366	434.185	262.648	-2.69377	0.239137	-7.08285	1.41215e-12	2.73171e-11
P3h4	cone-enriched	6.58369	12.6136	10.8759	128.754	148.953	298.295	101.013	-4.11633	0.440853	-7.06886	1.56213e-12	3.01768e-11
Pgc	cone-enriched	5.48641	4.58678	3.62531	93.0858	116.911	190.578	69.0455	-4.62549	0.51307	-7.06628	1.59147e-12	3.07011e-11
Medag	cone-enriched	3.29184	10.3203	3.62531	132.234	107.385	154.948	68.634	-4.33256	0.472231	-7.05705	1.70074e-12	3.27638e-11
Zdhhc15	cone-enriched	12.0701	1.1467	3.62531	122.664	159.345	135.89	72.457	-4.41279	0.483677	-7.05593	1.71444e-12	3.29824e-11
Gmppa	cone-enriched	646.299	628.389	609.052	2624.67	2214.38	2289.42	1502.03	-1.91426	0.129594	-7.0548	1.72845e-12	3.32062e-11
P2rx5	cone-enriched	3.29184	8.02687	2.41687	107.005	141.159	113.518	62.5696	-4.49926	0.496074	-7.05389	1.73978e-12	3.3378e-11
Ttyh1	cone-enriched	1351.85	2260.14	2177.6	9318.15	9339.89	9212.35	5610	-2.25514	0.177971	-7.05253	1.75696e-12	3.36614e-11
Ap3m2	cone-enriched	2039.85	2332.38	2409.62	8271.58	7980.26	7679.45	5118.86	-1.81516	0.115877	-7.03468	1.99716e-12	3.8055e-11
Lrit1	cone-enriched	4618.46	4826.44	4998.09	15799.4	22450.4	22740.9	12572.3	-2.07002	0.152163	-7.03207	2.03485e-12	3.87203e-11
Sh3bgrl3	cone-enriched	41.6967	84.8554	64.0471	403.662	430.406	556.818	263.581	-2.83599	0.26144	-7.02261	2.1776e-12	4.13803e-11
Bahcc1	cone-enriched	6.58369	6.88017	9.66749	129.624	115.179	148.319	69.3756	-3.96242	0.422643	-7.00928	2.39555e-12	4.53986e-11
Nrp1	cone-enriched	5.48641	6.88017	10.8759	132.234	122.973	133.404	68.6423	-3.94493	0.421275	-6.99052	2.73861e-12	5.16899e-11
Pcdha12	cone-enriched	8.77825	9.17356	27.794	218.36	174.933	214.607	108.941	-3.65136	0.380768	-6.96321	3.32616e-12	6.26951e-11
Dennd5b	cone-enriched	286.39	213.285	210.268	1549.4	1054.8	1136.84	741.829	-2.3803	0.198298	-6.96073	3.38504e-12	6.37189e-11
Disp1	cone-enriched	36.2103	27.5207	42.2953	332.325	256.338	242.779	156.245	-2.93322	0.277821	-6.9585	3.43907e-12	6.46489e-11
Fam171a1	cone-enriched	17.5565	14.907	15.7097	156.593	164.541	182.292	91.9332	-3.31809	0.333832	-6.94387	3.81488e-12	7.15214e-11
B4galnt2	cone-enriched	17.5565	12.6136	4.83374	269.688	195.718	126.776	104.531	-3.93727	0.423169	-6.94115	3.88932e-12	7.28194e-11
Cenpv	cone-enriched	1.09728	1.1467	3.62531	116.575	99.5908	91.9744	52.3349	-5.2942	0.618815	-6.93939	3.93805e-12	7.36332e-11
A230050P20Rik	cone-enriched	2.19456	2.29339	8.45905	136.584	96.1268	122.633	61.3817	-4.56643	0.514489	-6.93199	4.14948e-12	7.73795e-11
Lrrc6	cone-enriched	0	0	0	122.664	103.921	140.033	61.1031	-7.32691	0.913557	-6.92558	4.34196e-12	8.0861e-11
Gdf15	cone-enriched	15.3619	14.907	14.5012	147.893	156.747	183.949	88.8933	-3.37576	0.344258	-6.90112	5.15935e-12	9.58283e-11
Zfp275	cone-enriched	14.2647	14.907	15.7097	153.113	174.933	154.119	87.8412	-3.35647	0.341589	-6.89854	5.25412e-12	9.73299e-11
Tmtc1	cone-enriched	13.1674	11.467	24.1687	273.168	206.11	145.833	112.319	-3.59467	0.376248	-6.89617	5.34251e-12	9.88364e-11
Hopx	cone-enriched	0	0	1.20844	135.714	84.0027	114.347	55.8786	-6.63202	0.818097	-6.88429	5.80771e-12	1.07301e-10
Fam114a1	cone-enriched	6.58369	1.1467	0	77.4265	141.159	144.176	61.7487	-5.12132	0.599214	-6.87788	6.07508e-12	1.12092e-10
Rdh1	cone-enriched	28.5293	48.1612	37.4615	260.118	289.246	273.437	156.159	-2.8174	0.26428	-6.87682	6.12053e-12	1.12782e-10
Kif4	cone-enriched	5.48641	5.73348	10.8759	306.226	158.479	91.1458	96.3245	-4.44724	0.501408	-6.87512	6.19362e-12	1.13979e-10
Slc25a13	cone-enriched	17.5565	27.5207	4.83374	264.468	213.904	190.578	119.81	-3.63845	0.383782	-6.87486	6.20503e-12	1.14039e-10
Pla2g2c	cone-enriched	37.3076	6.88017	14.5012	234.889	307.433	265.151	144.36	-3.67154	0.388855	-6.87027	6.40783e-12	1.17611e-10
Asf1b	cone-enriched	254.569	428.864	279.149	1468.49	1801.3	1717.68	991.676	-2.35753	0.197827	-6.8622	6.78083e-12	1.24295e-10
Gm15997	cone-enriched	0	0	0	152.243	108.251	97.7746	59.7114	-7.28341	0.917154	-6.85098	7.33448e-12	1.34267e-10
Spsb4	cone-enriched	1.09728	0	7.25061	108.745	93.5288	131.747	57.0615	-5.00587	0.584962	-6.84809	7.48436e-12	1.36832e-10
Mast4	cone-enriched	1.09728	1.1467	2.41687	144.413	94.3948	78.7168	53.6977	-5.54076	0.663367	-6.84502	7.6466e-12	1.39615e-10
Unc79	cone-enriched	25.2375	18.3471	42.2953	361.904	216.502	268.466	155.459	-3.24536	0.328189	-6.84167	7.8276e-12	1.42734e-10
Gabra5	cone-enriched	0	0	2.41687	103.525	94.3948	103.575	50.652	-6.0928	0.745669	-6.82985	8.50059e-12	1.54804e-10
Kctd12	cone-enriched	6.58369	35.5475	12.0844	214.88	257.204	324.81	141.852	-3.76667	0.40581	-6.81766	9.25378e-12	1.68301e-10
Runx1t1	cone-enriched	63.6423	55.0414	157.097	1757.32	1903.48	1562.74	916.553	-4.09038	0.453624	-6.81265	9.58151e-12	1.74035e-10
Nap1l2	cone-enriched	230.429	342.862	312.985	1235.34	1428.05	1364.7	819.061	-2.17416	0.17254	-6.80516	1.00938e-11	1.83102e-10
Gstm4	cone-enriched	81.1988	58.4814	55.588	356.684	420.88	386.127	226.493	-2.54884	0.227661	-6.80325	1.02285e-11	1.85305e-10
Dph1	cone-enriched	322.601	262.593	219.935	1170.97	1152.66	1281.01	734.961	-2.15035	0.169267	-6.79607	1.07511e-11	1.94522e-10
Baiap2	cone-enriched	39.5021	56.1881	49.5459	366.253	290.978	295.81	183.046	-2.68691	0.248655	-6.78415	1.16769e-11	2.10998e-10
Arid5b	cone-enriched	10.9728	49.3079	49.5459	494.138	365.455	371.212	223.439	-3.41528	0.356344	-6.77793	1.21906e-11	2.19998e-10
Tbc1d2	cone-enriched	17.5565	20.6405	36.2531	254.028	200.048	221.236	124.96	-3.13448	0.315277	-6.77017	1.28627e-11	2.31529e-10
Col17a1	cone-enriched	0	1.1467	2.41687	94.8257	85.7347	109.375	48.9165	-5.70636	0.695983	-6.76218	1.35934e-11	2.44367e-10
Ccdc155	cone-enriched	65.8369	42.4277	36.2531	278.387	407.023	412.642	207.095	-2.88169	0.278806	-6.74911	1.48751e-11	2.66723e-10
Pcdhb17	cone-enriched	134.966	115.816	105.134	555.035	542.121	641.335	349.068	-2.27256	0.188778	-6.74105	1.57247e-11	2.81595e-10
Efcab12	cone-enriched	98.7553	113.523	120.844	547.205	601.009	491.359	328.782	-2.28618	0.190939	-6.7361	1.62689e-11	2.90968e-10
Ywhaz	cone-enriched	4275.01	5145.22	4455.5	15292.2	16176.2	17156.1	10416.7	-1.80473	0.119508	-6.73368	1.65421e-11	2.95476e-10
Mgst3	cone-enriched	100.95	161.684	124.469	584.613	935.288	1288.47	532.579	-2.82341	0.270954	-6.72958	1.70158e-11	3.03549e-10
Trerf1	cone-enriched	10.9728	4.58678	27.794	234.019	200.914	180.634	109.82	-3.72801	0.407132	-6.70055	2.07635e-11	3.68994e-10
Gm11110	cone-enriched	9.87553	4.58678	8.45905	180.952	135.097	96.946	72.6527	-4.0156	0.450898	-6.68799	2.2626e-11	4.01583e-10
Ddit4l	cone-enriched	4.38913	12.6136	10.8759	148.763	113.447	154.119	74.0347	-3.78871	0.417123	-6.68558	2.30013e-11	4.07727e-10
Acsl3	cone-enriched	2310.87	2424.11	2677.89	7900.11	9836.98	9350.73	5750.12	-1.86433	0.129448	-6.67699	2.43893e-11	4.31784e-10
Itm2c	cone-enriched	219.456	188.058	253.772	870.83	1221.94	1491.48	707.588	-2.42005	0.212927	-6.6692	2.57196e-11	4.54184e-10
Slit3	cone-enriched	0	2.29339	0	104.395	74.4766	111.032	48.6996	-6.02657	0.754689	-6.66045	2.72995e-11	4.81476e-10
Sptssa	cone-enriched	2079.35	2458.51	2305.7	8108.9	8877.44	12066.9	5982.8	-2.07663	0.161667	-6.65956	2.74654e-11	4.83792e-10
Meis3	cone-enriched	29.6266	43.5744	42.2953	307.966	233.822	273.437	155.12	-2.78728	0.268958	-6.64521	3.02788e-11	5.32678e-10
Rnf225	cone-enriched	7.68097	6.88017	1.20844	113.095	123.839	101.089	58.9654	-4.212	0.484109	-6.63486	3.24809e-11	5.707e-10
Mppe1	cone-enriched	1.09728	1.1467	0	100.915	88.3327	87.8314	46.5539	-5.98313	0.751108	-6.63436	3.25903e-11	5.71905e-10
Sat2	cone-enriched	3.29184	13.7603	25.3772	173.992	204.378	213.778	105.763	-3.70627	0.409857	-6.60296	4.03016e-11	7.06338e-10
Sh3rf1	cone-enriched	6.58369	0	3.62531	96.5656	109.983	99.4318	52.6982	-4.61297	0.547649	-6.59723	4.18899e-11	7.33257e-10
Gm12295	cone-enriched	0	0	1.20844	164.423	72.7446	78.7168	52.8487	-6.50296	0.835226	-6.58859	4.44034e-11	7.74347e-10
Frmd6	cone-enriched	142.647	131.87	157.097	691.619	693.672	580.019	399.487	-2.17559	0.178513	-6.58545	4.53517e-11	7.89898e-10
Chrnb2	cone-enriched	113.02	95.1757	130.511	557.645	513.542	553.504	327.233	-2.24939	0.18993	-6.57817	4.76281e-11	8.28517e-10
Pter	cone-enriched	476.22	631.829	517.21	1996.56	2272.4	2127.01	1336.87	-1.96932	0.147448	-6.57398	4.89883e-11	8.50062e-10
Parp9	cone-enriched	3.29184	4.58678	20.5434	793.404	507.48	459.043	298.058	-5.43867	0.676524	-6.56098	5.34544e-11	9.26411e-10
D430019H16Rik	cone-enriched	4.38913	13.7603	2.41687	135.714	178.398	102.746	72.904	-4.15263	0.481464	-6.54801	5.83093e-11	1.00805e-09
Tcirg1	cone-enriched	140.452	103.203	137.762	574.174	601.875	612.334	361.633	-2.21606	0.185735	-6.54726	5.86029e-11	1.01188e-09
Cdk6	cone-enriched	6.58369	4.58678	2.41687	92.2158	106.519	107.718	53.34	-4.27244	0.499985	-6.54507	5.94678e-11	1.02554e-09
Usp18	cone-enriched	7.68097	4.58678	14.5012	105.265	143.757	171.52	74.5519	-3.84942	0.435622	-6.54103	6.10957e-11	1.05103e-09
Gabarap	cone-enriched	892.09	1162.75	1184.27	3789.55	5032.37	5824.22	2980.87	-2.16532	0.178205	-6.53923	6.18369e-11	1.06247e-09
Stat6	cone-enriched	7.68097	9.17356	0	108.745	120.375	125.118	61.8488	-4.1819	0.486864	-6.5355	6.33964e-11	1.08793e-09
Bcr	cone-enriched	222.748	168.564	199.392	880.4	813.181	817.826	517.019	-2.07751	0.165756	-6.50058	8.00124e-11	1.36971e-09
2016-09-06	cone-enriched	16.4592	36.6942	41.0868	240.979	288.38	246.094	144.949	-2.99784	0.307648	-6.4939	8.36427e-11	1.43011e-09
Rgs19	cone-enriched	1.09728	4.58678	4.83374	98.3055	85.7347	102.746	49.5507	-4.52029	0.542932	-6.48386	8.94071e-11	1.5268e-09
Tstd3	cone-enriched	52.6695	53.8947	54.3796	260.988	373.249	362.926	193.018	-2.60383	0.247935	-6.46876	9.88095e-11	1.68531e-09
Pdzd8	cone-enriched	2749.79	2903.43	2934.08	9121.54	8908.62	9003.55	5936.83	-1.65169	0.100847	-6.46216	1.03221e-10	1.7584e-09
Osgep	cone-enriched	1482.43	1544.6	1428.37	4798.7	5603.07	6698.39	3592.59	-1.93345	0.144476	-6.46098	1.0403e-10	1.77003e-09
Obsl1	cone-enriched	7.68097	19.4938	4.83374	160.073	129.035	161.577	80.4488	-3.693	0.417315	-6.45315	1.0955e-10	1.86168e-09
Gab2	cone-enriched	2.19456	1.1467	10.8759	80.0364	157.613	142.519	65.731	-4.50492	0.543979	-6.44313	1.17036e-10	1.98409e-09
Plekhh2	cone-enriched	119.604	182.325	138.97	1056.13	707.528	694.365	483.154	-2.45747	0.226499	-6.43476	1.23666e-10	2.09394e-09
Trpm2	cone-enriched	6.58369	33.2542	9.66749	235.759	199.182	223.721	118.028	-3.62414	0.409017	-6.41571	1.40165e-10	2.36472e-09
Reep4	cone-enriched	62.545	33.2542	62.8387	314.056	389.703	339.725	200.354	-2.68548	0.262842	-6.41253	1.43125e-10	2.41174e-09
H6pd	cone-enriched	2.19456	1.1467	1.20844	89.6059	71.0126	94.4602	43.2714	-5.26042	0.664657	-6.40996	1.45562e-10	2.44986e-09
Smkr-ps	cone-enriched	1.09728	2.29339	6.04218	122.664	99.5908	72.088	50.6294	-4.67378	0.574747	-6.392	1.63727e-10	2.74895e-09
Wbscr17	cone-enriched	1.09728	0	0	105.265	61.4865	101.089	44.823	-6.32928	0.834948	-6.38277	1.73915e-10	2.91652e-09
Magee1	cone-enriched	210.678	212.139	193.35	806.453	783.737	931.344	522.95	-2.02352	0.16082	-6.3644	1.96061e-10	3.28003e-09
Tceal5	cone-enriched	4.38913	4.58678	6.04218	93.0858	109.983	91.9744	51.6769	-4.1122	0.489239	-6.36131	2.00041e-10	3.34263e-09
Syp	cone-enriched	10443.9	11726.1	11632.4	34319.1	40833.1	43829.5	25464	-1.81051	0.127656	-6.34922	2.16412e-10	3.61186e-09
Phgdh	cone-enriched	0	0	4.83374	71.3368	84.8687	111.861	45.4833	-5.28947	0.676893	-6.337	2.34285e-10	3.90085e-09
Map3k8	cone-enriched	7.68097	43.5744	29.0025	252.289	287.514	372.869	165.488	-3.42264	0.382571	-6.33251	2.41209e-10	4.01135e-09
Egr1	cone-enriched	254.569	68.8017	111.176	3743.44	3345.39	5326.23	2141.6	-4.55859	0.562255	-6.32913	2.46544e-10	4.09521e-09
Xk	cone-enriched	24.1402	13.7603	20.5434	140.934	210.44	198.035	101.309	-3.16483	0.342255	-6.32519	2.5292e-10	4.19612e-09
Il18	cone-enriched	23.0429	26.374	43.5037	238.369	211.306	242.779	130.896	-2.86113	0.29439	-6.322	2.58199e-10	4.27865e-09
Shisa7	cone-enriched	1.09728	1.1467	0	88.736	89.1988	65.4592	40.9397	-5.79439	0.763171	-6.28219	3.33828e-10	5.51231e-09
Slc35c2	cone-enriched	632.034	643.296	698.476	2206.22	2466.39	2188.33	1472.46	-1.79284	0.126335	-6.27566	3.48146e-10	5.74195e-09
Eif4ebp1	cone-enriched	14.2647	20.6405	25.3772	154.853	176.665	185.606	96.2345	-3.04946	0.327443	-6.259	3.87454e-10	6.36026e-09
Megf9	cone-enriched	159.106	142.19	122.052	587.223	693.672	969.46	445.617	-2.38883	0.221917	-6.25833	3.89123e-10	6.38015e-09
Psme1	cone-enriched	4.38913	8.02687	19.335	126.144	139.427	169.863	77.8642	-3.67246	0.427178	-6.25606	3.94813e-10	6.46587e-09
Gprasp2	cone-enriched	108.631	68.8017	78.5483	425.411	433.004	517.874	272.045	-2.40344	0.224343	-6.25578	3.95526e-10	6.46996e-09
Pank1	cone-enriched	1.09728	1.1467	3.62531	80.9063	74.4766	89.4886	41.7901	-4.96768	0.634408	-6.25414	3.99702e-10	6.53065e-09
Ap1s1	cone-enriched	6.58369	9.17356	27.794	127.014	231.224	314.039	119.305	-3.818	0.451146	-6.2463	4.20278e-10	6.84285e-09
Mboat1	cone-enriched	9.87553	14.907	21.7518	183.562	139.427	148.319	86.3071	-3.27187	0.363778	-6.24521	4.23228e-10	6.88286e-09
Edil3	cone-enriched	511.333	645.589	831.404	3064	2766.03	2684.66	1750.5	-2.08829	0.174516	-6.23604	4.48772e-10	7.28981e-09
Slc1a2	cone-enriched	4293.66	5443.36	5618.02	22035.2	18064.9	17775.1	12205	-1.90738	0.145519	-6.2355	4.5034e-10	7.30678e-09
Lppr2	cone-enriched	164.592	146.777	161.93	647.251	619.195	737.452	412.866	-2.07154	0.171879	-6.23425	4.53943e-10	7.35671e-09
Klhl1	cone-enriched	0	0	0	56.5474	104.787	100.26	43.5991	-6.86145	0.940468	-6.23248	4.59105e-10	7.43176e-09
Emc9	cone-enriched	62.545	63.0682	90.6327	414.971	387.971	354.64	228.971	-2.40238	0.225511	-6.21869	5.01308e-10	8.10554e-09
Tnfsf9	cone-enriched	29.6266	42.4277	20.5434	207.921	252.874	230.35	130.624	-2.85193	0.297998	-6.21457	5.14659e-10	8.30221e-09
Higd2a	cone-enriched	706.649	882.955	769.774	2635.11	3016.3	3529.83	1923.44	-1.95259	0.153289	-6.21437	5.1532e-10	8.30331e-09
Clstn1	cone-enriched	3210.65	4170.53	4233.15	14114.2	13134.7	15577.6	9073.49	-1.87632	0.141136	-6.20908	5.32944e-10	8.57739e-09
Cpxm2	cone-enriched	3.29184	1.1467	2.41687	78.2964	75.3426	91.1458	41.94	-4.77503	0.608306	-6.2058	5.44187e-10	8.74828e-09
Sprn	cone-enriched	9.87553	5.73348	7.25061	103.525	104.787	116.004	57.8626	-3.69197	0.43455	-6.19485	5.83424e-10	9.36827e-09
Gmds	cone-enriched	16.4592	24.0806	7.25061	147.893	189.656	162.405	91.2908	-3.29736	0.37199	-6.17588	6.5796e-10	1.05168e-08
Smyd2	cone-enriched	26.3348	27.5207	38.6699	217.49	187.924	278.409	129.391	-2.84507	0.300018	-6.14986	7.75522e-10	1.23677e-08
Scd3	cone-enriched	53.7668	69.9484	56.7965	328.845	293.576	361.269	194.034	-2.42399	0.231798	-6.14322	8.08662e-10	1.28815e-08
Stx7	cone-enriched	675.925	792.366	732.312	2393.26	2637.86	2505.68	1622.9	-1.77147	0.125721	-6.13634	8.44426e-10	1.34359e-08
Nbeal2	cone-enriched	12.0701	13.7603	7.25061	195.741	113.447	116.004	76.3788	-3.56335	0.418202	-6.12945	8.81809e-10	1.3983e-08
Wdr6	cone-enriched	4373.76	3896.47	4158.23	12568.3	13121.7	14243.6	8727.02	-1.68037	0.111388	-6.10813	1.00806e-09	1.5877e-08
Sgk3	cone-enriched	31.8212	28.6674	30.2109	227.06	215.636	178.149	118.591	-2.73525	0.284612	-6.09691	1.08138e-09	1.70126e-08
Acot7	cone-enriched	512.43	433.451	384.283	1581.59	1680.05	1752.48	1057.38	-1.90619	0.148705	-6.09389	1.10199e-09	1.73173e-08
Dab2ip	cone-enriched	20.8483	12.6136	13.2928	186.172	131.633	140.862	84.2369	-3.21179	0.363698	-6.08139	1.19142e-09	1.86573e-08
Ftl1	cone-enriched	397.216	409.37	459.206	1413.69	1624.63	1899.15	1033.88	-1.95603	0.15721	-6.08124	1.19259e-09	1.86573e-08
Ltbr	cone-enriched	4.38913	5.73348	8.45905	131.364	114.313	74.5738	56.4721	-3.94053	0.484148	-6.07362	1.25062e-09	1.95213e-08
Nudt18	cone-enriched	145.938	119.256	147.429	520.236	706.662	781.368	403.482	-2.26631	0.208562	-6.07162	1.26623e-09	1.9743e-08
Fez1	cone-enriched	28.5293	18.3471	14.5012	137.454	197.45	271.78	111.344	-3.22056	0.36787	-6.03626	1.57732e-09	2.45388e-08
Tac4	cone-enriched	0	1.1467	2.41687	79.1664	72.7446	67.1164	37.0985	-5.31162	0.714852	-6.03148	1.62466e-09	2.52472e-08
C630043F03Rik	cone-enriched	14.2647	33.2542	21.7518	208.791	234.688	158.262	111.835	-3.05784	0.341442	-6.02692	1.67116e-09	2.59411e-08
Rhobtb3	cone-enriched	9.87553	1.1467	2.41687	159.203	74.4766	101.918	58.1727	-4.34993	0.557522	-6.00861	1.87122e-09	2.895e-08
Pnck	cone-enriched	7.68097	8.02687	12.0844	89.6059	128.169	135.89	63.5762	-3.55756	0.425894	-6.00515	1.91159e-09	2.95421e-08
Chst10	cone-enriched	0	2.29339	2.41687	78.2964	63.2185	81.2026	37.9046	-5.05791	0.676126	-6.00171	1.95251e-09	3.0141e-08
Cdh18	cone-enriched	3.29184	1.1467	2.41687	72.2067	88.3327	69.6022	39.4995	-4.68424	0.614808	-5.99251	2.06628e-09	3.18621e-08
Insl6	cone-enriched	2.19456	0	0	46.9779	75.3426	117.661	40.3627	-5.71823	0.78758	-5.9908	2.08816e-09	3.21641e-08
D130017N08Rik	cone-enriched	4.38913	6.88017	1.20844	93.9557	83.1367	87.0028	46.0955	-4.16184	0.52787	-5.98981	2.10087e-09	3.23242e-08
Ipo4	cone-enriched	1123.62	1189.12	1202.39	3941.79	3632.9	3660.75	2458.43	-1.67294	0.112352	-5.98955	2.10429e-09	3.23413e-08
A1bg	cone-enriched	20.8483	10.3203	7.25061	151.373	124.705	145.005	76.5837	-3.34701	0.39322	-5.9687	2.39151e-09	3.66751e-08
Cln6	cone-enriched	63.6423	59.6281	62.8387	277.517	337.743	389.441	198.468	-2.40934	0.236446	-5.96049	2.5149e-09	3.85251e-08
Dusp18	cone-enriched	0	3.44009	0	110.485	86.6007	46.4015	41.1545	-5.39917	0.738989	-5.95295	2.63351e-09	4.02978e-08
Epdr1	cone-enriched	1.09728	4.58678	8.45905	91.3459	76.2086	125.118	51.136	-4.16364	0.53261	-5.93989	2.85219e-09	4.35964e-08
Stat5a	cone-enriched	2.19456	5.73348	2.41687	118.315	66.6826	78.7168	45.6765	-4.38341	0.569641	-5.93955	2.85813e-09	4.36395e-08
Apoe	cone-enriched	245.791	274.06	465.248	1414.56	1783.98	2956.44	1190.01	-2.61076	0.271822	-5.92577	3.10833e-09	4.74079e-08
Arhgap44	cone-enriched	141.549	173.151	182.474	605.493	788.067	787.997	446.455	-2.12181	0.189646	-5.9153	3.31274e-09	5.04157e-08
Dscam	cone-enriched	20.8483	33.2542	13.2928	202.701	208.708	157.434	106.04	-3.01046	0.341415	-5.88863	3.89416e-09	5.91354e-08
Erich6	cone-enriched	16.4592	13.7603	25.3772	144.413	148.953	176.491	87.5758	-3.02179	0.343471	-5.88635	3.94827e-09	5.98596e-08
Rps6ka4	cone-enriched	3.29184	0	2.41687	60.0273	92.6628	72.9166	38.5526	-4.83999	0.652365	-5.88626	3.95041e-09	5.98596e-08
Slc25a1	cone-enriched	1.09728	4.58678	0	58.2874	90.0648	81.2026	39.2065	-4.85772	0.656281	-5.87816	4.14861e-09	6.2727e-08
Mboat7	cone-enriched	243.596	262.593	279.149	911.719	1032.28	954.545	613.98	-1.87748	0.149674	-5.86262	4.5562e-09	6.88154e-08
Pcdhac1	cone-enriched	0	2.29339	2.41687	67.8569	59.7545	87.0028	36.5541	-4.99863	0.682802	-5.8562	4.7358e-09	7.14508e-08
Cd63	cone-enriched	82.2961	134.163	134.136	488.918	637.381	802.083	379.83	-2.43611	0.245667	-5.84577	5.04235e-09	7.5749e-08
Kdelc2	cone-enriched	1.09728	0	0	82.6462	64.0845	55.5161	33.8907	-5.96177	0.850393	-5.83468	5.38948e-09	8.08769e-08
Accs	cone-enriched	14.2647	5.73348	14.5012	142.674	151.551	99.4318	71.3593	-3.4064	0.412568	-5.83275	5.45213e-09	8.17294e-08
Il1rap	cone-enriched	15.3619	2.29339	4.83374	178.342	101.323	106.061	68.0357	-3.89815	0.499403	-5.80324	6.50469e-09	9.70914e-08
Tuft1	cone-enriched	297.363	417.397	258.605	1194.46	1741.54	1556.11	910.912	-2.19004	0.205207	-5.79923	6.66211e-09	9.9335e-08
Ddx25	cone-enriched	74.6151	95.1757	74.923	386.262	354.197	489.701	245.812	-2.30925	0.226824	-5.77209	7.82955e-09	1.16494e-07
Acot2	cone-enriched	87.7825	141.043	107.551	515.017	582.823	490.53	320.791	-2.22294	0.212226	-5.76246	8.28969e-09	1.23078e-07
Ifngr2	cone-enriched	298.461	358.916	333.528	1157.92	1169.98	1170.81	748.268	-1.81429	0.141318	-5.76211	8.30687e-09	1.23202e-07
Dtx3l	cone-enriched	4.38913	10.3203	14.5012	151.373	99.5908	110.204	65.063	-3.51666	0.437547	-5.75175	8.83236e-09	1.30857e-07
Sord	cone-enriched	19.7511	17.2004	27.794	168.772	150.685	164.062	91.3776	-2.85272	0.322525	-5.74444	9.22265e-09	1.36495e-07
Ets2	cone-enriched	4.38913	6.88017	10.8759	78.2964	104.787	131.747	56.1626	-3.68969	0.468766	-5.73781	9.59073e-09	1.41793e-07
Zc3hav1	cone-enriched	0	0	0	76.5565	51.0944	64.6306	32.0469	-6.48688	0.958325	-5.72548	1.03139e-08	1.52323e-07
Nrsn1	cone-enriched	30.7239	45.8678	56.7965	209.66	338.609	504.616	197.712	-2.92557	0.336772	-5.71773	1.07954e-08	1.59266e-07
Marveld1	cone-enriched	1.09728	0	0	58.2874	58.0225	72.088	31.5825	-5.87412	0.853195	-5.71278	1.11142e-08	1.63777e-07
Pip5k1b	cone-enriched	15.3619	1.1467	14.5012	151.373	106.519	181.463	78.3941	-3.67403	0.468092	-5.71263	1.11245e-08	1.63777e-07
Epor	cone-enriched	2.19456	2.29339	0	78.2964	46.7644	87.0028	36.0919	-4.97297	0.695528	-5.71216	1.11553e-08	1.64057e-07
Atp6v1b2	cone-enriched	7700.72	9064.62	8468.72	24918.3	29520.5	34144	18969.5	-1.80552	0.141026	-5.71186	1.11748e-08	1.64171e-07
Rbp3	cone-enriched	53649.4	70097.5	67190.2	209983	208162	217798	137813	-1.73095	0.128073	-5.70728	1.14797e-08	1.68296e-07
Sdc2	cone-enriched	858.074	1030.88	940.163	2997.88	3328.07	3038.47	2032.26	-1.72227	0.126757	-5.69805	1.21186e-08	1.76921e-07
Dnaic1	cone-enriched	64.7396	28.6674	24.1687	253.159	316.959	310.724	166.403	-2.84509	0.324089	-5.69315	1.24713e-08	1.81881e-07
C530008M17Rik	cone-enriched	6.58369	9.17356	12.0844	115.705	117.777	87.8314	58.1925	-3.42153	0.426765	-5.67416	1.39371e-08	2.02835e-07
Pde4d	cone-enriched	3.29184	8.02687	19.335	100.045	160.211	145.005	72.6525	-3.60122	0.459717	-5.65829	1.52887e-08	2.21812e-07
Nfkb2	cone-enriched	16.4592	4.58678	10.8759	128.754	107.385	121.804	64.9775	-3.37168	0.419859	-5.64876	1.61612e-08	2.34229e-07
Jak3	cone-enriched	1.09728	1.1467	0	52.1976	104.787	46.4015	34.2717	-5.49203	0.796511	-5.63963	1.70416e-08	2.46478e-07
Myof	cone-enriched	4.38913	2.29339	0	78.2964	79.6727	56.3447	36.8327	-4.57256	0.633837	-5.63641	1.73628e-08	2.50864e-07
Slc44a3	cone-enriched	1.09728	0	2.41687	60.8972	59.7545	67.1164	31.8804	-5.0956	0.727267	-5.63149	1.78659e-08	2.57866e-07
Mylk	cone-enriched	923.911	1106.56	934.121	4575.12	3490.01	3184.3	2369	-1.91519	0.162647	-5.62685	1.83527e-08	2.64075e-07
Tal2	cone-enriched	2.19456	1.1467	0	60.0273	45.8984	96.946	34.3688	-5.17184	0.742712	-5.61703	1.94268e-08	2.79243e-07
Psg16	cone-enriched	10.9728	37.8409	48.3374	275.777	275.39	256.037	150.726	-2.99523	0.355431	-5.61356	1.98209e-08	2.84323e-07
Mllt11	cone-enriched	223.845	290.114	296.067	931.728	1079.91	1235.44	676.184	-1.99347	0.177327	-5.60248	2.11311e-08	3.02808e-07
Rdh9	cone-enriched	77.907	53.8947	39.8784	340.155	306.567	312.381	188.464	-2.44808	0.258776	-5.5959	2.19486e-08	3.13558e-07
Zfp286	cone-enriched	254.569	260.3	207.851	956.957	827.037	944.602	575.219	-1.90696	0.162684	-5.57495	2.47595e-08	3.52993e-07
Rgs7	cone-enriched	5.48641	3.44009	0	61.7672	71.0126	97.7746	39.9135	-4.33888	0.599032	-5.57379	2.49255e-08	3.54998e-07
AI427809	cone-enriched	15.3619	6.88017	13.2928	79.1664	184.46	167.377	77.7563	-3.47235	0.44406	-5.56761	2.58253e-08	3.67066e-07
Paqr7	cone-enriched	89.9771	20.6405	77.3399	979.576	1348.37	1363.87	646.63	-4.06007	0.550504	-5.55867	2.71833e-08	3.85975e-07
Klf10	cone-enriched	461.956	430.011	393.95	1398.9	1838.53	1493.13	1002.75	-1.87077	0.156789	-5.55375	2.79609e-08	3.96356e-07
Ctss	cone-enriched	19.7511	43.5744	64.0471	270.558	285.782	565.932	208.274	-3.06864	0.372481	-5.55368	2.79711e-08	3.96356e-07
Disp2	cone-enriched	143.744	86.0021	120.844	588.093	482.366	562.618	330.611	-2.20091	0.216381	-5.54999	2.85684e-08	4.0441e-07
Nck2	cone-enriched	0	4.58678	1.20844	85.2561	62.3525	57.1733	35.0962	-4.6879	0.666131	-5.53629	3.08946e-08	4.36897e-07
Npnt	cone-enriched	5.48641	3.44009	10.8759	100.915	78.8067	96.1174	49.2736	-3.65291	0.480256	-5.52394	3.31474e-08	4.67663e-07
Synpo	cone-enriched	2.19456	3.44009	4.83374	78.2964	81.4047	58.8305	38.1667	-4.12756	0.567478	-5.51133	3.56125e-08	5.0058e-07
Afap1l1	cone-enriched	6.58369	9.17356	32.6278	188.781	220.832	143.347	100.224	-3.40891	0.437491	-5.5062	3.66661e-08	5.14872e-07
Dok1	cone-enriched	4.38913	6.88017	12.0844	94.8257	109.117	86.1742	52.2451	-3.51165	0.456955	-5.4965	3.87408e-08	5.43459e-07
Clmn	cone-enriched	4.38913	0	3.62531	106.135	56.2905	63.8021	39.0404	-4.44475	0.627092	-5.49321	3.94687e-08	5.53115e-07
Nav1	cone-enriched	459.761	342.862	419.327	2407.18	1615.1	1406.13	1108.39	-2.13516	0.207809	-5.46249	4.69503e-08	6.56647e-07
Rtn1	cone-enriched	1446.22	1781.96	1672.48	4930.07	5400.42	5555.75	3464.48	-1.69227	0.126746	-5.46185	4.71198e-08	6.5836e-07
Cand2	cone-enriched	73.5179	25.2273	56.7965	325.365	345.537	327.296	192.29	-2.63811	0.30104	-5.4415	5.28351e-08	7.36008e-07
Sall4	cone-enriched	0	0	0	84.3862	38.1043	48.8873	28.563	-6.29429	0.973639	-5.43763	5.39944e-08	7.51409e-07
Fuca2	cone-enriched	532.182	498.812	466.456	1493.72	1905.22	1923.18	1136.59	-1.82196	0.151676	-5.41921	5.98645e-08	8.31445e-07
Tro	cone-enriched	36.2103	44.7211	44.7121	381.043	238.152	199.692	157.422	-2.66116	0.307186	-5.40765	6.38565e-08	8.86008e-07
Egr3	cone-enriched	2.19456	1.1467	0	59.1573	45.8984	69.6022	29.6665	-4.98897	0.740495	-5.38689	7.16864e-08	9.93663e-07
Mdga1	cone-enriched	1.09728	0	8.45905	79.1664	70.1466	79.5454	39.7358	-4.28714	0.610961	-5.38028	7.43681e-08	1.02981e-06
Xcr1	cone-enriched	37.3076	43.5744	43.5037	237.499	250.276	193.892	134.342	-2.42547	0.265562	-5.36773	7.97355e-08	1.10087e-06
Spp1	cone-enriched	0	0	0	78.2964	46.7644	274.266	66.5545	-6.52878	1.03043	-5.36552	8.07144e-08	1.11329e-06
Mark1	cone-enriched	7.68097	8.02687	1.20844	160.943	64.0845	83.6884	54.272	-3.94149	0.548863	-5.35923	8.35752e-08	1.14821e-06
Rsg1	cone-enriched	0	0	0	54.8075	46.7644	53.0303	25.767	-6.21353	0.973036	-5.358	8.41483e-08	1.15495e-06
Hdac11	cone-enriched	100.95	91.7356	119.635	453.249	394.899	520.36	280.138	-2.11704	0.209013	-5.34436	9.07388e-08	1.24175e-06
Gprin3	cone-enriched	0	0	0	85.2561	28.5782	53.0303	27.8108	-6.22706	0.98073	-5.32977	9.83387e-08	1.34444e-06
Nudt10	cone-enriched	1.09728	0	4.83374	77.4265	58.8885	53.8589	32.6841	-4.57636	0.671675	-5.32454	1.01208e-07	1.38231e-06
Slc22a17	cone-enriched	61.4478	49.3079	72.5061	264.468	305.701	356.297	184.955	-2.31512	0.247051	-5.32325	1.01928e-07	1.39079e-06
Chd5	cone-enriched	49.3777	27.5207	58.0049	290.567	281.452	226.207	155.522	-2.52971	0.287723	-5.31661	1.05717e-07	1.44109e-06
Atp6v0a1	cone-enriched	3137.13	3976.74	3806.57	11666.2	11801.1	11200.2	7597.98	-1.66223	0.12477	-5.30759	1.11082e-07	1.50981e-06
Chrna6	cone-enriched	21.9456	1.1467	35.0446	1820.83	1690.45	1441.76	835.195	-5.47173	0.844559	-5.29474	1.19183e-07	1.6152e-06
2900008C10Rik	cone-enriched	19.7511	40.1343	33.8362	173.992	195.718	246.094	118.254	-2.67287	0.316533	-5.28499	1.25713e-07	1.70205e-06
AI839979	cone-enriched	14.2647	6.88017	7.25061	120.055	84.8687	101.918	55.8727	-3.30741	0.436849	-5.28194	1.27826e-07	1.72899e-06
Bcat1	cone-enriched	4253.06	4950.28	4987.21	14011.6	14760.2	14173.2	9522.59	-1.59417	0.112999	-5.25816	1.45501e-07	1.96427e-06
Ece2	cone-enriched	15.3619	12.6136	20.5434	102.655	160.211	135.061	74.4079	-2.96483	0.374705	-5.24368	1.57406e-07	2.12088e-06
Rgs22	cone-enriched	82.2961	53.8947	77.3399	423.671	367.187	288.352	215.457	-2.31164	0.250192	-5.24255	1.58375e-07	2.13188e-06
Sepn1	cone-enriched	16.4592	9.17356	10.8759	97.4356	114.313	117.661	60.9864	-3.07981	0.396746	-5.24219	1.58685e-07	2.134e-06
Cox8a	cone-enriched	964.51	1376.03	1189.1	3612.08	4611.49	5491.95	2874.19	-1.94744	0.180844	-5.239	1.61449e-07	2.16701e-06
Agr2	cone-enriched	3.29184	3.44009	3.62531	58.2874	42.4344	173.177	47.376	-4.35085	0.641059	-5.22705	1.7224e-07	2.30742e-06
Trim3	cone-enriched	332.476	413.957	448.33	1330.17	1396.87	1445.08	894.48	-1.79796	0.152687	-5.22609	1.73136e-07	2.31721e-06
Cr1l	cone-enriched	43.8913	61.9215	65.2555	253.159	286.648	309.896	170.128	-2.2913	0.247492	-5.21754	1.81312e-07	2.42431e-06
Hkdc1	cone-enriched	1.09728	9.17356	13.2928	140.934	117.777	73.7452	59.3366	-3.65448	0.509956	-5.2053	1.93683e-07	2.58725e-06
Gm16386	cone-enriched	13.1674	2.29339	6.04218	118.315	71.0126	107.718	53.0913	-3.60396	0.500739	-5.20023	1.99042e-07	2.65629e-06
Pkd2	cone-enriched	75.7124	51.6013	45.9206	429.76	278.854	274.266	192.686	-2.46624	0.28214	-5.19685	2.02698e-07	2.70251e-06
Cdh13	cone-enriched	0	0	1.20844	53.0676	74.4766	30.6581	26.5685	-5.57269	0.880973	-5.1905	2.0973e-07	2.79361e-06
Lipo1	cone-enriched	177.76	170.858	118.427	572.434	656.434	700.994	399.484	-2.031	0.199044	-5.17973	2.2221e-07	2.95421e-06
Ndrg4	cone-enriched	274.32	174.298	270.69	844.732	1074.72	1056.46	615.869	-2.03468	0.200113	-5.17047	2.33503e-07	3.1014e-06
Rassf3	cone-enriched	12.0701	18.3471	3.62531	133.104	110.849	106.061	64.0093	-3.24025	0.433411	-5.16889	2.35489e-07	3.12481e-06
Tef	cone-enriched	1502.18	1162.75	1238.65	4342.84	4099.68	4159.56	2750.94	-1.68541	0.132659	-5.16669	2.38278e-07	3.15583e-06
Mn1	cone-enriched	9.87553	8.02687	9.66749	108.745	93.5288	78.7168	51.4268	-3.23662	0.432964	-5.16583	2.39369e-07	3.16728e-06
Dgat2	cone-enriched	3.29184	5.73348	12.0844	77.4265	106.519	82.8598	47.9858	-3.51833	0.487757	-5.16309	2.42912e-07	3.20992e-06
Chrnb3	cone-enriched	8.77825	3.44009	14.5012	65.247	128.169	157.434	62.9282	-3.55767	0.495386	-5.16298	2.43051e-07	3.20992e-06
Gm2694	cone-enriched	36.2103	33.2542	38.6699	183.562	193.986	205.492	115.196	-2.40075	0.271368	-5.1618	2.4458e-07	3.22708e-06
Dock1	cone-enriched	14.2647	0	14.5012	135.714	104.787	136.719	67.6642	-3.55005	0.494418	-5.15767	2.50038e-07	3.29598e-06
Serinc3	cone-enriched	1235.54	1466.62	1419.91	4220.18	4713.68	4077.53	2855.58	-1.65396	0.126822	-5.15653	2.51569e-07	3.31304e-06
Npepl1	cone-enriched	113.02	60.7748	62.8387	378.433	373.249	629.735	269.675	-2.50518	0.292233	-5.1506	2.59652e-07	3.41305e-06
Klf3	cone-enriched	19.7511	8.02687	7.25061	169.642	137.695	80.374	70.4567	-3.32949	0.453946	-5.13164	2.87231e-07	3.76143e-06
Sox11	cone-enriched	3.29184	2.29339	7.25061	93.0858	200.048	31.4867	56.2427	-4.2999	0.643143	-5.1309	2.88358e-07	3.77266e-06
Plekhb1	cone-enriched	28800.3	41035.6	34492.4	115272	117153	112590	74890.7	-1.71973	0.140316	-5.12938	2.90699e-07	3.79973e-06
Tsc22d4	cone-enriched	10.9728	8.02687	14.5012	95.6957	97.8588	109.375	56.0717	-3.08767	0.407547	-5.12253	3.01458e-07	3.93301e-06
Lrrc8e	cone-enriched	18.6538	10.3203	8.45905	113.095	112.581	105.232	61.3901	-3.04535	0.399525	-5.11944	3.06436e-07	3.99052e-06
Slc26a4	cone-enriched	0	0	0	36.5383	72.7446	33.1439	23.7378	-6.04564	0.988969	-5.10192	3.3622e-07	4.36617e-06
Pcdha11	cone-enriched	1.09728	1.1467	1.20844	51.3277	67.5486	38.1155	26.7407	-4.82729	0.751073	-5.09576	3.47339e-07	4.50469e-06
Morc4	cone-enriched	2.19456	4.58678	2.41687	111.355	50.2284	50.5445	36.8877	-4.18511	0.625064	-5.09566	3.47531e-07	4.50469e-06
Ube2e2	cone-enriched	20.8483	14.907	16.9181	130.494	124.705	120.975	71.4747	-2.77341	0.348176	-5.09344	3.5162e-07	4.55348e-06
Gyg	cone-enriched	76.8097	72.2418	56.7965	250.549	394.033	439.157	214.931	-2.36501	0.268161	-5.09026	3.57578e-07	4.62635e-06
D330050G23Rik	cone-enriched	0	3.44009	1.20844	53.0676	50.2284	58.0019	27.6577	-4.59471	0.706574	-5.08752	3.62776e-07	4.68926e-06
Bok	cone-enriched	39.5021	22.9339	31.4193	172.252	185.326	192.235	107.278	-2.50915	0.296925	-5.08258	3.72346e-07	4.80852e-06
Crxos	cone-enriched	544.252	754.525	831.404	3195.36	2446.47	2471.71	1707.29	-1.91912	0.180877	-5.08148	3.74512e-07	4.83204e-06
Mtnr1a	cone-enriched	0	0	0	40.8881	46.7644	43.9157	21.928	-6.00139	0.985918	-5.07282	3.91964e-07	5.05255e-06
Flna	cone-enriched	414.772	306.168	480.957	2019.18	1670.53	1297.58	1031.53	-2.03848	0.204771	-5.07141	3.94884e-07	5.08549e-06
Inpp5f	cone-enriched	1283.82	1059.55	1262.82	3932.22	4518.83	3517.4	2595.77	-1.7246	0.143045	-5.06551	4.07304e-07	5.2358e-06
Brinp2	cone-enriched	1.09728	2.29339	6.04218	60.8972	51.9604	82.0312	34.0536	-4.082	0.608472	-5.06515	4.08088e-07	5.24107e-06
Wbscr27	cone-enriched	4.38913	2.29339	6.04218	70.4668	66.6826	62.9735	35.4746	-3.76011	0.54633	-5.0521	4.36971e-07	5.60686e-06
Gab1	cone-enriched	54.8641	37.8409	33.8362	206.181	223.43	250.237	134.398	-2.38955	0.275404	-5.04549	4.52356e-07	5.79363e-06
Man2b2	cone-enriched	137.16	157.097	135.345	486.308	625.257	556.818	349.664	-1.94545	0.187591	-5.03994	4.65666e-07	5.95866e-06
Ankfn1	cone-enriched	1.09728	0	0	53.9376	47.6304	36.4583	23.1873	-5.43709	0.880819	-5.03746	4.71762e-07	6.03114e-06
Arrb1	cone-enriched	4.38913	11.467	8.45905	104.395	74.4766	88.66	48.6412	-3.33228	0.463022	-5.03708	4.7268e-07	6.03709e-06
4930550C14Rik	cone-enriched	0	0	0	35.6684	42.4344	52.2017	21.7174	-5.97838	0.988379	-5.03692	4.73091e-07	6.03709e-06
Ctsd	cone-enriched	3991.91	6330.9	5327.99	16358.7	19644.5	21636.4	12215.1	-1.87108	0.174479	-4.99245	5.96181e-07	7.57329e-06
Maf	cone-enriched	1.09728	0	3.62531	48.7178	48.4964	59.6591	26.9326	-4.54783	0.710976	-4.99008	6.03533e-07	7.65972e-06
Tmem14a	cone-enriched	38.4049	63.0682	45.9206	231.409	275.39	241.122	149.219	-2.31606	0.264009	-4.98491	6.19905e-07	7.86037e-06
Mansc1	cone-enriched	0	0	0	41.7581	42.4344	40.6013	20.799	-5.9326	0.990095	-4.98194	6.29486e-07	7.97463e-06
Inhbb	cone-enriched	0	0	0	33.9285	51.9604	40.6013	21.0817	-5.93561	0.991334	-4.97876	6.39928e-07	8.09958e-06
Tmem47	cone-enriched	7.68097	5.73348	8.45905	88.736	79.6727	71.2594	43.5903	-3.31969	0.466318	-4.97449	6.54207e-07	8.26535e-06
C1qc	cone-enriched	0	2.29339	6.04218	39.1482	58.0225	135.89	40.2327	-4.39022	0.682114	-4.97016	6.68969e-07	8.44423e-06
Mtus1	cone-enriched	769.194	657.056	677.932	2988.31	2674.23	1967.92	1622.44	-1.84891	0.171015	-4.96394	6.90764e-07	8.70734e-06
Tiam2	cone-enriched	40.5994	27.5207	13.2928	159.203	178.398	315.696	122.452	-2.91892	0.386578	-4.96386	6.91059e-07	8.70734e-06
Uap1l1	cone-enriched	1.09728	0	1.20844	29.5787	53.6925	62.1449	24.6203	-5.03873	0.81618	-4.94834	7.48489e-07	9.40554e-06
Acvr1	cone-enriched	18.6538	12.6136	14.5012	118.315	96.9928	135.061	66.0229	-2.86043	0.376666	-4.9392	7.84436e-07	9.83957e-06
1700012D01Rik	cone-enriched	1.09728	0	0	33.0585	42.4344	58.0019	22.432	-5.3794	0.88729	-4.9357	7.98641e-07	1.00088e-05
Ptpn3	cone-enriched	2.19456	5.73348	4.83374	56.5474	68.4146	70.4308	34.6924	-3.72164	0.551847	-4.93187	8.14478e-07	1.01981e-05
Parvg	cone-enriched	4.38913	2.29339	8.45905	101.785	78.8067	50.5445	41.0463	-3.72053	0.551702	-4.93115	8.17458e-07	1.02263e-05
AI414108	cone-enriched	7.68097	12.6136	7.25061	179.212	67.5486	86.1742	60.08	-3.43544	0.494107	-4.92898	8.26598e-07	1.03314e-05
Vsig10	cone-enriched	1.09728	2.29339	2.41687	73.9466	53.6925	37.2869	28.4556	-4.37742	0.685271	-4.92858	8.28287e-07	1.03432e-05
Xkr8	cone-enriched	34.0157	18.3471	27.794	156.593	192.254	149.976	96.4966	-2.58766	0.322488	-4.92316	8.51585e-07	1.06152e-05
2016-09-05	cone-enriched	1.09728	4.58678	7.25061	59.1573	70.1466	72.088	35.7211	-3.74929	0.559668	-4.91237	8.99822e-07	1.11866e-05
Bend4	cone-enriched	25.2375	47.0145	120.844	1300.59	1076.45	1010.06	596.699	-3.87591	0.58558	-4.91122	9.05113e-07	1.12424e-05
Tmod2	cone-enriched	34.0157	6.88017	45.9206	678.569	485.83	593.276	307.415	-4.03188	0.620465	-4.88646	1.02665e-06	1.27181e-05
Grin1	cone-enriched	3.29184	5.73348	1.20844	62.6372	45.8984	83.6884	33.743	-3.931	0.600936	-4.8774	1.07493e-06	1.33043e-05
Cmpk2	cone-enriched	2.19456	10.3203	2.41687	86.9961	52.8264	95.2888	41.6738	-3.74165	0.563212	-4.86788	1.12801e-06	1.39393e-05
Ifit1	cone-enriched	1.09728	0	4.83374	59.1573	46.7644	54.6875	27.7567	-4.33656	0.685429	-4.86784	1.12822e-06	1.39393e-05
Rragd	cone-enriched	436.718	465.558	395.158	1361.49	1578.73	1320.79	926.407	-1.70886	0.145651	-4.86687	1.13379e-06	1.39958e-05
Kcnj3	cone-enriched	0	0	0	42.6281	39.8363	34.8011	19.5443	-5.84651	0.995861	-4.86665	1.13506e-06	1.39991e-05
Cflar	cone-enriched	694.579	779.753	700.893	3512.9	2421.36	2178.38	1714.64	-1.88808	0.182766	-4.85911	1.17916e-06	1.45301e-05
Dll1	cone-enriched	193.122	122.696	190.933	788.184	728.312	585.819	434.844	-2.03651	0.21332	-4.85893	1.1802e-06	1.45301e-05
Prnp	cone-enriched	6572.72	8890.33	8495.3	22481.5	29311.8	31492.5	17874	-1.78946	0.162529	-4.85738	1.18951e-06	1.46319e-05
Wipf3	cone-enriched	1.09728	0	0	62.6372	45.0324	25.6865	22.4089	-5.34538	0.896349	-4.84787	1.24794e-06	1.53236e-05
A330076H08Rik	cone-enriched	7.68097	13.7603	24.1687	217.49	109.117	106.889	79.851	-3.14476	0.44245	-4.84745	1.2506e-06	1.53429e-05
Tmem38b	cone-enriched	611.186	827.914	790.317	2297.57	2576.37	2493.25	1599.43	-1.71847	0.14825	-4.84638	1.25736e-06	1.54122e-05
Ldlrad3	cone-enriched	72.4206	44.7211	61.6302	402.792	395.765	211.293	198.104	-2.45745	0.301077	-4.8408	1.29316e-06	1.58373e-05
Lrrc61	cone-enriched	521.209	608.895	552.255	1665.1	1744.14	1820.43	1152.01	-1.63168	0.130592	-4.83703	1.31792e-06	1.61123e-05
Cda	cone-enriched	1.09728	0	2.41687	35.6684	75.3426	38.9441	25.5782	-4.72409	0.771786	-4.82529	1.39797e-06	1.70611e-05
Cast	cone-enriched	9.87553	4.58678	9.66749	91.3459	62.3525	107.718	47.591	-3.29719	0.476413	-4.82185	1.42233e-06	1.73282e-05
Mtap	cone-enriched	13.1674	24.0806	14.5012	138.324	139.427	101.089	71.7648	-2.80131	0.374378	-4.81149	1.49811e-06	1.82196e-05
Shtn1	cone-enriched	31.8212	12.6136	19.335	152.243	135.097	149.976	83.5144	-2.7106	0.356103	-4.80368	1.55774e-06	1.89284e-05
Smim13	cone-enriched	2410.73	2885.08	3149.18	8843.15	8758.8	8410.27	5742.87	-1.61861	0.128906	-4.79894	1.59506e-06	1.93314e-05
Insm2	cone-enriched	5.48641	9.17356	20.5434	102.655	119.509	99.4318	59.4666	-3.09707	0.437348	-4.79497	1.62702e-06	1.97017e-05
5930412G12Rik	cone-enriched	3.29184	2.29339	1.20844	52.1976	39.8363	68.7736	27.9335	-4.15854	0.658918	-4.79352	1.63881e-06	1.98273e-05
Gaa	cone-enriched	963.413	855.435	953.456	2684.7	2701.94	2852.86	1835.3	-1.56771	0.118697	-4.78289	1.72797e-06	2.08519e-05
Nacc2	cone-enriched	27.432	35.5475	55.588	255.768	243.348	177.32	132.501	-2.47592	0.309163	-4.7739	1.8069e-06	2.17482e-05
Tle1	cone-enriched	34.0157	11.467	21.7518	194.001	111.715	223.721	99.4454	-2.89073	0.397436	-4.75732	1.96184e-06	2.35724e-05
Gm5124	cone-enriched	1.09728	4.58678	0	65.247	43.3004	48.0587	27.0484	-4.30408	0.69478	-4.75557	1.97887e-06	2.37567e-05
Nudt3	cone-enriched	419.162	407.077	398.784	1202.29	1269.57	1434.3	855.196	-1.66721	0.140407	-4.75198	2.01436e-06	2.41619e-05
B2m	cone-enriched	28.5293	20.6405	41.0868	134.844	191.388	348.84	127.555	-2.8306	0.385498	-4.74866	2.04765e-06	2.45402e-05
Dpp9	cone-enriched	613.38	567.614	703.31	2001.78	1858.45	2041.67	1297.7	-1.64247	0.135464	-4.74276	2.10821e-06	2.52444e-05
Rnf19b	cone-enriched	1.09728	2.29339	1.20844	66.117	38.9703	39.7727	24.9099	-4.43181	0.723786	-4.74147	2.12173e-06	2.53628e-05
Snx7	cone-enriched	1.09728	0	0	55.6775	23.3822	47.2301	21.2312	-5.27148	0.900965	-4.74101	2.1266e-06	2.53993e-05
Cxxc5	cone-enriched	319.309	279.794	309.36	874.31	1155.25	1136.01	679.006	-1.79233	0.167269	-4.73685	2.17071e-06	2.5904e-05
Arg1	cone-enriched	19.7511	26.374	24.1687	115.705	142.891	207.15	89.3399	-2.67094	0.352784	-4.73645	2.17495e-06	2.59326e-05
Rbms1	cone-enriched	0	0	0	53.0676	48.4964	17.4006	19.8274	-5.7747	1.00872	-4.73342	2.20764e-06	2.62999e-05
Otub1	cone-enriched	3532.15	4045.54	3475.46	10262.9	11616.6	10709.6	7273.72	-1.55623	0.117692	-4.72613	2.28836e-06	2.72384e-05
Rbm43	cone-enriched	0	0	6.04218	35.6684	49.3624	112.689	33.9604	-4.50133	0.741041	-4.72489	2.3024e-06	2.73589e-05
Mr1	cone-enriched	1.09728	14.907	4.83374	87.866	104.787	78.7168	48.7013	-3.51534	0.532495	-4.72368	2.31611e-06	2.74984e-05
Rnf145	cone-enriched	854.782	790.073	988.5	2481.13	3056.14	2905.06	1845.95	-1.67517	0.143374	-4.70917	2.48729e-06	2.94807e-05
Tyrp1	cone-enriched	2.19456	0	3.62531	46.1079	51.9604	48.8873	25.4626	-4.22739	0.685915	-4.70523	2.5358e-06	3.00303e-05
Nup62cl	cone-enriched	2.19456	5.73348	0	33.0585	71.0126	82.0312	32.3384	-4.13829	0.669911	-4.68464	2.80451e-06	3.31283e-05
Pigp	cone-enriched	255.667	238.513	281.566	796.884	879.863	1119.44	595.321	-1.84023	0.179471	-4.68171	2.8449e-06	3.35771e-05
4930519F16Rik	cone-enriched	0	0	1.20844	39.1482	33.7743	41.4299	19.2601	-5.17648	0.894322	-4.67	3.012e-06	3.55192e-05
Extl2	cone-enriched	2459.01	3050.21	2995.71	7909.68	9073.16	9044.15	5755.32	-1.60909	0.130471	-4.6684	3.03558e-06	3.57672e-05
Lingo3	cone-enriched	385.146	354.329	472.498	1197.07	1442.77	1709.4	926.867	-1.83403	0.178846	-4.66339	3.1105e-06	3.66191e-05
Hspb6	cone-enriched	5417.28	7291.83	6054.26	17728.1	21877.1	20384.3	13125.5	-1.67088	0.143918	-4.66153	3.13871e-06	3.69201e-05
Maged2	cone-enriched	737.373	628.389	557.089	2004.39	1979.69	2136.95	1340.65	-1.66401	0.142572	-4.65736	3.20297e-06	3.76443e-05
Rdh10	cone-enriched	109.728	100.909	113.593	490.658	478.036	346.354	273.213	-2.00385	0.215609	-4.65589	3.22576e-06	3.78804e-05
Ccdc184	cone-enriched	0	0	0	27.8387	35.5063	41.4299	17.4625	-5.68787	1.00695	-4.65552	3.23171e-06	3.79184e-05
Atg16l2	cone-enriched	166.787	160.537	164.347	867.351	695.404	485.558	423.331	-2.04067	0.223691	-4.65226	3.28318e-06	3.849e-05
Shisa6	cone-enriched	6.58369	2.29339	0	63.5071	51.0944	58.0019	30.2467	-3.92336	0.628798	-4.64912	3.33351e-06	3.90262e-05
Rnf208	cone-enriched	36.2103	32.1075	38.6699	159.203	187.058	195.549	108.133	-2.3091	0.282039	-4.64157	3.45772e-06	4.04007e-05
F2rl1	cone-enriched	0	1.1467	0	46.1079	37.2383	30.6581	19.1918	-5.16658	0.89788	-4.64046	3.47637e-06	4.05847e-05
Chga	cone-enriched	798.821	1050.37	850.739	2576.82	3073.46	3156.96	1917.86	-1.69923	0.15085	-4.6353	3.5642e-06	4.15408e-05
Stat3	cone-enriched	1312.35	1056.11	1348.61	3596.42	3840.74	4195.19	2558.24	-1.64061	0.138503	-4.62525	3.74153e-06	4.35713e-05
Pth1r	cone-enriched	7.68097	1.1467	3.62531	84.3862	63.2185	48.0587	34.6861	-3.7053	0.58504	-4.62413	3.76168e-06	4.37694e-05
Uhrf1bp1l	cone-enriched	114.117	127.283	215.102	649.861	600.143	687.736	399.04	-2.06932	0.231334	-4.62238	3.79358e-06	4.40673e-05
Klf11	cone-enriched	32.9184	10.3203	22.9603	120.055	187.924	168.205	90.3971	-2.76988	0.383219	-4.61846	3.86605e-06	4.48719e-05
Ehd4	cone-enriched	1474.75	1131.79	1434.41	3969.63	4254.69	5539.18	2967.41	-1.75992	0.164611	-4.61645	3.90362e-06	4.52703e-05
Bex2	cone-enriched	813.086	1072.16	876.116	2623.8	3102.9	3258.88	1957.82	-1.69569	0.15129	-4.5984	4.25739e-06	4.92098e-05
Poteg	cone-enriched	1.09728	0	1.20844	87.866	46.7644	14.9148	25.3085	-4.95193	0.860073	-4.59487	4.33011e-06	5.00091e-05
Tap1	cone-enriched	0	1.1467	1.20844	34.7984	32.0423	54.6875	20.6472	-4.79644	0.826553	-4.59311	4.36698e-06	5.03932e-05
Creb5	cone-enriched	1.09728	4.58678	2.41687	85.2561	61.4865	29.8295	30.7789	-4.06203	0.66703	-4.59055	4.42084e-06	5.09726e-05
Cabp1	cone-enriched	2.19456	25.2273	9.66749	258.378	333.413	448.272	179.525	-4.32368	0.724736	-4.58606	4.51687e-06	5.2037e-05
Lrrfip1	cone-enriched	5.48641	16.0537	14.5012	86.1261	89.1988	143.347	59.1189	-3.04114	0.445576	-4.58091	4.62965e-06	5.32486e-05
Fmn1	cone-enriched	429.037	292.407	374.615	1830.4	1191.63	1236.27	892.392	-1.94333	0.206082	-4.57744	4.7069e-06	5.40482e-05
Ralyl	cone-enriched	1.09728	25.2273	12.0844	445.42	449.458	665.364	266.442	-4.66159	0.800276	-4.5754	4.753e-06	5.45328e-05
Hip1r	cone-enriched	97.6581	81.4153	96.6749	322.755	365.455	396.07	226.671	-1.96054	0.210101	-4.57179	4.83579e-06	5.54372e-05
Pcdha10	cone-enriched	30.7239	13.7603	10.8759	97.4356	155.015	195.549	83.8934	-2.91459	0.419018	-4.56923	4.89519e-06	5.60263e-05
Adamts8	cone-enriched	0	0	0	16.5292	51.0944	38.9441	17.7613	-5.63645	1.0169	-4.55939	5.13027e-06	5.85252e-05
En2	cone-enriched	0	0	0	29.5787	38.1043	30.6581	16.3902	-5.60891	1.01156	-4.55626	5.20725e-06	5.93551e-05
Scgn	cone-enriched	117.409	88.2955	196.975	495.877	639.113	897.372	405.84	-2.30438	0.286441	-4.55376	5.26961e-06	6.00169e-05
Agfg2	cone-enriched	86.6852	60.7748	83.3821	289.697	339.475	329.782	198.299	-2.03608	0.228003	-4.54414	5.516e-06	6.2721e-05
Camk1	cone-enriched	18.6538	24.0806	22.9603	95.6957	173.201	161.577	82.6947	-2.65119	0.363899	-4.53751	5.69218e-06	6.46717e-05
Zfp385a	cone-enriched	2668.59	3045.62	3145.56	8094.98	8537.1	9418.67	5818.42	-1.55218	0.122038	-4.52464	6.04986e-06	6.84574e-05
Robo2	cone-enriched	17.5565	10.3203	8.45905	100.045	74.4766	130.09	56.8246	-2.9573	0.433758	-4.51242	6.40912e-06	7.22887e-05
Klhdc8b	cone-enriched	1686.52	1428.78	1497.25	4351.54	4562.13	4430.51	2992.79	-1.52878	0.117262	-4.50938	6.50169e-06	7.32147e-05
Lrfn3	cone-enriched	24.1402	14.907	24.1687	110.485	147.221	132.576	75.583	-2.57063	0.348862	-4.50215	6.72698e-06	7.55691e-05
Pcdha9	cone-enriched	12.0701	10.3203	6.04218	82.6462	69.2806	99.4318	46.6319	-3.02299	0.449504	-4.50048	6.77998e-06	7.60423e-05
Camk2n2	cone-enriched	1.09728	0	0	31.3186	36.3723	37.2869	17.6792	-5.06509	0.903502	-4.49926	6.81894e-06	7.64181e-05
Aim2	cone-enriched	0	0	0	52.1976	26.8462	21.5435	16.7646	-5.58032	1.01862	-4.49661	6.90459e-06	7.73159e-05
Erp27	cone-enriched	0	0	0	48.7178	19.0522	32.3153	16.6809	-5.57726	1.01855	-4.49389	6.99328e-06	7.82464e-05
Bri3bp	cone-enriched	172.273	130.723	135.345	519.366	488.428	623.106	344.874	-1.8817	0.197303	-4.46874	7.86815e-06	8.78945e-05
Ramp2	cone-enriched	1.09728	0	3.62531	43.498	32.9083	57.1733	23.0504	-4.29667	0.738695	-4.46283	8.08839e-06	9.02827e-05
Cbx7	cone-enriched	437.815	293.554	369.781	1278.84	1176.9	1273.56	805.075	-1.75082	0.16844	-4.45748	8.29269e-06	9.24893e-05
Pomt2	cone-enriched	1219.08	1244.16	1331.7	3846.1	3482.22	3528.17	2441.9	-1.51315	0.115142	-4.45666	8.32452e-06	9.27703e-05
Frmpd3	cone-enriched	0	0	0	25.2289	28.5782	39.7727	15.5966	-5.53153	1.01773	-4.4526	8.48369e-06	9.44688e-05
1500011B03Rik	cone-enriched	1328.81	1134.08	1131.1	3339.78	3554.96	3672.35	2360.18	-1.55155	0.123963	-4.44934	8.61355e-06	9.58386e-05
Slc1a4	cone-enriched	41.6967	36.6942	33.8362	227.06	257.204	135.89	122.064	-2.42035	0.319534	-4.44505	8.78702e-06	9.76909e-05
H2afy2	cone-enriched	61.4478	57.3348	41.0868	272.298	270.194	201.349	150.618	-2.18736	0.267145	-4.44461	8.80527e-06	9.78161e-05
Ntpcr	cone-enriched	81.1988	82.562	67.6724	321.885	283.184	311.553	191.343	-1.96802	0.218023	-4.43999	8.99624e-06	9.98583e-05
Pcdh11x	cone-enriched	2.19456	2.29339	4.83374	46.1079	28.5782	123.461	34.5782	-4.02002	0.680996	-4.43471	9.21953e-06	0.000102256
Ccdc106	cone-enriched	15.3619	11.467	24.1687	120.925	96.9928	125.947	65.8103	-2.68904	0.381112	-4.43186	9.34221e-06	0.000103207
Laptm5	cone-enriched	8.77825	6.88017	15.7097	81.7763	62.3525	189.749	60.8743	-3.2583	0.510067	-4.42745	9.53536e-06	0.000105175
Inppl1	cone-enriched	95.4635	75.6819	97.8833	407.142	454.654	287.524	236.391	-2.07366	0.242557	-4.42643	9.58047e-06	0.000105589
Nin	cone-enriched	103.144	104.349	129.303	488.918	394.899	394.413	269.171	-1.91165	0.206	-4.42546	9.62363e-06	0.000105981
Junb	cone-enriched	115.215	77.9753	103.925	314.926	464.18	506.273	263.749	-2.09058	0.247185	-4.41202	1.02412e-05	0.00011234
Nap1l5	cone-enriched	89.9771	61.9215	130.511	444.55	345.537	534.446	267.824	-2.20329	0.272792	-4.41103	1.02882e-05	0.000112767
Otud7a	cone-enriched	0	1.1467	1.20844	52.1976	39.8363	23.2007	19.5983	-4.7007	0.839199	-4.4098	1.03467e-05	0.000113319
Atoh7	cone-enriched	3.29184	1.1467	2.41687	41.7581	51.0944	43.0871	23.7992	-3.92758	0.664735	-4.40413	1.06209e-05	0.000116232
Clvs1	cone-enriched	0	3.44009	1.20844	52.1976	43.3004	33.1439	22.2151	-4.25231	0.739196	-4.39979	1.08355e-05	0.000118488
Dkkl1	cone-enriched	0	0	0	22.619	28.5782	39.7727	15.1617	-5.48664	1.02134	-4.39291	1.11843e-05	0.00012211
Pkib	cone-enriched	1.09728	0	2.41687	50.4577	15.5881	78.7168	24.7128	-4.5847	0.816543	-4.39009	1.13303e-05	0.000123608
Dagla	cone-enriched	1.09728	3.44009	3.62531	66.987	34.6403	48.8873	26.4462	-3.86718	0.653185	-4.38954	1.13592e-05	0.000123826
Dlec1	cone-enriched	0	1.1467	4.83374	46.9779	39.8363	48.8873	23.6137	-4.08608	0.705343	-4.37529	1.2127e-05	0.000132094
Oas1b	cone-enriched	1.09728	0	2.41687	43.498	39.8363	32.3153	19.8606	-4.39262	0.777725	-4.36223	1.28741e-05	0.000140122
Pkig	cone-enriched	539.862	873.782	831.404	2214.92	2805	3279.59	1757.43	-1.87374	0.200638	-4.3548	1.33189e-05	0.000144739
Gabrd	cone-enriched	10.9728	0	1.20844	243.589	316.093	334.754	151.103	-5.01672	0.923672	-4.34864	1.36981e-05	0.000148513
Crb3	cone-enriched	49.3777	43.5744	58.0049	170.512	268.462	319.01	151.49	-2.29389	0.297794	-4.34492	1.39325e-05	0.000150937
Slc45a3	cone-enriched	3.29184	0	1.20844	33.9285	46.7644	43.0871	21.38	-4.21386	0.739976	-4.3432	1.40422e-05	0.000152008
Slamf1	cone-enriched	0	0	0	31.3186	26.8462	28.1723	14.3895	-5.43774	1.02269	-4.3393	1.42939e-05	0.000154613
Ccnb1ip1	cone-enriched	0	0	0	16.5292	54.5585	24.0293	15.8528	-5.46547	1.02959	-4.33713	1.44355e-05	0.000156024
Pdlim3	cone-enriched	36.2103	57.3348	47.129	224.45	190.522	232.007	131.275	-2.17536	0.271145	-4.33481	1.45888e-05	0.000157559
Tceal3	cone-enriched	83.3934	122.696	136.553	420.191	439.066	464.015	277.652	-1.93649	0.216398	-4.32762	1.50732e-05	0.000162665
Fcrls	cone-enriched	3.29184	0	0	34.7984	36.3723	46.4015	20.144	-4.41112	0.788352	-4.3269	1.51221e-05	0.000163067
Gdap1l1	cone-enriched	527.792	487.345	526.878	1414.56	1556.22	1625.71	1023.08	-1.57106	0.132597	-4.30673	1.65688e-05	0.00017853
2010107G12Rik	cone-enriched	23.0429	11.467	8.45905	141.804	125.571	75.4024	64.291	-2.88393	0.437958	-4.30162	1.69554e-05	0.000182554
Ank	cone-enriched	288.585	384.143	379.449	1119.64	1192.49	1082.98	741.214	-1.6837	0.158971	-4.30076	1.7021e-05	0.00018312
Osbpl1a	cone-enriched	932.689	941.437	870.074	2711.67	3184.31	2446.02	1847.7	-1.5985	0.13918	-4.30019	1.70655e-05	0.000183457
Snrpn	cone-enriched	0	3.44009	6.04218	38.2783	60.6205	60.4877	28.1448	-3.77034	0.644412	-4.29902	1.71557e-05	0.000184285
Tcea2	cone-enriched	64.7396	16.0537	37.4615	209.66	261.534	256.865	141.052	-2.55813	0.363193	-4.29007	1.78615e-05	0.000191573
Crat	cone-enriched	58.1559	28.6674	29.0025	199.221	200.914	200.521	119.414	-2.3292	0.309966	-4.2882	1.80127e-05	0.000193046
Dmtn	cone-enriched	3.29184	5.73348	3.62531	46.9779	38.1043	101.918	33.2751	-3.61385	0.610061	-4.28458	1.83084e-05	0.000196066
Pacsin3	cone-enriched	82.2961	34.4009	77.3399	319.276	315.227	294.152	187.115	-2.22648	0.286605	-4.27932	1.87462e-05	0.0002006
Npas4	cone-enriched	7.68097	3.44009	6.04218	66.117	79.6727	45.5729	34.7543	-3.29106	0.536545	-4.27002	1.95458e-05	0.000208837
Tmem130	cone-enriched	167.884	194.938	177.64	594.183	558.575	635.535	388.126	-1.71832	0.168602	-4.26044	2.04023e-05	0.000217489
3632451O06Rik	cone-enriched	21.9456	40.1343	21.7518	157.463	166.273	135.061	90.4383	-2.40461	0.331773	-4.23366	2.29918e-05	0.000244721
Mvp	cone-enriched	21.9456	24.0806	14.5012	130.494	87.4667	191.406	78.3157	-2.67858	0.396605	-4.23238	2.31236e-05	0.000245937
Xkr7	cone-enriched	0	1.1467	0	36.5383	28.5782	27.3437	15.6012	-4.87711	0.917117	-4.2275	2.36301e-05	0.000251133
Alad	cone-enriched	950.246	1001.06	901.493	2596.83	2675.1	2766.69	1815.24	-1.49099	0.116197	-4.2255	2.38408e-05	0.000252988
Mus81	cone-enriched	136.063	123.843	153.471	519.366	523.068	423.414	313.204	-1.81518	0.193009	-4.22354	2.40493e-05	0.000255007
Tspan13	cone-enriched	511.333	754.525	763.731	1930.44	2391.05	3050.9	1567	-1.84858	0.201003	-4.22175	2.42416e-05	0.00025685
Agbl4	cone-enriched	0	0	0	26.9688	22.5162	31.4867	13.4953	-5.34505	1.02957	-4.22026	2.44023e-05	0.000258358
Ndfip1	cone-enriched	2979.12	3493.98	3939.5	9054.55	12081.7	18197.7	8291.08	-1.90247	0.213856	-4.21999	2.44314e-05	0.00025847
Syt12	cone-enriched	1.09728	0	3.62531	40.0182	43.3004	34.8011	20.4737	-4.13398	0.742829	-4.21898	2.45413e-05	0.000259436
Spsb1	cone-enriched	0	1.1467	2.41687	40.0182	32.9083	35.6297	18.6866	-4.30109	0.782812	-4.21696	2.47621e-05	0.000261573
Capn2	cone-enriched	5.48641	6.88017	15.7097	90.4759	133.365	52.2017	50.6865	-3.15181	0.511202	-4.20932	2.56143e-05	0.000270371
Tfr2	cone-enriched	0	0	0	20.0091	25.9802	35.6297	13.6032	-5.34027	1.03125	-4.20876	2.56776e-05	0.000270835
Nrxn1	cone-enriched	8.77825	16.0537	16.9181	71.3368	83.1367	243.608	73.3052	-3.11069	0.501793	-4.20629	2.59593e-05	0.0002736
Anxa6	cone-enriched	193.122	153.657	190.933	568.954	579.359	712.594	399.77	-1.78072	0.185765	-4.20273	2.6372e-05	0.000277531
Serpine2	cone-enriched	6.58369	3.44009	9.66749	41.7581	67.5486	119.318	41.386	-3.3413	0.557281	-4.20129	2.65396e-05	0.000278875
Pcdh1	cone-enriched	0	0	0	22.619	25.1142	31.4867	13.2033	-5.31519	1.03165	-4.1828	2.87943e-05	0.00030166
Itm2b	cone-enriched	4987.14	5748.38	5847.62	13835	18058.9	21396.1	11645.5	-1.67661	0.162222	-4.17089	3.0341e-05	0.000317626
Fzd10	cone-enriched	4.38913	4.58678	2.41687	51.3277	43.3004	53.8589	26.6466	-3.4546	0.589165	-4.16624	3.09664e-05	0.000323931
Cdh2	cone-enriched	237.013	301.581	297.275	959.566	980.32	798.769	595.754	-1.70447	0.169233	-4.16274	3.14455e-05	0.000328697
Lpar6	cone-enriched	12.0701	0	3.62531	44.368	96.1268	88.66	40.8084	-3.57407	0.618722	-4.1603	3.17825e-05	0.000331723
Amot	cone-enriched	0	0	0	33.9285	23.3822	21.5435	13.1424	-5.29935	1.03347	-4.1601	3.18109e-05	0.000331772
Zfp704	cone-enriched	26.3348	48.1612	33.8362	297.526	174.067	146.662	121.098	-2.45945	0.351205	-4.15557	3.24483e-05	0.000338168
Cox6a2	cone-enriched	0	1.1467	0	20.8791	43.3004	28.1723	15.5831	-4.84569	0.925785	-4.15398	3.26742e-05	0.00034027
Atp8b2	cone-enriched	122.896	105.496	79.7568	535.026	439.932	319.01	267.019	-2.04511	0.251782	-4.15086	3.31228e-05	0.000344684
Tmem59l	cone-enriched	873.436	1137.52	1150.43	2835.2	3486.55	3649.15	2188.71	-1.65055	0.157144	-4.13982	3.47577e-05	0.000360891
A330050F15Rik	cone-enriched	99.8526	65.3616	107.551	297.526	379.311	545.218	249.137	-2.136	0.275781	-4.1192	3.80182e-05	0.000393869
Ube2v1	cone-enriched	256.764	290.114	261.022	789.054	878.997	826.941	550.482	-1.62051	0.150678	-4.11815	3.81931e-05	0.000395095
Lgals3	cone-enriched	0	0	0	21.749	11.2581	53.8589	14.4777	-5.29665	1.04463	-4.11307	3.90432e-05	0.000402995
Gpx7	cone-enriched	9.87553	12.6136	6.04218	63.5071	73.6106	92.803	43.0753	-2.89173	0.460142	-4.1112	3.93605e-05	0.00040597
Astn1	cone-enriched	3.29184	1.1467	13.2928	78.2964	48.4964	92.803	39.5545	-3.41605	0.587745	-4.11071	3.94448e-05	0.000406541
Pigr	cone-enriched	2.19456	5.73348	3.62531	73.0767	38.1043	45.5729	28.0512	-3.50144	0.609552	-4.10373	4.06543e-05	0.000418698
Ddah1	cone-enriched	13.1674	16.0537	30.2109	112.225	110.849	137.547	70.0089	-2.54486	0.377551	-4.09178	4.28068e-05	0.000439249
Plekhs1	cone-enriched	0	0	0	17.3992	47.6304	16.572	13.6003	-5.26264	1.04277	-4.0878	4.35477e-05	0.000446524
Tapbpl	cone-enriched	39.5021	55.0414	50.7543	174.862	214.77	268.466	133.899	-2.15133	0.282484	-4.07571	4.58736e-05	0.000470028
1500017E21Rik	cone-enriched	0	1.1467	2.41687	33.0585	38.9703	30.6581	17.7084	-4.21864	0.79007	-4.07386	4.62394e-05	0.000473429
Bbox1	cone-enriched	0	0	0	25.2289	18.1862	31.4867	12.4836	-5.2269	1.03879	-4.06907	4.72004e-05	0.000482915
Gm16551	cone-enriched	0	1.1467	0	66.987	26.8462	10.7718	17.6253	-4.87447	0.952542	-4.0675	4.75192e-05	0.000485466
Hsp90ab1	cone-enriched	5439.22	7259.73	5665.15	16404.8	19132.7	20026.4	12321.3	-1.59148	0.14561	-4.0621	4.86341e-05	0.000496131
Eva1a	cone-enriched	0	0	0	20.8791	32.9083	20.715	12.417	-5.21919	1.03929	-4.05971	4.91347e-05	0.000500749
Ces2b	cone-enriched	1.09728	2.29339	0	26.0988	32.0423	46.4015	17.9889	-4.24032	0.798187	-4.05959	4.91583e-05	0.000500749
Csf3r	cone-enriched	1.09728	1.1467	0	38.2783	39.8363	19.0578	16.5694	-4.46991	0.856806	-4.04981	5.12585e-05	0.000521762
Mmp24	cone-enriched	1.09728	0	1.20844	36.5383	32.9083	24.0293	15.9636	-4.43634	0.849626	-4.04454	5.24267e-05	0.000533265
Dcaf4	cone-enriched	538.765	630.682	552.255	1715.56	1622.9	1640.62	1116.8	-1.52762	0.130514	-4.04262	5.28565e-05	0.000537247
Marcksl1	cone-enriched	2.19456	0	2.41687	30.4486	29.4442	53.8589	19.7272	-4.06884	0.759175	-4.04233	5.29227e-05	0.000537529
Pbxip1	cone-enriched	181.051	296.994	362.531	1190.98	969.928	1016.69	669.695	-1.90355	0.223654	-4.03992	5.34704e-05	0.000542698
Mum1l1	cone-enriched	1.09728	16.0537	1.20844	220.1	271.06	286.695	132.702	-4.53364	0.874746	-4.03961	5.35393e-05	0.000543003
Atp6ap1	cone-enriched	3615.54	5350.48	4665.77	12588.3	14888.4	14942.9	9341.91	-1.63095	0.15673	-4.02572	5.68022e-05	0.000575261
Wscd1	cone-enriched	6.58369	2.29339	26.5856	110.485	87.4667	156.605	65.0032	-3.16082	0.537184	-4.02249	5.7585e-05	0.000582345
Zbtb8b	cone-enriched	5.48641	1.1467	4.83374	35.6684	57.1565	58.8305	27.187	-3.46008	0.611712	-4.02163	5.77969e-05	0.000584066
Trpm4	cone-enriched	3.29184	0	1.20844	23.4889	44.1664	46.4015	19.7595	-4.07038	0.76545	-4.0112	6.04096e-05	0.000610028
Gm5414	cone-enriched	0	0	4.83374	14.7893	89.1988	47.2301	26.0087	-4.28302	0.81969	-4.00519	6.19675e-05	0.000624858
M1ap	cone-enriched	1.09728	3.44009	3.62531	40.8881	45.8984	38.1155	22.1775	-3.61956	0.655186	-3.99819	6.38283e-05	0.000642694
Filip1	cone-enriched	5.48641	0	1.20844	41.7581	39.8363	44.7443	22.1723	-3.79847	0.700272	-3.99626	6.435e-05	0.000647481
Src	cone-enriched	1.09728	1.1467	2.41687	33.9285	30.3103	40.6013	18.2501	-3.982	0.74694	-3.9923	6.54367e-05	0.000657943
Pcsk6	cone-enriched	4.38913	0	0	46.1079	47.6304	24.8579	20.4976	-4.10531	0.778802	-3.9873	6.68306e-05	0.000671233
Gstm7	cone-enriched	1.09728	0	3.62531	23.4889	45.0324	44.7443	19.6647	-4.04367	0.765382	-3.97666	6.98886e-05	0.000700926
Zfp423	cone-enriched	2.19456	2.29339	3.62531	70.4668	42.4344	24.8579	24.3121	-3.71698	0.683245	-3.97658	6.99122e-05	0.000700926
Kcnf1	cone-enriched	0	0	0	20.8791	32.0423	18.2292	11.8584	-5.1523	1.04428	-3.97623	7.0016e-05	0.000701464
Ccdc159	cone-enriched	34.0157	12.6136	16.9181	163.553	142.891	97.7746	77.961	-2.58761	0.39933	-3.97569	7.01762e-05	0.000702109
Ppp1r3a	cone-enriched	5.48641	4.58678	18.1265	103.525	58.0225	91.1458	46.8156	-3.02795	0.510959	-3.96891	7.22028e-05	0.000721306
Tspan11	cone-enriched	0	0	0	23.4889	15.5881	32.3153	11.8987	-5.14742	1.04548	-3.96699	7.27853e-05	0.000726606
Car2	cone-enriched	6017.49	9063.48	8622.19	22768.6	25257.1	25747	16246	-1.63097	0.159133	-3.96505	7.33796e-05	0.000732017
Pik3c2b	cone-enriched	1.09728	0	1.20844	31.3186	32.0423	25.6865	15.2255	-4.37496	0.851747	-3.9624	7.41999e-05	0.000739672
Samd12	cone-enriched	2.19456	1.1467	1.20844	33.0585	41.5684	29.0009	18.0296	-3.96959	0.750244	-3.95817	7.55272e-05	0.000752367
4930570G19Rik	cone-enriched	100.95	152.51	141.387	450.64	439.932	518.702	300.687	-1.82374	0.208203	-3.95642	7.60821e-05	0.000757355
Rnf217	cone-enriched	0	0	1.20844	39.1482	23.3822	20.715	14.0756	-4.6973	0.934601	-3.95602	7.62073e-05	0.000758062
Tmed3	cone-enriched	606.797	623.802	525.67	1519.82	1848.06	2170.1	1215.71	-1.64898	0.164193	-3.95255	7.73235e-05	0.000768619
Msi1	cone-enriched	624.353	700.631	754.064	1748.62	2311.37	2477.51	1436.09	-1.64568	0.1635	-3.94911	7.84413e-05	0.000778623
Hsd17b12	cone-enriched	977.678	1811.78	1390.91	4108.82	5015.91	5588.07	3148.86	-1.80268	0.203326	-3.94775	7.88905e-05	0.000782284
Sema5b	cone-enriched	14.2647	10.3203	15.7097	132.234	107.385	56.3447	56.043	-2.77384	0.44934	-3.94765	7.89219e-05	0.000782284
Tor3a	cone-enriched	12.0701	6.88017	15.7097	96.5656	84.8687	66.2878	47.0637	-2.7423	0.441614	-3.94529	7.97025e-05	0.000789462
Dirc2	cone-enriched	9.87553	1.1467	0	126.144	166.273	222.893	87.7221	-4.55434	0.902609	-3.93784	8.2217e-05	0.000812641
Bcl2l1	cone-enriched	2193.47	2216.56	2369.74	5707.81	6430.1	6291.55	4201.54	-1.43975	0.111715	-3.93633	8.27383e-05	0.000817216
Cstad	cone-enriched	1.09728	0	1.20844	23.4889	30.3103	34.8011	15.151	-4.3622	0.854882	-3.93294	8.39135e-05	0.000827654
Cd83	cone-enriched	1.09728	4.58678	3.62531	19.1391	55.4245	86.1742	28.3412	-3.72877	0.696016	-3.92056	8.83437e-05	0.00086768
Nnt	cone-enriched	195.316	194.938	163.139	554.165	574.163	696.022	396.291	-1.71051	0.181677	-3.91083	9.19791e-05	0.000901485
Zwint	cone-enriched	1840.14	1824.39	1661.6	4428.97	5256.66	5291.43	3383.87	-1.48751	0.124838	-3.90517	9.41582e-05	0.000922196
Cartpt	cone-enriched	2.19456	12.6136	3.62531	60.8972	57.1565	71.2594	34.6244	-3.17087	0.556059	-3.90402	9.46074e-05	0.000925948
Zfp57	cone-enriched	9.87553	0	12.0844	228.8	192.254	149.148	98.6935	-4.10524	0.795535	-3.90333	9.48786e-05	0.000927304
Zfp558	cone-enriched	43.8913	27.5207	22.9603	136.584	172.335	159.091	93.7304	-2.26239	0.3236	-3.90108	9.57627e-05	0.000935292
Spin2c	cone-enriched	0	0	0	17.3992	15.5881	37.2869	11.7124	-5.09829	1.05112	-3.89897	9.66027e-05	0.000942837
Bsph1	cone-enriched	0	1.1467	0	21.749	38.1043	20.715	13.6192	-4.65687	0.938873	-3.89495	9.8217e-05	0.000957924
Ankrd40	cone-enriched	840.518	1105.41	905.118	2650.77	2763.43	2956.44	1870.28	-1.54869	0.140949	-3.89284	9.90771e-05	0.000965639
Idh3a	cone-enriched	4621.75	6514.37	5034.34	14145.6	17302.8	18590.4	11034.9	-1.62257	0.159989	-3.89136	9.96857e-05	0.000970894
Fam92b	cone-enriched	0	0	2.41687	30.4486	30.3103	27.3437	15.0866	-4.33474	0.858351	-3.88506	0.000102306	0.000995719
Klf13	cone-enriched	283.099	193.791	236.853	704.668	859.945	791.311	511.611	-1.71214	0.183706	-3.87649	0.000105974	0.00102927
Rab31	cone-enriched	38.4049	63.0682	33.8362	163.553	213.038	278.409	131.718	-2.23458	0.318559	-3.87551	0.0001064	0.00103269
Trim16	cone-enriched	2.19456	3.44009	0	44.368	38.1043	28.1723	19.3799	-3.8134	0.728738	-3.86065	0.000113085	0.00109681
Vwa5b2	cone-enriched	18.6538	1.1467	10.8759	71.3368	110.849	96.1174	51.4966	-3.01799	0.522834	-3.85972	0.000113516	0.0010996
Pcdhb13	cone-enriched	12.0701	18.3471	8.45905	113.965	90.0648	65.4592	51.3942	-2.69387	0.438861	-3.85969	0.00011353	0.0010996
Amigo1	cone-enriched	55.9614	75.6819	62.8387	246.199	222.564	303.267	161.085	-1.96841	0.251098	-3.85669	0.000114932	0.00111241
Leprot	cone-enriched	585.948	626.095	603.009	1632.05	1886.16	1647.25	1163.42	-1.50452	0.130931	-3.85331	0.000116534	0.00112714
Ube2e1	cone-enriched	159.106	128.43	149.846	405.402	532.595	670.336	340.952	-1.86244	0.224045	-3.84938	0.000118418	0.00114457
Setbp1	cone-enriched	72.4206	141.043	84.5905	392.352	382.775	401.87	245.842	-1.96063	0.249661	-3.84775	0.000119206	0.00115139
Slc16a5	cone-enriched	1.09728	1.1467	1.20844	66.117	20.7842	19.8864	18.3733	-4.1928	0.831088	-3.84171	0.000122181	0.00117652
Dpp4	cone-enriched	2.19456	0	0	25.2289	25.9802	35.6297	14.8389	-4.32531	0.865599	-3.84163	0.000122218	0.00117652
Dtx4	cone-enriched	28.5293	11.467	29.0025	122.664	201.78	102.746	82.6982	-2.55455	0.404717	-3.84107	0.000122498	0.00117831
Tspan15	cone-enriched	109.728	61.9215	109.968	353.204	353.331	377.012	227.527	-1.92481	0.240879	-3.83931	0.000123382	0.00118599
Sipa1l1	cone-enriched	9.87553	11.467	20.5434	91.3459	77.9407	96.1174	51.215	-2.59106	0.415035	-3.83356	0.000126302	0.00121323
Samd4	cone-enriched	3.29184	3.44009	2.41687	52.1976	38.9703	33.1439	22.2434	-3.46043	0.64257	-3.82905	0.000128638	0.00123482
Ifnar2	cone-enriched	6.58369	11.467	9.66749	56.5474	68.4146	81.2026	38.9805	-2.78523	0.468182	-3.8131	0.000137232	0.00131461
Vdr	cone-enriched	1.09728	1.1467	0	50.4577	18.1862	22.3721	15.5433	-4.34355	0.877448	-3.81054	0.000138663	0.00132741
Mmp2	cone-enriched	208.483	166.271	188.516	562.864	622.659	594.105	390.483	-1.65081	0.170975	-3.80648	0.000140961	0.00134756
Kcna5	cone-enriched	12.0701	8.02687	20.5434	46.9779	102.189	217.093	67.8166	-3.01583	0.529817	-3.80477	0.000141938	0.00135505
Tubb2a	cone-enriched	17.5565	18.3471	31.4193	93.9557	107.385	240.293	84.8262	-2.63038	0.428971	-3.80068	0.000144301	0.00137667
Rab9b	cone-enriched	6.58369	5.73348	6.04218	74.8166	53.6925	40.6013	31.245	-3.03152	0.538458	-3.77284	0.000161399	0.00153247
Ddr1	cone-enriched	13.1674	14.907	37.4615	148.763	125.571	112.689	75.4266	-2.49975	0.397955	-3.76865	0.00016413	0.00155735
Hspa5	cone-enriched	6130.51	12030	10445.7	23608.1	42855.2	44295.2	23227.5	-1.93242	0.24769	-3.76447	0.000166905	0.00158243
Snhg4	cone-enriched	53.7668	73.3885	60.4218	231.409	248.544	232.007	149.923	-1.90584	0.240639	-3.76432	0.000167001	0.00158243
Pcdhb7	cone-enriched	6.58369	4.58678	4.83374	54.8075	38.9703	60.4877	28.3783	-3.08041	0.553671	-3.75748	0.000171631	0.00162411
Nxpe4	cone-enriched	12.0701	0	8.45905	86.1261	53.6925	72.088	38.7393	-3.15807	0.574731	-3.75492	0.000173394	0.00163969
Bex1	cone-enriched	65.8369	67.655	41.0868	204.441	240.75	274.266	149.006	-2.01431	0.270411	-3.751	0.00017613	0.00166443
Cib2	cone-enriched	2.19456	2.29339	4.83374	24.3589	41.5684	68.7736	24.0038	-3.52492	0.673678	-3.74796	0.00017828	0.00168247
Fam179a	cone-enriched	1.09728	2.29339	0	52.1976	25.9802	19.0578	16.771	-4.09317	0.827926	-3.73605	0.000186931	0.00176173
Galm	cone-enriched	20.8483	4.58678	4.83374	111.355	78.8067	69.6022	48.3388	-2.93637	0.518579	-3.734	0.000188464	0.00177499
Olfm2	cone-enriched	43.8913	34.4009	77.3399	200.961	215.636	323.982	149.368	-2.21336	0.325116	-3.73207	0.000189914	0.00178744
Reep1	cone-enriched	65.8369	49.3079	64.0471	251.419	229.492	209.635	144.956	-1.92527	0.248078	-3.72976	0.000191659	0.00180265
Triqk	cone-enriched	57.0586	47.0145	42.2953	176.602	178.398	348.84	141.701	-2.22214	0.327726	-3.72915	0.000192127	0.00180584
Orai1	cone-enriched	2.19456	8.02687	7.25061	44.368	52.8264	67.945	30.4353	-3.06736	0.554924	-3.72547	0.000194948	0.00183113
Unc5d	cone-enriched	6.58369	41.281	8.45905	140.934	129.901	165.72	82.1463	-2.82692	0.490777	-3.72251	0.000197254	0.0018503
Sdcbp	cone-enriched	1146.66	1386.35	1117.8	3099.67	3591.33	4302.91	2440.79	-1.58371	0.157044	-3.71688	0.000201701	0.00188695
Rev3l	cone-enriched	470.734	470.145	389.116	1819.96	1381.28	1146.78	946.336	-1.69802	0.188271	-3.7075	0.000209314	0.00195556
Lsm14a	cone-enriched	2285.64	2625.93	2479.71	5999.25	7176.6	8302.55	4811.61	-1.53361	0.144048	-3.70442	0.000211877	0.00197685
Grsf1	cone-enriched	447.691	529.773	367.364	1178.8	1482.6	1731.77	956.333	-1.6971	0.18856	-3.69695	0.000218201	0.00203451
S100a13	cone-enriched	9.87553	3.44009	6.04218	53.9376	51.0944	62.9735	31.2272	-2.95225	0.52822	-3.69591	0.000219098	0.00204151
Prdx6	cone-enriched	457.566	442.624	453.163	1140.52	1378.68	1430.16	883.786	-1.53949	0.14629	-3.68783	0.000226178	0.00210546
Nfib	cone-enriched	44.9885	32.1075	26.5856	153.113	165.407	145.833	94.6725	-2.12338	0.304626	-3.68773	0.000226262	0.00210546
Amotl1	cone-enriched	12.0701	11.467	13.2928	112.225	47.6304	99.4318	49.3528	-2.70837	0.464312	-3.67935	0.00023383	0.00217299
Emb	cone-enriched	3.29184	0	0	30.4486	28.5782	30.6581	15.4961	-4.02005	0.821011	-3.67845	0.000234656	0.00217783
Ghitm	cone-enriched	14676.1	18926.2	14717.5	39110.8	51660.8	56173.1	32544.1	-1.59735	0.162392	-3.67844	0.000234662	0.00217783
Lrp3	cone-enriched	10.9728	8.02687	8.45905	96.5656	59.7545	51.3731	39.192	-2.79066	0.487715	-3.67152	0.000241109	0.00223617
Slc7a3	cone-enriched	86.6852	80.2687	76.1315	264.468	286.648	300.781	182.497	-1.79376	0.216312	-3.66952	0.000243005	0.00225227
Rnase4	cone-enriched	0	2.29339	1.20844	15.6593	22.5162	65.4592	17.8561	-4.11475	0.849006	-3.66871	0.000243782	0.00225797
Bhlhb9	cone-enriched	429.037	444.918	420.536	1180.54	1284.29	1174.12	822.24	-1.48651	0.132798	-3.6635	0.000248792	0.00230285
Farp2	cone-enriched	836.129	818.74	774.607	2244.5	2148.56	2155.18	1496.29	-1.42689	0.116597	-3.66119	0.000251042	0.0023206
Hecw2	cone-enriched	1.09728	0	0	28.7087	17.3201	24.0293	11.8592	-4.47916	0.950644	-3.65979	0.000252417	0.00233178
Elmo2	cone-enriched	2262.59	1999.84	2415.66	6716.1	6049.93	5709.04	4192.19	-1.4641	0.126817	-3.65959	0.000252617	0.00233208
Cchcr1	cone-enriched	1.09728	1.1467	0	30.4486	36.3723	14.9148	13.9966	-4.21452	0.879732	-3.65397	0.000258212	0.00238059
Amigo2	cone-enriched	3.29184	8.02687	1.20844	44.368	40.7023	55.5161	25.5189	-3.23488	0.612577	-3.64832	0.00026396	0.00243038
Zfp300	cone-enriched	4.38913	4.58678	3.62531	18.2692	69.2806	73.7452	28.9827	-3.37786	0.652426	-3.64465	0.000267759	0.00246212
Enho	cone-enriched	1.09728	4.58678	2.41687	32.1885	37.2383	42.2585	19.9644	-3.45491	0.674659	-3.63874	0.000273979	0.002516
Elmo3	cone-enriched	196.413	184.618	228.394	844.732	656.434	550.189	443.463	-1.73912	0.203137	-3.63854	0.000274186	0.00251625
Myo1b	cone-enriched	4.38913	2.29339	16.9181	62.6372	60.6205	91.1458	39.6673	-3.01829	0.55754	-3.62	0.000294606	0.0027001
Ppp1r14a	cone-enriched	0	1.1467	0	23.4889	23.3822	20.715	11.4555	-4.43695	0.949864	-3.61836	0.000296476	0.00271546
Fsd1	cone-enriched	4.38913	3.44009	4.83374	32.1885	64.0845	40.6013	24.9229	-3.19643	0.608294	-3.61079	0.000305261	0.0027941
Pnpla7	cone-enriched	165.69	72.2418	126.886	476.738	502.284	438.328	297.028	-1.93414	0.258915	-3.60792	0.000308665	0.00282156
Atp2b4	cone-enriched	1.09728	1.1467	0	24.3589	25.9802	24.8579	12.9068	-4.14088	0.870765	-3.60704	0.000309714	0.0028293
Scml2	cone-enriched	2.19456	4.58678	3.62531	67.8569	18.1862	55.5161	25.3276	-3.4365	0.676892	-3.59954	0.000318779	0.00290851
Irgm2	cone-enriched	3.29184	1.1467	4.83374	59.1573	42.4344	24.0293	22.4822	-3.43249	0.675781	-3.59952	0.000318801	0.00290851
Dbn1	cone-enriched	2.19456	3.44009	1.20844	15.6593	38.9703	66.2878	21.2934	-3.67475	0.744369	-3.59332	0.000326495	0.00297289
Ephx2	cone-enriched	882.214	1075.6	772.19	2416.75	2747.84	2876.06	1795.11	-1.55192	0.153676	-3.59142	0.000328876	0.00298874
Nfam1	cone-enriched	5.48641	2.29339	3.62531	58.2874	34.6403	36.4583	23.4652	-3.23938	0.6237	-3.59048	0.000330073	0.00299767
Cyb5r2	cone-enriched	0	0	0	6.95968	23.3822	30.6581	10.1667	-4.84901	1.07259	-3.58853	0.000332542	0.00301813
Jchain	cone-enriched	510.236	341.715	281.566	1025.68	1417.65	1620.74	866.265	-1.82445	0.229772	-3.58811	0.000333088	0.00302112
Hmgcll1	cone-enriched	0	0	6.04218	22.619	30.3103	77.0596	22.6718	-3.86843	0.80084	-3.58178	0.000341265	0.00309328
Tspan3	cone-enriched	2796.97	3232.53	3255.53	7064.08	10165.2	11407.3	6320.27	-1.61668	0.17253	-3.57431	0.000351153	0.00317879
2016-09-03	cone-enriched	3.29184	6.88017	4.83374	41.7581	41.5684	58.0019	26.0557	-3.04294	0.572349	-3.56939	0.000357814	0.00323699
Arhgef17	cone-enriched	7.68097	13.7603	6.04218	80.0364	39.8363	100.26	41.2694	-2.8534	0.519332	-3.56881	0.000358611	0.0032421
Tigd4	cone-enriched	14.2647	18.3471	1.20844	91.3459	79.6727	90.3172	49.1927	-2.80346	0.505864	-3.56511	0.000363708	0.00328606
Mir155hg	cone-enriched	0	3.44009	2.41687	56.5474	47.6304	13.2576	20.5487	-3.78946	0.782498	-3.56481	0.000364113	0.0032876
Hps6	cone-enriched	43.8913	40.1343	49.5459	137.454	209.574	222.064	117.111	-2.06035	0.29756	-3.56349	0.000365953	0.00330208
Zdbf2	cone-enriched	10.9728	25.2273	16.9181	120.925	89.1988	88.66	58.6502	-2.42395	0.400586	-3.55468	0.000378444	0.00341259
Myadm	cone-enriched	2.19456	3.44009	2.41687	25.2289	43.3004	39.7727	19.3922	-3.41206	0.679716	-3.54862	0.000387251	0.00348526
Nme2	cone-enriched	36.2103	25.2273	35.0446	120.925	139.427	174.834	88.6114	-2.13494	0.319896	-3.54784	0.000388408	0.00349342
Calm1	cone-enriched	5013.48	8005.08	6501.38	17082.5	20856.1	22439.3	13316.3	-1.62058	0.174963	-3.5469	0.000389786	0.00350357
Cacna1s	cone-enriched	75.7124	79.122	79.7568	322.755	290.978	231.179	179.917	-1.83118	0.234468	-3.54493	0.000392712	0.00352759
Fbxo41	cone-enriched	2.19456	2.29339	1.20844	25.2289	34.6403	33.9725	16.5897	-3.5949	0.73241	-3.54296	0.00039567	0.00355189
Ap1s2	cone-enriched	593.629	587.108	654.972	1633.79	2029.92	1613.28	1185.45	-1.51802	0.146389	-3.53868	0.000402134	0.0036076
Elmsan1	cone-enriched	30.7239	42.4277	44.7121	175.732	169.737	144.176	101.252	-2.02736	0.290815	-3.53268	0.000411373	0.00368812
Mpeg1	cone-enriched	0	0	0	14.7893	19.0522	19.0578	8.81654	-4.76547	1.07041	-3.51779	0.000435155	0.00389384
Plcz1	cone-enriched	0	4.58678	1.20844	30.4486	25.9802	45.5729	17.9662	-3.66006	0.756376	-3.51685	0.0004367	0.00390517
Irx6	cone-enriched	6.58369	11.467	24.1687	55.6775	96.1268	163.234	59.5429	-2.77562	0.506323	-3.50689	0.000453379	0.00405173
Ttc32	cone-enriched	2.19456	0	3.62531	17.3992	31.1763	61.3163	19.2853	-3.72146	0.776768	-3.50356	0.000459075	0.00410001
Flt3l	cone-enriched	2.19456	5.73348	4.83374	32.1885	54.5585	43.9157	23.9041	-3.12945	0.608926	-3.49706	0.000470412	0.00419591
Atl1	cone-enriched	57.0586	49.3079	49.5459	163.553	209.574	240.293	128.222	-1.95016	0.271999	-3.49323	0.000477212	0.00424843
Phlda3	cone-enriched	2.19456	1.1467	3.62531	35.6684	30.3103	32.3153	17.5434	-3.45347	0.702735	-3.49132	0.000480639	0.00427622
Gpc5	cone-enriched	0	0	0	4.3498	23.3822	33.1439	10.146	-4.77525	1.0825	-3.48752	0.000487523	0.00432921
Tfpi	cone-enriched	0	0	1.20844	28.7087	8.66007	32.3153	11.8154	-4.37591	0.97281	-3.47027	0.000519939	0.00460536
Rab33b	cone-enriched	184.343	188.058	142.595	510.667	540.389	551.846	352.983	-1.62746	0.180831	-3.46985	0.000520741	0.00460954
Lilrb4a	cone-enriched	0	0	0	24.3589	8.66007	20.715	8.95565	-4.72877	1.07721	-3.4615	0.000537168	0.00474895
Tpm4	cone-enriched	118.506	196.085	157.097	576.784	463.314	553.504	344.215	-1.74351	0.214832	-3.4609	0.000538372	0.00475659
Iqsec3	cone-enriched	44.9885	32.1075	59.2134	207.051	176.665	174.006	115.672	-2.00547	0.290681	-3.45901	0.000542166	0.00478708
Tmem86a	cone-enriched	334.671	389.876	310.568	861.261	1111.95	1225.5	705.638	-1.61864	0.178998	-3.45612	0.000548021	0.00483572
Lrtm2	cone-enriched	26.3348	19.4938	43.5037	125.274	129.901	170.691	85.8665	-2.21013	0.350229	-3.45526	0.000549759	0.004848
9330159M07Rik	cone-enriched	77.907	68.8017	83.3821	353.204	258.07	236.15	179.586	-1.86098	0.249283	-3.45381	0.000552723	0.00486494
Plcb4	cone-enriched	566.197	584.814	538.962	1933.92	1498.19	1469.93	1098.67	-1.52998	0.153475	-3.45317	0.000554041	0.00487347
Hhat	cone-enriched	4.38913	0	0	35.6684	19.9182	40.6013	16.7628	-3.79602	0.80989	-3.45234	0.00055574	0.00488534
Fkbp2	cone-enriched	350.033	645.589	529.295	1411.95	1783.98	1899.98	1103.47	-1.72787	0.210899	-3.45126	0.000557977	0.00490193
Rbm24	cone-enriched	0	0	0	20.8791	19.0522	11.6004	8.5886	-4.71116	1.07558	-3.45039	0.000559781	0.00491469
2210406O10Rik	cone-enriched	31.8212	18.3471	22.9603	115.705	131.633	101.918	70.3973	-2.20427	0.349217	-3.44848	0.00056375	0.00494642
Rab11fip5	cone-enriched	62.545	60.7748	62.8387	214.88	200.048	273.437	145.754	-1.86655	0.251331	-3.44784	0.000565085	0.00495357
Tmem119	cone-enriched	5.48641	0	1.20844	20.8791	38.9703	53.0303	19.9291	-3.58867	0.751782	-3.44337	0.000574504	0.00503132
Zkscan16	cone-enriched	1.09728	1.1467	2.41687	46.1079	21.6502	21.5435	15.6604	-3.7122	0.789356	-3.43597	0.00059044	0.00516764
Tnfrsf9	cone-enriched	1.09728	2.29339	0	34.7984	10.3921	44.7443	15.5542	-3.94198	0.857147	-3.4323	0.000598489	0.00522175
Hes6	cone-enriched	105.339	100.909	131.719	318.406	379.311	485.558	253.54	-1.79287	0.231107	-3.43075	0.000601909	0.00524832
Sdsl	cone-enriched	4.38913	4.58678	1.20844	26.0988	42.4344	50.5445	21.5437	-3.24413	0.655007	-3.42611	0.000612286	0.00533215
Adgre1	cone-enriched	0	4.58678	0	40.8881	35.5063	19.8864	16.8113	-3.77578	0.810304	-3.4256	0.000613441	0.00533888
Man1c1	cone-enriched	3.29184	2.29339	9.66749	66.987	41.5684	38.9441	27.1254	-3.06549	0.603017	-3.42527	0.000614196	0.00534213
Trim9	cone-enriched	228.235	150.217	233.228	710.758	668.558	599.905	431.817	-1.68264	0.199451	-3.42259	0.00062028	0.00538835
Unc93b1	cone-enriched	3.29184	1.1467	7.25061	33.9285	44.1664	46.4015	22.6976	-3.16667	0.633233	-3.4216	0.000622549	0.00540135
Mpnd	cone-enriched	52.6695	75.6819	96.6749	225.32	298.773	367.898	186.169	-1.96313	0.281678	-3.41926	0.000627914	0.00544452
Zhx2	cone-enriched	46.0858	48.1612	43.5037	166.162	164.541	198.864	111.22	-1.91823	0.269051	-3.41285	0.000642878	0.00556736
2900097C17Rik	cone-enriched	932.689	1052.67	1071.88	2754.29	2731.39	2637.43	1863.39	-1.40669	0.119235	-3.41081	0.000647708	0.00560572
Il9r	cone-enriched	0	1.1467	0	12.1794	19.0522	33.1439	10.9204	-4.31103	0.971776	-3.40719	0.000656358	0.00567356
Skap2	cone-enriched	93.2689	95.1757	124.469	323.625	368.053	343.868	224.743	-1.71551	0.210778	-3.39462	0.000687245	0.00593321
Enc1	cone-enriched	170.079	321.075	184.891	658.56	838.295	913.944	514.474	-1.81619	0.240603	-3.39227	0.000693159	0.00598058
Slc27a2	cone-enriched	1.09728	4.58678	1.20844	26.0988	30.3103	42.2585	17.5933	-3.44028	0.721862	-3.38053	0.000723456	0.00623429
4632428C04Rik	cone-enriched	0	0	2.41687	24.3589	9.52608	48.8873	14.1982	-4.1046	0.918597	-3.37972	0.000725586	0.0062488
Tnrc18	cone-enriched	5.48641	2.29339	3.62531	57.4174	44.1664	24.0293	22.8364	-3.18027	0.645385	-3.37824	0.00072951	0.00627872
Iqgap2	cone-enriched	1.09728	0	2.41687	20.0091	19.9182	40.6013	14.0071	-3.83328	0.839557	-3.37474	0.00073886	0.00635529
Heyl	cone-enriched	1.09728	0	1.20844	33.0585	25.1142	13.2576	12.2893	-4.01619	0.894906	-3.37039	0.000750607	0.0064484
Crtac1	cone-enriched	0	0	0	10.4395	23.3822	15.7434	8.26085	-4.64279	1.08159	-3.36799	0.000757179	0.00650086
Adprhl1	cone-enriched	23.0429	16.0537	27.794	106.135	120.375	93.6316	64.5054	-2.20988	0.359261	-3.3677	0.000757985	0.00650379
Phospho1	cone-enriched	0	0	0	18.2692	19.9182	10.7718	8.15985	-4.6385	1.08097	-3.36596	0.00076277	0.00654083
Kcnab2	cone-enriched	2782.71	4093.7	3489.96	9443.42	9299.19	11572.2	6780.2	-1.54135	0.160849	-3.36559	0.00076381	0.00654574
Canx	cone-enriched	5911.06	9905.15	8424.01	22726.8	27346.8	23577.8	16315.3	-1.59477	0.176772	-3.36464	0.000766445	0.0065643
Dhrs11	cone-enriched	6.58369	0	6.04218	56.5474	52.8264	29.8295	25.3049	-3.18409	0.64917	-3.36443	0.000767018	0.00656519
Sostdc1	cone-enriched	4.38913	4.58678	0	28.7087	54.5585	32.3153	20.7597	-3.32434	0.691913	-3.3593	0.000781415	0.00668024
Vmn2r3	cone-enriched	0	0	0	13.9194	18.1862	15.7434	7.97481	-4.62729	1.08041	-3.35731	0.000787051	0.00672431
Csmd1	cone-enriched	0	0	0	6.95968	24.2482	19.8864	8.51571	-4.63719	1.08525	-3.35147	0.000803843	0.0068594
Npy4r	cone-enriched	0	0	0	18.2692	25.1142	7.45738	8.47346	-4.63561	1.0849	-3.3511	0.000804903	0.00686425
Pigg	cone-enriched	562.905	735.032	686.392	1750.36	2009.14	1832.03	1262.64	-1.48957	0.146103	-3.35084	0.000805679	0.00686668
Trim32	cone-enriched	922.814	1021.71	920.828	2508.1	2445.6	2595.17	1735.7	-1.39424	0.117732	-3.34863	0.000812124	0.00691319
Tulp3	cone-enriched	13.1674	6.88017	22.9603	125.274	85.7347	62.1449	52.6936	-2.5681	0.468698	-3.34566	0.000820883	0.00697501
Ryr2	cone-enriched	1.09728	8.02687	18.1265	98.3055	53.6925	75.4024	42.4418	-2.89551	0.567862	-3.33797	0.000843932	0.00716216
Npr2	cone-enriched	8.77825	3.44009	9.66749	48.7178	51.0944	61.3163	30.5024	-2.73943	0.522611	-3.32835	0.000873626	0.00740517
Rpp25	cone-enriched	2.19456	4.58678	14.5012	57.4174	45.0324	77.8882	33.6034	-2.91307	0.574851	-3.32793	0.000874926	0.0074117
Ptk7	cone-enriched	5.48641	0	1.20844	23.4889	57.1565	28.1723	19.2521	-3.52975	0.760456	-3.32662	0.000879065	0.00744225
Akap11	cone-enriched	1496.69	1567.53	1771.57	5214.54	4401.92	3906.84	3059.85	-1.47851	0.14399	-3.32323	0.0008898	0.00752858
Acly	cone-enriched	5490.8	6984.52	5596.27	16196.1	15874.8	16465.1	11101.2	-1.42141	0.126992	-3.31837	0.000905455	0.00765641
Tlr2	cone-enriched	0	0	0	6.95968	16.4541	26.5151	8.32149	-4.59928	1.0884	-3.30695	0.000943162	0.00796081
Csn3	cone-enriched	0	0	0	36.5383	22.5162	1.6572	10.1186	-4.63387	1.10028	-3.30267	0.000957696	0.00807861
Catsper4	cone-enriched	239.207	184.618	138.97	770.785	617.463	529.474	413.42	-1.75098	0.227495	-3.30107	0.000963163	0.00811983
Kazald1	cone-enriched	23.0429	12.6136	10.8759	72.2067	104.787	82.0312	50.9262	-2.39147	0.421702	-3.29966	0.000968021	0.00815096
Rnf220	cone-enriched	228.235	229.339	219.935	586.353	679.816	712.594	442.712	-1.53909	0.164179	-3.28354	0.00102513	0.00862142
Cxx1b	cone-enriched	34.0157	56.1881	41.0868	168.772	176.665	166.548	107.213	-1.93674	0.285491	-3.28115	0.00103386	0.00868961
Alx4	cone-enriched	1.09728	1.1467	1.20844	31.3186	15.5881	26.5151	12.8124	-3.7363	0.835364	-3.27558	0.00105445	0.00885734
Ina	cone-enriched	10.9728	4.58678	7.25061	40.8881	60.6205	63.8021	31.3535	-2.71085	0.522956	-3.2715	0.0010698	0.00898092
Kcnn1	cone-enriched	88.8798	155.951	149.846	372.343	512.676	502.13	296.971	-1.79682	0.243738	-3.26918	0.00107858	0.00904924
Ngef	cone-enriched	0	0	4.83374	35.6684	38.1043	18.2292	16.1393	-3.67944	0.819739	-3.26865	0.00108064	0.00906102
Ckap4	cone-enriched	46.0858	71.0951	77.3399	241.849	246.812	218.75	150.322	-1.84444	0.258401	-3.26795	0.00108329	0.0090778
Rgs11	cone-enriched	54.8641	52.748	91.8411	208.791	251.142	311.553	161.823	-1.92797	0.284472	-3.26209	0.00110594	0.00926209
Peg10	cone-enriched	1.09728	2.29339	3.62531	42.6281	19.0522	33.9725	17.1115	-3.38127	0.730126	-3.26145	0.00110843	0.00927738
Nudt19	cone-enriched	138.257	159.391	165.556	416.711	478.902	546.875	317.615	-1.62957	0.193211	-3.25846	0.0011202	0.00937025
Tspan17	cone-enriched	183.246	198.378	190.933	591.573	499.686	611.505	379.22	-1.56462	0.173363	-3.25688	0.00112645	0.00941696
Pcdhb14	cone-enriched	71.3233	64.2149	44.7121	204.441	207.842	255.208	141.29	-1.86285	0.265023	-3.25576	0.0011309	0.00944283
Myo1f	cone-enriched	0	0	1.20844	5.21976	35.5063	25.6865	11.2702	-4.23936	0.995701	-3.25335	0.00114053	0.00951755
Lipa	cone-enriched	7.68097	2.29339	37.4615	357.554	258.07	339.725	167.131	-3.72276	0.837241	-3.25207	0.0011457	0.00955498
Crem	cone-enriched	170.079	186.911	232.02	530.676	606.205	680.279	401.028	-1.61693	0.190127	-3.24483	0.00117519	0.00977762
Klhl30	cone-enriched	2.19456	5.73348	0	44.368	29.4442	29.8295	18.595	-3.32183	0.715712	-3.24408	0.00117832	0.00979783
Pde7b	cone-enriched	1.09728	1.1467	3.62531	39.1482	20.7842	27.3437	15.5242	-3.45523	0.757793	-3.23998	0.00119539	0.00992798
Pde6d	cone-enriched	1444.02	1997.54	2054.34	4333.27	5620.39	7130.91	3763.41	-1.62599	0.193289	-3.23861	0.00120113	0.00996971
Lyve1	cone-enriched	0	0	2.41687	18.2692	10.3921	48.0587	13.1895	-3.99655	0.927224	-3.23174	0.0012304	0.0102006
Mx2	cone-enriched	0	0	0	16.5292	18.1862	9.94318	7.4431	-4.51275	1.08999	-3.22273	0.00126974	0.0104894
Lgals3bp	cone-enriched	12.0701	22.9339	3.62531	69.5968	58.0225	166.548	55.4661	-2.76499	0.547938	-3.22115	0.00127676	0.0105412
Slc7a5	cone-enriched	58.1559	56.1881	59.2134	187.042	181.862	298.295	140.126	-1.91613	0.28489	-3.21572	0.00130119	0.0107366
Oas1c	cone-enriched	1.09728	1.1467	0	43.498	29.4442	4.97159	13.3596	-4.00991	0.937488	-3.21062	0.0013245	0.0109225
Prdm1	cone-enriched	836.129	839.381	914.786	2423.71	2140.77	2260.42	1569.2	-1.39433	0.12292	-3.20799	0.00133664	0.0110161
Abat	cone-enriched	38.4049	11.467	31.4193	127.884	145.489	122.633	79.5495	-2.22442	0.381716	-3.20767	0.00133815	0.011022
Pdcd4	cone-enriched	2608.24	2177.57	2031.38	6007.95	6605.04	5785.27	4202.57	-1.42772	0.13352	-3.20343	0.001358	0.0111789
Olfml3	cone-enriched	4.38913	5.73348	7.25061	49.5877	32.9083	53.8589	25.6214	-2.80458	0.563938	-3.19995	0.00137449	0.011308
Dennd2a	cone-enriched	66.9342	71.0951	61.6302	225.32	273.658	201.349	149.998	-1.79048	0.247336	-3.19599	0.00139353	0.0114444
Cd47	cone-enriched	889.895	830.207	1183.06	2870	2988.59	2479.17	1873.49	-1.51566	0.161457	-3.19379	0.0014042	0.0115185
Fkbp4	cone-enriched	3611.15	4139.57	3590.26	8825.75	10337.5	11573	7012.88	-1.43386	0.136029	-3.18947	0.00142534	0.0116715
Tfe3	cone-enriched	291.877	255.713	298.484	766.435	775.077	836.055	537.273	-1.48499	0.152072	-3.18923	0.00142655	0.0116745
Pdha1	cone-enriched	1540.58	1896.63	1656.77	4303.69	4594.17	4517.52	3084.89	-1.39347	0.123407	-3.18841	0.00143059	0.0117007
Tmem200a	cone-enriched	0	3.44009	2.41687	27.8387	26.8462	29.8295	15.0619	-3.41556	0.757894	-3.1872	0.00143656	0.0117427
Micall1	cone-enriched	54.8641	43.5744	37.4615	187.911	216.502	136.719	112.839	-1.9589	0.301024	-3.18547	0.0014452	0.0118064
Inha	cone-enriched	20.8483	2.29339	2.41687	106.135	65.8166	58.8305	42.7235	-2.94088	0.609331	-3.18526	0.00144625	0.011808
Espl1	cone-enriched	6.58369	4.58678	15.7097	60.0273	38.9703	104.403	38.3802	-2.76559	0.554911	-3.18176	0.00146382	0.0119445
Syde1	cone-enriched	1.09728	0	7.25061	51.3277	28.5782	30.6581	19.8187	-3.34796	0.738634	-3.17879	0.00147892	0.0120607
2210016F16Rik	cone-enriched	206.289	207.552	246.521	563.734	710.992	682.765	436.309	-1.56031	0.176571	-3.17328	0.00150729	0.0122849
Slc11a1	cone-enriched	1.09728	4.58678	3.62531	50.4577	14.7221	49.7159	20.7008	-3.26849	0.716904	-3.16428	0.00155465	0.0126516
Pde3a	cone-enriched	1.09728	0	4.83374	31.3186	21.6502	35.6297	15.7549	-3.44721	0.7734	-3.16422	0.001555	0.0126516
Igsf8	cone-enriched	47.1831	79.122	77.3399	193.131	253.74	347.183	166.283	-1.93581	0.297218	-3.14857	0.00164069	0.0133102
Gpr85	cone-enriched	6.58369	1.1467	14.5012	73.0767	57.1565	46.4015	33.1444	-2.81689	0.577531	-3.14596	0.00165543	0.0134219
Reep5	cone-enriched	143.744	278.647	221.144	555.905	829.635	845.17	479.041	-1.77554	0.246918	-3.14088	0.00168438	0.0136269
Pygo1	cone-enriched	4.38913	1.1467	4.83374	44.368	35.5063	26.5151	19.4598	-3.07851	0.661766	-3.14085	0.0016846	0.0136269
Susd2	cone-enriched	10.9728	11.467	10.8759	93.9557	58.0225	48.8873	39.0302	-2.4872	0.473565	-3.14044	0.00168694	0.0136332
Adarb2	cone-enriched	1.09728	1.1467	3.62531	8.69961	19.9182	85.3456	19.9721	-3.64774	0.84313	-3.14037	0.00168734	0.0136332
Fam214a	cone-enriched	401.605	346.302	418.119	1333.65	1016.69	1025.8	757.029	-1.52647	0.167745	-3.13854	0.00169793	0.0137109
Herpud1	cone-enriched	1910.37	2049.14	1793.32	4233.23	5849.88	6226.09	3677	-1.49686	0.158571	-3.13334	0.00172831	0.0139321
B230217C12Rik	cone-enriched	2.19456	9.17356	6.04218	46.1079	37.2383	54.6875	25.9073	-2.81002	0.577813	-3.13254	0.001733	0.0139618
Mid2	cone-enriched	16.4592	16.0537	25.3772	100.045	72.7446	106.889	56.2616	-2.21687	0.388709	-3.13053	0.00174492	0.0140497
Lcp1	cone-enriched	1.09728	3.44009	6.04218	27.8387	28.5782	55.5161	20.4188	-3.11905	0.677805	-3.12634	0.00177	0.0142271
Cd68	cone-enriched	17.5565	5.73348	14.5012	60.8972	54.5585	134.233	47.9133	-2.59551	0.510409	-3.12594	0.00177238	0.0142381
AI464131	cone-enriched	4.38913	1.1467	0	15.6593	35.5063	38.9441	15.9409	-3.47535	0.791967	-3.12558	0.00177456	0.0142475
Fgr	cone-enriched	7.68097	5.73348	8.45905	73.9466	38.1043	43.9157	29.64	-2.6843	0.539897	-3.11968	0.00181049	0.0144943
Slc9a9	cone-enriched	9.87553	11.467	7.25061	50.4577	55.4245	67.1164	33.5986	-2.48815	0.47716	-3.11877	0.0018161	0.0145309
Inafm2	cone-enriched	5318.52	6235.73	5744.9	14933.7	15878.2	13823.5	10322.4	-1.36432	0.116887	-3.11686	0.00182788	0.0146168
Adgrb2	cone-enriched	1.09728	2.29339	2.41687	35.6684	27.7122	18.2292	14.5696	-3.36992	0.761317	-3.11292	0.00185246	0.0147798
Tenm3	cone-enriched	20.8483	13.7603	16.9181	120.925	55.4245	99.4318	54.5513	-2.33915	0.43019	-3.11292	0.00185249	0.0147798
Rtkn2	cone-enriched	76.8097	74.5352	80.9652	304.486	228.626	246.094	168.586	-1.72972	0.234466	-3.11226	0.00185662	0.0148043
Nr2f2	cone-enriched	395.021	366.942	331.111	1047.43	1020.16	939.63	683.382	-1.45386	0.146072	-3.10707	0.00188951	0.0150408
Ppfibp1	cone-enriched	0	2.29339	3.62531	42.6281	19.9182	24.0293	15.4157	-3.41095	0.778418	-3.09724	0.00195329	0.0155397
Hcar2	cone-enriched	0	0	0	19.1391	12.1241	9.94318	6.86774	-4.39738	1.09862	-3.09242	0.00198532	0.0157855
Aldh5a1	cone-enriched	43.8913	25.2273	35.0446	136.584	116.911	185.606	90.544	-2.03404	0.334403	-3.09218	0.00198689	0.015789
Kbtbd12	cone-enriched	0	0	1.20844	18.2692	12.9901	20.715	8.86378	-4.04065	0.984114	-3.08974	0.00200333	0.0159106
Mettl20	cone-enriched	25.2375	17.2004	27.794	107.005	108.251	92.803	63.0485	-2.08759	0.353135	-3.07981	0.00207132	0.0163947
Ly9	cone-enriched	0	0	0	14.7893	8.66007	17.4006	6.80833	-4.3847	1.09966	-3.07795	0.00208432	0.0164883
Ctso	cone-enriched	235.916	142.19	146.221	489.788	549.915	734.966	383.166	-1.74005	0.24057	-3.07624	0.00209632	0.0165739
Zcchc12	cone-enriched	0	0	0	4.3498	14.7221	25.6865	7.45974	-4.39892	1.10556	-3.07439	0.0021093	0.0166671
Pxmp4	cone-enriched	57.0586	65.3616	94.258	215.75	280.586	268.466	163.58	-1.80166	0.260896	-3.07271	0.00212123	0.0167518
Csf2ra	cone-enriched	213.97	123.843	151.054	481.958	529.13	559.304	343.21	-1.66843	0.217676	-3.07075	0.00213524	0.016853
Tnfrsf12a	cone-enriched	168.981	184.618	228.394	461.949	638.247	830.255	418.741	-1.71497	0.232899	-3.06987	0.00214151	0.016893
4932438H23Rik	cone-enriched	0	0	1.20844	23.4889	25.9802	6.62878	9.55106	-4.06243	0.998325	-3.06757	0.00215805	0.0170138
Itgam	cone-enriched	3.29184	6.88017	0	26.9688	44.1664	38.9441	20.0419	-3.10916	0.688436	-3.0637	0.00218621	0.0172261
Echdc2	cone-enriched	0	2.29339	3.62531	34.7984	21.6502	25.6865	14.6756	-3.35639	0.770775	-3.05717	0.00223439	0.017576
Tmem106c	cone-enriched	2504	2606.44	2253.73	5677.36	6883.03	6813.56	4456.35	-1.39152	0.128245	-3.05293	0.00226615	0.0178159
Nudt12	cone-enriched	50.4749	68.8017	80.9652	266.208	204.378	232.836	150.611	-1.79452	0.26055	-3.04942	0.00229285	0.0180156
Rab29	cone-enriched	7.68097	14.907	20.5434	73.0767	84.0027	70.4308	45.1069	-2.3271	0.435223	-3.04924	0.0022942	0.0180161
Otor	cone-enriched	7.68097	2.29339	4.83374	46.9779	37.2383	36.4583	22.5804	-2.81853	0.598128	-3.04038	0.00236284	0.0185343
Rasa2	cone-enriched	1448.41	1357.69	1795.74	4381.12	3824.29	4225.85	2838.85	-1.4291	0.141144	-3.04012	0.00236482	0.0185394
4930459C07Rik	cone-enriched	0	0	1.20844	11.3095	22.5162	17.4006	8.73911	-4.00633	0.98957	-3.03801	0.00238145	0.0186594
Mtag2	cone-enriched	29.6266	27.5207	25.3772	100.915	105.653	135.89	70.8305	-2.01222	0.333845	-3.03201	0.00242927	0.0190021
Rhbdd2	cone-enriched	2313.07	2547.96	2654.93	5928.78	6443.09	7203	4515.14	-1.37745	0.124849	-3.02326	0.00250066	0.0194951
Rheb	cone-enriched	1190.55	1103.12	1099.68	2412.4	3406.01	4520	2288.63	-1.59648	0.197552	-3.01935	0.0025332	0.0197378
Zfp934	cone-enriched	30.7239	17.2004	21.7518	100.915	98.7248	105.232	62.4247	-2.0786	0.357345	-3.01838	0.00254134	0.0197902
Neurod4	cone-enriched	143.744	173.151	273.106	515.017	645.175	931.344	446.923	-1.80515	0.266914	-3.01651	0.00255699	0.019901
Hyi	cone-enriched	1.09728	2.29339	3.62531	20.8791	28.5782	33.9725	15.0743	-3.20364	0.732784	-3.00721	0.00263656	0.0204861
Tyrobp	cone-enriched	2.19456	6.88017	2.41687	21.749	23.3822	85.3456	23.6614	-3.15528	0.717017	-3.0059	0.00264792	0.0205515
Isl2	cone-enriched	2.19456	0	2.41687	20.0091	21.6502	30.6581	12.8215	-3.42798	0.808109	-3.00452	0.00265997	0.0206336
E130311K13Rik	cone-enriched	27.432	49.3079	29.0025	113.965	146.355	182.292	91.3923	-2.02407	0.341183	-3.00154	0.00268619	0.0208254
Dcxr	cone-enriched	2.19456	2.29339	1.20844	26.0988	21.6502	27.3437	13.4649	-3.27753	0.759015	-3.00064	0.0026941	0.0208752
Scn3b	cone-enriched	2.19456	0	1.20844	11.3095	25.9802	31.4867	12.0299	-3.60289	0.867836	-2.99929	0.00270614	0.0209568
Atp9a	cone-enriched	253.472	326.808	306.943	767.305	808.851	986.86	575.04	-1.5233	0.174538	-2.99822	0.00271558	0.0210184
Foxo6	cone-enriched	1.09728	0	0	7.82964	19.9182	24.0293	8.81241	-3.99821	1.00079	-2.99585	0.0027368	0.0211535
Gas2l2	cone-enriched	1.09728	1.1467	0	19.1391	21.6502	15.7434	9.79611	-3.72493	0.909594	-2.99576	0.00273758	0.0211535
Zmiz1	cone-enriched	17.5565	13.7603	22.9603	52.1976	92.6628	154.948	59.0142	-2.37609	0.459596	-2.99413	0.00275233	0.0212439
Csf1r	cone-enriched	21.9456	27.5207	33.8362	107.875	103.055	133.404	71.2728	-2.01085	0.338182	-2.98909	0.00279814	0.0215737
Flnc	cone-enriched	0	0	0	18.2692	9.52608	10.7718	6.42784	-4.30389	1.1055	-2.9886	0.00280262	0.0215964
Nenf	cone-enriched	9.87553	5.73348	10.8759	21.749	55.4245	145.005	41.4438	-2.85148	0.619878	-2.98685	0.00281868	0.0217082
Arhgef28	cone-enriched	9.87553	0	6.04218	67.8569	25.9802	58.0019	27.9595	-2.97757	0.662634	-2.9844	0.00284134	0.0218586
Mgrn1	cone-enriched	870.144	946.023	983.667	2500.27	2383.25	2306.82	1665.03	-1.35765	0.12006	-2.97895	0.00289241	0.0222392
Spats2l	cone-enriched	2.19456	2.29339	3.62531	22.619	31.1763	32.3153	15.704	-3.08683	0.701417	-2.97517	0.0029283	0.0225029
Tmem175	cone-enriched	353.325	365.796	277.94	894.319	969.062	916.429	629.479	-1.47188	0.158762	-2.97227	0.00295611	0.0227041
Pck2	cone-enriched	95.4635	121.55	111.176	334.935	336.011	329.782	221.486	-1.5982	0.201312	-2.97149	0.00296359	0.0227366
Cpa2	cone-enriched	6.58369	2.29339	13.2928	80.9063	36.3723	48.8873	31.3893	-2.73205	0.583932	-2.96619	0.00301514	0.0231067
Parp8	cone-enriched	5.48641	6.88017	9.66749	65.247	57.1565	29.8295	29.0445	-2.6381	0.552316	-2.96587	0.00301824	0.0231112
Lpcat4	cone-enriched	2.19456	3.44009	2.41687	20.0091	42.4344	26.5151	16.1684	-3.11848	0.714304	-2.96579	0.00301903	0.0231112
Slc1a5	cone-enriched	176.662	207.552	218.727	555.035	543.853	637.192	389.837	-1.51901	0.175056	-2.96484	0.0030284	0.0231576
Cpne9	cone-enriched	35.113	32.1075	42.2953	167.032	175.799	836.884	214.872	-3.10218	0.709982	-2.96089	0.00306751	0.023431
Trim8	cone-enriched	185.441	249.98	221.144	768.175	614.865	575.047	435.775	-1.567	0.191509	-2.9607	0.00306944	0.0234329
Ranbp17	cone-enriched	31.8212	16.0537	13.2928	127.884	96.9928	77.0596	60.5174	-2.22615	0.414478	-2.95831	0.00309329	0.0236022
Tmem144	cone-enriched	107.534	44.7211	54.3796	294.917	249.41	250.237	166.866	-1.90768	0.306952	-2.95708	0.0031057	0.0236839
Pgap2	cone-enriched	741.762	806.127	705.726	1781.68	2212.65	2008.52	1376.08	-1.40866	0.138253	-2.9559	0.00311757	0.0237486
Fam101a	cone-enriched	4.38913	1.1467	6.04218	32.1885	63.2185	20.715	21.2833	-3.02774	0.687614	-2.94895	0.0031886	0.0242632
Pak6	cone-enriched	0	1.1467	0	14.7893	13.8561	19.0578	8.14165	-3.931	0.994044	-2.94856	0.00319258	0.0242803
Clcf1	cone-enriched	3.29184	2.29339	1.20844	32.1885	19.0522	29.8295	14.644	-3.17568	0.738467	-2.94621	0.00321698	0.0244525
Gm16894	cone-enriched	0	0	0	13.0494	14.7221	9.11458	6.14769	-4.25582	1.10813	-2.93813	0.003302	0.0250851
Hdac7	cone-enriched	2.19456	4.58678	7.25061	28.7087	48.4964	37.2869	21.4207	-2.82195	0.620764	-2.93502	0.00333527	0.0253241
Flt4	cone-enriched	17.5565	27.5207	12.0844	97.4356	78.8067	91.9744	54.2297	-2.16537	0.397402	-2.93246	0.00336288	0.0255199
Tktl1	cone-enriched	12.0701	0	15.7097	139.194	176.665	206.321	91.66	-3.56435	0.874819	-2.93129	0.00337556	0.0256023
Atic	cone-enriched	113.02	71.0951	70.0893	275.777	292.71	280.066	183.793	-1.71796	0.24503	-2.93008	0.00338877	0.0256746
4930526L06Rik	cone-enriched	1.09728	1.1467	3.62531	22.619	25.1142	26.5151	13.3529	-3.24051	0.76618	-2.92425	0.00345282	0.0261355
Morn4	cone-enriched	264.445	399.05	252.563	923.028	996.774	830.255	611.019	-1.57515	0.196687	-2.92421	0.00345333	0.0261355
Slc29a3	cone-enriched	105.339	111.229	87.0074	481.958	302.237	269.294	226.177	-1.77225	0.264264	-2.92225	0.00347511	0.0262861
Rbm11	cone-enriched	7.68097	20.6405	3.62531	81.7763	75.3426	49.7159	39.7969	-2.55258	0.531474	-2.92128	0.00348601	0.02634
Rai2	cone-enriched	91.0744	88.2955	118.427	247.939	379.311	362.926	214.662	-1.71703	0.245905	-2.91587	0.00354697	0.0267861
Angpt1	cone-enriched	8.77825	4.58678	2.41687	70.4668	28.5782	33.9725	24.7999	-2.83423	0.629589	-2.91338	0.00357544	0.026972
Cryl1	cone-enriched	21.9456	8.02687	13.2928	78.2964	67.5486	77.0596	44.3617	-2.27884	0.439615	-2.90899	0.00362594	0.0273382
Spata6	cone-enriched	118.506	139.897	122.052	398.442	343.805	391.927	252.438	-1.5658	0.194515	-2.90877	0.00362854	0.0273431
Dbp	cone-enriched	37.3076	35.5475	24.1687	107.875	111.715	193.892	85.0843	-2.04208	0.358966	-2.903	0.00369611	0.0278373
Sh3glb2	cone-enriched	318.212	287.82	325.069	854.301	781.139	885.771	575.385	-1.43184	0.149379	-2.89092	0.0038412	0.0288833
Lrrc24	cone-enriched	316.017	344.009	398.784	843.862	1018.42	1137.67	676.46	-1.49583	0.171747	-2.88699	0.00388946	0.0292148
Pou5f1	cone-enriched	0	0	0	6.95968	12.1241	17.4006	6.08072	-4.21232	1.11304	-2.88608	0.00390079	0.0292842
Padi4	cone-enriched	0	0	0	11.3095	6.06205	19.8864	6.20965	-4.2145	1.11445	-2.88438	0.00392182	0.0294263
Arl10	cone-enriched	18.6538	16.0537	22.9603	87.866	80.5387	84.517	51.7649	-2.08257	0.375411	-2.88369	0.00393045	0.0294752
Nradd	cone-enriched	14.2647	4.58678	8.45905	60.0273	50.2284	53.8589	31.9042	-2.46096	0.507152	-2.88072	0.00396766	0.0297224
Pcbp1	cone-enriched	429.037	487.345	495.459	1042.21	1483.47	1499.76	906.214	-1.50405	0.175181	-2.8773	0.00401093	0.0300144
Prodh2	cone-enriched	0	0	0	18.2692	6.06205	12.429	6.1267	-4.2052	1.11449	-2.87593	0.00402837	0.0301288
Il10rb	cone-enriched	1.09728	0	8.45905	22.619	30.3103	61.3163	20.6336	-3.18864	0.762056	-2.87202	0.0040786	0.0304718
Fgf12	cone-enriched	16.4592	22.9339	32.6278	78.2964	102.189	148.319	66.8042	-2.13628	0.39569	-2.87164	0.00408353	0.0304924
Decr1	cone-enriched	172.273	127.283	101.509	362.774	447.726	473.958	280.92	-1.66158	0.230819	-2.86623	0.00415387	0.0309846
Prrt2	cone-enriched	15.3619	36.6942	27.794	139.194	114.313	94.4602	71.3028	-2.0743	0.374927	-2.86535	0.00416549	0.0310547
Zfp783	cone-enriched	98.7553	65.3616	72.5061	340.155	259.802	217.093	175.612	-1.76378	0.266613	-2.86476	0.00417323	0.0310958
2900011O08Rik	cone-enriched	9.87553	11.467	19.335	58.2874	85.7347	63.8021	41.4169	-2.27615	0.447396	-2.85239	0.00433925	0.0322641
Qdpr	cone-enriched	446.594	431.157	357.697	957.827	1182.97	1397.84	795.681	-1.50942	0.17867	-2.85116	0.00435604	0.0323717
Trib1	cone-enriched	398.313	538.947	511.168	1206.64	1374.35	1397.84	904.544	-1.45225	0.158851	-2.84699	0.00441342	0.0327633
Vegfa	cone-enriched	42.794	61.9215	62.8387	221.84	187.058	172.348	124.8	-1.77397	0.271874	-2.84681	0.00441602	0.0327652
Rtp4	cone-enriched	0	0	6.04218	16.5292	30.3103	42.2585	15.8567	-3.35717	0.82832	-2.84573	0.00443098	0.0328588
Zfp72	cone-enriched	0	2.29339	3.62531	17.3992	32.0423	26.5151	13.6459	-3.23567	0.787083	-2.84045	0.00450504	0.033355
Siae	cone-enriched	17.5565	8.02687	18.1265	107.005	102.189	39.7727	48.7794	-2.39996	0.494132	-2.83317	0.00460891	0.0340879
Rnd2	cone-enriched	7.68097	13.7603	27.794	80.9063	84.8687	82.0312	49.5069	-2.25994	0.445063	-2.83093	0.00464128	0.0343092
Ikzf4	cone-enriched	20.8483	6.88017	9.66749	74.8166	61.4865	66.2878	39.9978	-2.33293	0.471302	-2.82818	0.00468131	0.0345868
Gas2l3	cone-enriched	1.09728	2.29339	0	13.9194	22.5162	24.0293	10.6426	-3.45163	0.867893	-2.82481	0.00473087	0.0349345
Spry1	cone-enriched	0	0	1.20844	19.1391	8.66007	18.2292	7.8728	-3.84027	1.00622	-2.8227	0.00476204	0.0351276
Os9	cone-enriched	1462.68	1933.33	1985.46	4364.59	4723.2	5589.72	3343.16	-1.44173	0.156556	-2.82157	0.00477898	0.0352154
E130307A14Rik	cone-enriched	232.624	169.711	158.305	939.557	613.999	408.499	420.449	-1.78211	0.277222	-2.82125	0.00478366	0.0352313
Lrrc3	cone-enriched	1.09728	4.58678	0	39.1482	12.1241	30.6581	14.6024	-3.30383	0.818784	-2.81373	0.00489707	0.0360239
Pigk	cone-enriched	1012.79	1007.94	839.863	2393.26	2413.56	2577.77	1707.53	-1.36391	0.129339	-2.8136	0.004899	0.0360239
Syn3	cone-enriched	60.3505	45.8678	50.7543	230.54	180.13	148.319	119.327	-1.80463	0.286541	-2.80809	0.00498364	0.0366078
Fam124a	cone-enriched	6.58369	3.44009	22.9603	83.5162	74.4766	52.2017	40.5298	-2.53709	0.548907	-2.80028	0.00510589	0.0374317
Stk25	cone-enriched	2226.38	2439.02	2416.87	5418.11	6114.88	6246.8	4143.68	-1.32501	0.116064	-2.80024	0.00510652	0.0374317
Bag2	cone-enriched	126.187	112.376	137.762	340.155	380.177	386.127	247.131	-1.54652	0.195339	-2.79778	0.00514552	0.0376979
Phf23	cone-enriched	298.461	321.075	298.484	730.767	905.844	865.885	570.086	-1.44067	0.157546	-2.7971	0.0051563	0.0377571
Nuak2	cone-enriched	1.09728	0	4.83374	15.6593	12.9901	64.6306	16.5352	-3.38331	0.852266	-2.79643	0.00516702	0.0378157
Vat1	cone-enriched	3.29184	0	0	13.9194	17.3201	33.1439	11.2792	-3.48659	0.894836	-2.77882	0.00545573	0.0398453
Smyd5	cone-enriched	515.722	404.783	402.409	1127.47	1250.51	1190.7	815.266	-1.42511	0.153072	-2.77718	0.00548324	0.0400254
Ifi27	cone-enriched	5.48641	0	7.25061	37.4083	37.2383	33.9725	20.226	-2.83855	0.663273	-2.77194	0.00557234	0.0406545
Cpne7	cone-enriched	16.4592	11.467	24.1687	62.6372	100.457	82.0312	49.5367	-2.16843	0.421601	-2.77141	0.00558136	0.0406858
Sulf1	cone-enriched	28.5293	22.9339	26.5856	128.754	107.385	82.0312	66.0365	-1.98182	0.354274	-2.77135	0.00558244	0.0406858
Cpeb1	cone-enriched	36.2103	14.907	21.7518	119.185	110.849	87.8314	65.1223	-2.06518	0.384432	-2.7708	0.00559189	0.0407334
Capg	cone-enriched	0	0	2.41687	23.4889	6.92806	28.1723	10.1677	-3.63484	0.951074	-2.77039	0.00559897	0.0407638
B3gnt2	cone-enriched	8.77825	0	0	17.3992	57.1565	43.0871	21.0702	-3.22786	0.804821	-2.76815	0.00563758	0.0409809
Ccne2	cone-enriched	69.1287	68.8017	70.0893	226.19	188.79	260.18	147.196	-1.68119	0.246315	-2.76551	0.00568334	0.0412492
Rab2a	cone-enriched	323.698	400.197	286.399	761.215	1027.95	1240.41	673.312	-1.57251	0.20714	-2.7639	0.00571155	0.0414324
Chtf18	cone-enriched	143.744	91.7356	129.303	397.572	369.785	349.668	246.968	-1.6008	0.217434	-2.76314	0.0057248	0.041507
Setd7	cone-enriched	2.19456	3.44009	3.62531	35.6684	26.8462	22.3721	15.6911	-2.90655	0.690194	-2.76235	0.00573877	0.0415867
Acaa1b	cone-enriched	1.09728	0	0	16.5292	12.9901	13.2576	7.31237	-3.78314	1.00816	-2.76061	0.0057693	0.0417863
Slc1a7	cone-enriched	4830.23	6236.87	6208.94	14123.8	15649.6	14903.2	10325.4	-1.36669	0.132893	-2.75932	0.00579218	0.0419304
Cpn1	cone-enriched	1.09728	0	2.41687	16.5292	22.5162	19.0578	10.2696	-3.39204	0.867017	-2.75893	0.00579913	0.0419589
Xrcc6bp1	cone-enriched	9.87553	18.3471	10.8759	46.9779	61.4865	101.918	41.5801	-2.3283	0.481571	-2.75826	0.00581094	0.0420094
Wnt9a	cone-enriched	8.77825	0	1.20844	10.4395	52.8264	67.1164	23.3949	-3.20901	0.801848	-2.7549	0.00587094	0.0424127
Ifit3b	cone-enriched	0	3.44009	0	20.0091	25.9802	15.7434	10.8621	-3.4358	0.885331	-2.75129	0.00593619	0.0428033
Fam13a	cone-enriched	4.38913	0	3.62531	36.5383	30.3103	19.0578	15.6535	-3.04422	0.743005	-2.75128	0.00593626	0.0428033
Gucy1b3	cone-enriched	46.0858	22.9339	77.3399	127.884	224.296	301.61	133.358	-2.1016	0.400404	-2.75123	0.00593725	0.0428033
Mrpl19	cone-enriched	747.249	871.488	712.977	1808.65	2134.71	2220.64	1415.95	-1.3974	0.144503	-2.75014	0.00595704	0.0429238
Tbc1d16	cone-enriched	5.48641	0	6.04218	37.4083	36.3723	28.1723	18.9136	-2.86772	0.680249	-2.74564	0.00603938	0.0434947
Tox2	cone-enriched	26.3348	17.2004	33.8362	80.0364	113.447	135.061	67.6527	-2.03692	0.378252	-2.74135	0.00611874	0.0440436
Gm5532	cone-enriched	0	0	1.20844	12.1794	13.8561	16.572	7.30266	-3.76025	1.00749	-2.73974	0.00614883	0.0442147
Fndc4	cone-enriched	160.203	194.938	141.387	404.532	503.15	597.419	333.605	-1.58696	0.214292	-2.73907	0.00616136	0.044282
Scn5a	cone-enriched	4.38913	2.29339	4.83374	59.1573	28.5782	17.4006	19.4421	-2.8958	0.693199	-2.73486	0.00624075	0.0448065
Syt3	cone-enriched	39.5021	8.02687	39.8784	133.104	129.035	147.49	82.8395	-2.15841	0.423951	-2.73241	0.00628726	0.0451173
D630013N20Rik	cone-enriched	1.09728	0	0	5.21976	19.0522	21.5435	7.81879	-3.79269	1.02422	-2.72667	0.00639773	0.045863
B3galt1	cone-enriched	137.16	160.537	124.469	452.379	566.369	323.982	294.149	-1.65213	0.239227	-2.72599	0.00641085	0.0459335
Elavl4	cone-enriched	1.09728	0	0	28.7087	4.33004	14.9148	8.17513	-3.80915	1.0311	-2.72442	0.00644155	0.0461062
Gm17745	cone-enriched	0	0	0	20.0091	3.46403	11.6004	5.84558	-4.07135	1.12755	-2.72392	0.00645126	0.0461521
Lrrc18	cone-enriched	0	0	2.41687	6.95968	38.9703	14.0862	10.4055	-3.62068	0.96508	-2.7155	0.00661756	0.0472934
Rsph3b	cone-enriched	8.77825	24.0806	19.335	69.5968	104.787	73.7452	50.0538	-2.17847	0.434823	-2.71023	0.00672373	0.0479905
Rab2b	cone-enriched	1371.6	1525.1	1444.08	3767.8	3757.61	3339.25	2534.24	-1.32048	0.118508	-2.70428	0.00684534	0.0487966
Pcdhb4	cone-enriched	2.19456	0	8.45905	31.3186	43.3004	27.3437	18.7694	-2.94752	0.720213	-2.70409	0.00684926	0.0487997
Churc1	cone-enriched	106.436	127.283	118.427	315.796	310.031	502.13	246.684	-1.6629	0.245379	-2.70155	0.00690162	0.0490977
Gdf10	cone-enriched	7.68097	1.1467	2.41687	37.4083	25.9802	34.8011	18.239	-2.83509	0.679548	-2.70046	0.00692436	0.0492344
Adgrl2	cone-enriched	57.0586	32.1075	68.8808	194.001	175.799	192.235	120.014	-1.80392	0.298095	-2.69685	0.00699978	0.0497454
Schip1	cone-enriched	5.48641	1.1467	1.20844	31.3186	24.2482	24.8579	14.711	-2.98112	0.7349	-2.69577	0.00702256	0.049882
Kcng1	not_differentially_expressed	2.19456	9.17356	0	23.4889	37.2383	49.7159	20.3019	-2.94219	0.721233	-2.69288	0.00708372	0.0502653
Rtp3	not_differentially_expressed	7.68097	10.3203	8.45905	0	0	0	4.41005	4.0497	1.13373	2.68997	0.00714589	0.0506808
Tbxas1	not_differentially_expressed	0	0	1.20844	10.4395	18.1862	13.2576	7.18195	-3.72402	1.01277	-2.68967	0.00715228	0.0507003
Cdhr1	not_differentially_expressed	19447.1	30328.9	26812.8	65978.7	68359.2	72799.8	47287.7	-1.42915	0.159581	-2.68921	0.00716208	0.0507441
Ppfia4	not_differentially_expressed	43.8913	16.0537	10.8759	140.934	117.777	88.66	69.6986	-2.20404	0.448377	-2.68533	0.00724593	0.0513122
Plekha4	not_differentially_expressed	27.432	12.6136	15.7097	89.6059	74.4766	84.517	50.7258	-2.08873	0.405806	-2.68287	0.00729928	0.0516638
Mdc1	not_differentially_expressed	898.674	963.224	943.788	394.962	342.939	327.296	645.147	1.39232	0.146287	2.68184	0.00732194	0.051798
Nedd9	not_differentially_expressed	70.226	76.8286	101.509	278.387	270.194	232.007	171.525	-1.63729	0.237709	-2.68096	0.00734108	0.0519072
Acyp2	not_differentially_expressed	40.5994	28.6674	22.9603	103.525	116.045	137.547	74.8908	-1.90964	0.339321	-2.68078	0.00734512	0.0519095
Snora33	not_differentially_expressed	27.432	24.0806	30.2109	0	6.06205	1.6572	14.9071	3.02297	0.755345	2.6782	0.00740187	0.0522841
Zfp958	not_differentially_expressed	669.342	673.11	639.263	238.369	236.42	267.637	454.023	1.41051	0.153293	2.67795	0.00740734	0.0522963
Atf5	not_differentially_expressed	20.8483	9.17356	13.2928	65.247	58.8885	86.1742	42.2707	-2.19487	0.446547	-2.67579	0.00745528	0.0526082
Rfx4	not_differentially_expressed	10.9728	8.02687	7.25061	0	0	0	4.37505	4.03413	1.13508	2.67305	0.00751655	0.0530138
Tmem141	not_differentially_expressed	70.226	51.6013	60.4218	179.212	180.996	254.38	132.806	-1.73053	0.273339	-2.67262	0.00752615	0.0530548
Ccdc169	not_differentially_expressed	62.545	42.4277	51.9627	13.9194	8.66007	7.45738	31.1621	2.28904	0.482579	2.67114	0.00755939	0.0532623
Nmi	not_differentially_expressed	1.09728	4.58678	1.20844	23.4889	21.6502	28.1723	13.3673	-3.01921	0.756652	-2.66861	0.00761667	0.0536302
Fbxo5	not_differentially_expressed	148.133	129.577	135.345	9.56957	38.1043	43.0871	83.9692	2.11696	0.418574	2.66849	0.00761928	0.0536302
Lmln	not_differentially_expressed	343.449	236.219	299.692	111.355	79.6727	87.8314	193.037	1.64106	0.240388	2.66675	0.00765877	0.053881
A930006K02Rik	not_differentially_expressed	6.58369	19.4938	16.9181	61.7672	52.8264	113.518	45.1845	-2.30933	0.491591	-2.66346	0.00773421	0.0543845
Guk1	not_differentially_expressed	6130.51	8570.4	7914.05	16410.1	20660.3	27351.2	14506.1	-1.50113	0.18828	-2.66164	0.00777618	0.0546521
Suclg2	not_differentially_expressed	1.09728	0	0	13.0494	19.0522	9.11458	7.05224	-3.70646	1.01949	-2.65471	0.00793757	0.0557584
Gabrr3	not_differentially_expressed	17.5565	11.467	21.7518	84.3862	73.6106	67.1164	45.9814	-2.0872	0.409848	-2.6527	0.00798508	0.0560604
Ppap2b	not_differentially_expressed	18.6538	25.2273	29.0025	93.9557	93.5288	98.6032	59.8285	-1.93416	0.352174	-2.65255	0.00798859	0.0560604
Fam110a	not_differentially_expressed	1073.14	1193.71	1193.93	465.429	407.023	463.186	799.404	1.36876	0.139051	2.65198	0.00800202	0.0561265
Zfp729a	not_differentially_expressed	716.525	683.43	691.225	294.047	250.276	171.52	467.837	1.53645	0.202964	2.64311	0.00821489	0.0575907
Wdr60	not_differentially_expressed	2246.14	3171.76	2784.24	1104.85	1027.95	947.916	1880.47	1.40697	0.154149	2.64013	0.00828732	0.0580694
Ptprc	not_differentially_expressed	0	0	3.62531	34.7984	9.52608	19.8864	11.306	-3.40336	0.911371	-2.63708	0.00836238	0.058566
Lrriq1	not_differentially_expressed	0	0	0	10.4395	11.2581	8.28598	4.99727	-3.97339	1.12811	-2.63572	0.00839579	0.0587705
[truncated: 22,423 more rows]
