# Supplementary material for: Cell Type-Specific Epigenomic Analysis Reveals a Uniquely Closed Chromatin Architecture in Mouse Rod Photoreceptors
Source: Sci Rep. 2017 Mar 3;7:43184. doi: 10.1038/srep43184 (PMC5335693; doi:10.1038/srep43184)
Supplement: Supplementary Table S7 [file srep43184-s8.xls]

## Sheet: Sheet1
Supplementary Table S7: Known motif enrichment in photoreceptor promoter peaks
Cell type	Peak class	Motif name	Motif Conesensus	Enrichment p-value	ln(p-value)	adjusted p-value	Number of target sequences	Number of target sequences with motif	Number of background sequences	Number of background sequences with motif
Rod	Promoter	Sp1(Zf)/Promoter/Homer	GGCCCCGCCCCC	1.00E-827	-1906	0	10828	3989	37156	4934.3
Rod	Promoter	KLF5(Zf)/LoVo-KLF5-ChIP-Seq(GSE49402)/Homer	DGGGYGKGGC	1.00E-577	-1329	0	10828	5676	37156	10692.5
Rod	Promoter	NFY(CCAAT)/Promoter/Homer	RGCCAATSRG	1.00E-547	-1261	0	10828	2684	37156	3189.7
Rod	Promoter	KLF14(Zf)/HEK293-KLF14.GFP-ChIP-Seq(GSE58341)/Homer	RGKGGGCGKGGC	1.00E-500	-1152	0	10828	6670	37156	14405.8
Rod	Promoter	Klf9(Zf)/GBM-Klf9-ChIP-Seq(GSE62211)/Homer	GCCACRCCCACY	1.00E-453	-1044	0	10828	2773	37156	3783.8
Rod	Promoter	Elk4(ETS)/Hela-Elk4-ChIP-Seq(GSE31477)/Homer	NRYTTCCGGY	1.00E-436	-1005	0	10828	3117	37156	4671
Rod	Promoter	Elk1(ETS)/Hela-Elk1-ChIP-Seq(GSE31477)/Homer	HACTTCCGGY	1.00E-427	-983.5	0	10828	3086	37156	4645.3
Rod	Promoter	ETS(ETS)/Promoter/Homer	AACCGGAAGT	1.00E-421	-971.3	0	10828	2169	37156	2611.4
Rod	Promoter	ELF1(ETS)/Jurkat-ELF1-ChIP-Seq(SRA014231)/Homer	AVCCGGAAGT	1.00E-410	-944.8	0	10828	2865	37156	4208.4
Rod	Promoter	GFY-Staf(?,Zf)/Promoter/Homer	RACTACAATTCCCAGAAKGC	1.00E-392	-903.7	0	10828	778	37156	364.3
Rod	Promoter	GABPA(ETS)/Jurkat-GABPa-ChIP-Seq(GSE17954)/Homer	RACCGGAAGT	1.00E-349	-804.4	0	10828	2861	37156	4539.4
Rod	Promoter	Fli1(ETS)/CD8-FLI-ChIP-Seq(GSE20898)/Homer	NRYTTCCGGH	1.00E-347	-800.3	0	10828	3444	37156	6035.3
Rod	Promoter	Klf4(Zf)/mES-Klf4-ChIP-Seq(GSE11431)/Homer	GCCACACCCA	1.00E-343	-792	0	10828	2077	37156	2748.9
Rod	Promoter	GFY(?)/Promoter/Homer	ACTACAATTCCC	1.00E-320	-739	0	10828	704	37156	375
Rod	Promoter	ETV1(ETS)/GIST48-ETV1-ChIP-Seq(GSE22441)/Homer	AACCGGAAGT	1e-287	-661.9	0	10828	3340	37156	6197.5
Rod	Promoter	ETS1(ETS)/Jurkat-ETS1-ChIP-Seq(GSE17954)/Homer	ACAGGAAGTG	1e-257	-593	0	10828	2637	37156	4573.7
Rod	Promoter	NRF(NRF)/Promoter/Homer	STGCGCATGCGC	1e-220	-507.6	0	10828	1691	37156	2512.4
Rod	Promoter	EWS:FLI1-fusion(ETS)/SK_N_MC-EWS:FLI1-ChIP-Seq(SRA014231)/Homer	VACAGGAAAT	1e-206	-476.4	0	10828	1606	37156	2394.1
Rod	Promoter	NRF1(NRF)/MCF7-NRF1-ChIP-Seq(Unpublished)/Homer	CTGCGCATGCGC	1e-206	-476.4	0	10828	1723	37156	2665.8
Rod	Promoter	Etv2(ETS)/ES-ER71-ChIP-Seq(GSE59402)/Homer(0.967)	NNAYTTCCTGHN	1e-204	-469.9	0	10828	2020	37156	3398.2
Rod	Promoter	ERG(ETS)/VCaP-ERG-ChIP-Seq(GSE14097)/Homer	ACAGGAAGTG	1e-201	-464.6	0	10828	2885	37156	5674.5
Rod	Promoter	KLF10(Zf)/HEK293-KLF10.GFP-ChIP-Seq(GSE58341)/Homer	GGGGGTGTGTCC	1e-201	-462.9	0	10828	1944	37156	3232.7
Rod	Promoter	CRE(bZIP)/Promoter/Homer	CSGTGACGTCAC	1e-183	-422.5	0	10828	1080	37156	1366.2
Rod	Promoter	Maz(Zf)/HepG2-Maz-ChIP-Seq(GSE31477)/Homer	GGGGGGGG	1e-183	-421.8	0	10828	4787	37156	11502.7
Rod	Promoter	ZNF143|STAF(Zf)/CUTLL-ZNF143-ChIP-Seq(GSE29600)/Homer	ATTTCCCAGVAKSCY	1e-182	-421.2	0	10828	940	37156	1088.6
Rod	Promoter	EHF(ETS)/LoVo-EHF-ChIP-Seq(GSE49402)/Homer	AVCAGGAAGT	1e-166	-382.9	0	10828	2178	37156	4090.3
Rod	Promoter	Atf1(bZIP)/K562-ATF1-ChIP-Seq(GSE31477)/Homer	GATGACGTCA	1e-162	-374.1	0	10828	1221	37156	1774
Rod	Promoter	ELF5(ETS)/T47D-ELF5-ChIP-Seq(GSE30407)/Homer	ACVAGGAAGT	1e-156	-360.1	0	10828	1502	37156	2462
Rod	Promoter	Atf7(bZIP)/3T3L1-Atf7-ChIP-Seq(GSE56872)/Homer	NGRTGACGTCAY	1e-130	-300.8	0	10828	906	37156	1252.5
Rod	Promoter	Atf2(bZIP)/3T3L1-Atf2-ChIP-Seq(GSE56872)/Homer	NRRTGACGTCAT	1e-118	-272.2	0	10828	717	37156	915.3
Rod	Promoter	Usf2(bHLH)/C2C12-Usf2-ChIP-Seq(GSE36030)/Homer	GTCACGTGGT	1e-114	-263.5	0	10828	756	37156	1014.7
Rod	Promoter	CTCF(Zf)/CD4+-CTCF-ChIP-Seq(Barski_et_al.)/Homer	AYAGTGCCMYCTRGTGGCCA	1e-111	-256.2	0	10828	547	37156	609.7
Rod	Promoter	BORIS(Zf)/K562-CTCFL-ChIP-Seq(GSE32465)/Homer	CNNBRGCGCCCCCTGSTGGC	1e-107	-247.8	0	10828	987	37156	1567.6
Rod	Promoter	E-box(bHLH)/Promoter/Homer	SSGGTCACGTGA	1e-98	-227	0	10828	492	37156	553.6
Rod	Promoter	c-Jun-CRE(bZIP)/K562-cJun-ChIP-Seq(GSE31477)/Homer	ATGACGTCATCY	1e-98	-226.5	0	10828	580	37156	726.7
Rod	Promoter	JunD(bZIP)/K562-JunD-ChIP-Seq/Homer	ATGACGTCATCN	1e-96	-222	0	10828	397	37156	388.8
Rod	Promoter	YY1(Zf)/Promoter/Homer	CAAGATGGCGGC	1e-95	-219.9	0	10828	581	37156	741.4
Rod	Promoter	SPDEF(ETS)/VCaP-SPDEF-ChIP-Seq(SRA014231)/Homer	ASWTCCTGBT	1e-95	-219.6	0	10828	1741	37156	3595.8
Rod	Promoter	USF1(bHLH)/GM12878-Usf1-ChIP-Seq(GSE32465)/Homer	SGTCACGTGR	1e-83	-191.4	0	10828	1016	37156	1815.1
Rod	Promoter	CLOCK(bHLH)/Liver-Clock-ChIP-Seq(GSE39860)/Homer	GHCACGTG	1e-75	-172.8	0	10828	1070	37156	2021.7
Rod	Promoter	MITF(bHLH)/MastCells-MITF-ChIP-Seq(GSE48085)/Homer	RTCATGTGAC	1e-71	-165.3	0	10828	1263	37156	2558.6
Rod	Promoter	CRX(Homeobox)/Retina-Crx-ChIP-Seq(GSE20012)/Homer	GCTAATCC	1e-69	-158.9	0	10828	1808	37156	4101.7
Rod	Promoter	bHLHE40(bHLH)/HepG2-BHLHE40-ChIP-Seq(GSE31477)/Homer	KCACGTGMCN	1e-66	-152.9	0	10828	827	37156	1483.3
Rod	Promoter	E2F4(E2F)/K562-E2F4-ChIP-Seq(GSE31477)/Homer	GGCGGGAAAH	1e-57	-133	0	10828	2163	37156	5310.1
Rod	Promoter	GSC(Homeobox)/FrogEmbryos-GSC-ChIP-Seq(DRA000576)/Homer	RGGATTAR	1e-57	-132.3	0	10828	776	37156	1433
Rod	Promoter	EKLF(Zf)/Erythrocyte-Klf1-ChIP-Seq(GSE20478)/Homer	NWGGGTGTGGCY	1e-56	-131.2	0	10828	521	37156	820.6
Rod	Promoter	Lhx3(Homeobox)/Neuron-Lhx3-ChIP-Seq(GSE31456)/Homer	ADBTAATTAR	1e-56	-129.2	0	10828	923	37156	1822.6
Rod	Promoter	GFX(?)/Promoter/Homer	ATTCTCGCGAGA	1e-55	-128.2	0	10828	229	37156	224.6
Rod	Promoter	Otx2(Homeobox)/EpiLC-Otx2-ChIP-Seq(GSE56098)/Homer	NYTAATCCYB	1e-51	-119.6	0	10828	589	37156	1016.2
Rod	Promoter	Egr2(Zf)/Thymocytes-Egr2-ChIP-Seq(GSE34254)/Homer	NGCGTGGGCGGR	1e-51	-119.2	0	10828	817	37156	1590.2
Rod	Promoter	Pknox1(Homeobox)/ES-Prep1-ChIP-Seq(GSE63282)/Homer	SCTGTCAVTCAV	1e-51	-118.1	0	10828	447	37156	688.8
Rod	Promoter	RFX(HTH)/K562-RFX3-ChIP-Seq(SRA012198)/Homer	CGGTTGCCATGGCAAC	1e-50	-116.5	0	10828	347	37156	473.7
Rod	Promoter	Pbx3(Homeobox)/GM12878-PBX3-ChIP-Seq(GSE32465)/Homer	SCTGTCAMTCAN	1e-50	-116.2	0	10828	410	37156	610.1
Rod	Promoter	Nanog(Homeobox)/mES-Nanog-ChIP-Seq(GSE11724)/Homer	RGCCATTAAC	1e-49	-114.3	0	10828	3324	37156	9061.6
Rod	Promoter	Rfx5(HTH)/GM12878-Rfx5-ChIP-Seq(GSE31477)/Homer	SCCTAGCAACAG	1e-48	-112	0	10828	549	37156	945.1
Rod	Promoter	Rfx2(HTH)/LoVo-RFX2-ChIP-Seq(GSE49402)/Homer	GTTGCCATGGCAACM	1e-47	-108.6	0	10828	339	37156	474.3
Rod	Promoter	Max(bHLH)/K562-Max-ChIP-Seq(GSE31477)/Homer	RCCACGTGGYYN	1e-45	-105.7	0	10828	958	37156	2028.8
Rod	Promoter	Stat3(Stat)/mES-Stat3-ChIP-Seq(GSE11431)/Homer	CTTCCGGGAA	1e-45	-104.2	0	10828	856	37156	1761.6
Rod	Promoter	ETS:RUNX(ETS,Runt)/Jurkat-RUNX1-ChIP-Seq(GSE17954)/Homer	RCAGGATGTGGT	1e-43	-99.82	0	10828	297	37156	405.6
Rod	Promoter	c-Myc(bHLH)/LNCAP-cMyc-ChIP-Seq(Unpublished)/Homer	VCCACGTG	1e-42	-96.75	0	10828	1377	37156	3260.9
Rod	Promoter	n-Myc(bHLH)/mES-nMyc-ChIP-Seq(GSE11431)/Homer	VRCCACGTGG	1e-40	-93.61	0	10828	1179	37156	2713.1
Rod	Promoter	PU.1-IRF(ETS:IRF)/Bcell-PU.1-ChIP-Seq(GSE21512)/Homer	MGGAAGTGAAAC	1e-35	-82.49	0	10828	1307	37156	3160
Rod	Promoter	BMAL1(bHLH)/Liver-Bmal1-ChIP-Seq(GSE39860)/Homer	GNCACGTG	1e-33	-78.11	0	10828	1674	37156	4285.7
Rod	Promoter	Pitx1(Homeobox)/Chicken-Pitx1-ChIP-Seq(GSE38910)/Homer	TAATCCCN	1e-33	-77.88	0	10828	2943	37156	8240.4
Rod	Promoter	Smad3(MAD)/NPC-Smad3-ChIP-Seq(GSE36673)/Homer	TWGTCTGV	1e-31	-73.55	0	10828	2919	37156	8215.3
Rod	Promoter	X-box(HTH)/NPC-H3K4me1-ChIP-Seq(GSE16256)/Homer	GGTTGCCATGGCAA	1e-30	-70.01	0	10828	227	37156	325.9
Rod	Promoter	NPAS2(bHLH)/Liver-NPAS2-ChIP-Seq(GSE39860)/Homer	KCCACGTGAC	1e-29	-69.05	0	10828	1232	37156	3043.1
Rod	Promoter	Rfx1(HTH)/NPC-H3K4me1-ChIP-Seq(GSE16256)/Homer	KGTTGCCATGGCAA	1e-29	-69.03	0	10828	398	37156	729.9
Rod	Promoter	ZBTB33(Zf)/GM12878-ZBTB33-ChIP-Seq(GSE32465)/Homer	GGVTCTCGCGAGAAC	1e-29	-67.49	0	10828	360	37156	641.7
Rod	Promoter	Brn1(POU,Homeobox)/NPC-Brn1-ChIP-Seq(GSE35496)/Homer	TATGCWAATBAV	1e-28	-66.28	0	10828	189	37156	253.6
Rod	Promoter	TATA-Box(TBP)/Promoter/Homer	CCTTTTAWAGSC	1e-26	-61.87	0	10828	909	37156	2157.2
Rod	Promoter	PBX1(Homeobox)/MCF7-PBX1-ChIP-Seq(GSE28007)/Homer	GSCTGTCACTCA	1e-26	-61.82	0	10828	163	37156	209.2
Rod	Promoter	Egr1(Zf)/K562-Egr1-ChIP-Seq(GSE32465)/Homer	TGCGTGGGYG	1e-26	-60.56	0	10828	1909	37156	5179.1
Rod	Promoter	Gfi1b(Zf)/HPC7-Gfi1b-ChIP-Seq(GSE22178)/Homer	MAATCACTGC	1e-25	-59.73	0	10828	514	37156	1070.4
Rod	Promoter	PU.1(ETS)/ThioMac-PU.1-ChIP-Seq(GSE21512)/Homer	AGAGGAAGTG	1e-23	-53.57	0	10828	577	37156	1276
Rod	Promoter	Oct4(POU,Homeobox)/mES-Oct4-ChIP-Seq(GSE11431)/Homer	ATTTGCATAW	1e-22	-51.41	0	10828	204	37156	323.5
Rod	Promoter	SpiB(ETS)/OCILY3-SPIB-ChIP-Seq(GSE56857)/Homer	AAAGRGGAAGTG	1e-22	-50.86	0	10828	317	37156	598
Rod	Promoter	Oct6(POU,Homeobox)/NPC-Oct6-ChIP-Seq(GSE35496)/Homer	WATGCAAATGAG	1e-21	-49.84	0	10828	202	37156	323.5
Rod	Promoter	Stat3+il21(Stat)/CD4-Stat3-ChIP-Seq(GSE19198)/Homer	SVYTTCCNGGAARB	1e-19	-45.24	0	10828	745	37156	1809
Rod	Promoter	HIF-1b(HLH)/T47D-HIF1b-ChIP-Seq(GSE59937)/Homer	RTACGTGC	1e-18	-41.97	0	10828	1914	37156	5423.9
Rod	Promoter	Oct2(POU,Homeobox)/Bcell-Oct2-ChIP-Seq(GSE21512)/Homer	ATATGCAAAT	1e-18	-41.94	0	10828	138	37156	201.8
Rod	Promoter	EWS:ERG-fusion(ETS)/CADO_ES1-EWS:ERG-ChIP-Seq(SRA014231)/Homer	ATTTCCTGTN	1e-16	-37.06	0	10828	566	37156	1354.9
Rod	Promoter	STAT1(Stat)/HelaS3-STAT1-ChIP-Seq(GSE12782)/Homer	NATTTCCNGGAAAT	1e-15	-35.97	0	10828	252	37156	496.2
Rod	Promoter	STAT4(Stat)/CD4-Stat4-ChIP-Seq(GSE22104)/Homer	NYTTCCWGGAAR	1e-15	-35.62	0	10828	680	37156	1697.5
Rod	Promoter	Meis1(Homeobox)/MastCells-Meis1-ChIP-Seq(GSE48085)/Homer	VGCTGWCAVB	1e-13	-30.7	0	10828	1480	37156	4209.6
Rod	Promoter	Ets1-distal(ETS)/CD4+-PolII-ChIP-Seq(Barski_et_al.)/Homer	MACAGGAAGT	1e-13	-30.4	0	10828	299	37156	649.9
Rod	Promoter	STAT5(Stat)/mCD4+-Stat5-ChIP-Seq(GSE12346)/Homer	RTTTCTNAGAAA	1e-12	-29.2	0	10828	274	37156	588.8
Rod	Promoter	Arnt:Ahr(bHLH)/MCF7-Arnt-ChIP-Seq(Lo_et_al.)/Homer	TBGCACGCAA	1e-12	-28.32	0	10828	1169	37156	3265.4
Rod	Promoter	MYB(HTH)/ERMYB-Myb-ChIPSeq(GSE22095)/Homer	GGCVGTTR	1e-11	-27.15	0	10828	1849	37156	5444
Rod	Promoter	Tgif1(Homeobox)/mES-Tgif1-ChIP-Seq(GSE55404)/Homer	YTGWCADY	1e-10	-24.42	0	10828	1942	37156	5793.7
Rod	Promoter	c-Myc(bHLH)/mES-cMyc-ChIP-Seq(GSE11431)/Homer	VVCCACGTGG	1e-10	-24.13	0	10828	604	37156	1579.5
Rod	Promoter	Atf4(bZIP)/MEF-Atf4-ChIP-Seq(GSE35681)/Homer	MTGATGCAAT	1e-08	-20.5	0	10828	145	37156	290.1
Rod	Promoter	BMYB(HTH)/Hela-BMYB-ChIP-Seq(GSE27030)/Homer	NHAACBGYYV	1e-08	-19.92	0	10828	1315	37156	3856.9
Rod	Promoter	Tgif2(Homeobox)/mES-Tgif2-ChIP-Seq(GSE55404)/Homer	TGTCANYT	1e-08	-19.77	0	10828	2223	37156	6806.3
Rod	Promoter	Isl1(Homeobox)/Neuron-Isl1-ChIP-Seq(GSE31456)/Homer	CTAATKGV	1e-07	-17.1	0	10828	1086	37156	3174.4
Rod	Promoter	CHR(?)/Hela-CellCycle-Expression/Homer	SRGTTTCAAA	1e-07	-16.31	0	10828	270	37156	663.5
Rod	Promoter	E2F7(E2F)/Hela-E2F7-ChIP-Seq(GSE32673)/Homer	VDTTTCCCGCCA	1e-07	-16.17	0	10828	519	37156	1411
Rod	Promoter	E2F6(E2F)/Hela-E2F6-ChIP-Seq(GSE31477)/Homer	GGCGGGAARN	1e-06	-15.56	0	10828	1870	37156	5746.1
Rod	Promoter	Phox2a(Homeobox)/Neuron-Phox2a-ChIP-Seq(GSE31456)/Homer	YTAATYNRATTA	1e-06	-15.06	0	10828	94	37156	183.2
Rod	Promoter	Gata4(Zf)/Heart-Gata4-ChIP-Seq(GSE35151)/Homer	NBWGATAAGR	1e-06	-14.76	0	10828	399	37156	1061.3
Rod	Promoter	Lhx1(Homeobox)/EmbryoCarcinoma-Lhx1-ChIP-Seq(GSE70957)/Homer	NNYTAATTAR	1e-06	-14.32	0	10828	401	37156	1072.3
Rod	Promoter	Chop(bZIP)/MEF-Chop-ChIP-Seq(GSE35681)/Homer	ATTGCATCAT	1e-06	-13.86	0	10828	95	37156	191.3
Rod	Promoter	PAX5(Paired,Homeobox),condensed/GM12878-PAX5-ChIP-Seq(GSE32465)/Homer	GTCACGCTCSCTGM	1e-05	-13.39	0	10828	180	37156	427.6
Rod	Promoter	HIF-1a(bHLH)/MCF7-HIF1a-ChIP-Seq(GSE28352)/Homer	TACGTGCV	1e-05	-13.19	0	10828	493	37156	1368.3
Rod	Promoter	CEBP(bZIP)/ThioMac-CEBPb-ChIP-Seq(GSE21512)/Homer	ATTGCGCAAC	1e-05	-13.18	0	10828	299	37156	777.2
Rod	Promoter	Rbpj1(?)/Panc1-Rbpj1-ChIP-Seq(GSE47459)/Homer	HTTTCCCASG	1e-05	-13.15	0	10828	1241	37156	3750.1
Rod	Promoter	AMYB(HTH)/Testes-AMYB-ChIP-Seq(GSE44588)/Homer	TGGCAGTTGG	1e-05	-12.65	0	10828	1368	37156	4174.4
Rod	Promoter	Foxh1(Forkhead)/hESC-FOXH1-ChIP-Seq(GSE29422)/Homer	NNTGTGGATTSS	1e-05	-12.5	0	10828	287	37156	748.1
Rod	Promoter	CEBP:AP1(bZIP)/ThioMac-CEBPb-ChIP-Seq(GSE21512)/Homer	DRTGTTGCAA	1e-05	-12.36	0	10828	331	37156	882.4
Rod	Promoter	Lhx2(Homeobox)/HFSC-Lhx2-ChIP-Seq(GSE48068)/Homer	TAATTAGN	0.0001	-11.11	0	10828	396	37156	1096.9
Rod	Promoter	CArG(MADS)/PUER-Srf-ChIP-Seq(Sullivan_et_al.)/Homer	CCATATATGGNM	0.0001	-9.548	0.0002	10828	172	37156	435.4
Rod	Promoter	STAT6(Stat)/Macrophage-Stat6-ChIP-Seq(GSE38377)/Homer	TTCCKNAGAA	0.0001	-9.279	0.0003	10828	284	37156	775
Rod	Promoter	Foxo1(Forkhead)/RAW-Foxo1-ChIP-Seq(Fan_et_al.)/Homer	CTGTTTAC	0.001	-8.549	0.0005	10828	1200	37156	3729.8
Rod	Promoter	CTCF-SatelliteElement(Zf?)/CD4+-CTCF-ChIP-Seq(Barski_et_al.)/Homer	TGCAGTTCCMVNWRTGGCCA	0.001	-8.544	0.0005	10828	21	37156	29.7
Rod	Promoter	E2F(E2F)/Hela-CellCycle-Expression/Homer	TTSGCGCGAAAA	0.001	-8.517	0.0006	10828	222	37156	595.9
Rod	Promoter	OCT:OCT(POU,Homeobox)/NPC-Brn1-ChIP-Seq(GSE35496)/Homer	ATGAATATTCATGAG	0.001	-8.203	0.0008	10828	9	37156	7.5
Rod	Promoter	PAX3:FKHR-fusion(Paired,Homeobox)/Rh4-PAX3:FKHR-ChIP-Seq(GSE19063)/Homer	ACCRTGACTAATTNN	0.001	-8.147	0.0008	10828	86	37156	198.8
Rod	Promoter	HOXB13(Homeobox)/ProstateTumor-HOXB13-ChIP-Seq(GSE56288)/Homer	TTTTATKRGG	0.001	-7.898	0.001	10828	413	37156	1197.3
Rod	Promoter	IRF2(IRF)/Erythroblas-IRF2-ChIP-Seq(GSE36985)/Homer	GAAASYGAAASY	0.001	-7.817	0.0011	10828	93	37156	220.6
Rod	Promoter	Hoxc9(Homeobox)/Ainv15-Hoxc9-ChIP-Seq(GSE21812)/Homer	GGCCATAAATCA	0.001	-7.599	0.0013	10828	174	37156	460
Rod	Promoter	PU.1:IRF8(ETS:IRF)/pDC-Irf8-ChIP-Seq(GSE66899)/Homer	GGAAGTGAAAST	0.001	-7.595	0.0013	10828	129	37156	327
Rod	Promoter	Nkx2.5(Homeobox)/HL1-Nkx2.5.biotin-ChIP-Seq(GSE21529)/Homer	RRSCACTYAA	0.001	-7.574	0.0013	10828	1670	37156	5313.8
Rod	Promoter	Srebp2(bHLH)/HepG2-Srebp2-ChIP-Seq(GSE31477)/Homer	CGGTCACSCCAC	0.01	-6.829	0.0028	10828	158	37156	420.1
Rod	Promoter	E2F1(E2F)/Hela-E2F1-ChIP-Seq(GSE22478)/Homer	CWGGCGGGAA	0.01	-6.474	0.004	10828	984	37156	3079.9
Rod	Promoter	OCT:OCT(POU,Homeobox,IR1)/NPC-Brn2-ChIP-Seq(GSE35496)/Homer	ATGAATWATTCATGA	0.01	-6.274	0.0048	10828	11	37156	13.9
Rod	Promoter	Bcl6(Zf)/Liver-Bcl6-ChIP-Seq(GSE31578)/Homer	NNNCTTTCCAGGAAA	0.01	-6.209	0.0051	10828	830	37156	2581.4
Rod	Promoter	ZNF528(Zf)/HEK293-ZNF528.GFP-ChIP-Seq(GSE58341)/Homer	AGAAATGACTTCCCT	0.01	-6.179	0.0052	10828	5	37156	3.3
Rod	Promoter	Bapx1(Homeobox)/VertebralCol-Bapx1-ChIP-Seq(GSE36672)/Homer	TTRAGTGSYK	0.01	-5.663	0.0087	10828	1581	37156	5088.7
Rod	Promoter	NFkB-p65-Rel(RHD)/ThioMac-LPS-Expression(GSE23622)/Homer	GGAAATTCCC	0.01	-5.276	0.0126	10828	54	37156	127.2
Rod	Promoter	TR4(NR),DR1/Hela-TR4-ChIP-Seq(GSE24685)/Homer	GAGGTCAAAGGTCA	0.01	-5.243	0.013	10828	108	37156	286.3
Rod	Promoter	Nkx2.2(Homeobox)/NPC-Nkx2.2-ChIP-Seq(GSE61673)/Homer	BTBRAGTGSN	0.01	-5.157	0.014	10828	1690	37156	5474.1
Rod	Promoter	Gata1(Zf)/K562-GATA1-ChIP-Seq(GSE18829)/Homer	SAGATAAGRV	0.01	-5.105	0.0147	10828	212	37156	609.8
Rod	Promoter	Gata2(Zf)/K562-GATA2-ChIP-Seq(GSE18829)/Homer	BBCTTATCTS	0.01	-4.985	0.0164	10828	226	37156	655.5
Rod	Promoter	MafA(bZIP)/Islet-MafA-ChIP-Seq(GSE30298)/Homer	TGCTGACTCA	0.01	-4.957	0.0167	10828	641	37156	1997.1
Rod	Promoter	Mef2a(MADS)/HL1-Mef2a.biotin-ChIP-Seq(GSE21529)/Homer	CYAAAAATAG	0.01	-4.941	0.0169	10828	161	37156	452.4
Rod	Promoter	Unknown(Homeobox)/Limb-p300-ChIP-Seq/Homer	SSCMATWAAA	0.01	-4.917	0.0172	10828	255	37156	748.7
Rod	Promoter	OCT4-SOX2-TCF-NANOG(POU,Homeobox,HMG)/mES-Oct4-ChIP-Seq(GSE11431)/Homer	ATTTGCATAACAATG	0.01	-4.831	0.0186	10828	34	37156	74.4
Rod	Promoter	Six1(Homeobox)/Myoblast-Six1-ChIP-Chip(GSE20150)/Homer	GKVTCADRTTWC	0.01	-4.826	0.0186	10828	134	37156	370.9
Rod	Promoter	Brn2(POU,Homeobox)/NPC-Brn2-ChIP-Seq(GSE35496)/Homer	ATGAATATTC	0.01	-4.74	0.0199	10828	26	37156	53.7
Rod	Promoter	p53(p53)/mES-cMyc-ChIP-Seq(GSE11431)/Homer	ACATGCCCGGGCAT	0.01	-4.74	0.0199	10828	26	37156	53.8
Green cone	Promoter	Sp1(Zf)/Promoter/Homer	GGCCCCGCCCCC	1.00E-781	-1800	0	11869	4160	36446	4861.9
Green cone	Promoter	NFY(CCAAT)/Promoter/Homer	RGCCAATSRG	1.00E-578	-1332	0	11869	2863	36446	3055.2
Green cone	Promoter	KLF5(Zf)/LoVo-KLF5-ChIP-Seq(GSE49402)/Homer	DGGGYGKGGC	1.00E-562	-1295	0	11869	6039	36446	10443.8
Green cone	Promoter	KLF14(Zf)/HEK293-KLF14.GFP-ChIP-Seq(GSE58341)/Homer	RGKGGGCGKGGC	1.00E-516	-1189	0	11869	7212	36446	14071.2
Green cone	Promoter	Klf9(Zf)/GBM-Klf9-ChIP-Seq(GSE62211)/Homer	GCCACRCCCACY	1.00E-419	-965	0	11869	2885	36446	3735.1
Green cone	Promoter	Elk4(ETS)/Hela-Elk4-ChIP-Seq(GSE31477)/Homer	NRYTTCCGGY	1.00E-379	-874.9	0	11869	3197	36446	4602.8
Green cone	Promoter	Elk1(ETS)/Hela-Elk1-ChIP-Seq(GSE31477)/Homer	HACTTCCGGY	1.00E-370	-853.9	0	11869	3147	36446	4541.4
Green cone	Promoter	ETS(ETS)/Promoter/Homer	AACCGGAAGT	1.00E-369	-850.2	0	11869	2176	36446	2532.1
Green cone	Promoter	ELF1(ETS)/Jurkat-ELF1-ChIP-Seq(SRA014231)/Homer	AVCCGGAAGT	1.00E-344	-794.1	0	11869	2905	36446	4150.3
Green cone	Promoter	Klf4(Zf)/mES-Klf4-ChIP-Seq(GSE11431)/Homer	GCCACACCCA	1.00E-327	-754.7	0	11869	2143	36446	2642
Green cone	Promoter	GFY-Staf(?,Zf)/Promoter/Homer	RACTACAATTCCCAGAAKGC	1.00E-322	-743	0	11869	760	36446	393.5
Green cone	Promoter	Fli1(ETS)/CD8-FLI-ChIP-Seq(GSE20898)/Homer	NRYTTCCGGH	1e-293	-676.7	0	11869	3540	36446	5934.4
Green cone	Promoter	GABPA(ETS)/Jurkat-GABPa-ChIP-Seq(GSE17954)/Homer	RACCGGAAGT	1e-293	-676.4	0	11869	2916	36446	4471.6
Green cone	Promoter	ETV1(ETS)/GIST48-ETV1-ChIP-Seq(GSE22441)/Homer	AACCGGAAGT	1e-258	-594.9	0	11869	3448	36446	5972.9
Green cone	Promoter	GFY(?)/Promoter/Homer	ACTACAATTCCC	1e-257	-592.6	0	11869	690	36446	411.8
Green cone	Promoter	ETS1(ETS)/Jurkat-ETS1-ChIP-Seq(GSE17954)/Homer	ACAGGAAGTG	1e-225	-518.5	0	11869	2705	36446	4439.5
Green cone	Promoter	NRF1(NRF)/MCF7-NRF1-ChIP-Seq(Unpublished)/Homer	CTGCGCATGCGC	1e-211	-486.8	0	11869	1759	36446	2425
Green cone	Promoter	NRF(NRF)/Promoter/Homer	STGCGCATGCGC	1e-199	-460.5	0	11869	1712	36446	2389.2
Green cone	Promoter	KLF10(Zf)/HEK293-KLF10.GFP-ChIP-Seq(GSE58341)/Homer	GGGGGTGTGTCC	1e-196	-451.4	0	11869	2033	36446	3105.4
Green cone	Promoter	Atf1(bZIP)/K562-ATF1-ChIP-Seq(GSE31477)/Homer	GATGACGTCA	1e-176	-406.6	0	11869	1344	36446	1757.5
Green cone	Promoter	Etv2(ETS)/ES-ER71-ChIP-Seq(GSE59402)/Homer(0.967)	NNAYTTCCTGHN	1e-175	-403.5	0	11869	2070	36446	3328.5
Green cone	Promoter	EWS:FLI1-fusion(ETS)/SK_N_MC-EWS:FLI1-ChIP-Seq(SRA014231)/Homer	VACAGGAAAT	1e-174	-402	0	11869	1629	36446	2358.9
Green cone	Promoter	Maz(Zf)/HepG2-Maz-ChIP-Seq(GSE31477)/Homer	GGGGGGGG	1e-170	-393.4	0	11869	5184	36446	11458.7
Green cone	Promoter	ERG(ETS)/VCaP-ERG-ChIP-Seq(GSE14097)/Homer	ACAGGAAGTG	1e-168	-387.3	0	11869	2984	36446	5580
Green cone	Promoter	CRE(bZIP)/Promoter/Homer	CSGTGACGTCAC	1e-159	-368	0	11869	1135	36446	1425.3
Green cone	Promoter	ZNF143|STAF(Zf)/CUTLL-ZNF143-ChIP-Seq(GSE29600)/Homer	ATTTCCCAGVAKSCY	1e-150	-346.4	0	11869	948	36446	1110.3
Green cone	Promoter	EHF(ETS)/LoVo-EHF-ChIP-Seq(GSE49402)/Homer	AVCAGGAAGT	1e-144	-331.7	0	11869	2246	36446	3983.6
Green cone	Promoter	Atf7(bZIP)/3T3L1-Atf7-ChIP-Seq(GSE56872)/Homer	NGRTGACGTCAY	1e-140	-323.2	0	11869	1017	36446	1288
Green cone	Promoter	CTCF(Zf)/CD4+-CTCF-ChIP-Seq(Barski_et_al.)/Homer	AYAGTGCCMYCTRGTGGCCA	1e-131	-301.9	0	11869	609	36446	583.2
Green cone	Promoter	ELF5(ETS)/T47D-ELF5-ChIP-Seq(GSE30407)/Homer	ACVAGGAAGT	1e-130	-299.7	0	11869	1541	36446	2452.2
Green cone	Promoter	Atf2(bZIP)/3T3L1-Atf2-ChIP-Seq(GSE56872)/Homer	NRRTGACGTCAT	1e-123	-284.5	0	11869	802	36446	952.4
Green cone	Promoter	BORIS(Zf)/K562-CTCFL-ChIP-Seq(GSE32465)/Homer	CNNBRGCGCCCCCTGSTGGC	1e-117	-270	0	11869	1077	36446	1530.4
Green cone	Promoter	Usf2(bHLH)/C2C12-Usf2-ChIP-Seq(GSE36030)/Homer	GTCACGTGGT	1e-108	-249	0	11869	784	36446	988.3
Green cone	Promoter	c-Jun-CRE(bZIP)/K562-cJun-ChIP-Seq(GSE31477)/Homer	ATGACGTCATCY	1e-101	-233.8	0	11869	654	36446	771.6
Green cone	Promoter	SPDEF(ETS)/VCaP-SPDEF-ChIP-Seq(SRA014231)/Homer	ASWTCCTGBT	1e-99	-229.4	0	11869	1835	36446	3394.9
Green cone	Promoter	JunD(bZIP)/K562-JunD-ChIP-Seq/Homer	ATGACGTCATCN	1e-99	-228.1	0	11869	440	36446	407.9
Green cone	Promoter	E-box(bHLH)/Promoter/Homer	SSGGTCACGTGA	1e-83	-191.3	0	11869	503	36446	571.6
Green cone	Promoter	USF1(bHLH)/GM12878-Usf1-ChIP-Seq(GSE32465)/Homer	SGTCACGTGR	1e-81	-187.6	0	11869	1059	36446	1729.9
Green cone	Promoter	YY1(Zf)/Promoter/Homer	CAAGATGGCGGC	1e-77	-178.3	0	11869	566	36446	714.7
Green cone	Promoter	GSC(Homeobox)/FrogEmbryos-GSC-ChIP-Seq(DRA000576)/Homer	RGGATTAR	1e-70	-163	0	11869	853	36446	1350.8
Green cone	Promoter	CRX(Homeobox)/Retina-Crx-ChIP-Seq(GSE20012)/Homer	GCTAATCC	1e-69	-161	0	11869	1972	36446	4068.7
Green cone	Promoter	CLOCK(bHLH)/Liver-Clock-ChIP-Seq(GSE39860)/Homer	GHCACGTG	1e-68	-157.8	0	11869	1105	36446	1941.8
Green cone	Promoter	bHLHE40(bHLH)/HepG2-BHLHE40-ChIP-Seq(GSE31477)/Homer	KCACGTGMCN	1e-64	-148.4	0	11869	838	36446	1364.8
Green cone	Promoter	MITF(bHLH)/MastCells-MITF-ChIP-Seq(GSE48085)/Homer	RTCATGTGAC	1e-63	-147.1	0	11869	1339	36446	2547.6
Green cone	Promoter	Otx2(Homeobox)/EpiLC-Otx2-ChIP-Seq(GSE56098)/Homer	NYTAATCCYB	1e-59	-138.1	0	11869	660	36446	1006.5
Green cone	Promoter	Rfx5(HTH)/GM12878-Rfx5-ChIP-Seq(GSE31477)/Homer	SCCTAGCAACAG	1e-58	-134.7	0	11869	610	36446	909.1
Green cone	Promoter	EKLF(Zf)/Erythrocyte-Klf1-ChIP-Seq(GSE20478)/Homer	NWGGGTGTGGCY	1e-57	-133	0	11869	534	36446	755.1
Green cone	Promoter	Lhx3(Homeobox)/Neuron-Lhx3-ChIP-Seq(GSE31456)/Homer	ADBTAATTAR	1e-57	-131.7	0	11869	996	36446	1789.8
Green cone	Promoter	Pknox1(Homeobox)/ES-Prep1-ChIP-Seq(GSE63282)/Homer	SCTGTCAVTCAV	1e-56	-129.4	0	11869	478	36446	650.2
Green cone	Promoter	RFX(HTH)/K562-RFX3-ChIP-Seq(SRA012198)/Homer	CGGTTGCCATGGCAAC	1e-54	-125	0	11869	394	36446	495.3
Green cone	Promoter	Pbx3(Homeobox)/GM12878-PBX3-ChIP-Seq(GSE32465)/Homer	SCTGTCAMTCAN	1e-53	-123.1	0	11869	436	36446	581.1
Green cone	Promoter	GFX(?)/Promoter/Homer	ATTCTCGCGAGA	1e-52	-121.8	0	11869	232	36446	213.4
Green cone	Promoter	Rfx2(HTH)/LoVo-RFX2-ChIP-Seq(GSE49402)/Homer	GTTGCCATGGCAACM	1e-52	-121	0	11869	387	36446	491
Green cone	Promoter	Egr2(Zf)/Thymocytes-Egr2-ChIP-Seq(GSE34254)/Homer	NGCGTGGGCGGR	1e-45	-104.4	0	11869	872	36446	1611
Green cone	Promoter	E2F4(E2F)/K562-E2F4-ChIP-Seq(GSE31477)/Homer	GGCGGGAAAH	1e-42	-98.97	0	11869	2250	36446	5221.9
Green cone	Promoter	Max(bHLH)/K562-Max-ChIP-Seq(GSE31477)/Homer	RCCACGTGGYYN	1e-42	-98.83	0	11869	981	36446	1902
Green cone	Promoter	Nanog(Homeobox)/mES-Nanog-ChIP-Seq(GSE11724)/Homer	RGCCATTAAC	1e-41	-95.3	0	11869	3578	36446	8985.8
Green cone	Promoter	Pitx1(Homeobox)/Chicken-Pitx1-ChIP-Seq(GSE38910)/Homer	TAATCCCN	1e-41	-94.61	0	11869	3203	36446	7920
Green cone	Promoter	X-box(HTH)/NPC-H3K4me1-ChIP-Seq(GSE16256)/Homer	GGTTGCCATGGCAA	1e-40	-93.71	0	11869	261	36446	307.6
Green cone	Promoter	PU.1-IRF(ETS:IRF)/Bcell-PU.1-ChIP-Seq(GSE21512)/Homer	MGGAAGTGAAAC	1e-39	-91.69	0	11869	1406	36446	3019.9
Green cone	Promoter	Stat3(Stat)/mES-Stat3-ChIP-Seq(GSE11431)/Homer	CTTCCGGGAA	1e-37	-86.03	0	11869	882	36446	1722.9
Green cone	Promoter	Rfx1(HTH)/NPC-H3K4me1-ChIP-Seq(GSE16256)/Homer	KGTTGCCATGGCAA	1e-37	-85.56	0	11869	451	36446	714.6
Green cone	Promoter	c-Myc(bHLH)/LNCAP-cMyc-ChIP-Seq(Unpublished)/Homer	VCCACGTG	1e-35	-81.42	0	11869	1421	36446	3129
Green cone	Promoter	Smad3(MAD)/NPC-Smad3-ChIP-Seq(GSE36673)/Homer	TWGTCTGV	1e-32	-73.82	0	11869	3230	36446	8218.7
Green cone	Promoter	n-Myc(bHLH)/mES-nMyc-ChIP-Seq(GSE11431)/Homer	VRCCACGTGG	1e-32	-73.68	0	11869	1209	36446	2626.1
Green cone	Promoter	BMAL1(bHLH)/Liver-Bmal1-ChIP-Seq(GSE39860)/Homer	GNCACGTG	1e-30	-69.83	0	11869	1775	36446	4170.3
Green cone	Promoter	ETS:RUNX(ETS,Runt)/Jurkat-RUNX1-ChIP-Seq(GSE17954)/Homer	RCAGGATGTGGT	1e-27	-63.73	0	11869	289	36446	432.7
Green cone	Promoter	Egr1(Zf)/K562-Egr1-ChIP-Seq(GSE32465)/Homer	TGCGTGGGYG	1e-26	-62.09	0	11869	2079	36446	5083.5
Green cone	Promoter	Gfi1b(Zf)/HPC7-Gfi1b-ChIP-Seq(GSE22178)/Homer	MAATCACTGC	1e-26	-61.11	0	11869	585	36446	1121.5
Green cone	Promoter	PBX1(Homeobox)/MCF7-PBX1-ChIP-Seq(GSE28007)/Homer	GSCTGTCACTCA	1e-26	-60.26	0	11869	175	36446	212.2
Green cone	Promoter	TATA-Box(TBP)/Promoter/Homer	CCTTTTAWAGSC	1e-25	-59.35	0	11869	1011	36446	2209.8
Green cone	Promoter	NPAS2(bHLH)/Liver-NPAS2-ChIP-Seq(GSE39860)/Homer	KCCACGTGAC	1e-25	-58.12	0	11869	1294	36446	2968.3
Green cone	Promoter	ZBTB33(Zf)/GM12878-ZBTB33-ChIP-Seq(GSE32465)/Homer	GGVTCTCGCGAGAAC	1e-25	-57.66	0	11869	364	36446	616.1
Green cone	Promoter	Brn1(POU,Homeobox)/NPC-Brn1-ChIP-Seq(GSE35496)/Homer	TATGCWAATBAV	1e-22	-51.12	0	11869	210	36446	303
Green cone	Promoter	PU.1(ETS)/ThioMac-PU.1-ChIP-Seq(GSE21512)/Homer	AGAGGAAGTG	1e-21	-49.69	0	11869	605	36446	1231.3
Green cone	Promoter	Stat3+il21(Stat)/CD4-Stat3-ChIP-Seq(GSE19198)/Homer	SVYTTCCNGGAARB	1e-21	-49.42	0	11869	797	36446	1722.4
Green cone	Promoter	EWS:ERG-fusion(ETS)/CADO_ES1-EWS:ERG-ChIP-Seq(SRA014231)/Homer	ATTTCCTGTN	1e-20	-47	0	11869	611	36446	1263
Green cone	Promoter	HIF-1b(HLH)/T47D-HIF1b-ChIP-Seq(GSE59937)/Homer	RTACGTGC	1e-20	-46.55	0	11869	2043	36446	5154.1
Green cone	Promoter	SpiB(ETS)/OCILY3-SPIB-ChIP-Seq(GSE56857)/Homer	AAAGRGGAAGTG	1e-18	-43.49	0	11869	328	36446	589.9
Green cone	Promoter	Oct4(POU,Homeobox)/mES-Oct4-ChIP-Seq(GSE11431)/Homer	ATTTGCATAW	1e-17	-39.46	0	11869	240	36446	403.5
Green cone	Promoter	Oct2(POU,Homeobox)/Bcell-Oct2-ChIP-Seq(GSE21512)/Homer	ATATGCAAAT	1e-15	-34.66	0	11869	156	36446	235.1
Green cone	Promoter	Ets1-distal(ETS)/CD4+-PolII-ChIP-Seq(Barski_et_al.)/Homer	MACAGGAAGT	1e-14	-33.19	0	11869	324	36446	627.9
Green cone	Promoter	Tgif1(Homeobox)/mES-Tgif1-ChIP-Seq(GSE55404)/Homer	YTGWCADY	1e-14	-32.34	0	11869	2192	36446	5772.5
Green cone	Promoter	Oct6(POU,Homeobox)/NPC-Oct6-ChIP-Seq(GSE35496)/Homer	WATGCAAATGAG	1e-13	-30.02	0	11869	226	36446	408.2
Green cone	Promoter	STAT1(Stat)/HelaS3-STAT1-ChIP-Seq(GSE12782)/Homer	NATTTCCNGGAAAT	1e-12	-29.37	0	11869	264	36446	501.6
Green cone	Promoter	STAT4(Stat)/CD4-Stat4-ChIP-Seq(GSE22104)/Homer	NYTTCCWGGAAR	1e-12	-27.84	0	11869	723	36446	1698.4
Green cone	Promoter	Meis1(Homeobox)/MastCells-Meis1-ChIP-Seq(GSE48085)/Homer	VGCTGWCAVB	1e-11	-26.66	0	11869	1633	36446	4253.3
Green cone	Promoter	Tgif2(Homeobox)/mES-Tgif2-ChIP-Seq(GSE55404)/Homer	TGTCANYT	1e-11	-26.59	0	11869	2485	36446	6719.5
Green cone	Promoter	MYB(HTH)/ERMYB-Myb-ChIPSeq(GSE22095)/Homer	GGCVGTTR	1e-09	-22.81	0	11869	2010	36446	5403.6
Green cone	Promoter	STAT5(Stat)/mCD4+-Stat5-ChIP-Seq(GSE12346)/Homer	RTTTCTNAGAAA	1e-09	-21.05	0	11869	283	36446	594.8
Green cone	Promoter	CEBP(bZIP)/ThioMac-CEBPb-ChIP-Seq(GSE21512)/Homer	ATTGCGCAAC	1e-08	-20.59	0	11869	319	36446	689.6
Green cone	Promoter	Rbpj1(?)/Panc1-Rbpj1-ChIP-Seq(GSE47459)/Homer	HTTTCCCASG	1e-08	-19.07	0	11869	1361	36446	3593.6
Green cone	Promoter	c-Myc(bHLH)/mES-cMyc-ChIP-Seq(GSE11431)/Homer	VVCCACGTGG	1e-08	-18.9	0	11869	628	36446	1530.3
Green cone	Promoter	PU.1:IRF8(ETS:IRF)/pDC-Irf8-ChIP-Seq(GSE66899)/Homer	GGAAGTGAAAST	1e-07	-17.7	0	11869	163	36446	315.5
Green cone	Promoter	Isl1(Homeobox)/Neuron-Isl1-ChIP-Seq(GSE31456)/Homer	CTAATKGV	1e-07	-17.21	0	11869	1202	36446	3168.2
Green cone	Promoter	Arnt:Ahr(bHLH)/MCF7-Arnt-ChIP-Seq(Lo_et_al.)/Homer	TBGCACGCAA	1e-07	-16.6	0	11869	1235	36446	3273.8
Green cone	Promoter	Lhx1(Homeobox)/EmbryoCarcinoma-Lhx1-ChIP-Seq(GSE70957)/Homer	NNYTAATTAR	1e-07	-16.28	0	11869	423	36446	999.7
Green cone	Promoter	OCT:OCT(POU,Homeobox)/NPC-Brn1-ChIP-Seq(GSE35496)/Homer	ATGAATATTCATGAG	1e-06	-15.78	0	11869	11	36446	4.2
Green cone	Promoter	E2F6(E2F)/Hela-E2F6-ChIP-Seq(GSE31477)/Homer	GGCGGGAARN	1e-06	-14.97	0	11869	2015	36446	5576.4
Green cone	Promoter	HIF-1a(bHLH)/MCF7-HIF1a-ChIP-Seq(GSE28352)/Homer	TACGTGCV	1e-06	-14.51	0	11869	498	36446	1222.9
Green cone	Promoter	E2F7(E2F)/Hela-E2F7-ChIP-Seq(GSE32673)/Homer	VDTTTCCCGCCA	1e-05	-13.24	0	11869	542	36446	1359.4
Green cone	Promoter	Atf4(bZIP)/MEF-Atf4-ChIP-Seq(GSE35681)/Homer	MTGATGCAAT	1e-05	-12.73	0	11869	159	36446	333.1
Green cone	Promoter	BMYB(HTH)/Hela-BMYB-ChIP-Seq(GSE27030)/Homer	NHAACBGYYV	1e-05	-12.67	0	11869	1419	36446	3881.7
Green cone	Promoter	IRF2(IRF)/Erythroblas-IRF2-ChIP-Seq(GSE36985)/Homer	GAAASYGAAASY	1e-05	-12.4	0	11869	114	36446	223.4
Green cone	Promoter	Srebp2(bHLH)/HepG2-Srebp2-ChIP-Seq(GSE31477)/Homer	CGGTCACSCCAC	1e-05	-12.03	0	11869	176	36446	381.3
Green cone	Promoter	CEBP:AP1(bZIP)/ThioMac-CEBPb-ChIP-Seq(GSE21512)/Homer	DRTGTTGCAA	1e-05	-11.97	0	11869	371	36446	902.7
Green cone	Promoter	CHR(?)/Hela-CellCycle-Expression/Homer	SRGTTTCAAA	1e-05	-11.57	0	11869	277	36446	652
Green cone	Promoter	Chop(bZIP)/MEF-Chop-ChIP-Seq(GSE35681)/Homer	ATTGCATCAT	0.0001	-11.44	0	11869	105	36446	206.3
Green cone	Promoter	Lhx2(Homeobox)/HFSC-Lhx2-ChIP-Seq(GSE48068)/Homer	TAATTAGN	0.0001	-11.36	0	11869	428	36446	1066.8
Green cone	Promoter	E2F(E2F)/Hela-CellCycle-Expression/Homer	TTSGCGCGAAAA	0.0001	-10.87	0.0001	11869	229	36446	529.2
Green cone	Promoter	Unknown(Homeobox)/Limb-p300-ChIP-Seq/Homer	SSCMATWAAA	0.0001	-10.85	0.0001	11869	270	36446	639.9
Green cone	Promoter	PAX5(Paired,Homeobox),condensed/GM12878-PAX5-ChIP-Seq(GSE32465)/Homer	GTCACGCTCSCTGM	0.0001	-10.35	0.0001	11869	193	36446	438.4
Green cone	Promoter	Foxh1(Forkhead)/hESC-FOXH1-ChIP-Seq(GSE29422)/Homer	NNTGTGGATTSS	0.0001	-10.3	0.0001	11869	319	36446	778.6
Green cone	Promoter	CTCF-SatelliteElement(Zf?)/CD4+-CTCF-ChIP-Seq(Barski_et_al.)/Homer	TGCAGTTCCMVNWRTGGCCA	0.0001	-10.06	0.0001	11869	22	36446	25.7
Green cone	Promoter	OCT4-SOX2-TCF-NANOG(POU,Homeobox,HMG)/mES-Oct4-ChIP-Seq(GSE11431)/Homer	ATTTGCATAACAATG	0.0001	-9.318	0.0002	11869	45	36446	74.6
Green cone	Promoter	Foxo1(Forkhead)/RAW-Foxo1-ChIP-Seq(Fan_et_al.)/Homer	CTGTTTAC	0.001	-8.901	0.0004	11869	1302	36446	3626.7
Green cone	Promoter	STAT6(Stat)/Macrophage-Stat6-ChIP-Seq(GSE38377)/Homer	TTCCKNAGAA	0.001	-7.897	0.001	11869	304	36446	765.3
Green cone	Promoter	PAX3:FKHR-fusion(Paired,Homeobox)/Rh4-PAX3:FKHR-ChIP-Seq(GSE19063)/Homer	ACCRTGACTAATTNN	0.001	-7.793	0.0011	11869	93	36446	197.4
Green cone	Promoter	RUNX1(Runt)/Jurkat-RUNX1-ChIP-Seq(GSE29180)/Homer	AAACCACARM	0.001	-7.525	0.0014	11869	653	36446	1764.2
Green cone	Promoter	AMYB(HTH)/Testes-AMYB-ChIP-Seq(GSE44588)/Homer	TGGCAGTTGG	0.001	-7.47	0.0015	11869	1478	36446	4185.9
Green cone	Promoter	NFkB-p65-Rel(RHD)/ThioMac-LPS-Expression(GSE23622)/Homer	GGAAATTCCC	0.001	-7.362	0.0017	11869	62	36446	122.4
Green cone	Promoter	ZNF467(Zf)/HEK293-ZNF467.GFP-ChIP-Seq(GSE58341)/Homer	TGGGGAAGGGCM	0.001	-7.117	0.0021	11869	1642	36446	4683.8
Green cone	Promoter	CArG(MADS)/PUER-Srf-ChIP-Seq(Sullivan_et_al.)/Homer	CCATATATGGNM	0.001	-7.01	0.0023	11869	197	36446	480.3
Green cone	Promoter	HNF6(Homeobox)/Liver-Hnf6-ChIP-Seq(ERP000394)/Homer	NTATYGATCH	0.01	-6.813	0.0028	11869	226	36446	562.8
Green cone	Promoter	Mef2d(MADS)/Retina-Mef2d-ChIP-Seq(GSE61391)/Homer	GCTATTTTTAGC	0.01	-6.721	0.0031	11869	84	36446	181.4
Green cone	Promoter	Nkx6.1(Homeobox)/Islet-Nkx6.1-ChIP-Seq(GSE40975)/Homer	GKTAATGR	0.01	-6.649	0.0033	11869	1011	36446	2829.1
Green cone	Promoter	RORgt(NR)/EL4-RORgt.Flag-ChIP-Seq(GSE56019)/Homer	AAYTAGGTCA	0.01	-6.629	0.0033	11869	72	36446	151.8
Green cone	Promoter	TR4(NR),DR1/Hela-TR4-ChIP-Seq(GSE24685)/Homer	GAGGTCAAAGGTCA	0.01	-6.604	0.0034	11869	120	36446	276.9
Green cone	Promoter	Hoxc9(Homeobox)/Ainv15-Hoxc9-ChIP-Seq(GSE21812)/Homer	GGCCATAAATCA	0.01	-6.495	0.0037	11869	184	36446	450.6
Green cone	Promoter	E2F1(E2F)/Hela-E2F1-ChIP-Seq(GSE22478)/Homer	CWGGCGGGAA	0.01	-6.434	0.0039	11869	1045	36446	2935.2
Green cone	Promoter	Nkx2.2(Homeobox)/NPC-Nkx2.2-ChIP-Seq(GSE61673)/Homer	BTBRAGTGSN	0.01	-6.421	0.004	11869	1870	36446	5387.9
Green cone	Promoter	Six1(Homeobox)/Myoblast-Six1-ChIP-Chip(GSE20150)/Homer	GKVTCADRTTWC	0.01	-6.35	0.0042	11869	146	36446	348.2
Green cone	Promoter	Nkx3.1(Homeobox)/LNCaP-Nkx3.1-ChIP-Seq(GSE28264)/Homer	AAGCACTTAA	0.01	-6.321	0.0043	11869	1834	36446	5283.1
Green cone	Promoter	Nkx2.5(Homeobox)/HL1-Nkx2.5.biotin-ChIP-Seq(GSE21529)/Homer	RRSCACTYAA	0.01	-6.05	0.0056	11869	1838	36446	5305.8
Green cone	Promoter	OCT:OCT(POU,Homeobox,IR1)/NPC-Brn2-ChIP-Seq(GSE35496)/Homer	ATGAATWATTCATGA	0.01	-5.926	0.0063	11869	12	36446	14.6
Green cone	Promoter	Bach1(bZIP)/K562-Bach1-ChIP-Seq(GSE31477)/Homer	AWWNTGCTGAGTCAT	0.01	-5.884	0.0065	11869	29	36446	50
Green cone	Promoter	Bach2(bZIP)/OCILy7-Bach2-ChIP-Seq(GSE44420)/Homer	TGCTGAGTCA	0.01	-5.836	0.0068	11869	116	36446	272.6
Green cone	Promoter	Phox2a(Homeobox)/Neuron-Phox2a-ChIP-Seq(GSE31456)/Homer	YTAATYNRATTA	0.01	-5.794	0.007	11869	88	36446	198.6
Green cone	Promoter	HOXB13(Homeobox)/ProstateTumor-HOXB13-ChIP-Seq(GSE56288)/Homer	TTTTATKRGG	0.01	-5.662	0.008	11869	432	36446	1163.7
Green cone	Promoter	IRF4(IRF)/GM12878-IRF4-ChIP-Seq(GSE32465)/Homer	ACTGAAACCA	0.01	-4.853	0.0178	11869	238	36446	622.8
Green cone	Promoter	Gata4(Zf)/Heart-Gata4-ChIP-Seq(GSE35151)/Homer	NBWGATAAGR	0.01	-4.781	0.019	11869	410	36446	1117.6
Blue cone	Promoter	Sp1(Zf)/Promoter/Homer	GGCCCCGCCCCC	1.00E-794	-1829	0	12245	4271	36095	4818.7
Blue cone	Promoter	NFY(CCAAT)/Promoter/Homer	RGCCAATSRG	1.00E-557	-1284	0	12245	2906	36095	3074.8
Blue cone	Promoter	KLF5(Zf)/LoVo-KLF5-ChIP-Seq(GSE49402)/Homer	DGGGYGKGGC	1.00E-557	-1283	0	12245	6208	36095	10432.5
Blue cone	Promoter	KLF14(Zf)/HEK293-KLF14.GFP-ChIP-Seq(GSE58341)/Homer	RGKGGGCGKGGC	1.00E-526	-1213	0	12245	7402	36095	13875.2
Blue cone	Promoter	Elk1(ETS)/Hela-Elk1-ChIP-Seq(GSE31477)/Homer	HACTTCCGGY	1.00E-406	-936.4	0	12245	3262	36095	4408
Blue cone	Promoter	ETS(ETS)/Promoter/Homer	AACCGGAAGT	1.00E-405	-934.5	0	12245	2262	36095	2446.9
Blue cone	Promoter	Klf9(Zf)/GBM-Klf9-ChIP-Seq(GSE62211)/Homer	GCCACRCCCACY	1.00E-401	-925.3	0	12245	2945	36095	3776.9
Blue cone	Promoter	Elk4(ETS)/Hela-Elk4-ChIP-Seq(GSE31477)/Homer	NRYTTCCGGY	1.00E-401	-925.1	0	12245	3291	36095	4493.5
Blue cone	Promoter	GFY-Staf(?,Zf)/Promoter/Homer	RACTACAATTCCCAGAAKGC	1.00E-392	-902.7	0	12245	779	36095	313.3
Blue cone	Promoter	ELF1(ETS)/Jurkat-ELF1-ChIP-Seq(SRA014231)/Homer	AVCCGGAAGT	1.00E-390	-899.4	0	12245	3019	36095	3981.8
Blue cone	Promoter	Fli1(ETS)/CD8-FLI-ChIP-Seq(GSE20898)/Homer	NRYTTCCGGH	1.00E-320	-737.8	0	12245	3672	36095	5809.9
Blue cone	Promoter	Klf4(Zf)/mES-Klf4-ChIP-Seq(GSE11431)/Homer	GCCACACCCA	1.00E-318	-734.1	0	12245	2199	36095	2678.3
Blue cone	Promoter	GABPA(ETS)/Jurkat-GABPa-ChIP-Seq(GSE17954)/Homer	RACCGGAAGT	1.00E-317	-732.1	0	12245	3022	36095	4372.8
Blue cone	Promoter	GFY(?)/Promoter/Homer	ACTACAATTCCC	1e-306	-705.6	0	12245	708	36095	343.9
Blue cone	Promoter	ETV1(ETS)/GIST48-ETV1-ChIP-Seq(GSE22441)/Homer	AACCGGAAGT	1e-271	-625.4	0	12245	3572	36095	5914.2
Blue cone	Promoter	ETS1(ETS)/Jurkat-ETS1-ChIP-Seq(GSE17954)/Homer	ACAGGAAGTG	1e-246	-566.9	0	12245	2816	36095	4361.8
Blue cone	Promoter	NRF1(NRF)/MCF7-NRF1-ChIP-Seq(Unpublished)/Homer	CTGCGCATGCGC	1e-209	-482.7	0	12245	1795	36095	2407.5
Blue cone	Promoter	NRF(NRF)/Promoter/Homer	STGCGCATGCGC	1e-205	-472.8	0	12245	1748	36095	2335.5
Blue cone	Promoter	EWS:FLI1-fusion(ETS)/SK_N_MC-EWS:FLI1-ChIP-Seq(SRA014231)/Homer	VACAGGAAAT	1e-193	-444.9	0	12245	1700	36095	2303.2
Blue cone	Promoter	KLF10(Zf)/HEK293-KLF10.GFP-ChIP-Seq(GSE58341)/Homer	GGGGGTGTGTCC	1e-192	-443.9	0	12245	2089	36095	3117.5
Blue cone	Promoter	ERG(ETS)/VCaP-ERG-ChIP-Seq(GSE14097)/Homer	ACAGGAAGTG	1e-192	-442.9	0	12245	3131	36095	5490.2
Blue cone	Promoter	Etv2(ETS)/ES-ER71-ChIP-Seq(GSE59402)/Homer(0.967)	NNAYTTCCTGHN	1e-189	-437.1	0	12245	2168	36095	3307.8
Blue cone	Promoter	Maz(Zf)/HepG2-Maz-ChIP-Seq(GSE31477)/Homer	GGGGGGGG	1e-181	-417.8	0	12245	5348	36095	11289.9
Blue cone	Promoter	CRE(bZIP)/Promoter/Homer	CSGTGACGTCAC	1e-173	-399	0	12245	1169	36095	1371
Blue cone	Promoter	Atf1(bZIP)/K562-ATF1-ChIP-Seq(GSE31477)/Homer	GATGACGTCA	1e-168	-387	0	12245	1366	36095	1770.7
Blue cone	Promoter	EHF(ETS)/LoVo-EHF-ChIP-Seq(GSE49402)/Homer	AVCAGGAAGT	1e-161	-371	0	12245	2348	36095	3916.7
Blue cone	Promoter	ZNF143|STAF(Zf)/CUTLL-ZNF143-ChIP-Seq(GSE29600)/Homer	ATTTCCCAGVAKSCY	1e-143	-330.8	0	12245	959	36095	1114
Blue cone	Promoter	ELF5(ETS)/T47D-ELF5-ChIP-Seq(GSE30407)/Homer	ACVAGGAAGT	1e-140	-322.6	0	12245	1586	36095	2382
Blue cone	Promoter	Atf7(bZIP)/3T3L1-Atf7-ChIP-Seq(GSE56872)/Homer	NGRTGACGTCAY	1e-138	-320	0	12245	1037	36095	1279.7
Blue cone	Promoter	CTCF(Zf)/CD4+-CTCF-ChIP-Seq(Barski_et_al.)/Homer	AYAGTGCCMYCTRGTGGCCA	1e-138	-319.6	0	12245	636	36095	579.2
Blue cone	Promoter	Atf2(bZIP)/3T3L1-Atf2-ChIP-Seq(GSE56872)/Homer	NRRTGACGTCAT	1e-123	-285.3	0	12245	813	36095	932.9
Blue cone	Promoter	BORIS(Zf)/K562-CTCFL-ChIP-Seq(GSE32465)/Homer	CNNBRGCGCCCCCTGSTGGC	1e-121	-280.4	0	12245	1116	36095	1521.5
Blue cone	Promoter	Usf2(bHLH)/C2C12-Usf2-ChIP-Seq(GSE36030)/Homer	GTCACGTGGT	1e-104	-241.5	0	12245	804	36095	1001.2
Blue cone	Promoter	c-Jun-CRE(bZIP)/K562-cJun-ChIP-Seq(GSE31477)/Homer	ATGACGTCATCY	1e-100	-231.3	0	12245	661	36095	757.1
Blue cone	Promoter	SPDEF(ETS)/VCaP-SPDEF-ChIP-Seq(SRA014231)/Homer	ASWTCCTGBT	1e-100	-230.8	0	12245	1882	36095	3360.2
Blue cone	Promoter	JunD(bZIP)/K562-JunD-ChIP-Seq/Homer	ATGACGTCATCN	1e-98	-227.4	0	12245	439	36095	390.9
Blue cone	Promoter	E-box(bHLH)/Promoter/Homer	SSGGTCACGTGA	1e-89	-205.3	0	12245	510	36095	537.8
Blue cone	Promoter	YY1(Zf)/Promoter/Homer	CAAGATGGCGGC	1e-77	-177.5	0	12245	589	36095	730.6
Blue cone	Promoter	USF1(bHLH)/GM12878-Usf1-ChIP-Seq(GSE32465)/Homer	SGTCACGTGR	1e-76	-175.3	0	12245	1085	36095	1756.9
Blue cone	Promoter	CLOCK(bHLH)/Liver-Clock-ChIP-Seq(GSE39860)/Homer	GHCACGTG	1e-71	-164.7	0	12245	1145	36095	1927.1
Blue cone	Promoter	MITF(bHLH)/MastCells-MITF-ChIP-Seq(GSE48085)/Homer	RTCATGTGAC	1e-71	-164.4	0	12245	1368	36095	2437.5
Blue cone	Promoter	bHLHE40(bHLH)/HepG2-BHLHE40-ChIP-Seq(GSE31477)/Homer	KCACGTGMCN	1e-61	-142.7	0	12245	865	36095	1386.6
Blue cone	Promoter	RFX(HTH)/K562-RFX3-ChIP-Seq(SRA012198)/Homer	CGGTTGCCATGGCAAC	1e-61	-142.4	0	12245	408	36095	467.9
Blue cone	Promoter	Rfx2(HTH)/LoVo-RFX2-ChIP-Seq(GSE49402)/Homer	GTTGCCATGGCAACM	1e-60	-140	0	12245	406	36095	468
Blue cone	Promoter	CRX(Homeobox)/Retina-Crx-ChIP-Seq(GSE20012)/Homer	GCTAATCC	1e-57	-131.7	0	12245	2008	36095	4160.9
Blue cone	Promoter	Pknox1(Homeobox)/ES-Prep1-ChIP-Seq(GSE63282)/Homer	SCTGTCAVTCAV	1e-55	-127.8	0	12245	493	36095	657.2
Blue cone	Promoter	Rfx5(HTH)/GM12878-Rfx5-ChIP-Seq(GSE31477)/Homer	SCCTAGCAACAG	1e-54	-126.6	0	12245	622	36095	920.6
Blue cone	Promoter	GSC(Homeobox)/FrogEmbryos-GSC-ChIP-Seq(DRA000576)/Homer	RGGATTAR	1e-54	-126.2	0	12245	864	36095	1442
Blue cone	Promoter	EKLF(Zf)/Erythrocyte-Klf1-ChIP-Seq(GSE20478)/Homer	NWGGGTGTGGCY	1e-54	-124.6	0	12245	538	36095	754.1
Blue cone	Promoter	Nanog(Homeobox)/mES-Nanog-ChIP-Seq(GSE11724)/Homer	RGCCATTAAC	1e-50	-115.4	0	12245	3694	36095	8746.1
Blue cone	Promoter	Pbx3(Homeobox)/GM12878-PBX3-ChIP-Seq(GSE32465)/Homer	SCTGTCAMTCAN	1e-49	-114.8	0	12245	449	36095	602.2
Blue cone	Promoter	Egr2(Zf)/Thymocytes-Egr2-ChIP-Seq(GSE34254)/Homer	NGCGTGGGCGGR	1e-47	-110	0	12245	887	36095	1558
Blue cone	Promoter	Lhx3(Homeobox)/Neuron-Lhx3-ChIP-Seq(GSE31456)/Homer	ADBTAATTAR	1e-46	-107.7	0	12245	1032	36095	1903.4
Blue cone	Promoter	Otx2(Homeobox)/EpiLC-Otx2-ChIP-Seq(GSE56098)/Homer	NYTAATCCYB	1e-44	-102.2	0	12245	645	36095	1046
Blue cone	Promoter	E2F4(E2F)/K562-E2F4-ChIP-Seq(GSE31477)/Homer	GGCGGGAAAH	1e-43	-99.52	0	12245	2349	36095	5265.4
Blue cone	Promoter	GFX(?)/Promoter/Homer	ATTCTCGCGAGA	1e-42	-98.66	0	12245	237	36095	245.3
Blue cone	Promoter	Stat3(Stat)/mES-Stat3-ChIP-Seq(GSE11431)/Homer	CTTCCGGGAA	1e-42	-97.37	0	12245	907	36095	1658.7
Blue cone	Promoter	Max(bHLH)/K562-Max-ChIP-Seq(GSE31477)/Homer	RCCACGTGGYYN	1e-39	-90.14	0	12245	1011	36095	1939.8
Blue cone	Promoter	PU.1-IRF(ETS:IRF)/Bcell-PU.1-ChIP-Seq(GSE21512)/Homer	MGGAAGTGAAAC	1e-38	-89.03	0	12245	1441	36095	3002.3
Blue cone	Promoter	ETS:RUNX(ETS,Runt)/Jurkat-RUNX1-ChIP-Seq(GSE17954)/Homer	RCAGGATGTGGT	1e-38	-88.73	0	12245	306	36095	387
Blue cone	Promoter	X-box(HTH)/NPC-H3K4me1-ChIP-Seq(GSE16256)/Homer	GGTTGCCATGGCAA	1e-37	-86.76	0	12245	271	36095	326.4
Blue cone	Promoter	TATA-Box(TBP)/Promoter/Homer	CCTTTTAWAGSC	1e-37	-86.12	0	12245	1066	36095	2093.2
Blue cone	Promoter	Rfx1(HTH)/NPC-H3K4me1-ChIP-Seq(GSE16256)/Homer	KGTTGCCATGGCAA	1e-36	-84.75	0	12245	461	36095	709.8
Blue cone	Promoter	Pitx1(Homeobox)/Chicken-Pitx1-ChIP-Seq(GSE38910)/Homer	TAATCCCN	1e-36	-84.2	0	12245	3273	36095	7892.5
Blue cone	Promoter	n-Myc(bHLH)/mES-nMyc-ChIP-Seq(GSE11431)/Homer	VRCCACGTGG	1e-35	-81.98	0	12245	1255	36095	2582.9
Blue cone	Promoter	c-Myc(bHLH)/LNCAP-cMyc-ChIP-Seq(Unpublished)/Homer	VCCACGTG	1e-33	-76.49	0	12245	1470	36095	3161.8
Blue cone	Promoter	Smad3(MAD)/NPC-Smad3-ChIP-Seq(GSE36673)/Homer	TWGTCTGV	1e-32	-74.92	0	12245	3301	36095	8068.5
Blue cone	Promoter	Egr1(Zf)/K562-Egr1-ChIP-Seq(GSE32465)/Homer	TGCGTGGGYG	1e-31	-73.22	0	12245	2150	36095	4962.6
Blue cone	Promoter	BMAL1(bHLH)/Liver-Bmal1-ChIP-Seq(GSE39860)/Homer	GNCACGTG	1e-31	-72.8	0	12245	1830	36095	4121.3
Blue cone	Promoter	PBX1(Homeobox)/MCF7-PBX1-ChIP-Seq(GSE28007)/Homer	GSCTGTCACTCA	1e-30	-71.16	0	12245	187	36095	205.7
Blue cone	Promoter	Brn1(POU,Homeobox)/NPC-Brn1-ChIP-Seq(GSE35496)/Homer	TATGCWAATBAV	1e-30	-69.92	0	12245	229	36095	283.9
Blue cone	Promoter	NPAS2(bHLH)/Liver-NPAS2-ChIP-Seq(GSE39860)/Homer	KCCACGTGAC	1e-26	-60.97	0	12245	1337	36095	2937.2
Blue cone	Promoter	Oct2(POU,Homeobox)/Bcell-Oct2-ChIP-Seq(GSE21512)/Homer	ATATGCAAAT	1e-24	-56.95	0	12245	175	36095	210.5
Blue cone	Promoter	Stat3+il21(Stat)/CD4-Stat3-ChIP-Seq(GSE19198)/Homer	SVYTTCCNGGAARB	1e-24	-56.91	0	12245	826	36095	1677.6
Blue cone	Promoter	Oct4(POU,Homeobox)/mES-Oct4-ChIP-Seq(GSE11431)/Homer	ATTTGCATAW	1e-24	-55.34	0	12245	255	36095	369.6
Blue cone	Promoter	Gfi1b(Zf)/HPC7-Gfi1b-ChIP-Seq(GSE22178)/Homer	MAATCACTGC	1e-23	-54.09	0	12245	602	36095	1151.1
Blue cone	Promoter	Oct6(POU,Homeobox)/NPC-Oct6-ChIP-Seq(GSE35496)/Homer	WATGCAAATGAG	1e-21	-48.6	0	12245	245	36095	368.3
Blue cone	Promoter	PU.1(ETS)/ThioMac-PU.1-ChIP-Seq(GSE21512)/Homer	AGAGGAAGTG	1e-19	-44.22	0	12245	629	36095	1272.9
Blue cone	Promoter	SpiB(ETS)/OCILY3-SPIB-ChIP-Seq(GSE56857)/Homer	AAAGRGGAAGTG	1e-18	-43.31	0	12245	327	36095	564.4
Blue cone	Promoter	ZBTB33(Zf)/GM12878-ZBTB33-ChIP-Seq(GSE32465)/Homer	GGVTCTCGCGAGAAC	1e-18	-42.38	0	12245	385	36095	700.6
Blue cone	Promoter	EWS:ERG-fusion(ETS)/CADO_ES1-EWS:ERG-ChIP-Seq(SRA014231)/Homer	ATTTCCTGTN	1e-17	-41.28	0	12245	645	36095	1330.9
Blue cone	Promoter	HIF-1b(HLH)/T47D-HIF1b-ChIP-Seq(GSE59937)/Homer	RTACGTGC	1e-16	-38.71	0	12245	2121	36095	5256.8
Blue cone	Promoter	STAT4(Stat)/CD4-Stat4-ChIP-Seq(GSE22104)/Homer	NYTTCCWGGAAR	1e-16	-37.52	0	12245	751	36095	1622.5
Blue cone	Promoter	Meis1(Homeobox)/MastCells-Meis1-ChIP-Seq(GSE48085)/Homer	VGCTGWCAVB	1e-14	-32.89	0	12245	1704	36095	4192.7
Blue cone	Promoter	Tgif1(Homeobox)/mES-Tgif1-ChIP-Seq(GSE55404)/Homer	YTGWCADY	1e-12	-28.1	0	12245	2254	36095	5778.6
Blue cone	Promoter	STAT1(Stat)/HelaS3-STAT1-ChIP-Seq(GSE12782)/Homer	NATTTCCNGGAAAT	1e-11	-27.56	0	12245	262	36095	485.4
Blue cone	Promoter	STAT5(Stat)/mCD4+-Stat5-ChIP-Seq(GSE12346)/Homer	RTTTCTNAGAAA	1e-11	-26.97	0	12245	291	36095	556.1
Blue cone	Promoter	MYB(HTH)/ERMYB-Myb-ChIPSeq(GSE22095)/Homer	GGCVGTTR	1e-11	-26.93	0	12245	2079	36095	5310.9
Blue cone	Promoter	Ets1-distal(ETS)/CD4+-PolII-ChIP-Seq(Barski_et_al.)/Homer	MACAGGAAGT	1e-10	-24.1	0	12245	339	36095	688.4
Blue cone	Promoter	Rbpj1(?)/Panc1-Rbpj1-ChIP-Seq(GSE47459)/Homer	HTTTCCCASG	1e-10	-23.45	0	12245	1406	36095	3507.5
Blue cone	Promoter	Arnt:Ahr(bHLH)/MCF7-Arnt-ChIP-Seq(Lo_et_al.)/Homer	TBGCACGCAA	1e-09	-21.46	0	12245	1292	36095	3224
Blue cone	Promoter	Tgif2(Homeobox)/mES-Tgif2-ChIP-Seq(GSE55404)/Homer	TGTCANYT	1e-09	-21.02	0	12245	2543	36095	6717.2
Blue cone	Promoter	c-Myc(bHLH)/mES-cMyc-ChIP-Seq(GSE11431)/Homer	VVCCACGTGG	1e-08	-19.47	0	12245	658	36095	1542.3
Blue cone	Promoter	BMYB(HTH)/Hela-BMYB-ChIP-Seq(GSE27030)/Homer	NHAACBGYYV	1e-08	-18.8	0	12245	1495	36095	3824.8
Blue cone	Promoter	Atf4(bZIP)/MEF-Atf4-ChIP-Seq(GSE35681)/Homer	MTGATGCAAT	1e-07	-18.35	0	12245	165	36095	304
Blue cone	Promoter	Isl1(Homeobox)/Neuron-Isl1-ChIP-Seq(GSE31456)/Homer	CTAATKGV	1e-07	-17.97	0	12245	1252	36095	3167.9
Blue cone	Promoter	PAX5(Paired,Homeobox),condensed/GM12878-PAX5-ChIP-Seq(GSE32465)/Homer	GTCACGCTCSCTGM	1e-07	-16.55	0	12245	209	36095	418.9
Blue cone	Promoter	Foxo1(Forkhead)/RAW-Foxo1-ChIP-Seq(Fan_et_al.)/Homer	CTGTTTAC	1e-06	-15.61	0	12245	1369	36095	3530.7
Blue cone	Promoter	PU.1:IRF8(ETS:IRF)/pDC-Irf8-ChIP-Seq(GSE66899)/Homer	GGAAGTGAAAST	1e-06	-15	0	12245	162	36095	314.1
Blue cone	Promoter	IRF2(IRF)/Erythroblas-IRF2-ChIP-Seq(GSE36985)/Homer	GAAASYGAAASY	1e-06	-14.83	0	12245	118	36095	212
Blue cone	Promoter	E2F7(E2F)/Hela-E2F7-ChIP-Seq(GSE32673)/Homer	VDTTTCCCGCCA	1e-06	-14.72	0	12245	561	36095	1338.8
Blue cone	Promoter	CEBP(bZIP)/ThioMac-CEBPb-ChIP-Seq(GSE21512)/Homer	ATTGCGCAAC	1e-06	-14.15	0	12245	336	36095	754
Blue cone	Promoter	E2F6(E2F)/Hela-E2F6-ChIP-Seq(GSE31477)/Homer	GGCGGGAARN	1e-06	-14.03	0	12245	2129	36095	5697.4
Blue cone	Promoter	Chop(bZIP)/MEF-Chop-ChIP-Seq(GSE35681)/Homer	ATTGCATCAT	1e-05	-13.49	0	12245	111	36095	202.1
Blue cone	Promoter	CEBP:AP1(bZIP)/ThioMac-CEBPb-ChIP-Seq(GSE21512)/Homer	DRTGTTGCAA	1e-05	-12.15	0	12245	385	36095	901.2
Blue cone	Promoter	AMYB(HTH)/Testes-AMYB-ChIP-Seq(GSE44588)/Homer	TGGCAGTTGG	1e-05	-12.08	0	12245	1568	36095	4157.9
Blue cone	Promoter	E2F(E2F)/Hela-CellCycle-Expression/Homer	TTSGCGCGAAAA	1e-05	-11.9	0	12245	241	36095	530.1
Blue cone	Promoter	Lhx1(Homeobox)/EmbryoCarcinoma-Lhx1-ChIP-Seq(GSE70957)/Homer	NNYTAATTAR	1e-05	-11.87	0	12245	456	36095	1092.9
Blue cone	Promoter	Mef2a(MADS)/HL1-Mef2a.biotin-ChIP-Seq(GSE21529)/Homer	CYAAAAATAG	1e-05	-11.69	0	12245	186	36095	393.7
Blue cone	Promoter	CHR(?)/Hela-CellCycle-Expression/Homer	SRGTTTCAAA	1e-05	-11.58	0	12245	289	36095	656.8
Blue cone	Promoter	Phox2a(Homeobox)/Neuron-Phox2a-ChIP-Seq(GSE31456)/Homer	YTAATYNRATTA	0.0001	-11.5	0	12245	112	36095	214.7
Blue cone	Promoter	Nkx2.5(Homeobox)/HL1-Nkx2.5.biotin-ChIP-Seq(GSE21529)/Homer	RRSCACTYAA	0.0001	-10.48	0.0001	12245	1877	36095	5070.2
Blue cone	Promoter	Mef2d(MADS)/Retina-Mef2d-ChIP-Seq(GSE61391)/Homer	GCTATTTTTAGC	0.0001	-10.11	0.0001	12245	92	36095	174.8
Blue cone	Promoter	HIF-1a(bHLH)/MCF7-HIF1a-ChIP-Seq(GSE28352)/Homer	TACGTGCV	0.0001	-9.934	0.0001	12245	524	36095	1300.6
Blue cone	Promoter	Foxh1(Forkhead)/hESC-FOXH1-ChIP-Seq(GSE29422)/Homer	NNTGTGGATTSS	0.0001	-9.699	0.0002	12245	326	36095	772.1
Blue cone	Promoter	Lhx2(Homeobox)/HFSC-Lhx2-ChIP-Seq(GSE48068)/Homer	TAATTAGN	0.0001	-9.582	0.0002	12245	456	36095	1121.5
Blue cone	Promoter	Mef2c(MADS)/GM12878-Mef2c-ChIP-Seq(GSE32465)/Homer	DCYAAAAATAGM	0.001	-8.384	0.0006	12245	146	36095	317.7
Blue cone	Promoter	NFkB-p65-Rel(RHD)/ThioMac-LPS-Expression(GSE23622)/Homer	GGAAATTCCC	0.001	-8.164	0.0008	12245	64	36095	118
Blue cone	Promoter	Six1(Homeobox)/Myoblast-Six1-ChIP-Chip(GSE20150)/Homer	GKVTCADRTTWC	0.001	-7.696	0.0012	12245	147	36095	325.4
Blue cone	Promoter	Bapx1(Homeobox)/VertebralCol-Bapx1-ChIP-Seq(GSE36672)/Homer	TTRAGTGSYK	0.001	-7.624	0.0013	12245	1758	36095	4812.7
Blue cone	Promoter	Srebp2(bHLH)/HepG2-Srebp2-ChIP-Seq(GSE31477)/Homer	CGGTCACSCCAC	0.001	-7.425	0.0016	12245	176	36095	402.8
Blue cone	Promoter	Nkx2.2(Homeobox)/NPC-Nkx2.2-ChIP-Seq(GSE61673)/Homer	BTBRAGTGSN	0.001	-7.07	0.0022	12245	1901	36095	5239.6
Blue cone	Promoter	PAX3:FKHR-fusion(Paired,Homeobox)/Rh4-PAX3:FKHR-ChIP-Seq(GSE19063)/Homer	ACCRTGACTAATTNN	0.01	-6.875	0.0027	12245	97	36095	205.6
Blue cone	Promoter	CArG(MADS)/PUER-Srf-ChIP-Seq(Sullivan_et_al.)/Homer	CCATATATGGNM	0.01	-6.721	0.0031	12245	208	36095	493.6
Blue cone	Promoter	CTCF-SatelliteElement(Zf?)/CD4+-CTCF-ChIP-Seq(Barski_et_al.)/Homer	TGCAGTTCCMVNWRTGGCCA	0.01	-6.643	0.0033	12245	22	36095	31.3
Blue cone	Promoter	Unknown(Homeobox)/Limb-p300-ChIP-Seq/Homer	SSCMATWAAA	0.01	-6.553	0.0036	12245	281	36095	690.2
Blue cone	Promoter	ZNF467(Zf)/HEK293-ZNF467.GFP-ChIP-Seq(GSE58341)/Homer	TGGGGAAGGGCM	0.01	-6.385	0.0042	12245	1707	36095	4706.2
Blue cone	Promoter	RORgt(NR)/EL4-RORgt.Flag-ChIP-Seq(GSE56019)/Homer	AAYTAGGTCA	0.01	-6.255	0.0048	12245	78	36095	162.9
Blue cone	Promoter	p53(p53)/Saos-p53-ChIP-Seq(GSE15780)/Homer	RRCATGYCYRGRCATGYYYN	0.01	-6.171	0.0051	12245	56	36095	109.8
Blue cone	Promoter	p53(p53)/Saos-p53-ChIP-Seq/Homer	RRCATGYCYRGRCATGYYYN	0.01	-6.171	0.0051	12245	56	36095	109.8
Blue cone	Promoter	STAT6(Stat)/Macrophage-Stat6-ChIP-Seq(GSE38377)/Homer	TTCCKNAGAA	0.01	-6.134	0.0053	12245	304	36095	759
Blue cone	Promoter	FOXP1(Forkhead)/H9-FOXP1-ChIP-Seq(GSE31006)/Homer	NYYTGTTTACHN	0.01	-6.117	0.0053	12245	193	36095	460.9
Blue cone	Promoter	Foxa2(Forkhead)/Liver-Foxa2-ChIP-Seq(GSE25694)/Homer	CYTGTTTACWYW	0.01	-5.412	0.0107	12245	296	36095	747.2
Blue cone	Promoter	OCT4-SOX2-TCF-NANOG(POU,Homeobox,HMG)/mES-Oct4-ChIP-Seq(GSE11431)/Homer	ATTTGCATAACAATG	0.01	-5.098	0.0145	12245	49	36095	98.3
Blue cone	Promoter	OCT:OCT(POU,Homeobox)/NPC-Brn1-ChIP-Seq(GSE35496)/Homer	ATGAATATTCATGAG	0.01	-4.638	0.0229	12245	11	36095	14.6
Blue cone	Promoter	OCT:OCT(POU,Homeobox,IR1)/NPC-Brn2-ChIP-Seq(GSE35496)/Homer	ATGAATWATTCATGA	0.01	-4.608	0.0234	12245	12	36095	16.9
