# Supplementary material for: Cell Type-Specific Epigenomic Analysis Reveals a Uniquely Closed Chromatin Architecture in Mouse Rod Photoreceptors
Source: Sci Rep. 2017 Mar 3;7:43184. doi: 10.1038/srep43184 (PMC5335693; doi:10.1038/srep43184)
Supplement: Supplementary Table S8 [file srep43184-s9.xls]

## Sheet: Sheet1
Supplementary Table S8: Known motif enrichment in photoreceptor enhancer peaks
Cell type	Peak class	Motif name	Motif Conesensus	Enrichment p-value	ln(p-value)	Adjusted p-value	Number of target sequences	Number of target sequences with motif	Number of background sequences	Number of background sequences with motif
Rod	Enhancer	CTCF(Zf)/CD4+-CTCF-ChIP-Seq(Barski_et_al.)/Homer	AYAGTGCCMYCTRGTGGCCA	1.00E-3151	-7257	0	14250	3346	34282	401.1
Rod	Enhancer	BORIS(Zf)/K562-CTCFL-ChIP-Seq(GSE32465)/Homer	CNNBRGCGCCCCCTGSTGGC	1.00E-2506	-5770	0	14250	3463	34282	708.5
Rod	Enhancer	GSC(Homeobox)/FrogEmbryos-GSC-ChIP-Seq(DRA000576)/Homer	RGGATTAR	1.00E-1512	-3484	0	14250	4840	34282	3038.2
Rod	Enhancer	Otx2(Homeobox)/EpiLC-Otx2-ChIP-Seq(GSE56098)/Homer	NYTAATCCYB	1.00E-1406	-3240	0	14250	3912	34282	2084.4
Rod	Enhancer	CRX(Homeobox)/Retina-Crx-ChIP-Seq(GSE20012)/Homer	GCTAATCC	1.00E-1194	-2751	0	14250	7142	34282	7493
Rod	Enhancer	Pitx1(Homeobox)/Chicken-Pitx1-ChIP-Seq(GSE38910)/Homer	TAATCCCN	1.00E-628	-1446	0	14250	8374	34282	12561.4
Rod	Enhancer	Phox2a(Homeobox)/Neuron-Phox2a-ChIP-Seq(GSE31456)/Homer	YTAATYNRATTA	1e-193	-446.6	0	14250	909	34282	689.7
Rod	Enhancer	RORgt(NR)/EL4-RORgt.Flag-ChIP-Seq(GSE56019)/Homer	AAYTAGGTCA	1e-155	-357.3	0	14250	476	34282	253.7
Rod	Enhancer	CTCF-SatelliteElement(Zf?)/CD4+-CTCF-ChIP-Seq(Barski_et_al.)/Homer	TGCAGTTCCMVNWRTGGCCA	1e-129	-298.3	0	14250	188	34282	38.3
Rod	Enhancer	NeuroD1(bHLH)/Islet-NeuroD1-ChIP-Seq(GSE30298)/Homer	GCCATCTGTT	1e-119	-275.2	0	14250	1997	34282	2808.3
Rod	Enhancer	Mef2d(MADS)/Retina-Mef2d-ChIP-Seq(GSE61391)/Homer	GCTATTTTTAGC	1e-106	-245.2	0	14250	466	34282	334.6
Rod	Enhancer	Mef2b(MADS)/HEK293-Mef2b.V5-ChIP-Seq(GSE67450)/Homer	GCTATTTTTGGM	1e-104	-241.7	0	14250	1259	34282	1565
Rod	Enhancer	Mef2c(MADS)/GM12878-Mef2c-ChIP-Seq(GSE32465)/Homer	DCYAAAAATAGM	1e-93	-216	0	14250	696	34282	694
Rod	Enhancer	Pax7(Paired,Homeobox),long/Myoblast-Pax7-ChIP-Seq(GSE25064)/Homer	TAATCHGATTAC	1e-81	-186.8	0	14250	159	34282	51.7
Rod	Enhancer	Gata4(Zf)/Heart-Gata4-ChIP-Seq(GSE35151)/Homer	NBWGATAAGR	1e-79	-183.3	0	14250	1782	34282	2711.2
Rod	Enhancer	Lhx3(Homeobox)/Neuron-Lhx3-ChIP-Seq(GSE31456)/Homer	ADBTAATTAR	1e-71	-165.1	0	14250	2538	34282	4314
Rod	Enhancer	Tgif2(Homeobox)/mES-Tgif2-ChIP-Seq(GSE55404)/Homer	TGTCANYT	1e-69	-160	0	14250	5082	34282	9898
Rod	Enhancer	Mef2a(MADS)/HL1-Mef2a.biotin-ChIP-Seq(GSE21529)/Homer	CYAAAAATAG	1e-61	-142.2	0	14250	671	34282	797.7
Rod	Enhancer	SCL(bHLH)/HPC7-Scl-ChIP-Seq(GSE13511)/Homer	AVCAGCTG	1e-52	-121.7	0	14250	8040	34282	17172.1
Rod	Enhancer	Sp1(Zf)/Promoter/Homer	GGCCCCGCCCCC	1e-49	-113.9	0	14250	962	34282	1397.7
Rod	Enhancer	Ascl1(bHLH)/NeuralTubes-Ascl1-ChIP-Seq(GSE55840)/Homer	NNVVCAGCTGBN	1e-48	-112.4	0	14250	3211	34282	6067.9
Rod	Enhancer	KLF14(Zf)/HEK293-KLF14.GFP-ChIP-Seq(GSE58341)/Homer	RGKGGGCGKGGC	1e-44	-103.2	0	14250	3637	34282	7079.4
Rod	Enhancer	Nkx6.1(Homeobox)/Islet-Nkx6.1-ChIP-Seq(GSE40975)/Homer	GKTAATGR	1e-41	-96.02	0	14250	3541	34282	6923.9
Rod	Enhancer	Lhx1(Homeobox)/EmbryoCarcinoma-Lhx1-ChIP-Seq(GSE70957)/Homer	NNYTAATTAR	1e-41	-95.47	0	14250	1670	34282	2884.7
Rod	Enhancer	GATA3(Zf)/iTreg-Gata3-ChIP-Seq(GSE20898)/Homer	AGATAASR	1e-41	-95.45	0	14250	2266	34282	4138.8
Rod	Enhancer	Lhx2(Homeobox)/HFSC-Lhx2-ChIP-Seq(GSE48068)/Homer	TAATTAGN	1e-40	-93.06	0	14250	1603	34282	2759.5
Rod	Enhancer	Atoh1(bHLH)/Cerebellum-Atoh1-ChIP-Seq(GSE22111)/Homer	VNRVCAGCTGGY	1e-40	-92.37	0	14250	2219	34282	4058.6
Rod	Enhancer	KLF5(Zf)/LoVo-KLF5-ChIP-Seq(GSE49402)/Homer	DGGGYGKGGC	1e-40	-92.13	0	14250	2722	34282	5147
Rod	Enhancer	Klf9(Zf)/GBM-Klf9-ChIP-Seq(GSE62211)/Homer	GCCACRCCCACY	1e-39	-90.39	0	14250	1012	34282	1583.2
Rod	Enhancer	Erra(NR)/HepG2-Erra-ChIP-Seq(GSE31477)/Homer	CAAAGGTCAG	1e-39	-90.28	0	14250	3583	34282	7065.1
Rod	Enhancer	Ptf1a(bHLH)/Panc1-Ptf1a-ChIP-Seq(GSE47459)/Homer	ACAGCTGTTN	1e-36	-83.21	0	14250	4775	34282	9841.8
Rod	Enhancer	Olig2(bHLH)/Neuron-Olig2-ChIP-Seq(GSE30882)/Homer	RCCATMTGTT	1e-35	-81.28	0	14250	3209	34282	6307.1
Rod	Enhancer	Usf2(bHLH)/C2C12-Usf2-ChIP-Seq(GSE36030)/Homer	GTCACGTGGT	1e-34	-79.72	0	14250	572	34282	790.8
Rod	Enhancer	Maz(Zf)/HepG2-Maz-ChIP-Seq(GSE31477)/Homer	GGGGGGGG	1e-33	-76.34	0	14250	2859	34282	5572.5
Rod	Enhancer	HEB(bHLH)/mES-Heb-ChIP-Seq(GSE53233)/Homer	VCAGCTGBNN	1e-33	-76.1	0	14250	3617	34282	7269.8
Rod	Enhancer	USF1(bHLH)/GM12878-Usf1-ChIP-Seq(GSE32465)/Homer	SGTCACGTGR	1e-31	-71.68	0	14250	809	34282	1267.9
Rod	Enhancer	MITF(bHLH)/MastCells-MITF-ChIP-Seq(GSE48085)/Homer	RTCATGTGAC	1e-30	-71.02	0	14250	1443	34282	2555.7
Rod	Enhancer	NFY(CCAAT)/Promoter/Homer	RGCCAATSRG	1e-29	-68.84	0	14250	1302	34282	2275.1
Rod	Enhancer	Meis1(Homeobox)/MastCells-Meis1-ChIP-Seq(GSE48085)/Homer	VGCTGWCAVB	1e-28	-66.45	0	14250	2823	34282	5579.4
Rod	Enhancer	Unknown-ESC-element(?)/mES-Nanog-ChIP-Seq(GSE11724)/Homer	CACAGCAGGGGG	1e-28	-64.98	0	14250	1274	34282	2240.4
Rod	Enhancer	CLOCK(bHLH)/Liver-Clock-ChIP-Seq(GSE39860)/Homer	GHCACGTG	1e-27	-63.99	0	14250	896	34282	1474.5
Rod	Enhancer	Atf7(bZIP)/3T3L1-Atf7-ChIP-Seq(GSE56872)/Homer	NGRTGACGTCAY	1e-26	-60.91	0	14250	724	34282	1148.7
Rod	Enhancer	Nanog(Homeobox)/mES-Nanog-ChIP-Seq(GSE11724)/Homer	RGCCATTAAC	1e-26	-60.85	0	14250	5939	34282	12812
Rod	Enhancer	GFY(?)/Promoter/Homer	ACTACAATTCCC	1e-25	-59.5	0	14250	196	34282	199.5
Rod	Enhancer	Brn1(POU,Homeobox)/NPC-Brn1-ChIP-Seq(GSE35496)/Homer	TATGCWAATBAV	1e-24	-57.39	0	14250	435	34282	612.1
Rod	Enhancer	Klf4(Zf)/mES-Klf4-ChIP-Seq(GSE11431)/Homer	GCCACACCCA	1e-24	-56.03	0	14250	853	34282	1429
Rod	Enhancer	Pbx3(Homeobox)/GM12878-PBX3-ChIP-Seq(GSE32465)/Homer	SCTGTCAMTCAN	1e-24	-55.65	0	14250	507	34282	752
Rod	Enhancer	n-Myc(bHLH)/mES-nMyc-ChIP-Seq(GSE11431)/Homer	VRCCACGTGG	1e-23	-53.69	0	14250	1065	34282	1875.8
Rod	Enhancer	Tbx5(T-box)/HL1-Tbx5.biotin-ChIP-Seq(GSE21529)/Homer	AGGTGTCA	1e-23	-53.1	0	14250	4968	34282	10632.5
Rod	Enhancer	Isl1(Homeobox)/Neuron-Isl1-ChIP-Seq(GSE31456)/Homer	CTAATKGV	1e-22	-52.64	0	14250	2968	34282	6040.8
Rod	Enhancer	Foxh1(Forkhead)/hESC-FOXH1-ChIP-Seq(GSE29422)/Homer	NNTGTGGATTSS	1e-22	-52.57	0	14250	786	34282	1311.2
Rod	Enhancer	GFY-Staf(?,Zf)/Promoter/Homer	RACTACAATTCCCAGAAKGC	1e-22	-51.05	0	14250	150	34282	144.9
Rod	Enhancer	E-box(bHLH)/Promoter/Homer	SSGGTCACGTGA	1e-22	-51.04	0	14250	213	34282	242.9
Rod	Enhancer	Tcf12(bHLH)/GM12878-Tcf12-ChIP-Seq(GSE32465)/Homer	VCAGCTGYTG	1e-22	-50.97	0	14250	2073	34282	4060.6
Rod	Enhancer	PBX1(Homeobox)/MCF7-PBX1-ChIP-Seq(GSE28007)/Homer	GSCTGTCACTCA	1e-21	-49.52	0	14250	225	34282	265.4
Rod	Enhancer	Gata1(Zf)/K562-GATA1-ChIP-Seq(GSE18829)/Homer	SAGATAAGRV	1e-21	-49.32	0	14250	924	34282	1610.5
Rod	Enhancer	Pknox1(Homeobox)/ES-Prep1-ChIP-Seq(GSE63282)/Homer	SCTGTCAVTCAV	1e-21	-49.14	0	14250	478	34282	722.3
Rod	Enhancer	Atf1(bZIP)/K562-ATF1-ChIP-Seq(GSE31477)/Homer	GATGACGTCA	1e-20	-48.05	0	14250	945	34282	1661.9
Rod	Enhancer	Tgif1(Homeobox)/mES-Tgif1-ChIP-Seq(GSE55404)/Homer	YTGWCADY	1e-19	-45.76	0	14250	4259	34282	9079.4
Rod	Enhancer	c-Myc(bHLH)/LNCAP-cMyc-ChIP-Seq(Unpublished)/Homer	VCCACGTG	1e-19	-45.34	0	14250	826	34282	1432.5
Rod	Enhancer	bHLHE40(bHLH)/HepG2-BHLHE40-ChIP-Seq(GSE31477)/Homer	KCACGTGMCN	1e-19	-45.15	0	14250	529	34282	837.5
Rod	Enhancer	Gata2(Zf)/K562-GATA2-ChIP-Seq(GSE18829)/Homer	BBCTTATCTS	1e-19	-45.12	0	14250	989	34282	1771.6
Rod	Enhancer	Max(bHLH)/K562-Max-ChIP-Seq(GSE31477)/Homer	RCCACGTGGYYN	1e-19	-44.93	0	14250	951	34282	1693
Rod	Enhancer	c-Jun-CRE(bZIP)/K562-cJun-ChIP-Seq(GSE31477)/Homer	ATGACGTCATCY	1e-18	-43.11	0	14250	474	34282	739.2
Rod	Enhancer	E2A(bHLH),near_PU.1/Bcell-PU.1-ChIP-Seq(GSE21512)/Homer	NVCACCTGBN	1e-18	-42.91	0	14250	2509	34282	5112.2
Rod	Enhancer	KLF10(Zf)/HEK293-KLF10.GFP-ChIP-Seq(GSE58341)/Homer	GGGGGTGTGTCC	1e-17	-41.4	0	14250	1017	34282	1855.4
Rod	Enhancer	Atf2(bZIP)/3T3L1-Atf2-ChIP-Seq(GSE56872)/Homer	NRRTGACGTCAT	1e-16	-37.97	0	14250	514	34282	841.3
Rod	Enhancer	Oct4(POU,Homeobox)/mES-Oct4-ChIP-Seq(GSE11431)/Homer	ATTTGCATAW	1e-16	-37.56	0	14250	515	34282	845.2
Rod	Enhancer	THRa(NR)/C17.2-THRa-ChIP-Seq(GSE38347)/Homer	GGTCANYTGAGGWCA	1e-15	-36.15	0	14250	745	34282	1321.7
Rod	Enhancer	Esrrb(NR)/mES-Esrrb-ChIP-Seq(GSE11431)/Homer	KTGACCTTGA	1e-15	-35.21	0	14250	990	34282	1843.5
Rod	Enhancer	LXRE(NR),DR4/RAW-LXRb.biotin-ChIP-Seq(GSE21512)/Homer	RGGTTACTANAGGTCA	1e-14	-34.51	0	14250	115	34282	119.4
Rod	Enhancer	MafA(bZIP)/Islet-MafA-ChIP-Seq(GSE30298)/Homer	TGCTGACTCA	1e-13	-31.49	0	14250	1420	34282	2808.8
Rod	Enhancer	NPAS2(bHLH)/Liver-NPAS2-ChIP-Seq(GSE39860)/Homer	KCCACGTGAC	1e-13	-30.62	0	14250	1536	34282	3073.6
Rod	Enhancer	Oct6(POU,Homeobox)/NPC-Oct6-ChIP-Seq(GSE35496)/Homer	WATGCAAATGAG	1e-13	-30.57	0	14250	473	34282	797.6
Rod	Enhancer	CRE(bZIP)/Promoter/Homer	CSGTGACGTCAC	1e-13	-30.18	0	14250	406	34282	666
Rod	Enhancer	AP-1(bZIP)/ThioMac-PU.1-ChIP-Seq(GSE21512)/Homer	VTGACTCATC	1e-13	-29.98	0	14250	909	34282	1712
Rod	Enhancer	Gfi1b(Zf)/HPC7-Gfi1b-ChIP-Seq(GSE22178)/Homer	MAATCACTGC	1e-12	-27.8	0	14250	923	34282	1759.6
Rod	Enhancer	BMAL1(bHLH)/Liver-Bmal1-ChIP-Seq(GSE39860)/Homer	GNCACGTG	1e-11	-25.96	0	14250	2284	34282	4813
Rod	Enhancer	Fra1(bZIP)/BT549-Fra1-ChIP-Seq(GSE46166)/Homer	NNATGASTCATH	1e-11	-25.95	0	14250	664	34282	1221.8
Rod	Enhancer	BATF(bZIP)/Th17-BATF-ChIP-Seq(GSE39756)/Homer	DATGASTCAT	1e-11	-25.69	0	14250	783	34282	1476.9
Rod	Enhancer	JunD(bZIP)/K562-JunD-ChIP-Seq/Homer	ATGACGTCATCN	1e-10	-24.61	0	14250	169	34282	234.6
Rod	Enhancer	E2A(bHLH)/proBcell-E2A-ChIP-Seq(GSE21978)/Homer	DNRCAGCTGY	1e-10	-24.56	0	14250	2652	34282	5676.9
Rod	Enhancer	GRHL2(CP2)/HBE-GRHL2-ChIP-Seq(GSE46194)/Homer	AAACYKGTTWDACMRGTTTB	1e-10	-24.2	0	14250	474	34282	836.1
Rod	Enhancer	Atf3(bZIP)/GBM-ATF3-ChIP-Seq(GSE33912)/Homer	DATGASTCATHN	1e-10	-24.07	0	14250	787	34282	1498.9
Rod	Enhancer	Nkx2.5(Homeobox)/HL1-Nkx2.5.biotin-ChIP-Seq(GSE21529)/Homer	RRSCACTYAA	1e-09	-22.27	0	14250	3308	34282	7232.4
Rod	Enhancer	MafK(bZIP)/C2C12-MafK-ChIP-Seq(GSE36030)/Homer	GCTGASTCAGCA	1e-09	-20.9	0	14250	398	34282	700.3
Rod	Enhancer	Bach2(bZIP)/OCILy7-Bach2-ChIP-Seq(GSE44420)/Homer	TGCTGAGTCA	1e-08	-20.3	0	14250	294	34282	492.8
Rod	Enhancer	Fosl2(bZIP)/3T3L1-Fosl2-ChIP-Seq(GSE56872)/Homer	NATGASTCABNN	1e-08	-20.14	0	14250	415	34282	740
Rod	Enhancer	c-Myc(bHLH)/mES-cMyc-ChIP-Seq(GSE11431)/Homer	VVCCACGTGG	1e-08	-20.04	0	14250	671	34282	1283.3
Rod	Enhancer	Nrf2(bZIP)/Lymphoblast-Nrf2-ChIP-Seq(GSE37589)/Homer	HTGCTGAGTCAT	1e-08	-19.88	0	14250	92	34282	112.7
Rod	Enhancer	Foxo1(Forkhead)/RAW-Foxo1-ChIP-Seq(Fan_et_al.)/Homer	CTGTTTAC	1e-08	-19.61	0	14250	2470	34282	5338.9
Rod	Enhancer	Jun-AP1(bZIP)/K562-cJun-ChIP-Seq(GSE31477)/Homer	GATGASTCATCN	1e-08	-19.58	0	14250	304	34282	516.6
Rod	Enhancer	Bach1(bZIP)/K562-Bach1-ChIP-Seq(GSE31477)/Homer	AWWNTGCTGAGTCAT	1e-08	-19.32	0	14250	104	34282	134.1
Rod	Enhancer	Elk4(ETS)/Hela-Elk4-ChIP-Seq(GSE31477)/Homer	NRYTTCCGGY	1e-08	-19.3	0	14250	956	34282	1912.4
Rod	Enhancer	Rfx5(HTH)/GM12878-Rfx5-ChIP-Seq(GSE31477)/Homer	SCCTAGCAACAG	1e-08	-19.05	0	14250	493	34282	911.4
Rod	Enhancer	NF-E2(bZIP)/K562-NFE2-ChIP-Seq(GSE31477)/Homer	GATGACTCAGCA	1e-07	-18.15	0	14250	105	34282	139.7
Rod	Enhancer	NRF(NRF)/Promoter/Homer	STGCGCATGCGC	1e-07	-17.98	0	14250	385	34282	692.8
Rod	Enhancer	Eomes(T-box)/H9-Eomes-ChIP-Seq(GSE26097)/Homer	ATTAACACCT	1e-07	-17.62	0	14250	2713	34282	5936.2
Rod	Enhancer	Smad3(MAD)/NPC-Smad3-ChIP-Seq(GSE36673)/Homer	TWGTCTGV	1e-07	-16.67	0	14250	4521	34282	10196.6
Rod	Enhancer	Elk1(ETS)/Hela-Elk1-ChIP-Seq(GSE31477)/Homer	HACTTCCGGY	1e-07	-16.43	0	14250	954	34282	1940.9
Rod	Enhancer	Oct2(POU,Homeobox)/Bcell-Oct2-ChIP-Seq(GSE21512)/Homer	ATATGCAAAT	1e-07	-16.35	0	14250	260	34282	445.2
Rod	Enhancer	RFX(HTH)/K562-RFX3-ChIP-Seq(SRA012198)/Homer	CGGTTGCCATGGCAAC	1e-07	-16.3	0	14250	163	34282	253.1
Rod	Enhancer	Sox9(HMG)/Limb-SOX9-ChIP-Seq(GSE73225)/Homer	AGGVNCCTTTGT	1e-07	-16.25	0	14250	1132	34282	2340.9
Rod	Enhancer	Egr2(Zf)/Thymocytes-Egr2-ChIP-Seq(GSE34254)/Homer	NGCGTGGGCGGR	1e-06	-16	0	14250	344	34282	620.5
Rod	Enhancer	Nr5a2(NR)/Pancreas-LRH1-ChIP-Seq(GSE34295)/Homer	BTCAAGGTCA	1e-06	-15.06	0	14250	1043	34282	2156.9
Rod	Enhancer	Bapx1(Homeobox)/VertebralCol-Bapx1-ChIP-Seq(GSE36672)/Homer	TTRAGTGSYK	1e-06	-14.95	0	14250	2956	34282	6556.1
Rod	Enhancer	FOXP1(Forkhead)/H9-FOXP1-ChIP-Seq(GSE31006)/Homer	NYYTGTTTACHN	1e-06	-14.9	0	14250	475	34282	906.7
Rod	Enhancer	ZNF467(Zf)/HEK293-ZNF467.GFP-ChIP-Seq(GSE58341)/Homer	TGGGGAAGGGCM	1e-06	-14.08	0	14250	1506	34282	3219.3
Rod	Enhancer	Egr1(Zf)/K562-Egr1-ChIP-Seq(GSE32465)/Homer	TGCGTGGGYG	1e-05	-13.44	0	14250	1163	34282	2449
Rod	Enhancer	MafF(bZIP)/HepG2-MafF-ChIP-Seq(GSE31477)/Homer	HWWGTCAGCAWWTTT	1e-05	-13.12	0	14250	265	34282	475.6
Rod	Enhancer	TATA-Box(TBP)/Promoter/Homer	CCTTTTAWAGSC	1e-05	-13.11	0	14250	1655	34282	3577.4
Rod	Enhancer	MyoG(bHLH)/C2C12-MyoG-ChIP-Seq(GSE36024)/Homer	AACAGCTG	1e-05	-12.66	0	14250	1936	34282	4233.2
Rod	Enhancer	Rfx2(HTH)/LoVo-RFX2-ChIP-Seq(GSE49402)/Homer	GTTGCCATGGCAACM	1e-05	-12.6	0	14250	166	34282	276.1
Rod	Enhancer	Zic(Zf)/Cerebellum-ZIC1.2-ChIP-Seq(GSE60731)/Homer	CCTGCTGAGH	1e-05	-12.49	0	14250	1461	34282	3143.1
Rod	Enhancer	Tcfcp2l1(CP2)/mES-Tcfcp2l1-ChIP-Seq(GSE11431)/Homer	NRAACCRGTTYRAACCRGYT	1e-05	-12.36	0	14250	294	34282	541.8
Rod	Enhancer	GATA3(Zf),DR4/iTreg-Gata3-ChIP-Seq(GSE20898)/Homer	AGATGKDGAGATAAG	1e-05	-11.97	0	14250	112	34282	173.4
Rod	Enhancer	EKLF(Zf)/Erythrocyte-Klf1-ChIP-Seq(GSE20478)/Homer	NWGGGTGTGGCY	1e-05	-11.92	0	14250	362	34282	689.5
Rod	Enhancer	NRF1(NRF)/MCF7-NRF1-ChIP-Seq(Unpublished)/Homer	CTGCGCATGCGC	1e-05	-11.81	0	14250	341	34282	645.9
Rod	Enhancer	GATA:SCL(Zf,bHLH)/Ter119-SCL-ChIP-Seq(GSE18720)/Homer	CRGCTGBNGNSNNSAGATAA	0.0001	-11.21	0	14250	184	34282	320.3
Rod	Enhancer	Pdx1(Homeobox)/Islet-Pdx1-ChIP-Seq(SRA008281)/Homer	YCATYAATCA	0.0001	-10.65	0.0001	14250	1036	34282	2204.4
Rod	Enhancer	ELF1(ETS)/Jurkat-ELF1-ChIP-Seq(SRA014231)/Homer	AVCCGGAAGT	0.0001	-10.57	0.0001	14250	889	34282	1872.8
Rod	Enhancer	Nkx2.2(Homeobox)/NPC-Nkx2.2-ChIP-Seq(GSE61673)/Homer	BTBRAGTGSN	0.0001	-10.52	0.0001	14250	2894	34282	6516.8
Rod	Enhancer	MYB(HTH)/ERMYB-Myb-ChIPSeq(GSE22095)/Homer	GGCVGTTR	0.0001	-9.9	0.0001	14250	2359	34282	5278.5
Rod	Enhancer	ERE(NR),IR3/MCF7-ERa-ChIP-Seq(Unpublished)/Homer	VAGGTCACNSTGACC	0.0001	-9.848	0.0001	14250	358	34282	699.5
Rod	Enhancer	ZNF264(Zf)/HEK293-ZNF264.GFP-ChIP-Seq(GSE58341)/Homer	RGGGCACTAACY	0.0001	-9.73	0.0002	14250	923	34282	1962.6
Rod	Enhancer	FoxL2(Forkhead)/Ovary-FoxL2-ChIP-Seq(GSE60858)/Homer	WWTRTAAACAVG	0.0001	-9.618	0.0002	14250	800	34282	1685.1
Rod	Enhancer	Hoxb4(Homeobox)/ES-Hoxb4-ChIP-Seq(GSE34014)/Homer	TGATTRATGGCY	0.001	-9.116	0.0003	14250	259	34282	492.4
Rod	Enhancer	Tbox:Smad(T-box,MAD)/ESCd5-Smad2_3-ChIP-Seq(GSE29422)/Homer	AGGTGHCAGACA	0.001	-8.819	0.0004	14250	282	34282	544.3
Rod	Enhancer	Ap4(bHLH)/AML-Tfap4-ChIP-Seq(GSE45738)/Homer	NAHCAGCTGD	0.001	-8.814	0.0004	14250	2127	34282	4763.2
Rod	Enhancer	Hoxc9(Homeobox)/Ainv15-Hoxc9-ChIP-Seq(GSE21812)/Homer	GGCCATAAATCA	0.001	-8.786	0.0004	14250	513	34282	1053
Rod	Enhancer	Atf4(bZIP)/MEF-Atf4-ChIP-Seq(GSE35681)/Homer	MTGATGCAAT	0.001	-8.566	0.0005	14250	274	34282	529.9
Rod	Enhancer	Fli1(ETS)/CD8-FLI-ChIP-Seq(GSE20898)/Homer	NRYTTCCGGH	0.001	-8.35	0.0006	14250	1658	34282	3681.6
Rod	Enhancer	Nr5a2(NR)/mES-Nr5a2-ChIP-Seq(GSE19019)/Homer	BTCAAGGTCA	0.001	-8.319	0.0006	14250	747	34282	1585.1
Rod	Enhancer	Nkx2.1(Homeobox)/LungAC-Nkx2.1-ChIP-Seq(GSE43252)/Homer	RSCACTYRAG	0.001	-8.201	0.0007	14250	4109	34282	9459
Rod	Enhancer	PAX3:FKHR-fusion(Paired,Homeobox)/Rh4-PAX3:FKHR-ChIP-Seq(GSE19063)/Homer	ACCRTGACTAATTNN	0.001	-8.172	0.0007	14250	217	34282	410.3
Rod	Enhancer	ETS(ETS)/Promoter/Homer	AACCGGAAGT	0.001	-8.04	0.0008	14250	552	34282	1149.6
Rod	Enhancer	RAR:RXR(NR),DR5/ES-RAR-ChIP-Seq(GSE56893)/Homer	AGGTCAAGGTCA	0.001	-7.908	0.0009	14250	166	34282	304.3
Rod	Enhancer	CHR(?)/Hela-CellCycle-Expression/Homer	SRGTTTCAAA	0.001	-7.626	0.0011	14250	479	34282	991.3
Rod	Enhancer	Foxa2(Forkhead)/Liver-Foxa2-ChIP-Seq(GSE25694)/Homer	CYTGTTTACWYW	0.001	-7.597	0.0012	14250	830	34282	1786.4
Rod	Enhancer	PAX5(Paired,Homeobox),condensed/GM12878-PAX5-ChIP-Seq(GSE32465)/Homer	GTCACGCTCSCTGM	0.001	-7.462	0.0013	14250	164	34282	304
Rod	Enhancer	Tlx?(NR)/NPC-H3K4me1-ChIP-Seq(GSE16256)/Homer	CTGGCAGSCTGCCA	0.001	-7.407	0.0014	14250	678	34282	1443.1
Rod	Enhancer	Sox10(HMG)/SciaticNerve-Sox3-ChIP-Seq(GSE35132)/Homer	CCWTTGTYYB	0.001	-7.261	0.0016	14250	1903	34282	4280.3
Rod	Enhancer	Tbx20(T-box)/Heart-Tbx20-ChIP-Seq(GSE29636)/Homer	GGTGYTGACAGS	0.001	-6.973	0.0021	14250	337	34282	683.4
Rod	Enhancer	Tcf21(bHLH)/ArterySmoothMuscle-Tcf21-ChIP-Seq(GSE61369)/Homer	NAACAGCTGG	0.001	-6.949	0.0021	14250	1653	34282	3704.8
Rod	Enhancer	FXR(NR),IR1/Liver-FXR-ChIP-Seq(Chong_et_al.)/Homer	AGGTCANTGACCTB	0.01	-6.901	0.0022	14250	577	34282	1223
Rod	Enhancer	ZNF143|STAF(Zf)/CUTLL-ZNF143-ChIP-Seq(GSE29600)/Homer	ATTTCCCAGVAKSCY	0.01	-6.853	0.0023	14250	559	34282	1182.1
Rod	Enhancer	E2F4(E2F)/K562-E2F4-ChIP-Seq(GSE31477)/Homer	GGCGGGAAAH	0.01	-6.67	0.0028	14250	723	34282	1558.2
Rod	Enhancer	GABPA(ETS)/Jurkat-GABPa-ChIP-Seq(GSE17954)/Homer	RACCGGAAGT	0.01	-6.561	0.003	14250	1357	34282	3024.6
Rod	Enhancer	BMYB(HTH)/Hela-BMYB-ChIP-Seq(GSE27030)/Homer	NHAACBGYYV	0.01	-6.337	0.0038	14250	1920	34282	4346.3
Rod	Enhancer	Rfx1(HTH)/NPC-H3K4me1-ChIP-Seq(GSE16256)/Homer	KGTTGCCATGGCAA	0.01	-6.236	0.0042	14250	283	34282	572.5
Rod	Enhancer	Myf5(bHLH)/GM-Myf5-ChIP-Seq(GSE24852)/Homer	BAACAGCTGT	0.01	-6.223	0.0042	14250	1267	34282	2823.5
Rod	Enhancer	ZSCAN22(Zf)/HEK293-ZSCAN22.GFP-ChIP-Seq(GSE58341)/Homer	SMCAGTCWGAKGGAGGAGGC	0.01	-6.145	0.0045	14250	122	34282	224
Rod	Enhancer	X-box(HTH)/NPC-H3K4me1-ChIP-Seq(GSE16256)/Homer	GGTTGCCATGGCAA	0.01	-6.076	0.0048	14250	151	34282	286.4
Rod	Enhancer	NF1-halfsite(CTF)/LNCaP-NF1-ChIP-Seq(Unpublished)/Homer	YTGCCAAG	0.01	-5.933	0.0055	14250	2669	34282	6124.8
Rod	Enhancer	HIF-1b(HLH)/T47D-HIF1b-ChIP-Seq(GSE59937)/Homer	RTACGTGC	0.01	-5.881	0.0057	14250	1401	34282	3144.6
Rod	Enhancer	Reverb(NR),DR2/RAW-Reverba.biotin-ChIP-Seq(GSE45914)/Homer	GTRGGTCASTGGGTCA	0.01	-5.844	0.0059	14250	217	34282	431.9
Rod	Enhancer	Sox4(HMG)/proB-Sox4-ChIP-Seq(GSE50066)/Homer	YCTTTGTTCC	0.01	-5.594	0.0076	14250	959	34282	2124
Rod	Enhancer	NF1(CTF)/LNCAP-NF1-ChIP-Seq(Unpublished)/Homer	CYTGGCABNSTGCCAR	0.01	-5.589	0.0076	14250	571	34282	1230.9
Rod	Enhancer	Ets1-distal(ETS)/CD4+-PolII-ChIP-Seq(Barski_et_al.)/Homer	MACAGGAAGT	0.01	-5.468	0.0085	14250	398	34282	839.2
Rod	Enhancer	PAX5(Paired,Homeobox)/GM12878-PAX5-ChIP-Seq(GSE32465)/Homer	GCAGCCAAGCRTGACH	0.01	-5.462	0.0085	14250	549	34282	1183
Rod	Enhancer	AMYB(HTH)/Testes-AMYB-ChIP-Seq(GSE44588)/Homer	TGGCAGTTGG	0.01	-5.456	0.0085	14250	2021	34282	4611.7
Rod	Enhancer	Chop(bZIP)/MEF-Chop-ChIP-Seq(GSE35681)/Homer	ATTGCATCAT	0.01	-5.439	0.0086	14250	190	34282	376.7
Rod	Enhancer	ETV1(ETS)/GIST48-ETV1-ChIP-Seq(GSE22441)/Homer	AACCGGAAGT	0.01	-5.434	0.0086	14250	2033	34282	4640.6
Rod	Enhancer	Stat3+il21(Stat)/CD4-Stat3-ChIP-Seq(GSE19198)/Homer	SVYTTCCNGGAARB	0.01	-5.299	0.0097	14250	906	34282	2007.5
Rod	Enhancer	RARg(NR)/ES-RARg-ChIP-Seq(GSE30538)/Homer	AGGTCAAGGTCA	0.01	-5.116	0.0116	14250	54	34282	91
Rod	Enhancer	Brachyury(T-box)/Mesoendoderm-Brachyury-ChIP-exo(GSE54963)/Homer	ANTTMRCASBNNNGTGYKAAN	0.01	-5.074	0.012	14250	304	34282	633.7
Rod	Enhancer	GATA3(Zf),DR8/iTreg-Gata3-ChIP-Seq(GSE20898)/Homer	AGATSTNDNNDSAGATAASN	0.01	-4.778	0.0161	14250	88	34282	162.5
Rod	Enhancer	ZFP3(Zf)/HEK293-ZFP3.GFP-ChIP-Seq(GSE58341)/Homer	GGGTTTTGAAGGATGARTAGGAGTT	0.01	-4.739	0.0166	14250	3	34282	1.8
Rod	Enhancer	YY1(Zf)/Promoter/Homer	CAAGATGGCGGC	0.01	-4.712	0.017	14250	122	34282	235.1
Rod	Enhancer	HOXA9(Homeobox)/HSC-Hoxa9-ChIP-Seq(GSE33509)/Homer	GGCCATAAATCA	0.01	-4.707	0.017	14250	685	34282	1509.9
Green cone	Enhancer	CTCF(Zf)/CD4+-CTCF-ChIP-Seq(Barski_et_al.)/Homer	AYAGTGCCMYCTRGTGGCCA	1.00E-4431	-10200	0	24108	5094	25081	308.5
Green cone	Enhancer	BORIS(Zf)/K562-CTCFL-ChIP-Seq(GSE32465)/Homer	CNNBRGCGCCCCCTGSTGGC	1.00E-3500	-8060	0	24108	5136	25081	493.2
Green cone	Enhancer	GSC(Homeobox)/FrogEmbryos-GSC-ChIP-Seq(DRA000576)/Homer	RGGATTAR	1.00E-2371	-5460	0	24108	8057	25081	2285
Green cone	Enhancer	Otx2(Homeobox)/EpiLC-Otx2-ChIP-Seq(GSE56098)/Homer	NYTAATCCYB	1.00E-2163	-4982	0	24108	6394	25081	1547.9
Green cone	Enhancer	CRX(Homeobox)/Retina-Crx-ChIP-Seq(GSE20012)/Homer	GCTAATCC	1.00E-1980	-4561	0	24108	12130	25081	5548.1
Green cone	Enhancer	Pitx1(Homeobox)/Chicken-Pitx1-ChIP-Seq(GSE38910)/Homer	TAATCCCN	1.00E-1077	-2481	0	24108	14552	25081	9480.7
Green cone	Enhancer	Phox2a(Homeobox)/Neuron-Phox2a-ChIP-Seq(GSE31456)/Homer	YTAATYNRATTA	1.00E-370	-853	0	24108	1559	25081	470
Green cone	Enhancer	NeuroD1(bHLH)/Islet-NeuroD1-ChIP-Seq(GSE30298)/Homer	GCCATCTGTT	1e-253	-583.4	0	24108	3725	25081	2168
Green cone	Enhancer	Mef2d(MADS)/Retina-Mef2d-ChIP-Seq(GSE61391)/Homer	GCTATTTTTAGC	1e-247	-569.5	0	24108	871	25081	225.8
Green cone	Enhancer	Lhx3(Homeobox)/Neuron-Lhx3-ChIP-Seq(GSE31456)/Homer	ADBTAATTAR	1e-245	-564.1	0	24108	5003	25081	3245.6
Green cone	Enhancer	Mef2c(MADS)/GM12878-Mef2c-ChIP-Seq(GSE32465)/Homer	DCYAAAAATAGM	1e-187	-432.7	0	24108	1281	25081	524
Green cone	Enhancer	Mef2b(MADS)/HEK293-Mef2b.V5-ChIP-Seq(GSE67450)/Homer	GCTATTTTTGGM	1e-184	-425	0	24108	2207	25081	1177.9
Green cone	Enhancer	Lhx1(Homeobox)/EmbryoCarcinoma-Lhx1-ChIP-Seq(GSE70957)/Homer	NNYTAATTAR	1e-172	-396.1	0	24108	3351	25081	2115.4
Green cone	Enhancer	Lhx2(Homeobox)/HFSC-Lhx2-ChIP-Seq(GSE48068)/Homer	TAATTAGN	1e-170	-392.5	0	24108	3213	25081	2008
Green cone	Enhancer	Nkx6.1(Homeobox)/Islet-Nkx6.1-ChIP-Seq(GSE40975)/Homer	GKTAATGR	1e-167	-385.9	0	24108	6757	25081	5137.2
Green cone	Enhancer	Atf7(bZIP)/3T3L1-Atf7-ChIP-Seq(GSE56872)/Homer	NGRTGACGTCAY	1e-161	-372	0	24108	1707	25081	863.9
Green cone	Enhancer	Mef2a(MADS)/HL1-Mef2a.biotin-ChIP-Seq(GSE21529)/Homer	CYAAAAATAG	1e-156	-360.6	0	24108	1196	25081	519.2
Green cone	Enhancer	Gata4(Zf)/Heart-Gata4-ChIP-Seq(GSE35151)/Homer	NBWGATAAGR	1e-143	-331.5	0	24108	3105	25081	2010.3
Green cone	Enhancer	c-Jun-CRE(bZIP)/K562-cJun-ChIP-Seq(GSE31477)/Homer	ATGACGTCATCY	1e-143	-329.5	0	24108	1210	25081	552.8
Green cone	Enhancer	THRa(NR)/C17.2-THRa-ChIP-Seq(GSE38347)/Homer	GGTCANYTGAGGWCA	1e-143	-329.4	0	24108	1779	25081	959.6
Green cone	Enhancer	CTCF-SatelliteElement(Zf?)/CD4+-CTCF-ChIP-Seq(Barski_et_al.)/Homer	TGCAGTTCCMVNWRTGGCCA	1e-142	-328.7	0	24108	235	25081	25.7
Green cone	Enhancer	Pax7(Paired,Homeobox),long/Myoblast-Pax7-ChIP-Seq(GSE25064)/Homer	TAATCHGATTAC	1e-131	-302.6	0	24108	244	25081	32
Green cone	Enhancer	RORgt(NR)/EL4-RORgt.Flag-ChIP-Seq(GSE56019)/Homer	AAYTAGGTCA	1e-130	-301.6	0	24108	678	25081	234.5
Green cone	Enhancer	Atf2(bZIP)/3T3L1-Atf2-ChIP-Seq(GSE56872)/Homer	NRRTGACGTCAT	1e-128	-297	0	24108	1277	25081	626.1
Green cone	Enhancer	Atf1(bZIP)/K562-ATF1-ChIP-Seq(GSE31477)/Homer	GATGACGTCA	1e-123	-284.5	0	24108	2114	25081	1272.1
Green cone	Enhancer	Tgif2(Homeobox)/mES-Tgif2-ChIP-Seq(GSE55404)/Homer	TGTCANYT	1e-123	-284.4	0	24108	9099	25081	7644.6
Green cone	Enhancer	Atoh1(bHLH)/Cerebellum-Atoh1-ChIP-Seq(GSE22111)/Homer	VNRVCAGCTGGY	1e-118	-273.9	0	24108	4200	25081	3062.6
Green cone	Enhancer	SCL(bHLH)/HPC7-Scl-ChIP-Seq(GSE13511)/Homer	AVCAGCTG	1e-118	-272.2	0	24108	14223	25081	12890.4
Green cone	Enhancer	BATF(bZIP)/Th17-BATF-ChIP-Seq(GSE39756)/Homer	DATGASTCAT	1e-116	-268.2	0	24108	1946	25081	1161.6
Green cone	Enhancer	Fra1(bZIP)/BT549-Fra1-ChIP-Seq(GSE46166)/Homer	NNATGASTCATH	1e-115	-266.8	0	24108	1721	25081	987.9
Green cone	Enhancer	AP-1(bZIP)/ThioMac-PU.1-ChIP-Seq(GSE21512)/Homer	VTGACTCATC	1e-115	-264.9	0	24108	2167	25081	1342.4
Green cone	Enhancer	Olig2(bHLH)/Neuron-Olig2-ChIP-Seq(GSE30882)/Homer	RCCATMTGTT	1e-114	-264.7	0	24108	6137	25081	4857.6
Green cone	Enhancer	Fosl2(bZIP)/3T3L1-Fosl2-ChIP-Seq(GSE56872)/Homer	NATGASTCABNN	1e-110	-253.6	0	24108	1171	25081	591.5
Green cone	Enhancer	Atf3(bZIP)/GBM-ATF3-ChIP-Seq(GSE33912)/Homer	DATGASTCATHN	1e-108	-249.5	0	24108	1944	25081	1185.9
Green cone	Enhancer	Jun-AP1(bZIP)/K562-cJun-ChIP-Seq(GSE31477)/Homer	GATGASTCATCN	1e-106	-244.9	0	24108	909	25081	416.1
Green cone	Enhancer	Ascl1(bHLH)/NeuralTubes-Ascl1-ChIP-Seq(GSE55840)/Homer	NNVVCAGCTGBN	1e-101	-234.6	0	24108	5701	25081	4531.7
Green cone	Enhancer	Isl1(Homeobox)/Neuron-Isl1-ChIP-Seq(GSE31456)/Homer	CTAATKGV	1e-95	-220.5	0	24108	5651	25081	4524.9
Green cone	Enhancer	Nanog(Homeobox)/mES-Nanog-ChIP-Seq(GSE11724)/Homer	RGCCATTAAC	1e-93	-215.1	0	24108	10824	25081	9599.5
Green cone	Enhancer	MITF(bHLH)/MastCells-MITF-ChIP-Seq(GSE48085)/Homer	RTCATGTGAC	1e-77	-178.3	0	24108	2693	25081	1939.5
Green cone	Enhancer	GATA3(Zf)/iTreg-Gata3-ChIP-Seq(GSE20898)/Homer	AGATAASR	1e-76	-177	0	24108	3903	25081	3026.4
Green cone	Enhancer	JunD(bZIP)/K562-JunD-ChIP-Seq/Homer	ATGACGTCATCN	1e-74	-172.1	0	24108	442	25081	166.3
Green cone	Enhancer	KLF14(Zf)/HEK293-KLF14.GFP-ChIP-Seq(GSE58341)/Homer	RGKGGGCGKGGC	1e-72	-166.6	0	24108	5681	25081	4720.4
Green cone	Enhancer	Bach2(bZIP)/OCILy7-Bach2-ChIP-Seq(GSE44420)/Homer	TGCTGAGTCA	1e-65	-151.2	0	24108	725	25081	371.6
Green cone	Enhancer	HEB(bHLH)/mES-Heb-ChIP-Seq(GSE53233)/Homer	VCAGCTGBNN	1e-57	-132.1	0	24108	6105	25081	5254.1
Green cone	Enhancer	Usf2(bHLH)/C2C12-Usf2-ChIP-Seq(GSE36030)/Homer	GTCACGTGGT	1e-56	-130.3	0	24108	985	25081	592.1
Green cone	Enhancer	USF1(bHLH)/GM12878-Usf1-ChIP-Seq(GSE32465)/Homer	SGTCACGTGR	1e-56	-129.2	0	24108	1366	25081	902.5
Green cone	Enhancer	Ptf1a(bHLH)/Panc1-Ptf1a-ChIP-Seq(GSE47459)/Homer	ACAGCTGTTN	1e-54	-124.8	0	24108	8251	25081	7395.4
Green cone	Enhancer	Erra(NR)/HepG2-Erra-ChIP-Seq(GSE31477)/Homer	CAAAGGTCAG	1e-52	-121.5	0	24108	6155	25081	5346.5
Green cone	Enhancer	Unknown-ESC-element(?)/mES-Nanog-ChIP-Seq(GSE11724)/Homer	CACAGCAGGGGG	1e-48	-112.2	0	24108	2180	25081	1641.1
Green cone	Enhancer	Meis1(Homeobox)/MastCells-Meis1-ChIP-Seq(GSE48085)/Homer	VGCTGWCAVB	1e-45	-104.8	0	24108	4965	25081	4264.9
Green cone	Enhancer	Tcf12(bHLH)/GM12878-Tcf12-ChIP-Seq(GSE32465)/Homer	VCAGCTGYTG	1e-45	-104.1	0	24108	3607	25081	2975.2
Green cone	Enhancer	Maz(Zf)/HepG2-Maz-ChIP-Seq(GSE31477)/Homer	GGGGGGGG	1e-44	-102.9	0	24108	4496	25081	3822.6
Green cone	Enhancer	Tbx5(T-box)/HL1-Tbx5.biotin-ChIP-Seq(GSE21529)/Homer	AGGTGTCA	1e-42	-98.81	0	24108	8590	25081	7863.6
Green cone	Enhancer	Tgif1(Homeobox)/mES-Tgif1-ChIP-Seq(GSE55404)/Homer	YTGWCADY	1e-42	-98.2	0	24108	7752	25081	7028.2
Green cone	Enhancer	CLOCK(bHLH)/Liver-Clock-ChIP-Seq(GSE39860)/Homer	GHCACGTG	1e-39	-91.94	0	24108	1498	25081	1089.7
Green cone	Enhancer	E-box(bHLH)/Promoter/Homer	SSGGTCACGTGA	1e-39	-91.18	0	24108	323	25081	145.2
Green cone	Enhancer	Gata1(Zf)/K562-GATA1-ChIP-Seq(GSE18829)/Homer	SAGATAAGRV	1e-39	-90.54	0	24108	1548	25081	1136.1
Green cone	Enhancer	Gfi1b(Zf)/HPC7-Gfi1b-ChIP-Seq(GSE22178)/Homer	MAATCACTGC	1e-39	-90.07	0	24108	1718	25081	1287.1
Green cone	Enhancer	MafA(bZIP)/Islet-MafA-ChIP-Seq(GSE30298)/Homer	TGCTGACTCA	1e-37	-86.39	0	24108	2505	25081	2010.1
Green cone	Enhancer	CRE(bZIP)/Promoter/Homer	CSGTGACGTCAC	1e-36	-84.81	0	24108	730	25081	456.9
Green cone	Enhancer	Foxh1(Forkhead)/hESC-FOXH1-ChIP-Seq(GSE29422)/Homer	NNTGTGGATTSS	1e-34	-80.45	0	24108	1364	25081	999
Green cone	Enhancer	Gata2(Zf)/K562-GATA2-ChIP-Seq(GSE18829)/Homer	BBCTTATCTS	1e-33	-77.16	0	24108	1674	25081	1282.8
Green cone	Enhancer	NFY(CCAAT)/Promoter/Homer	RGCCAATSRG	1e-33	-77.09	0	24108	2136	25081	1701.4
Green cone	Enhancer	Sp1(Zf)/Promoter/Homer	GGCCCCGCCCCC	1e-32	-75.55	0	24108	1182	25081	852
Green cone	Enhancer	Brn1(POU,Homeobox)/NPC-Brn1-ChIP-Seq(GSE35496)/Homer	TATGCWAATBAV	1e-30	-70.06	0	24108	692	25081	449.3
Green cone	Enhancer	n-Myc(bHLH)/mES-nMyc-ChIP-Seq(GSE11431)/Homer	VRCCACGTGG	1e-29	-67.79	0	24108	1716	25081	1347.9
Green cone	Enhancer	c-Myc(bHLH)/LNCAP-cMyc-ChIP-Seq(Unpublished)/Homer	VCCACGTG	1e-28	-66.39	0	24108	1280	25081	960.8
Green cone	Enhancer	BMAL1(bHLH)/Liver-Bmal1-ChIP-Seq(GSE39860)/Homer	GNCACGTG	1e-26	-61.28	0	24108	4047	25081	3575.5
Green cone	Enhancer	NF-E2(bZIP)/K562-NFE2-ChIP-Seq(GSE31477)/Homer	GATGACTCAGCA	1e-26	-60.64	0	24108	237	25081	112.7
Green cone	Enhancer	LXRE(NR),DR4/RAW-LXRb.biotin-ChIP-Seq(GSE21512)/Homer	RGGTTACTANAGGTCA	1e-25	-57.92	0	24108	235	25081	114
Green cone	Enhancer	Klf9(Zf)/GBM-Klf9-ChIP-Seq(GSE62211)/Homer	GCCACRCCCACY	1e-24	-55.87	0	24108	1399	25081	1097
Green cone	Enhancer	Oct6(POU,Homeobox)/NPC-Oct6-ChIP-Seq(GSE35496)/Homer	WATGCAAATGAG	1e-23	-55.12	0	24108	816	25081	582.7
Green cone	Enhancer	Nrf2(bZIP)/Lymphoblast-Nrf2-ChIP-Seq(GSE37589)/Homer	HTGCTGAGTCAT	1e-22	-50.9	0	24108	197	25081	94
Green cone	Enhancer	NPAS2(bHLH)/Liver-NPAS2-ChIP-Seq(GSE39860)/Homer	KCCACGTGAC	1e-21	-50.38	0	24108	2603	25081	2239.9
Green cone	Enhancer	KLF5(Zf)/LoVo-KLF5-ChIP-Seq(GSE49402)/Homer	DGGGYGKGGC	1e-21	-49.93	0	24108	3960	25081	3551.8
Green cone	Enhancer	Nkx2.5(Homeobox)/HL1-Nkx2.5.biotin-ChIP-Seq(GSE21529)/Homer	RRSCACTYAA	1e-21	-48.98	0	24108	5768	25081	5340
Green cone	Enhancer	RFX(HTH)/K562-RFX3-ChIP-Seq(SRA012198)/Homer	CGGTTGCCATGGCAAC	1e-20	-48.31	0	24108	314	25081	181.8
Green cone	Enhancer	bHLHE40(bHLH)/HepG2-BHLHE40-ChIP-Seq(GSE31477)/Homer	KCACGTGMCN	1e-20	-47.47	0	24108	830	25081	612.8
Green cone	Enhancer	Max(bHLH)/K562-Max-ChIP-Seq(GSE31477)/Homer	RCCACGTGGYYN	1e-20	-47.32	0	24108	1592	25081	1301.2
Green cone	Enhancer	Bapx1(Homeobox)/VertebralCol-Bapx1-ChIP-Seq(GSE36672)/Homer	TTRAGTGSYK	1e-19	-45.47	0	24108	5102	25081	4702.8
Green cone	Enhancer	GATA:SCL(Zf,bHLH)/Ter119-SCL-ChIP-Seq(GSE18720)/Homer	CRGCTGBNGNSNNSAGATAA	1e-19	-43.79	0	24108	361	25081	224.9
Green cone	Enhancer	Rfx2(HTH)/LoVo-RFX2-ChIP-Seq(GSE49402)/Homer	GTTGCCATGGCAACM	1e-18	-41.89	0	24108	336	25081	207.7
Green cone	Enhancer	Sox9(HMG)/Limb-SOX9-ChIP-Seq(GSE73225)/Homer	AGGVNCCTTTGT	1e-17	-40.16	0	24108	2086	25081	1794.9
Green cone	Enhancer	MyoG(bHLH)/C2C12-MyoG-ChIP-Seq(GSE36024)/Homer	AACAGCTG	1e-17	-39.87	0	24108	3477	25081	3138.3
Green cone	Enhancer	Oct4(POU,Homeobox)/mES-Oct4-ChIP-Seq(GSE11431)/Homer	ATTTGCATAW	1e-15	-36.2	0	24108	813	25081	627.6
Green cone	Enhancer	PAX3:FKHR-fusion(Paired,Homeobox)/Rh4-PAX3:FKHR-ChIP-Seq(GSE19063)/Homer	ACCRTGACTAATTNN	1e-15	-36.09	0	24108	410	25081	277.8
Green cone	Enhancer	Ap4(bHLH)/AML-Tfap4-ChIP-Seq(GSE45738)/Homer	NAHCAGCTGD	1e-15	-35.71	0	24108	3939	25081	3619
Green cone	Enhancer	MafK(bZIP)/C2C12-MafK-ChIP-Seq(GSE36030)/Homer	GCTGASTCAGCA	1e-15	-35.17	0	24108	729	25081	555.7
Green cone	Enhancer	Pdx1(Homeobox)/Islet-Pdx1-ChIP-Seq(SRA008281)/Homer	YCATYAATCA	1e-15	-35.1	0	24108	1939	25081	1678.5
Green cone	Enhancer	ZNF264(Zf)/HEK293-ZNF264.GFP-ChIP-Seq(GSE58341)/Homer	RGGGCACTAACY	1e-15	-35.08	0	24108	1668	25081	1421
Green cone	Enhancer	Atf4(bZIP)/MEF-Atf4-ChIP-Seq(GSE35681)/Homer	MTGATGCAAT	1e-15	-34.67	0	24108	589	25081	433
Green cone	Enhancer	Sox10(HMG)/SciaticNerve-Sox3-ChIP-Seq(GSE35132)/Homer	CCWTTGTYYB	1e-14	-34.19	0	24108	3456	25081	3153.9
Green cone	Enhancer	MyoD(bHLH)/Myotube-MyoD-ChIP-Seq(GSE21614)/Homer	RRCAGCTGYTSY	1e-14	-33.71	0	24108	2659	25081	2378.1
Green cone	Enhancer	ZNF467(Zf)/HEK293-ZNF467.GFP-ChIP-Seq(GSE58341)/Homer	TGGGGAAGGGCM	1e-14	-33.68	0	24108	2567	25081	2289.8
Green cone	Enhancer	GFY(?)/Promoter/Homer	ACTACAATTCCC	1e-14	-33.21	0	24108	222	25081	131
Green cone	Enhancer	Egr1(Zf)/K562-Egr1-ChIP-Seq(GSE32465)/Homer	TGCGTGGGYG	1e-14	-32.93	0	24108	1802	25081	1558.5
Green cone	Enhancer	TATA-Box(TBP)/Promoter/Homer	CCTTTTAWAGSC	1e-14	-32.92	0	24108	2905	25081	2622.8
Green cone	Enhancer	GFY-Staf(?,Zf)/Promoter/Homer	RACTACAATTCCCAGAAKGC	1e-14	-32.54	0	24108	161	25081	85.8
Green cone	Enhancer	Zic(Zf)/Cerebellum-ZIC1.2-ChIP-Seq(GSE60731)/Homer	CCTGCTGAGH	1e-13	-31.95	0	24108	2535	25081	2268.4
Green cone	Enhancer	Myf5(bHLH)/GM-Myf5-ChIP-Seq(GSE24852)/Homer	BAACAGCTGT	1e-13	-31.34	0	24108	2301	25081	2045.4
Green cone	Enhancer	Eomes(T-box)/H9-Eomes-ChIP-Seq(GSE26097)/Homer	ATTAACACCT	1e-13	-31.24	0	24108	4823	25081	4528.9
Green cone	Enhancer	Foxo1(Forkhead)/RAW-Foxo1-ChIP-Seq(Fan_et_al.)/Homer	CTGTTTAC	1e-13	-31.07	0	24108	4249	25081	3958.8
Green cone	Enhancer	Tcf21(bHLH)/ArterySmoothMuscle-Tcf21-ChIP-Seq(GSE61369)/Homer	NAACAGCTGG	1e-13	-30.52	0	24108	3049	25081	2778.3
Green cone	Enhancer	PBX1(Homeobox)/MCF7-PBX1-ChIP-Seq(GSE28007)/Homer	GSCTGTCACTCA	1e-13	-30.33	0	24108	303	25081	199.1
Green cone	Enhancer	X-box(HTH)/NPC-H3K4me1-ChIP-Seq(GSE16256)/Homer	GGTTGCCATGGCAA	1e-12	-29.71	0	24108	315	25081	210.8
Green cone	Enhancer	Rfx5(HTH)/GM12878-Rfx5-ChIP-Seq(GSE31477)/Homer	SCCTAGCAACAG	1e-12	-29.55	0	24108	924	25081	749.4
Green cone	Enhancer	c-Myc(bHLH)/mES-cMyc-ChIP-Seq(GSE11431)/Homer	VVCCACGTGG	1e-12	-29.34	0	24108	1121	25081	932.1
Green cone	Enhancer	Bach1(bZIP)/K562-Bach1-ChIP-Seq(GSE31477)/Homer	AWWNTGCTGAGTCAT	1e-12	-29.22	0	24108	206	25081	123.3
Green cone	Enhancer	E2A(bHLH)/proBcell-E2A-ChIP-Seq(GSE21978)/Homer	DNRCAGCTGY	1e-12	-28.65	0	24108	4422	25081	4149.9
Green cone	Enhancer	GRHL2(CP2)/HBE-GRHL2-ChIP-Seq(GSE46194)/Homer	AAACYKGTTWDACMRGTTTB	1e-11	-27.61	0	24108	825	25081	665.4
Green cone	Enhancer	Pbx3(Homeobox)/GM12878-PBX3-ChIP-Seq(GSE32465)/Homer	SCTGTCAMTCAN	1e-11	-26.38	0	24108	724	25081	577.3
Green cone	Enhancer	NF1-halfsite(CTF)/LNCaP-NF1-ChIP-Seq(Unpublished)/Homer	YTGCCAAG	1e-11	-25.45	0	24108	4850	25081	4604.3
Green cone	Enhancer	Hoxb4(Homeobox)/ES-Hoxb4-ChIP-Seq(GSE34014)/Homer	TGATTRATGGCY	1e-11	-25.45	0	24108	479	25081	360.9
Green cone	Enhancer	Egr2(Zf)/Thymocytes-Egr2-ChIP-Seq(GSE34254)/Homer	NGCGTGGGCGGR	1e-10	-25.14	0	24108	486	25081	367.7
Green cone	Enhancer	Nkx2.2(Homeobox)/NPC-Nkx2.2-ChIP-Seq(GSE61673)/Homer	BTBRAGTGSN	1e-10	-23.45	0	24108	4993	25081	4766.7
Green cone	Enhancer	Sox4(HMG)/proB-Sox4-ChIP-Seq(GSE50066)/Homer	YCTTTGTTCC	1e-10	-23.16	0	24108	1710	25081	1521.3
Green cone	Enhancer	Hoxc9(Homeobox)/Ainv15-Hoxc9-ChIP-Seq(GSE21812)/Homer	GGCCATAAATCA	1e-09	-21.79	0	24108	910	25081	766.4
Green cone	Enhancer	Oct2(POU,Homeobox)/Bcell-Oct2-ChIP-Seq(GSE21512)/Homer	ATATGCAAAT	1e-09	-20.86	0	24108	413	25081	314.4
Green cone	Enhancer	Smad3(MAD)/NPC-Smad3-ChIP-Seq(GSE36673)/Homer	TWGTCTGV	1e-08	-20.7	0	24108	7928	25081	7771.4
Green cone	Enhancer	Nkx2.1(Homeobox)/LungAC-Nkx2.1-ChIP-Seq(GSE43252)/Homer	RSCACTYRAG	1e-08	-19.58	0	24108	7100	25081	6940.7
Green cone	Enhancer	BMYB(HTH)/Hela-BMYB-ChIP-Seq(GSE27030)/Homer	NHAACBGYYV	1e-08	-19.45	0	24108	3429	25081	3238.9
Green cone	Enhancer	KLF10(Zf)/HEK293-KLF10.GFP-ChIP-Seq(GSE58341)/Homer	GGGGGTGTGTCC	1e-08	-19.28	0	24108	1472	25081	1314.9
Green cone	Enhancer	GATA3(Zf),DR4/iTreg-Gata3-ChIP-Seq(GSE20898)/Homer	AGATGKDGAGATAAG	1e-08	-19.13	0	24108	207	25081	140.9
Green cone	Enhancer	FOXP1(Forkhead)/H9-FOXP1-ChIP-Seq(GSE31006)/Homer	NYYTGTTTACHN	1e-08	-18.74	0	24108	769	25081	647.7
Green cone	Enhancer	Chop(bZIP)/MEF-Chop-ChIP-Seq(GSE35681)/Homer	ATTGCATCAT	1e-08	-18.58	0	24108	428	25081	334.9
Green cone	Enhancer	Klf4(Zf)/mES-Klf4-ChIP-Seq(GSE11431)/Homer	GCCACACCCA	1e-07	-17.85	0	24108	1135	25081	998.2
Green cone	Enhancer	Rfx1(HTH)/NPC-H3K4me1-ChIP-Seq(GSE16256)/Homer	KGTTGCCATGGCAA	1e-07	-17.82	0	24108	543	25081	441.5
Green cone	Enhancer	E2A(bHLH),near_PU.1/Bcell-PU.1-ChIP-Seq(GSE21512)/Homer	NVCACCTGBN	1e-07	-17.72	0	24108	3849	25081	3674.2
Green cone	Enhancer	CEBP:AP1(bZIP)/ThioMac-CEBPb-ChIP-Seq(GSE21512)/Homer	DRTGTTGCAA	1e-07	-17.69	0	24108	1399	25081	1253.9
Green cone	Enhancer	Tbx20(T-box)/Heart-Tbx20-ChIP-Seq(GSE29636)/Homer	GGTGYTGACAGS	1e-07	-17.31	0	24108	620	25081	514.7
Green cone	Enhancer	Pknox1(Homeobox)/ES-Prep1-ChIP-Seq(GSE63282)/Homer	SCTGTCAVTCAV	1e-06	-16.02	0	24108	669	25081	566
Green cone	Enhancer	PAX5(Paired,Homeobox),condensed/GM12878-PAX5-ChIP-Seq(GSE32465)/Homer	GTCACGCTCSCTGM	1e-06	-14.43	0	24108	287	25081	220.9
Green cone	Enhancer	Nkx3.1(Homeobox)/LNCaP-Nkx3.1-ChIP-Seq(GSE28264)/Homer	AAGCACTTAA	1e-06	-14.02	0	24108	5241	25081	5120.8
Green cone	Enhancer	Unknown(Homeobox)/Limb-p300-ChIP-Seq/Homer	SSCMATWAAA	1e-06	-14.01	0	24108	1142	25081	1027.1
Green cone	Enhancer	GATA(Zf),IR3/iTreg-Gata3-ChIP-Seq(GSE20898)/Homer	NNNNNBAGATAWYATCTVHN	1e-05	-13.68	0	24108	318	25081	250.3
Green cone	Enhancer	Tcfcp2l1(CP2)/mES-Tcfcp2l1-ChIP-Seq(GSE11431)/Homer	NRAACCRGTTYRAACCRGYT	1e-05	-13.35	0	24108	505	25081	423.2
Green cone	Enhancer	MYB(HTH)/ERMYB-Myb-ChIPSeq(GSE22095)/Homer	GGCVGTTR	1e-05	-13.02	0	24108	4100	25081	3978.6
Green cone	Enhancer	Tlx?(NR)/NPC-H3K4me1-ChIP-Seq(GSE16256)/Homer	CTGGCAGSCTGCCA	1e-05	-12.67	0	24108	1243	25081	1134.1
Green cone	Enhancer	Six1(Homeobox)/Myoblast-Six1-ChIP-Chip(GSE20150)/Homer	GKVTCADRTTWC	1e-05	-12.64	0	24108	474	25081	397.6
Green cone	Enhancer	AMYB(HTH)/Testes-AMYB-ChIP-Seq(GSE44588)/Homer	TGGCAGTTGG	1e-05	-12.64	0	24108	3520	25081	3398.1
Green cone	Enhancer	NF1(CTF)/LNCAP-NF1-ChIP-Seq(Unpublished)/Homer	CYTGGCABNSTGCCAR	1e-05	-12.07	0	24108	1024	25081	925.7
Green cone	Enhancer	Esrrb(NR)/mES-Esrrb-ChIP-Seq(GSE11431)/Homer	KTGACCTTGA	1e-05	-11.74	0	24108	1549	25081	1441.1
Green cone	Enhancer	Brachyury(T-box)/Mesoendoderm-Brachyury-ChIP-exo(GSE54963)/Homer	ANTTMRCASBNNNGTGYKAAN	1e-05	-11.72	0	24108	595	25081	515.1
Green cone	Enhancer	ZNF143|STAF(Zf)/CUTLL-ZNF143-ChIP-Seq(GSE29600)/Homer	ATTTCCCAGVAKSCY	1e-05	-11.63	0	24108	892	25081	800
Green cone	Enhancer	OCT4-SOX2-TCF-NANOG(POU,Homeobox,HMG)/mES-Oct4-ChIP-Seq(GSE11431)/Homer	ATTTGCATAACAATG	1e-05	-11.59	0	24108	197	25081	148.9
Green cone	Enhancer	HOXA9(Homeobox)/HSC-Hoxa9-ChIP-Seq(GSE33509)/Homer	GGCCATAAATCA	1e-05	-11.59	0	24108	1186	25081	1086.6
Green cone	Enhancer	Sox3(HMG)/NPC-Sox3-ChIP-Seq(GSE33059)/Homer	CCWTTGTY	0.0001	-11.18	0	24108	3446	25081	3342
Green cone	Enhancer	E2F4(E2F)/K562-E2F4-ChIP-Seq(GSE31477)/Homer	GGCGGGAAAH	0.0001	-10.5	0.0001	24108	1049	25081	960.6
Green cone	Enhancer	PR(NR)/T47D-PR-ChIP-Seq(GSE31130)/Homer	VAGRACAKNCTGTBC	0.0001	-10.47	0.0001	24108	4853	25081	4775.6
Green cone	Enhancer	FoxL2(Forkhead)/Ovary-FoxL2-ChIP-Seq(GSE60858)/Homer	WWTRTAAACAVG	0.0001	-10.47	0.0001	24108	1310	25081	1216.1
Green cone	Enhancer	GATA3(Zf),DR8/iTreg-Gata3-ChIP-Seq(GSE20898)/Homer	AGATSTNDNNDSAGATAASN	0.0001	-9.966	0.0001	24108	149	25081	110.8
Green cone	Enhancer	FXR(NR),IR1/Liver-FXR-ChIP-Seq(Chong_et_al.)/Homer	AGGTCANTGACCTB	0.0001	-9.932	0.0001	24108	1009	25081	925.2
Green cone	Enhancer	Pax7(Paired,Homeobox),longest/Myoblast-Pax7-ChIP-Seq(GSE25064)/Homer	NTAATTDGCYAATTANNWWD	0.0001	-9.722	0.0001	24108	36	25081	18.6
Green cone	Enhancer	Sox2(HMG)/mES-Sox2-ChIP-Seq(GSE11431)/Homer	BCCATTGTTC	0.0001	-9.569	0.0001	24108	1648	25081	1558.1
Green cone	Enhancer	E2F1(E2F)/Hela-E2F1-ChIP-Seq(GSE22478)/Homer	CWGGCGGGAA	0.0001	-9.235	0.0002	24108	526	25081	462.5
Green cone	Enhancer	ERE(NR),IR3/MCF7-ERa-ChIP-Seq(Unpublished)/Homer	VAGGTCACNSTGACC	0.001	-9.187	0.0002	24108	658	25081	589.1
Green cone	Enhancer	Tbox:Smad(T-box,MAD)/ESCd5-Smad2_3-ChIP-Seq(GSE29422)/Homer	AGGTGHCAGACA	0.001	-9.05	0.0002	24108	482	25081	421.5
Green cone	Enhancer	E2F6(E2F)/Hela-E2F6-ChIP-Seq(GSE31477)/Homer	GGCGGGAARN	0.001	-8.98	0.0003	24108	1268	25081	1187.2
Green cone	Enhancer	Elk4(ETS)/Hela-Elk4-ChIP-Seq(GSE31477)/Homer	NRYTTCCGGY	0.001	-8.699	0.0003	24108	1413	25081	1333.6
Green cone	Enhancer	Stat3+il21(Stat)/CD4-Stat3-ChIP-Seq(GSE19198)/Homer	SVYTTCCNGGAARB	0.001	-8.489	0.0004	24108	1562	25081	1483.2
Green cone	Enhancer	PAX5(Paired,Homeobox)/GM12878-PAX5-ChIP-Seq(GSE32465)/Homer	GCAGCCAAGCRTGACH	0.001	-8.387	0.0005	24108	889	25081	819.5
Green cone	Enhancer	Smad2(MAD)/ES-SMAD2-ChIP-Seq(GSE29422)/Homer	CTGTCTGG	0.001	-8.241	0.0005	24108	4228	25081	4174.7
Green cone	Enhancer	ARE(NR)/LNCAP-AR-ChIP-Seq(GSE27824)/Homer	RGRACASNSTGTYCYB	0.001	-8.223	0.0005	24108	568	25081	508.7
Green cone	Enhancer	VDR(NR),DR3/GM10855-VDR+vitD-ChIP-Seq(GSE22484)/Homer	ARAGGTCANWGAGTTCANNN	0.001	-7.874	0.0007	24108	442	25081	389.1
Green cone	Enhancer	Arnt:Ahr(bHLH)/MCF7-Arnt-ChIP-Seq(Lo_et_al.)/Homer	TBGCACGCAA	0.001	-7.495	0.0011	24108	1349	25081	1281.2
Green cone	Enhancer	PRDM9(Zf)/Testis-DMC1-ChIP-Seq(GSE35498)/Homer	ADGGYAGYAGCATCT	0.01	-6.504	0.0029	24108	1142	25081	1085.5
Green cone	Enhancer	CEBP:CEBP(bZIP)/MEF-Chop-ChIP-Seq(GSE35681)/Homer	NTNATGCAAYMNNHTGMAAY	0.01	-6.419	0.0031	24108	200	25081	167
Green cone	Enhancer	ZSCAN22(Zf)/HEK293-ZSCAN22.GFP-ChIP-Seq(GSE58341)/Homer	SMCAGTCWGAKGGAGGAGGC	0.01	-6.188	0.0039	24108	214	25081	181.6
Green cone	Enhancer	ZNF382(Zf)/HEK293-ZNF382.GFP-ChIP-Seq(GSE58341)/Homer	GNCTGTASTRNTGBCTCHTT	0.01	-6.093	0.0043	24108	59	25081	41.5
Green cone	Enhancer	ELF1(ETS)/Jurkat-ELF1-ChIP-Seq(SRA014231)/Homer	AVCCGGAAGT	0.01	-5.72	0.0062	24108	1283	25081	1234.2
Green cone	Enhancer	Elk1(ETS)/Hela-Elk1-ChIP-Seq(GSE31477)/Homer	HACTTCCGGY	0.01	-5.652	0.0065	24108	1406	25081	1358.4
Green cone	Enhancer	Foxa2(Forkhead)/Liver-Foxa2-ChIP-Seq(GSE25694)/Homer	CYTGTTTACWYW	0.01	-5.491	0.0076	24108	1419	25081	1373.4
Green cone	Enhancer	GATA(Zf),IR4/iTreg-Gata3-ChIP-Seq(GSE20898)/Homer	NAGATWNBNATCTNN	0.01	-5.437	0.008	24108	141	25081	116.2
Green cone	Enhancer	AR-halfsite(NR)/LNCaP-AR-ChIP-Seq(GSE27824)/Homer	CCAGGAACAG	0.01	-5.386	0.0084	24108	9671	25081	9823
Green cone	Enhancer	E2F7(E2F)/Hela-E2F7-ChIP-Seq(GSE32673)/Homer	VDTTTCCCGCCA	0.01	-5.348	0.0087	24108	247	25081	216.8
Green cone	Enhancer	STAT4(Stat)/CD4-Stat4-ChIP-Seq(GSE22104)/Homer	NYTTCCWGGAAR	0.01	-5.274	0.0093	24108	1874	25081	1834.4
Green cone	Enhancer	Zfp809(Zf)/ES-Zfp809-ChIP-Seq(GSE70799)/Homer	GGGGCTYGKCTGGGA	0.01	-5.242	0.0095	24108	588	25081	548.7
Green cone	Enhancer	CHR(?)/Hela-CellCycle-Expression/Homer	SRGTTTCAAA	0.01	-5.044	0.0116	24108	882	25081	841.5
Green cone	Enhancer	Ets1-distal(ETS)/CD4+-PolII-ChIP-Seq(Barski_et_al.)/Homer	MACAGGAAGT	0.01	-5.006	0.0119	24108	662	25081	623.9
Green cone	Enhancer	Sox6(HMG)/Myotubes-Sox6-ChIP-Seq(GSE32627)/Homer	CCATTGTTNY	0.01	-4.971	0.0123	24108	2825	25081	2803.7
Green cone	Enhancer	Smad4(MAD)/ESC-SMAD4-ChIP-Seq(GSE29422)/Homer	VBSYGTCTGG	0.01	-4.644	0.017	24108	4252	25081	4266.7
Blue cone	Enhancer	CTCF(Zf)/CD4+-CTCF-ChIP-Seq(Barski_et_al.)/Homer	AYAGTGCCMYCTRGTGGCCA	1.00E-5559	-12800	0	23446	5606	25481	270.1
Blue cone	Enhancer	BORIS(Zf)/K562-CTCFL-ChIP-Seq(GSE32465)/Homer	CNNBRGCGCCCCCTGSTGGC	1.00E-4257	-9803	0	23446	5708	25481	499.8
Blue cone	Enhancer	GSC(Homeobox)/FrogEmbryos-GSC-ChIP-Seq(DRA000576)/Homer	RGGATTAR	1.00E-2272	-5232	0	23446	7864	25481	2381
Blue cone	Enhancer	Otx2(Homeobox)/EpiLC-Otx2-ChIP-Seq(GSE56098)/Homer	NYTAATCCYB	1.00E-2134	-4916	0	23446	6303	25481	1603.8
Blue cone	Enhancer	CRX(Homeobox)/Retina-Crx-ChIP-Seq(GSE20012)/Homer	GCTAATCC	1.00E-1788	-4118	0	23446	11584	25481	5702.5
Blue cone	Enhancer	Pitx1(Homeobox)/Chicken-Pitx1-ChIP-Seq(GSE38910)/Homer	TAATCCCN	1.00E-956	-2202	0	23446	13830	25481	9594.2
Blue cone	Enhancer	Phox2a(Homeobox)/Neuron-Phox2a-ChIP-Seq(GSE31456)/Homer	YTAATYNRATTA	1.00E-469	-1081	0	23446	1765	25481	512.2
Blue cone	Enhancer	NeuroD1(bHLH)/Islet-NeuroD1-ChIP-Seq(GSE30298)/Homer	GCCATCTGTT	1.00E-332	-766.5	0	23446	3774	25481	2108.5
Blue cone	Enhancer	Lhx3(Homeobox)/Neuron-Lhx3-ChIP-Seq(GSE31456)/Homer	ADBTAATTAR	1.00E-332	-765.4	0	23446	5153	25481	3255.4
Blue cone	Enhancer	Nkx6.1(Homeobox)/Islet-Nkx6.1-ChIP-Seq(GSE40975)/Homer	GKTAATGR	1e-234	-539.1	0	23446	6929	25481	5239.7
Blue cone	Enhancer	Lhx2(Homeobox)/HFSC-Lhx2-ChIP-Seq(GSE48068)/Homer	TAATTAGN	1e-230	-530	0	23446	3399	25481	2076.3
Blue cone	Enhancer	Lhx1(Homeobox)/EmbryoCarcinoma-Lhx1-ChIP-Seq(GSE70957)/Homer	NNYTAATTAR	1e-225	-519.9	0	23446	3534	25481	2202.1
Blue cone	Enhancer	Pax7(Paired,Homeobox),long/Myoblast-Pax7-ChIP-Seq(GSE25064)/Homer	TAATCHGATTAC	1e-197	-453.8	0	23446	278	25481	24.1
Blue cone	Enhancer	Mef2d(MADS)/Retina-Mef2d-ChIP-Seq(GSE61391)/Homer	GCTATTTTTAGC	1e-175	-403.8	0	23446	819	25481	277.6
Blue cone	Enhancer	CTCF-SatelliteElement(Zf?)/CD4+-CTCF-ChIP-Seq(Barski_et_al.)/Homer	TGCAGTTCCMVNWRTGGCCA	1e-174	-401.8	0	23446	280	25481	30.8
Blue cone	Enhancer	Tgif2(Homeobox)/mES-Tgif2-ChIP-Seq(GSE55404)/Homer	TGTCANYT	1e-173	-399.7	0	23446	8997	25481	7601.7
Blue cone	Enhancer	SCL(bHLH)/HPC7-Scl-ChIP-Seq(GSE13511)/Homer	AVCAGCTG	1e-158	-365.9	0	23446	13756	25481	12742.5
Blue cone	Enhancer	Olig2(bHLH)/Neuron-Olig2-ChIP-Seq(GSE30882)/Homer	RCCATMTGTT	1e-154	-356.6	0	23446	5962	25481	4701.4
Blue cone	Enhancer	Mef2c(MADS)/GM12878-Mef2c-ChIP-Seq(GSE32465)/Homer	DCYAAAAATAGM	1e-153	-353.6	0	23446	1218	25481	566
Blue cone	Enhancer	RORgt(NR)/EL4-RORgt.Flag-ChIP-Seq(GSE56019)/Homer	AAYTAGGTCA	1e-151	-348.8	0	23446	667	25481	216.4
Blue cone	Enhancer	Atoh1(bHLH)/Cerebellum-Atoh1-ChIP-Seq(GSE22111)/Homer	VNRVCAGCTGGY	1e-147	-339.1	0	23446	4176	25481	3059.9
Blue cone	Enhancer	Mef2b(MADS)/HEK293-Mef2b.V5-ChIP-Seq(GSE67450)/Homer	GCTATTTTTGGM	1e-142	-327.4	0	23446	2138	25481	1299
Blue cone	Enhancer	Ascl1(bHLH)/NeuralTubes-Ascl1-ChIP-Seq(GSE55840)/Homer	NNVVCAGCTGBN	1e-132	-304.8	0	23446	5616	25481	4492.5
Blue cone	Enhancer	Isl1(Homeobox)/Neuron-Isl1-ChIP-Seq(GSE31456)/Homer	CTAATKGV	1e-128	-296.9	0	23446	5611	25481	4507.6
Blue cone	Enhancer	Gata4(Zf)/Heart-Gata4-ChIP-Seq(GSE35151)/Homer	NBWGATAAGR	1e-118	-272.6	0	23446	2954	25481	2082.6
Blue cone	Enhancer	Nanog(Homeobox)/mES-Nanog-ChIP-Seq(GSE11724)/Homer	RGCCATTAAC	1e-104	-240.3	0	23446	10629	25481	9794.5
Blue cone	Enhancer	Mef2a(MADS)/HL1-Mef2a.biotin-ChIP-Seq(GSE21529)/Homer	CYAAAAATAG	1e-95	-221	0	23446	1138	25481	630.8
Blue cone	Enhancer	KLF14(Zf)/HEK293-KLF14.GFP-ChIP-Seq(GSE58341)/Homer	RGKGGGCGKGGC	1e-78	-181.7	0	23446	5667	25481	4895.7
Blue cone	Enhancer	Meis1(Homeobox)/MastCells-Meis1-ChIP-Seq(GSE48085)/Homer	VGCTGWCAVB	1e-78	-180.6	0	23446	4891	25481	4130.7
Blue cone	Enhancer	Ptf1a(bHLH)/Panc1-Ptf1a-ChIP-Seq(GSE47459)/Homer	ACAGCTGTTN	1e-76	-176.6	0	23446	7991	25481	7277.9
Blue cone	Enhancer	HEB(bHLH)/mES-Heb-ChIP-Seq(GSE53233)/Homer	VCAGCTGBNN	1e-69	-161	0	23446	5980	25481	5282.3
Blue cone	Enhancer	GATA3(Zf)/iTreg-Gata3-ChIP-Seq(GSE20898)/Homer	AGATAASR	1e-69	-159.8	0	23446	3765	25481	3097.8
Blue cone	Enhancer	Tgif1(Homeobox)/mES-Tgif1-ChIP-Seq(GSE55404)/Homer	YTGWCADY	1e-69	-159	0	23446	7600	25481	6944.7
Blue cone	Enhancer	Atf1(bZIP)/K562-ATF1-ChIP-Seq(GSE31477)/Homer	GATGACGTCA	1e-68	-157.3	0	23446	1753	25481	1234.9
Blue cone	Enhancer	Unknown-ESC-element(?)/mES-Nanog-ChIP-Seq(GSE11724)/Homer	CACAGCAGGGGG	1e-66	-153	0	23446	2127	25481	1577.2
Blue cone	Enhancer	Tcf12(bHLH)/GM12878-Tcf12-ChIP-Seq(GSE32465)/Homer	VCAGCTGYTG	1e-64	-149.2	0	23446	3551	25481	2923
Blue cone	Enhancer	Atf7(bZIP)/3T3L1-Atf7-ChIP-Seq(GSE56872)/Homer	NGRTGACGTCAY	1e-54	-125.5	0	23446	1314	25481	910
Blue cone	Enhancer	Usf2(bHLH)/C2C12-Usf2-ChIP-Seq(GSE36030)/Homer	GTCACGTGGT	1e-53	-123.6	0	23446	920	25481	578.3
Blue cone	Enhancer	USF1(bHLH)/GM12878-Usf1-ChIP-Seq(GSE32465)/Homer	SGTCACGTGR	1e-51	-119.1	0	23446	1290	25481	900.7
Blue cone	Enhancer	MITF(bHLH)/MastCells-MITF-ChIP-Seq(GSE48085)/Homer	RTCATGTGAC	1e-47	-110.2	0	23446	2454	25481	1988.4
Blue cone	Enhancer	c-Jun-CRE(bZIP)/K562-cJun-ChIP-Seq(GSE31477)/Homer	ATGACGTCATCY	1e-47	-109.7	0	23446	901	25481	583.7
Blue cone	Enhancer	Tbx5(T-box)/HL1-Tbx5.biotin-ChIP-Seq(GSE21529)/Homer	AGGTGTCA	1e-47	-109	0	23446	8261	25481	7864.8
Blue cone	Enhancer	Fra1(bZIP)/BT549-Fra1-ChIP-Seq(GSE46166)/Homer	NNATGASTCATH	1e-46	-107.5	0	23446	1320	25481	949.5
Blue cone	Enhancer	Atf2(bZIP)/3T3L1-Atf2-ChIP-Seq(GSE56872)/Homer	NRRTGACGTCAT	1e-45	-103.8	0	23446	963	25481	645.4
Blue cone	Enhancer	Pdx1(Homeobox)/Islet-Pdx1-ChIP-Seq(SRA008281)/Homer	YCATYAATCA	1e-43	-100.1	0	23446	2089	25481	1672.7
Blue cone	Enhancer	Fosl2(bZIP)/3T3L1-Fosl2-ChIP-Seq(GSE56872)/Homer	NATGASTCABNN	1e-42	-97.78	0	23446	838	25481	549.6
Blue cone	Enhancer	THRa(NR)/C17.2-THRa-ChIP-Seq(GSE38347)/Homer	GGTCANYTGAGGWCA	1e-42	-97.35	0	23446	1274	25481	929.2
Blue cone	Enhancer	Atf3(bZIP)/GBM-ATF3-ChIP-Seq(GSE33912)/Homer	DATGASTCATHN	1e-42	-97.02	0	23446	1519	25481	1151.1
Blue cone	Enhancer	Brn1(POU,Homeobox)/NPC-Brn1-ChIP-Seq(GSE35496)/Homer	TATGCWAATBAV	1e-41	-94.43	0	23446	742	25481	474.8
Blue cone	Enhancer	Sp1(Zf)/Promoter/Homer	GGCCCCGCCCCC	1e-41	-94.42	0	23446	1248	25481	912.7
Blue cone	Enhancer	Erra(NR)/HepG2-Erra-ChIP-Seq(GSE31477)/Homer	CAAAGGTCAG	1e-40	-92.69	0	23446	5773	25481	5361.4
Blue cone	Enhancer	Maz(Zf)/HepG2-Maz-ChIP-Seq(GSE31477)/Homer	GGGGGGGG	1e-38	-89.19	0	23446	4451	25481	4030.5
Blue cone	Enhancer	Klf9(Zf)/GBM-Klf9-ChIP-Seq(GSE62211)/Homer	GCCACRCCCACY	1e-38	-88.6	0	23446	1440	25481	1099.3
Blue cone	Enhancer	AP-1(bZIP)/ThioMac-PU.1-ChIP-Seq(GSE21512)/Homer	VTGACTCATC	1e-37	-87.09	0	23446	1704	25481	1347.9
Blue cone	Enhancer	KLF5(Zf)/LoVo-KLF5-ChIP-Seq(GSE49402)/Homer	DGGGYGKGGC	1e-37	-86.4	0	23446	3970	25481	3558.8
Blue cone	Enhancer	CLOCK(bHLH)/Liver-Clock-ChIP-Seq(GSE39860)/Homer	GHCACGTG	1e-37	-85.44	0	23446	1401	25481	1072
Blue cone	Enhancer	Jun-AP1(bZIP)/K562-cJun-ChIP-Seq(GSE31477)/Homer	GATGASTCATCN	1e-36	-84.85	0	23446	623	25481	390.1
Blue cone	Enhancer	Foxh1(Forkhead)/hESC-FOXH1-ChIP-Seq(GSE29422)/Homer	NNTGTGGATTSS	1e-35	-82.41	0	23446	1335	25481	1018.2
Blue cone	Enhancer	Gfi1b(Zf)/HPC7-Gfi1b-ChIP-Seq(GSE22178)/Homer	MAATCACTGC	1e-35	-80.87	0	23446	1660	25481	1323.9
Blue cone	Enhancer	BATF(bZIP)/Th17-BATF-ChIP-Seq(GSE39756)/Homer	DATGASTCAT	1e-34	-80.07	0	23446	1486	25481	1163.2
Blue cone	Enhancer	NFY(CCAAT)/Promoter/Homer	RGCCAATSRG	1e-31	-72.88	0	23446	2143	25481	1808.4
Blue cone	Enhancer	JunD(bZIP)/K562-JunD-ChIP-Seq/Homer	ATGACGTCATCN	1e-30	-71.03	0	23446	314	25481	164.9
Blue cone	Enhancer	Hoxb4(Homeobox)/ES-Hoxb4-ChIP-Seq(GSE34014)/Homer	TGATTRATGGCY	1e-29	-69.03	0	23446	506	25481	317.9
Blue cone	Enhancer	c-Myc(bHLH)/LNCAP-cMyc-ChIP-Seq(Unpublished)/Homer	VCCACGTG	1e-28	-65.22	0	23446	1246	25481	980
Blue cone	Enhancer	Max(bHLH)/K562-Max-ChIP-Seq(GSE31477)/Homer	RCCACGTGGYYN	1e-27	-63.47	0	23446	1544	25481	1265.2
Blue cone	Enhancer	Oct6(POU,Homeobox)/NPC-Oct6-ChIP-Seq(GSE35496)/Homer	WATGCAAATGAG	1e-26	-60.55	0	23446	875	25481	653
Blue cone	Enhancer	E-box(bHLH)/Promoter/Homer	SSGGTCACGTGA	1e-25	-58.11	0	23446	309	25481	174.8
Blue cone	Enhancer	Egr1(Zf)/K562-Egr1-ChIP-Seq(GSE32465)/Homer	TGCGTGGGYG	1e-25	-57.77	0	23446	1887	25481	1614.1
Blue cone	Enhancer	Foxo1(Forkhead)/RAW-Foxo1-ChIP-Seq(Fan_et_al.)/Homer	CTGTTTAC	1e-24	-57.44	0	23446	4100	25481	3831.7
Blue cone	Enhancer	Egr2(Zf)/Thymocytes-Egr2-ChIP-Seq(GSE34254)/Homer	NGCGTGGGCGGR	1e-23	-54.78	0	23446	550	25481	377.4
Blue cone	Enhancer	Oct4(POU,Homeobox)/mES-Oct4-ChIP-Seq(GSE11431)/Homer	ATTTGCATAW	1e-23	-54.65	0	23446	852	25481	645.9
Blue cone	Enhancer	bHLHE40(bHLH)/HepG2-BHLHE40-ChIP-Seq(GSE31477)/Homer	KCACGTGMCN	1e-23	-54.6	0	23446	811	25481	608.4
Blue cone	Enhancer	Myf5(bHLH)/GM-Myf5-ChIP-Seq(GSE24852)/Homer	BAACAGCTGT	1e-20	-48.07	0	23446	2212	25481	1973.9
Blue cone	Enhancer	MafA(bZIP)/Islet-MafA-ChIP-Seq(GSE30298)/Homer	TGCTGACTCA	1e-20	-47.79	0	23446	2256	25481	2018.1
Blue cone	Enhancer	CRE(bZIP)/Promoter/Homer	CSGTGACGTCAC	1e-20	-47.07	0	23446	644	25481	475.8
Blue cone	Enhancer	PBX1(Homeobox)/MCF7-PBX1-ChIP-Seq(GSE28007)/Homer	GSCTGTCACTCA	1e-20	-46.28	0	23446	346	25481	219.7
Blue cone	Enhancer	Pbx3(Homeobox)/GM12878-PBX3-ChIP-Seq(GSE32465)/Homer	SCTGTCAMTCAN	1e-19	-45.58	0	23446	802	25481	622.4
Blue cone	Enhancer	Tcf21(bHLH)/ArterySmoothMuscle-Tcf21-ChIP-Seq(GSE61369)/Homer	NAACAGCTGG	1e-19	-45.55	0	23446	2952	25481	2728.2
Blue cone	Enhancer	n-Myc(bHLH)/mES-nMyc-ChIP-Seq(GSE11431)/Homer	VRCCACGTGG	1e-19	-44.85	0	23446	1640	25481	1423
Blue cone	Enhancer	MyoG(bHLH)/C2C12-MyoG-ChIP-Seq(GSE36024)/Homer	AACAGCTG	1e-19	-44.35	0	23446	3333	25481	3122.7
Blue cone	Enhancer	Nkx2.5(Homeobox)/HL1-Nkx2.5.biotin-ChIP-Seq(GSE21529)/Homer	RRSCACTYAA	1e-19	-43.96	0	23446	5425	25481	5288.8
Blue cone	Enhancer	Ap4(bHLH)/AML-Tfap4-ChIP-Seq(GSE45738)/Homer	NAHCAGCTGD	1e-18	-43.45	0	23446	3735	25481	3539.5
Blue cone	Enhancer	Smad3(MAD)/NPC-Smad3-ChIP-Seq(GSE36673)/Homer	TWGTCTGV	1e-18	-43.35	0	23446	7565	25481	7549.1
Blue cone	Enhancer	Hoxc9(Homeobox)/Ainv15-Hoxc9-ChIP-Seq(GSE21812)/Homer	GGCCATAAATCA	1e-18	-41.99	0	23446	981	25481	799.5
Blue cone	Enhancer	Pknox1(Homeobox)/ES-Prep1-ChIP-Seq(GSE63282)/Homer	SCTGTCAVTCAV	1e-18	-41.64	0	23446	756	25481	590.8
Blue cone	Enhancer	Bach2(bZIP)/OCILy7-Bach2-ChIP-Seq(GSE44420)/Homer	TGCTGAGTCA	1e-18	-41.54	0	23446	508	25481	366.6
Blue cone	Enhancer	Klf4(Zf)/mES-Klf4-ChIP-Seq(GSE11431)/Homer	GCCACACCCA	1e-17	-40.76	0	23446	1145	25481	959.6
Blue cone	Enhancer	Gata2(Zf)/K562-GATA2-ChIP-Seq(GSE18829)/Homer	BBCTTATCTS	1e-17	-39.96	0	23446	1593	25481	1397.4
Blue cone	Enhancer	Unknown(Homeobox)/Limb-p300-ChIP-Seq/Homer	SSCMATWAAA	1e-17	-39.92	0	23446	1168	25481	984.6
Blue cone	Enhancer	KLF10(Zf)/HEK293-KLF10.GFP-ChIP-Seq(GSE58341)/Homer	GGGGGTGTGTCC	1e-17	-39.71	0	23446	1493	25481	1300.9
Blue cone	Enhancer	BMAL1(bHLH)/Liver-Bmal1-ChIP-Seq(GSE39860)/Homer	GNCACGTG	1e-16	-38.5	0	23446	3774	25481	3611.1
Blue cone	Enhancer	Sox9(HMG)/Limb-SOX9-ChIP-Seq(GSE73225)/Homer	AGGVNCCTTTGT	1e-16	-38.46	0	23446	1966	25481	1773
Blue cone	Enhancer	E2A(bHLH)/proBcell-E2A-ChIP-Seq(GSE21978)/Homer	DNRCAGCTGY	1e-16	-36.89	0	23446	4277	25481	4143.4
Blue cone	Enhancer	Rfx2(HTH)/LoVo-RFX2-ChIP-Seq(GSE49402)/Homer	GTTGCCATGGCAACM	1e-15	-36.53	0	23446	299	25481	195.7
Blue cone	Enhancer	Gata1(Zf)/K562-GATA1-ChIP-Seq(GSE18829)/Homer	SAGATAAGRV	1e-15	-35.76	0	23446	1468	25481	1292.9
Blue cone	Enhancer	GRHL2(CP2)/HBE-GRHL2-ChIP-Seq(GSE46194)/Homer	AAACYKGTTWDACMRGTTTB	1e-15	-35.35	0	23446	799	25481	648.2
Blue cone	Enhancer	RFX(HTH)/K562-RFX3-ChIP-Seq(SRA012198)/Homer	CGGTTGCCATGGCAAC	1e-15	-35.04	0	23446	283	25481	184.2
Blue cone	Enhancer	MyoD(bHLH)/Myotube-MyoD-ChIP-Seq(GSE21614)/Homer	RRCAGCTGYTSY	1e-14	-33.58	0	23446	2560	25481	2398.9
Blue cone	Enhancer	Rfx5(HTH)/GM12878-Rfx5-ChIP-Seq(GSE31477)/Homer	SCCTAGCAACAG	1e-14	-33.29	0	23446	865	25481	717.9
Blue cone	Enhancer	Zic(Zf)/Cerebellum-ZIC1.2-ChIP-Seq(GSE60731)/Homer	CCTGCTGAGH	1e-13	-31.48	0	23446	2409	25481	2257.6
Blue cone	Enhancer	Atf4(bZIP)/MEF-Atf4-ChIP-Seq(GSE35681)/Homer	MTGATGCAAT	1e-13	-30.7	0	23446	506	25481	389
Blue cone	Enhancer	Eomes(T-box)/H9-Eomes-ChIP-Seq(GSE26097)/Homer	ATTAACACCT	1e-13	-30.67	0	23446	4599	25481	4527.7
Blue cone	Enhancer	NF1-halfsite(CTF)/LNCaP-NF1-ChIP-Seq(Unpublished)/Homer	YTGCCAAG	1e-13	-30.51	0	23446	4572	25481	4500.7
Blue cone	Enhancer	TATA-Box(TBP)/Promoter/Homer	CCTTTTAWAGSC	1e-13	-30.41	0	23446	2756	25481	2618.2
Blue cone	Enhancer	Sox10(HMG)/SciaticNerve-Sox3-ChIP-Seq(GSE35132)/Homer	CCWTTGTYYB	1e-13	-30.27	0	23446	3339	25481	3219.4
Blue cone	Enhancer	MYB(HTH)/ERMYB-Myb-ChIPSeq(GSE22095)/Homer	GGCVGTTR	1e-13	-30.15	0	23446	4005	25481	3911.5
Blue cone	Enhancer	ZNF264(Zf)/HEK293-ZNF264.GFP-ChIP-Seq(GSE58341)/Homer	RGGGCACTAACY	1e-12	-29.71	0	23446	1568	25481	1419.9
Blue cone	Enhancer	NPAS2(bHLH)/Liver-NPAS2-ChIP-Seq(GSE39860)/Homer	KCCACGTGAC	1e-12	-29.69	0	23446	2462	25481	2322.3
Blue cone	Enhancer	HOXA9(Homeobox)/HSC-Hoxa9-ChIP-Seq(GSE33509)/Homer	GGCCATAAATCA	1e-12	-29.63	0	23446	1266	25481	1120.4
Blue cone	Enhancer	ZNF467(Zf)/HEK293-ZNF467.GFP-ChIP-Seq(GSE58341)/Homer	TGGGGAAGGGCM	1e-12	-28.19	0	23446	2435	25481	2304.8
Blue cone	Enhancer	LXRE(NR),DR4/RAW-LXRb.biotin-ChIP-Seq(GSE21512)/Homer	RGGTTACTANAGGTCA	1e-12	-28.13	0	23446	178	25481	108
Blue cone	Enhancer	BMYB(HTH)/Hela-BMYB-ChIP-Seq(GSE27030)/Homer	NHAACBGYYV	1e-12	-27.96	0	23446	3365	25481	3263.6
Blue cone	Enhancer	Tbx20(T-box)/Heart-Tbx20-ChIP-Seq(GSE29636)/Homer	GGTGYTGACAGS	1e-11	-27.51	0	23446	615	25481	499.4
Blue cone	Enhancer	Tcfcp2l1(CP2)/mES-Tcfcp2l1-ChIP-Seq(GSE11431)/Homer	NRAACCRGTTYRAACCRGYT	1e-11	-25.62	0	23446	461	25481	361.9
Blue cone	Enhancer	FOXP1(Forkhead)/H9-FOXP1-ChIP-Seq(GSE31006)/Homer	NYYTGTTTACHN	1e-10	-24.1	0	23446	785	25481	673.2
Blue cone	Enhancer	Bapx1(Homeobox)/VertebralCol-Bapx1-ChIP-Seq(GSE36672)/Homer	TTRAGTGSYK	1e-10	-24.08	0	23446	4801	25481	4798.9
Blue cone	Enhancer	Nkx2.2(Homeobox)/NPC-Nkx2.2-ChIP-Seq(GSE61673)/Homer	BTBRAGTGSN	1e-10	-23.6	0	23446	4751	25481	4750.3
Blue cone	Enhancer	NF-E2(bZIP)/K562-NFE2-ChIP-Seq(GSE31477)/Homer	GATGACTCAGCA	1e-10	-23.21	0	23446	167	25481	106.4
Blue cone	Enhancer	Nrf2(bZIP)/Lymphoblast-Nrf2-ChIP-Seq(GSE37589)/Homer	HTGCTGAGTCAT	1e-10	-23.07	0	23446	157	25481	98.8
Blue cone	Enhancer	GFY-Staf(?,Zf)/Promoter/Homer	RACTACAATTCCCAGAAKGC	1e-09	-22.21	0	23446	170	25481	110.2
Blue cone	Enhancer	Nkx2.1(Homeobox)/LungAC-Nkx2.1-ChIP-Seq(GSE43252)/Homer	RSCACTYRAG	1e-09	-20.91	0	23446	6788	25481	6941.6
Blue cone	Enhancer	GFY(?)/Promoter/Homer	ACTACAATTCCC	1e-08	-20.67	0	23446	215	25481	151.1
Blue cone	Enhancer	GATA:SCL(Zf,bHLH)/Ter119-SCL-ChIP-Seq(GSE18720)/Homer	CRGCTGBNGNSNNSAGATAA	1e-08	-20.6	0	23446	329	25481	253.2
Blue cone	Enhancer	HOXA2(Homeobox)/mES-Hoxa2-ChIP-Seq(Donaldson_et_al.)/Homer	GYCATCMATCAT	1e-08	-20.52	0	23446	195	25481	135
Blue cone	Enhancer	Bach1(bZIP)/K562-Bach1-ChIP-Seq(GSE31477)/Homer	AWWNTGCTGAGTCAT	1e-08	-20.19	0	23446	153	25481	99.8
Blue cone	Enhancer	AMYB(HTH)/Testes-AMYB-ChIP-Seq(GSE44588)/Homer	TGGCAGTTGG	1e-08	-18.98	0	23446	3415	25481	3391.1
Blue cone	Enhancer	X-box(HTH)/NPC-H3K4me1-ChIP-Seq(GSE16256)/Homer	GGTTGCCATGGCAA	1e-08	-18.83	0	23446	278	25481	211.7
Blue cone	Enhancer	Arnt:Ahr(bHLH)/MCF7-Arnt-ChIP-Seq(Lo_et_al.)/Homer	TBGCACGCAA	1e-08	-18.5	0	23446	1404	25481	1316.7
Blue cone	Enhancer	Elk4(ETS)/Hela-Elk4-ChIP-Seq(GSE31477)/Homer	NRYTTCCGGY	1e-07	-18.07	0	23446	1424	25481	1339.9
Blue cone	Enhancer	FoxL2(Forkhead)/Ovary-FoxL2-ChIP-Seq(GSE60858)/Homer	WWTRTAAACAVG	1e-07	-17.86	0	23446	1333	25481	1248.8
Blue cone	Enhancer	Sox4(HMG)/proB-Sox4-ChIP-Seq(GSE50066)/Homer	YCTTTGTTCC	1e-07	-17.75	0	23446	1631	25481	1552.6
Blue cone	Enhancer	Tbox:Smad(T-box,MAD)/ESCd5-Smad2_3-ChIP-Seq(GSE29422)/Homer	AGGTGHCAGACA	1e-07	-17.74	0	23446	480	25481	403.7
Blue cone	Enhancer	ZSCAN22(Zf)/HEK293-ZSCAN22.GFP-ChIP-Seq(GSE58341)/Homer	SMCAGTCWGAKGGAGGAGGC	1e-07	-17.37	0	23446	204	25481	148.1
Blue cone	Enhancer	Smad2(MAD)/ES-SMAD2-ChIP-Seq(GSE29422)/Homer	CTGTCTGG	1e-07	-17.09	0	23446	4055	25481	4083.5
Blue cone	Enhancer	MafK(bZIP)/C2C12-MafK-ChIP-Seq(GSE36030)/Homer	GCTGASTCAGCA	1e-07	-16.85	0	23446	610	25481	532.9
Blue cone	Enhancer	Smad4(MAD)/ESC-SMAD4-ChIP-Seq(GSE29422)/Homer	VBSYGTCTGG	1e-07	-16.54	0	23446	4126	25481	4164.3
Blue cone	Enhancer	ERE(NR),IR3/MCF7-ERa-ChIP-Seq(Unpublished)/Homer	VAGGTCACNSTGACC	1e-06	-15.47	0	23446	606	25481	534
Blue cone	Enhancer	GATA3(Zf),DR4/iTreg-Gata3-ChIP-Seq(GSE20898)/Homer	AGATGKDGAGATAAG	1e-06	-15.41	0	23446	207	25481	155.2
Blue cone	Enhancer	Elk1(ETS)/Hela-Elk1-ChIP-Seq(GSE31477)/Homer	HACTTCCGGY	1e-06	-14.91	0	23446	1415	25481	1351.1
Blue cone	Enhancer	Stat3+il21(Stat)/CD4-Stat3-ChIP-Seq(GSE19198)/Homer	SVYTTCCNGGAARB	1e-06	-14.42	0	23446	1551	25481	1494.1
Blue cone	Enhancer	E2A(bHLH),near_PU.1/Bcell-PU.1-ChIP-Seq(GSE21512)/Homer	NVCACCTGBN	1e-06	-13.95	0	23446	3633	25481	3673.8
Blue cone	Enhancer	c-Myc(bHLH)/mES-cMyc-ChIP-Seq(GSE11431)/Homer	VVCCACGTGG	1e-06	-13.92	0	23446	1059	25481	995.9
Blue cone	Enhancer	HIF-1b(HLH)/T47D-HIF1b-ChIP-Seq(GSE59937)/Homer	RTACGTGC	1e-05	-13.75	0	23446	2238	25481	2211.3
Blue cone	Enhancer	Esrrb(NR)/mES-Esrrb-ChIP-Seq(GSE11431)/Homer	KTGACCTTGA	1e-05	-13.58	0	23446	1428	25481	1374.4
Blue cone	Enhancer	Sox3(HMG)/NPC-Sox3-ChIP-Seq(GSE33059)/Homer	CCWTTGTY	1e-05	-13.25	0	23446	3323	25481	3354.6
Blue cone	Enhancer	STAT4(Stat)/CD4-Stat4-ChIP-Seq(GSE22104)/Homer	NYTTCCWGGAAR	1e-05	-12.87	0	23446	1860	25481	1826.1
Blue cone	Enhancer	Chop(bZIP)/MEF-Chop-ChIP-Seq(GSE35681)/Homer	ATTGCATCAT	1e-05	-12.72	0	23446	359	25481	305.3
Blue cone	Enhancer	Rbpj1(?)/Panc1-Rbpj1-ChIP-Seq(GSE47459)/Homer	HTTTCCCASG	1e-05	-12.52	0	23446	3074	25481	3100.8
Blue cone	Enhancer	Tlx?(NR)/NPC-H3K4me1-ChIP-Seq(GSE16256)/Homer	CTGGCAGSCTGCCA	1e-05	-12.06	0	23446	1181	25481	1132.8
Blue cone	Enhancer	E2F6(E2F)/Hela-E2F6-ChIP-Seq(GSE31477)/Homer	GGCGGGAARN	1e-05	-11.84	0	23446	1308	25481	1264.1
Blue cone	Enhancer	Rfx1(HTH)/NPC-H3K4me1-ChIP-Seq(GSE16256)/Homer	KGTTGCCATGGCAA	0.0001	-11.27	0	23446	482	25481	431.3
Blue cone	Enhancer	PAX5(Paired,Homeobox),condensed/GM12878-PAX5-ChIP-Seq(GSE32465)/Homer	GTCACGCTCSCTGM	0.0001	-11.14	0	23446	258	25481	214.6
Blue cone	Enhancer	Fli1(ETS)/CD8-FLI-ChIP-Seq(GSE20898)/Homer	NRYTTCCGGH	0.0001	-10.89	0	23446	2682	25481	2706.8
Blue cone	Enhancer	HOXD13(Homeobox)/Chicken-Hoxd13-ChIP-Seq(GSE38910)/Homer	NCYAATAAAA	0.0001	-10.63	0.0001	23446	1514	25481	1487.1
Blue cone	Enhancer	Nur77(NR)/K562-NR4A1-ChIP-Seq(GSE31363)/Homer	TGACCTTTNCNT	0.0001	-10.54	0.0001	23446	340	25481	295.4
Blue cone	Enhancer	PAX5(Paired,Homeobox)/GM12878-PAX5-ChIP-Seq(GSE32465)/Homer	GCAGCCAAGCRTGACH	0.0001	-10.16	0.0001	23446	887	25481	845.7
Blue cone	Enhancer	Oct2(POU,Homeobox)/Bcell-Oct2-ChIP-Seq(GSE21512)/Homer	ATATGCAAAT	0.0001	-10.14	0.0001	23446	428	25481	383
Blue cone	Enhancer	Znf263(Zf)/K562-Znf263-ChIP-Seq(GSE31477)/Homer	CVGTSCTCCC	0.0001	-9.822	0.0001	23446	4971	25481	5153
Blue cone	Enhancer	Sox6(HMG)/Myotubes-Sox6-ChIP-Seq(GSE32627)/Homer	CCATTGTTNY	0.0001	-9.815	0.0001	23446	2808	25481	2852.6
Blue cone	Enhancer	PAX3:FKHR-fusion(Paired,Homeobox)/Rh4-PAX3:FKHR-ChIP-Seq(GSE19063)/Homer	ACCRTGACTAATTNN	0.0001	-9.653	0.0001	23446	375	25481	333.7
Blue cone	Enhancer	Six1(Homeobox)/Myoblast-Six1-ChIP-Chip(GSE20150)/Homer	GKVTCADRTTWC	0.0001	-9.652	0.0001	23446	476	25481	434
Blue cone	Enhancer	Pax7(Paired,Homeobox),longest/Myoblast-Pax7-ChIP-Seq(GSE25064)/Homer	NTAATTDGCYAATTANNWWD	0.0001	-9.424	0.0002	23446	41	25481	23.1
Blue cone	Enhancer	FXR(NR),IR1/Liver-FXR-ChIP-Seq(Chong_et_al.)/Homer	AGGTCANTGACCTB	0.0001	-9.231	0.0002	23446	900	25481	865.8
Blue cone	Enhancer	E2F4(E2F)/K562-E2F4-ChIP-Seq(GSE31477)/Homer	GGCGGGAAAH	0.001	-9.209	0.0002	23446	1072	25481	1042.1
Blue cone	Enhancer	GABPA(ETS)/Jurkat-GABPa-ChIP-Seq(GSE17954)/Homer	RACCGGAAGT	0.001	-8.764	0.0003	23446	2146	25481	2167.9
Blue cone	Enhancer	NRF(NRF)/Promoter/Homer	STGCGCATGCGC	0.001	-8.557	0.0004	23446	512	25481	475.7
Blue cone	Enhancer	PRDM9(Zf)/Testis-DMC1-ChIP-Seq(GSE35498)/Homer	ADGGYAGYAGCATCT	0.001	-8.442	0.0004	23446	1117	25481	1095.4
Blue cone	Enhancer	MafF(bZIP)/HepG2-MafF-ChIP-Seq(GSE31477)/Homer	HWWGTCAGCAWWTTT	0.001	-8.336	0.0005	23446	426	25481	390.6
Blue cone	Enhancer	Stat3(Stat)/mES-Stat3-ChIP-Seq(GSE11431)/Homer	CTTCCGGGAA	0.001	-8.241	0.0005	23446	1123	25481	1103.6
Blue cone	Enhancer	Sox2(HMG)/mES-Sox2-ChIP-Seq(GSE11431)/Homer	BCCATTGTTC	0.001	-7.941	0.0007	23446	1575	25481	1577.7
Blue cone	Enhancer	EKLF(Zf)/Erythrocyte-Klf1-ChIP-Seq(GSE20478)/Homer	NWGGGTGTGGCY	0.001	-7.375	0.0012	23446	501	25481	471.4
Blue cone	Enhancer	Nkx3.1(Homeobox)/LNCaP-Nkx3.1-ChIP-Seq(GSE28264)/Homer	AAGCACTTAA	0.001	-7.097	0.0015	23446	5008	25481	5240.4
Blue cone	Enhancer	Foxa2(Forkhead)/Liver-Foxa2-ChIP-Seq(GSE25694)/Homer	CYTGTTTACWYW	0.001	-6.972	0.0017	23446	1371	25481	1374.5
Blue cone	Enhancer	ZNF382(Zf)/HEK293-ZNF382.GFP-ChIP-Seq(GSE58341)/Homer	GNCTGTASTRNTGBCTCHTT	0.001	-6.961	0.0017	23446	62	25481	44.3
Blue cone	Enhancer	ETS(ETS)/Promoter/Homer	AACCGGAAGT	0.001	-6.959	0.0017	23446	799	25481	780
Blue cone	Enhancer	Reverb(NR),DR2/RAW-Reverba.biotin-ChIP-Seq(GSE45914)/Homer	GTRGGTCASTGGGTCA	0.01	-6.659	0.0023	23446	303	25481	276.6
Blue cone	Enhancer	ZNF317(Zf)/HEK293-ZNF317.GFP-ChIP-Seq(GSE58341)/Homer	GTCWGCTGTYYCTCT	0.01	-6.502	0.0027	23446	202	25481	178
Blue cone	Enhancer	IRF4(IRF)/GM12878-IRF4-ChIP-Seq(GSE32465)/Homer	ACTGAAACCA	0.01	-6.447	0.0028	23446	696	25481	677.9
Blue cone	Enhancer	CArG(MADS)/PUER-Srf-ChIP-Seq(Sullivan_et_al.)/Homer	CCATATATGGNM	0.01	-6.337	0.0032	23446	555	25481	533.7
Blue cone	Enhancer	NF1(CTF)/LNCAP-NF1-ChIP-Seq(Unpublished)/Homer	CYTGGCABNSTGCCAR	0.01	-6.071	0.0041	23446	958	25481	952.2
Blue cone	Enhancer	NFkB-p65(RHD)/GM12787-p65-ChIP-Seq(GSE19485)/Homer	WGGGGATTTCCC	0.01	-6.012	0.0043	23446	944	25481	938.2
Blue cone	Enhancer	PRDM14(Zf)/H1-PRDM14-ChIP-Seq(GSE22767)/Homer	RGGTCTCTAACY	0.01	-6.008	0.0043	23446	764	25481	751.6
Blue cone	Enhancer	ZNF143|STAF(Zf)/CUTLL-ZNF143-ChIP-Seq(GSE29600)/Homer	ATTTCCCAGVAKSCY	0.01	-5.968	0.0045	23446	860	25481	851.5
Blue cone	Enhancer	CEBP:AP1(bZIP)/ThioMac-CEBPb-ChIP-Seq(GSE21512)/Homer	DRTGTTGCAA	0.01	-5.942	0.0046	23446	1275	25481	1285.1
Blue cone	Enhancer	ELF1(ETS)/Jurkat-ELF1-ChIP-Seq(SRA014231)/Homer	AVCCGGAAGT	0.01	-5.883	0.0048	23446	1321	25481	1334.7
Blue cone	Enhancer	GATA(Zf),IR4/iTreg-Gata3-ChIP-Seq(GSE20898)/Homer	NAGATWNBNATCTNN	0.01	-5.77	0.0054	23446	160	25481	139.1
Blue cone	Enhancer	Pax7(Paired,Homeobox)/Myoblast-Pax7-ChIP-Seq(GSE25064)/Homer	TAATCAATTA	0.01	-5.749	0.0054	23446	163	25481	142.8
Blue cone	Enhancer	ETV1(ETS)/GIST48-ETV1-ChIP-Seq(GSE22441)/Homer	AACCGGAAGT	0.01	-5.639	0.006	23446	3258	25481	3394.1
Blue cone	Enhancer	RBPJ:Ebox(?,bHLH)/Panc1-Rbpj1-ChIP-Seq(GSE47459)/Homer	GGGRAARRGRMCAGMTG	0.01	-5.495	0.0069	23446	746	25481	737.7
Blue cone	Enhancer	CHR(?)/Hela-CellCycle-Expression/Homer	SRGTTTCAAA	0.01	-5.366	0.0078	23446	862	25481	859.7
Blue cone	Enhancer	NFkB-p65-Rel(RHD)/ThioMac-LPS-Expression(GSE23622)/Homer	GGAAATTCCC	0.01	-5.174	0.0095	23446	107	25481	91
Blue cone	Enhancer	GATA3(Zf),DR8/iTreg-Gata3-ChIP-Seq(GSE20898)/Homer	AGATSTNDNNDSAGATAASN	0.01	-5.017	0.011	23446	164	25481	147
Blue cone	Enhancer	Srebp2(bHLH)/HepG2-Srebp2-ChIP-Seq(GSE31477)/Homer	CGGTCACSCCAC	0.01	-4.99	0.0113	23446	279	25481	261.4
Blue cone	Enhancer	Etv2(ETS)/ES-ER71-ChIP-Seq(GSE59402)/Homer(0.967)	NNAYTTCCTGHN	0.01	-4.966	0.0115	23446	2067	25481	2136.2
Blue cone	Enhancer	PR(NR)/T47D-PR-ChIP-Seq(GSE31130)/Homer	VAGRACAKNCTGTBC	0.01	-4.963	0.0115	23446	4557	25481	4801.3
Blue cone	Enhancer	VDR(NR),DR3/GM10855-VDR+vitD-ChIP-Seq(GSE22484)/Homer	ARAGGTCANWGAGTTCANNN	0.01	-4.926	0.0118	23446	377	25481	361.1
