# Supplementary material for: Cell Type-Specific Epigenomic Analysis Reveals a Uniquely Closed Chromatin Architecture in Mouse Rod Photoreceptors
Source: Sci Rep. 2017 Mar 3;7:43184. doi: 10.1038/srep43184 (PMC5335693; doi:10.1038/srep43184)
Supplement: Supplementary Table S9 [file srep43184-s10.xls]

## Sheet: de_novo_motif_enrichment
Supplementary Table S9: De novo motif enrichment in photoreceptor promoter peaks
Cell type	Peak class	Motif logo	De novo motif consensus	Closest known motif match	Known motif database	Known motif similarity	p-value	ln(p-value)	Number of target sequences	Number of target sequences with motif	Number of background sequences	Number of background sequences with motif
Rod	Promoter		WRGCCCCGCCCC	POL003.1_GC-box	Jaspar	0.944	1.00E-1001	-2305.92	10827	4747	37141	6002.7
Rod	Promoter		TCYGATTGGCYR	NFY(CCAAT)/Promoter	Homer	0.97	1.00E-582	-1341.76	10827	2492	37141	2676.5
Rod	Promoter		RRCCGGAAGT	Elk1(ETS)/Hela-Elk1-ChIP-Seq(GSE31477)	Homer	0.984	1.00E-497	-1144.71	10827	2749	37141	3533.4
Rod	Promoter		GGGARWTGTAGT	GFY(?)/Promoter	Homer	0.965	1.00E-377	-869.661	10827	703	37141	301.5
Rod	Promoter		TSACGTSABN	CREB1/MA0018.2	Jaspar	0.852	1.00E-312	-720.108	10827	2542	37141	3980.4
Rod	Promoter		GCGCATGCGCAS	NRF(NRF)/Promoter	Homer	0.99	1e-273	-630.686	10827	1713	37141	2286.4
Rod	Promoter		BTCCCAGCATGC	ZNF143|STAF(Zf)/CUTLL-ZNF143-ChIP-Seq(GSE29600)	Homer	0.928	1e-152	-351.711	10827	540	37141	467.1
Rod	Promoter		MAAGATGGCGGC	YY1/MA0095.2	Jaspar	0.974	1e-139	-320.681	10827	798	37141	986.8
Rod	Promoter		CGCCCCCTGGYG	BORIS(Zf)/K562-CTCFL-ChIP-Seq(GSE32465)	Homer	0.892	1e-122	-282.564	10827	891	37141	1261.5
Rod	Promoter		CTAATCCGCT	GSC2/MA0891.1	Jaspar	0.943	1e-81	-187.24	10827	674	37141	1015.6
Rod	Promoter		CTATAGCG	PB0128.1_Gcm1_2	Jaspar	0.654	1e-76	-176.846	10827	2078	37141	4769.4
Rod	Promoter		CCATRGCAAC	Rfx5(HTH)/GM12878-Rfx5-ChIP-Seq(GSE31477)	Homer	0.916	1e-70	-161.891	10827	556	37141	817
Rod	Promoter		TGABTGACAGGM	Pbx3(Homeobox)/GM12878-PBX3-ChIP-Seq(GSE32465)	Homer	0.984	1e-58	-134.132	10827	261	37141	272.3
Rod	Promoter		CCTTAAAG	TATA-Box(TBP)/Promoter	Homer	0.614	1e-49	-112.929	10827	466	37141	746.4
Rod	Promoter		TATGCAAATDAG	Oct6(POU,Homeobox)/NPC-Oct6-ChIP-Seq(GSE35496)	Homer	0.972	1e-48	-111.633	10827	147	37141	111.8
Green cone	Promoter		ARGCCCCGCCCC	Sp1(Zf)/Promoter	Homer	0.956	1.00E-957	-2205.65	11870	5004	36444	5967.9
Green cone	Promoter		KCYGATTGGYYR	NFY(CCAAT)/Promoter	Homer	0.966	1.00E-613	-1413.67	11870	2691	36444	2628.1
Green cone	Promoter		WRCCGGAAGT	Elk4(ETS)/Hela-Elk4-ChIP-Seq(GSE31477)	Homer	0.987	1.00E-425	-980.547	11870	2973	36444	3887.6
Green cone	Promoter		GGGADTTGTAGT	GFY(?)/Promoter	Homer	0.972	1e-304	-700.911	11870	736	36444	392.4
Green cone	Promoter		NRTGACGTSA	Atf1(bZIP)/K562-ATF1-ChIP-Seq(GSE31477)	Homer	0.925	1e-297	-685.392	11870	2171	36444	2837.1
Green cone	Promoter		STGCGCATGCGC	NRF1(NRF)/MCF7-NRF1-ChIP-Seq(Unpublished)	Homer	0.98	1e-247	-569.707	11870	1791	36444	2308.6
Green cone	Promoter		TGCATGCTGGGA	ZNF143|STAF(Zf)/CUTLL-ZNF143-ChIP-Seq(GSE29600)	Homer	0.87	1e-122	-281.929	11870	401	36444	289.5
Green cone	Promoter		CCRSCAGGGGGC	BORIS(Zf)/K562-CTCFL-ChIP-Seq(GSE32465)	Homer	0.921	1e-121	-279.481	11870	524	36444	475.7
Green cone	Promoter		MAAGATGGCGGC	YY1/MA0095.2	Jaspar	0.968	1e-107	-248.14	11870	742	36444	909.3
Green cone	Promoter		CGCTTTAA	PH0158.1_Rhox11_2	Jaspar	0.712	1e-93	-215.347	11870	2672	36444	5585.8
Green cone	Promoter		CCMTRGCAACCS	PB0055.1_Rfx4_1	Jaspar	0.946	1e-79	-182.439	11870	560	36444	694.7
Green cone	Promoter		ARTCTCGCGAGA	GFX(?)/Promoter	Homer	0.988	1e-59	-136.749	11870	268	36444	251
Green cone	Promoter		TGATTGACAGGC	PBX1(Homeobox)/MCF7-PBX1-ChIP-Seq(GSE28007)	Homer	0.97	1e-50	-117.257	11870	472	36444	668.8
Green cone	Promoter		YTTATTTGCATA	PH0144.1_Pou2f2	Jaspar	0.958	1e-43	-100.225	11870	150	36444	114.7
Green cone	Promoter		CTTTACGGCT	PH0065.1_Hoxc10	Jaspar	0.727	1e-31	-71.9367	11870	121	36444	102.8
Green cone	Promoter		WMCCACGTGG	n-Myc(bHLH)/mES-nMyc-ChIP-Seq(GSE11431)	Homer	0.918	1e-13	-30.2516	11870	46	36444	37.2
Blue cone	Promoter		ARGCCCCGCCCC	Sp1(Zf)/Promoter	Homer	0.968	1.00E-942	-2171.12	12245	5528	36091	6858.4
Blue cone	Promoter		KCYSATTGGYYV	NFY(CCAAT)/Promoter	Homer	0.965	1.00E-601	-1385.31	12245	2718	36091	2599.6
Blue cone	Promoter		RDCCGGAAGY	Elk1(ETS)/Hela-Elk1-ChIP-Seq(GSE31477)	Homer	0.981	1.00E-441	-1016.88	12245	2759	36091	3235.9
Blue cone	Promoter		GGGADTTGTAGT	GFY(?)/Promoter	Homer	0.97	1.00E-356	-821.77	12245	713	36091	288.3
Blue cone	Promoter		TSACGTSAYN	CRE(bZIP)/Promoter	Homer	0.907	1e-278	-640.166	12245	2385	36091	3247.4
Blue cone	Promoter		GCGCATGCGCRN	NRF1(NRF)/MCF7-NRF1-ChIP-Seq(Unpublished)	Homer	0.97	1e-254	-585.811	12245	1725	36091	2056.9
Blue cone	Promoter		BTAATCYNVN	OTX1/MA0711.1	Jaspar	0.873	1e-165	-380.153	12245	2274	36091	3717.4
Blue cone	Promoter		TAATATGGCG	YY1(Zf)/Promoter	Homer	0.716	1e-146	-337.843	12245	2329	36091	3989.4
Blue cone	Promoter		HSTGCGYA	Gmeb1/MA0615.1	Jaspar	0.786	1e-144	-332.577	12245	1765	36091	2738.8
Blue cone	Promoter		GCATGCTGGGAD	ZNF143|STAF(Zf)/CUTLL-ZNF143-ChIP-Seq(GSE29600)	Homer	0.914	1e-136	-313.478	12245	682	36091	661.2
Blue cone	Promoter		CGCCCYCTGGTG	BORIS(Zf)/K562-CTCFL-ChIP-Seq(GSE32465)	Homer	0.915	1e-132	-304.997	12245	789	36091	855.5
Blue cone	Promoter		GTTGCCAKGGMA	Rfx1/MA0509.1	Jaspar	0.907	1e-70	-163.148	12245	603	36091	788.4
Blue cone	Promoter		SBGBYYCTTTAA	Arid3a/MA0151.1	Jaspar	0.712	1e-63	-146.174	12245	377	36091	406.6
Blue cone	Promoter		TGATTGACAG	Pbx3(Homeobox)/GM12878-PBX3-ChIP-Seq(GSE32465)	Homer	0.981	1e-63	-146.135	12245	360	36091	377.5
Blue cone	Promoter		TATGCAAATDAR	PH0144.1_Pou2f2	Jaspar	0.964	1e-51	-118.647	12245	160	36091	106.5
Blue cone	Promoter		AATCTCGCGAGA	GFX(?)/Promoter	Homer	0.978	1e-48	-112.025	12245	299	36091	329.4
Blue cone	Promoter		AAAAAAAA	PB0182.1_Srf_2	Jaspar	0.898	1e-16	-38.7513	12245	8675	36091	24292.9
Blue cone	Promoter		DSGADCGWWTAT	PB0143.1_Klf7_2	Jaspar	0.65	1e-16	-38.1253	12245	618	36091	1284.7

## Sheet: pwms
>WRGCCCCGCCCC	1-WRGCCCCGCCCC,BestGuess:POL003.1_GC-box/Jaspar(0.944)	8.42815	-2305.92	0	T:4747.0(43.84%),B:6002.7(16.16%),P:1e-1001
0.354	0.169	0.158	0.32
0.31	0.128	0.411	0.151
0.258	0.001	0.678	0.063
0.083	0.58	0.092	0.245
0.053	0.716	0.008	0.223
0.256	0.742	0.001	0.001
0.001	0.997	0.001	0.001
0.162	0.001	0.836	0.001
0.001	0.997	0.001	0.001
0.001	0.997	0.001	0.001
0.001	0.709	0.001	0.289
0.253	0.495	0.001	0.251
>TCYGATTGGCYR	3-TCYGATTGGCYR,BestGuess:NFY(CCAAT)/Promoter/Homer(0.970)	6.19406	-1341.76	0	T:2492.0(23.02%),B:2676.5(7.21%),P:1e-582
0.037	0.184	0.277	0.502
0.089	0.578	0.176	0.157
0.001	0.405	0.045	0.549
0.021	0.315	0.507	0.157
0.997	0.001	0.001	0.001
0.001	0.001	0.001	0.997
0.001	0.001	0.001	0.997
0.001	0.001	0.997	0.001
0.001	0.001	0.997	0.001
0.1	0.511	0.074	0.315
0.018	0.409	0.069	0.504
0.306	0.159	0.449	0.086
>RRCCGGAAGT	5-RRCCGGAAGT,BestGuess:Elk1(ETS)/Hela-Elk1-ChIP-Seq(GSE31477)/Homer(0.984)	6.7704	-1144.71	0	T:2749.0(25.39%),B:3533.4(9.51%),P:1e-497
0.395	0.12	0.268	0.217
0.351	0.177	0.306	0.166
0.15	0.572	0.17	0.108
0.04	0.938	0.015	0.007
0.022	0.013	0.938	0.027
0.023	0.024	0.945	0.008
0.923	0.022	0.032	0.023
0.827	0.04	0.011	0.122
0.264	0.117	0.579	0.04
0.153	0.198	0.081	0.568
>GGGARWTGTAGT	5-GGGARWTGTAGT,BestGuess:GFY(?)/Promoter/Homer(0.965)	10.2806	-869.661	0	T:703.0(6.49%),B:301.5(0.81%),P:1e-377
0.017	0.005	0.976	0.002
0.007	0.001	0.987	0.005
0.052	0.005	0.938	0.005
0.822	0.038	0.06	0.08
0.281	0.104	0.383	0.233
0.361	0.073	0.107	0.459
0.026	0.096	0.051	0.827
0.005	0.002	0.991	0.002
0.043	0.051	0.046	0.86
0.924	0.005	0.069	0.002
0.007	0.007	0.984	0.002
0.005	0.002	0.036	0.957
>TSACGTSABN	6-TSACGTSABN,BestGuess:CREB1/MA0018.2/Jaspar(0.852)	4.98843	-720.108	0	T:2542.0(23.48%),B:3980.4(10.72%),P:1e-312
0.131	0.125	0.092	0.652
0.095	0.38	0.322	0.203
0.486	0.061	0.316	0.137
0.054	0.888	0.026	0.032
0.028	0.023	0.925	0.024
0.14	0.234	0.048	0.578
0.175	0.367	0.39	0.069
0.694	0.074	0.107	0.125
0.155	0.338	0.235	0.272
0.304	0.224	0.246	0.226
>GCGCATGCGCAS	8-GCGCATGCGCAS,BestGuess:NRF(NRF)/Promoter/Homer(0.990)	3.48407	-630.686	0	T:1713.0(15.82%),B:2286.4(6.16%),P:1e-273
0.124	0.001	0.874	0.001
0.001	0.997	0.001	0.001
0.001	0.001	0.997	0.001
0.001	0.997	0.001	0.001
0.997	0.001	0.001	0.001
0.001	0.001	0.001	0.997
0.001	0.001	0.997	0.001
0.001	0.997	0.001	0.001
0.001	0.001	0.997	0.001
0.001	0.917	0.001	0.081
0.498	0.226	0.212	0.065
0.124	0.352	0.405	0.119
>BTCCCAGCATGC	12-BTCCCAGCATGC,BestGuess:ZNF143|STAF(Zf)/CUTLL-ZNF143-ChIP-Seq(GSE29600)/Homer(0.928)	9.80482	-351.711	0	T:540.0(4.99%),B:467.1(1.26%),P:1e-152
0.121	0.28	0.272	0.326
0.001	0.054	0.031	0.914
0.001	0.987	0.001	0.011
0.012	0.951	0.001	0.036
0.001	0.922	0.001	0.076
0.813	0.001	0.174	0.012
0.024	0.149	0.68	0.147
0.245	0.473	0.172	0.11
0.833	0.025	0.13	0.012
0.139	0.01	0.176	0.675
0.012	0.16	0.691	0.137
0.001	0.939	0.012	0.048
>MAAGATGGCGGC	13-MAAGATGGCGGC,BestGuess:YY1/MA0095.2/Jaspar(0.974)	9.53084	-320.681	0	T:798.0(7.37%),B:986.8(2.66%),P:1e-139
0.317	0.46	0.101	0.122
0.997	0.001	0.001	0.001
0.919	0.001	0.079	0.001
0.194	0.259	0.438	0.109
0.997	0.001	0.001	0.001
0.001	0.001	0.001	0.997
0.001	0.001	0.997	0.001
0.001	0.001	0.997	0.001
0.001	0.997	0.001	0.001
0.075	0.192	0.532	0.201
0.202	0.255	0.446	0.097
0.181	0.518	0.142	0.159
>CGCCCCCTGGYG	15-CGCCCCCTGGYG,BestGuess:BORIS(Zf)/K562-CTCFL-ChIP-Seq(GSE32465)/Homer(0.892)	9.30573	-282.564	0	T:891.0(8.23%),B:1261.5(3.40%),P:1e-122
0.001	0.742	0.001	0.256
0.001	0.001	0.997	0.001
0.183	0.645	0.129	0.043
0.001	0.997	0.001	0.001
0.19	0.713	0.085	0.012
0.024	0.563	0.001	0.412
0.001	0.997	0.001	0.001
0.062	0.001	0.001	0.936
0.293	0.066	0.471	0.17
0.001	0.31	0.549	0.14
0.176	0.347	0.042	0.435
0.001	0.001	0.997	0.001
>CTAATCCGCT	14-CTAATCCGCT,BestGuess:GSC2/MA0891.1/Jaspar(0.943)	6.36144	-187.24	0	T:674.0(6.23%),B:1015.6(2.73%),P:1e-81
0.118	0.619	0.141	0.122
0.061	0.037	0.001	0.901
0.997	0.001	0.001	0.001
0.997	0.001	0.001	0.001
0.039	0.001	0.109	0.851
0.096	0.902	0.001	0.001
0.062	0.64	0.209	0.089
0.108	0.184	0.438	0.27
0.267	0.432	0.143	0.158
0.089	0.139	0.133	0.639
>CTATAGCG	18-CTATAGCG,BestGuess:PB0128.1_Gcm1_2/Jaspar(0.654)	5.34105	-176.846	0	T:2078.0(19.19%),B:4769.4(12.84%),P:1e-76
0.075	0.543	0.068	0.314
0.025	0.395	0.01	0.57
0.798	0.103	0.001	0.098
0.2	0.001	0.142	0.657
0.687	0.037	0.07	0.206
0.081	0.032	0.83	0.057
0.111	0.561	0.255	0.073
0.049	0.054	0.864	0.033
>CCATRGCAAC	15-CCATRGCAAC,BestGuess:Rfx5(HTH)/GM12878-Rfx5-ChIP-Seq(GSE31477)/Homer(0.916)	7.12779	-161.891	0	T:556.0(5.14%),B:817.0(2.20%),P:1e-70
0.028	0.609	0.153	0.21
0.087	0.575	0.001	0.337
0.446	0.25	0.035	0.269
0.197	0.056	0.084	0.663
0.474	0.083	0.35	0.094
0.119	0.08	0.714	0.087
0.218	0.589	0.043	0.15
0.659	0.002	0.237	0.102
0.928	0.056	0.015	0.001
0.125	0.765	0.016	0.094
>TGABTGACAGGM	17-TGABTGACAGGM,BestGuess:Pbx3(Homeobox)/GM12878-PBX3-ChIP-Seq(GSE32465)/Homer(0.984)	9.30167	-134.132	0	T:261.0(2.41%),B:272.3(0.73%),P:1e-58
0.144	0.074	0.053	0.729
0.01	0.001	0.988	0.001
0.997	0.001	0.001	0.001
0.057	0.233	0.344	0.366
0.075	0.023	0.023	0.879
0.01	0.001	0.988	0.001
0.9	0.001	0.098	0.001
0.001	0.988	0.01	0.001
0.896	0.001	0.057	0.046
0.11	0.034	0.739	0.117
0.081	0.338	0.5	0.081
0.355	0.41	0.076	0.158
>CCTTAAAG	21-CCTTAAAG,BestGuess:TATA-Box(TBP)/Promoter/Homer(0.614)	7.20859	-112.929	0	T:466.0(4.30%),B:746.4(2.01%),P:1e-49
0.017	0.734	0.102	0.147
0.001	0.94	0.008	0.051
0.008	0.001	0.154	0.837
0.001	0.001	0.001	0.997
0.703	0.001	0.001	0.295
0.952	0.019	0.028	0.001
0.989	0.009	0.001	0.001
0.001	0.001	0.997	0.001
>TATGCAAATDAG	19-TATGCAAATDAG,BestGuess:Oct6(POU,Homeobox)/NPC-Oct6-ChIP-Seq(GSE35496)/Homer(0.972)	9.50287	-111.633	0	T:147.0(1.36%),B:111.8(0.30%),P:1e-48
0.175	0.138	0.098	0.589
0.96	0.038	0.001	0.001
0.058	0.001	0.058	0.883
0.001	0.001	0.939	0.059
0.001	0.824	0.001	0.174
0.668	0.001	0.001	0.33
0.997	0.001	0.001	0.001
0.997	0.001	0.001	0.001
0.001	0.001	0.001	0.997
0.343	0.185	0.238	0.234
0.572	0.001	0.164	0.263
0.283	0.147	0.453	0.117
>ARGCCCCGCCCC	1-ARGCCCCGCCCC,BestGuess:Sp1(Zf)/Promoter/Homer(0.956)	8.16858	-2205.65	0	T:5004.0(42.16%),B:5967.9(16.38%),P:1e-957
0.42	0.153	0.16	0.266
0.357	0.095	0.444	0.104
0.215	0.001	0.772	0.012
0.057	0.665	0.075	0.203
0.053	0.704	0.001	0.242
0.215	0.783	0.001	0.001
0.001	0.997	0.001	0.001
0.077	0.001	0.921	0.001
0.001	0.997	0.001	0.001
0.001	0.997	0.001	0.001
0.001	0.706	0.001	0.292
0.222	0.539	0.006	0.233
>KCYGATTGGYYR	3-KCYGATTGGYYR,BestGuess:NFY(CCAAT)/Promoter/Homer(0.966)	6.92888	-1413.67	0	T:2691.0(22.67%),B:2628.1(7.21%),P:1e-613
0.086	0.214	0.281	0.42
0.108	0.424	0.234	0.234
0.017	0.43	0.12	0.433
0.034	0.32	0.48	0.166
0.966	0.001	0.032	0.001
0.001	0.011	0.004	0.984
0.011	0.001	0.001	0.987
0.001	0.001	0.997	0.001
0.001	0.001	0.997	0.001
0.125	0.422	0.083	0.37
0.044	0.379	0.148	0.429
0.249	0.213	0.39	0.149
>WRCCGGAAGT	5-WRCCGGAAGT,BestGuess:Elk4(ETS)/Hela-Elk4-ChIP-Seq(GSE31477)/Homer(0.987)	6.64675	-980.547	0	T:2973.0(25.05%),B:3887.6(10.67%),P:1e-425
0.38	0.133	0.217	0.271
0.382	0.185	0.26	0.173
0.147	0.728	0.112	0.013
0.052	0.882	0.065	0.001
0.001	0.003	0.995	0.001
0.032	0.005	0.955	0.008
0.94	0.021	0.001	0.038
0.841	0.008	0.001	0.15
0.349	0.108	0.522	0.021
0.101	0.274	0.064	0.561
>GGGADTTGTAGT	7-GGGADTTGTAGT,BestGuess:GFY(?)/Promoter/Homer(0.972)	9.7112	-700.911	0	T:736.0(6.20%),B:392.4(1.08%),P:1e-304
0.011	0.006	0.98	0.003
0.005	0.001	0.992	0.002
0.05	0.008	0.931	0.011
0.756	0.071	0.053	0.12
0.323	0.137	0.308	0.233
0.281	0.092	0.127	0.5
0.029	0.106	0.039	0.826
0.006	0.003	0.985	0.006
0.031	0.05	0.065	0.854
0.929	0.006	0.059	0.006
0.011	0.008	0.975	0.006
0.003	0.011	0.035	0.951
>NRTGACGTSA	6-NRTGACGTSA,BestGuess:Atf1(bZIP)/K562-ATF1-ChIP-Seq(GSE31477)/Homer(0.925)	5.72221	-685.392	0	T:2171.0(18.29%),B:2837.1(7.79%),P:1e-297
0.217	0.292	0.278	0.214
0.476	0.067	0.4	0.057
0.092	0.069	0.034	0.805
0.001	0.39	0.558	0.051
0.931	0.001	0.067	0.001
0.001	0.861	0.001	0.137
0.086	0.001	0.912	0.001
0.066	0.089	0.022	0.823
0.179	0.437	0.374	0.01
0.776	0.08	0.094	0.05
>STGCGCATGCGC	8-STGCGCATGCGC,BestGuess:NRF1(NRF)/MCF7-NRF1-ChIP-Seq(Unpublished)/Homer(0.980)	8.85518	-569.707	0	T:1791.0(15.09%),B:2308.6(6.34%),P:1e-247
0.152	0.38	0.292	0.176
0.149	0.213	0.176	0.462
0.211	0.001	0.787	0.001
0.093	0.845	0.038	0.024
0.069	0.001	0.929	0.001
0.001	0.996	0.002	0.001
0.67	0.207	0.085	0.038
0.09	0.088	0.214	0.608
0.001	0.064	0.934	0.001
0.006	0.918	0.001	0.075
0.023	0.026	0.839	0.112
0.001	0.735	0.036	0.228
>TGCATGCTGGGA	13-TGCATGCTGGGA,BestGuess:ZNF143|STAF(Zf)/CUTLL-ZNF143-ChIP-Seq(GSE29600)/Homer(0.870)	9.68262	-281.929	0	T:401.0(3.38%),B:289.5(0.79%),P:1e-122
0.228	0.027	0.213	0.532
0.001	0.001	0.997	0.001
0.001	0.972	0.026	0.001
0.932	0.041	0.001	0.026
0.001	0.026	0.014	0.959
0.001	0.16	0.522	0.317
0.026	0.972	0.001	0.001
0.001	0.237	0.001	0.761
0.001	0.001	0.997	0.001
0.001	0.001	0.997	0.001
0.026	0.001	0.972	0.001
0.947	0.026	0.026	0.001
>CCRSCAGGGGGC	14-CCRSCAGGGGGC,BestGuess:BORIS(Zf)/K562-CTCFL-ChIP-Seq(GSE32465)/Homer(0.921)	10.0946	-279.481	0	T:524.0(4.41%),B:475.7(1.31%),P:1e-121
0.126	0.675	0.065	0.134
0.001	0.997	0.001	0.001
0.467	0.038	0.369	0.126
0.001	0.497	0.454	0.048
0.049	0.522	0.062	0.367
0.934	0.001	0.001	0.064
0.001	0.001	0.997	0.001
0.396	0.001	0.569	0.034
0.017	0.064	0.559	0.36
0.001	0.001	0.997	0.001
0.066	0.103	0.671	0.16
0.001	0.978	0.02	0.001
>MAAGATGGCGGC	15-MAAGATGGCGGC,BestGuess:YY1/MA0095.2/Jaspar(0.968)	9.47789	-248.14	0	T:742.0(6.25%),B:909.3(2.50%),P:1e-107
0.31	0.458	0.115	0.117
0.964	0.001	0.034	0.001
0.865	0.014	0.083	0.038
0.122	0.262	0.515	0.101
0.992	0.001	0.001	0.006
0.006	0.001	0.001	0.992
0.001	0.001	0.997	0.001
0.001	0.001	0.997	0.001
0.001	0.985	0.001	0.013
0.022	0.12	0.683	0.175
0.108	0.228	0.567	0.097
0.117	0.564	0.169	0.15
>CGCTTTAA	14-CGCTTTAA,BestGuess:PH0158.1_Rhox11_2/Jaspar(0.712)	4.8629	-215.347	0	T:2672.0(22.51%),B:5585.8(15.33%),P:1e-93
0.062	0.799	0.108	0.031
0.024	0.075	0.804	0.097
0.119	0.742	0.101	0.038
0.086	0.146	0.014	0.754
0.118	0.168	0.063	0.651
0.168	0.009	0.035	0.788
0.764	0.077	0.078	0.081
0.7	0.05	0.197	0.053
>CCMTRGCAACCS	17-CCMTRGCAACCS,BestGuess:PB0055.1_Rfx4_1/Jaspar(0.946)	8.70277	-182.439	0	T:560.0(4.72%),B:694.7(1.91%),P:1e-79
0.001	0.705	0.102	0.192
0.001	0.997	0.001	0.001
0.452	0.373	0.016	0.158
0.169	0.137	0.057	0.637
0.513	0.008	0.478	0.001
0.064	0.001	0.934	0.001
0.065	0.851	0.016	0.068
0.839	0.016	0.113	0.032
0.943	0.001	0.024	0.032
0.001	0.997	0.001	0.001
0.13	0.495	0.318	0.057
0.231	0.312	0.425	0.032
>ARTCTCGCGAGA	20-ARTCTCGCGAGA,BestGuess:GFX(?)/Promoter/Homer(0.988)	8.71782	-136.749	0	T:268.0(2.26%),B:251.0(0.69%),P:1e-59
0.472	0.155	0.304	0.069
0.397	0.167	0.292	0.144
0.005	0.05	0.043	0.902
0.078	0.879	0.027	0.016
0.016	0.061	0.033	0.89
0.005	0.973	0.011	0.011
0.033	0.027	0.929	0.011
0.005	0.952	0.016	0.027
0.011	0.005	0.979	0.005
0.87	0.022	0.103	0.005
0.016	0.033	0.867	0.084
0.898	0.051	0.035	0.016
>TGATTGACAGGC	21-TGATTGACAGGC,BestGuess:PBX1(Homeobox)/MCF7-PBX1-ChIP-Seq(GSE28007)/Homer(0.970)	7.98385	-117.257	0	T:472.0(3.98%),B:668.8(1.84%),P:1e-50
0.223	0.015	0.096	0.666
0.03	0.015	0.954	0.001
0.94	0.03	0.015	0.015
0.06	0.217	0.259	0.464
0.045	0.044	0.06	0.851
0.001	0.029	0.969	0.001
0.881	0.044	0.074	0.001
0.001	0.969	0.015	0.015
0.896	0.015	0.015	0.074
0.141	0.03	0.782	0.047
0.089	0.214	0.637	0.06
0.248	0.635	0.102	0.015
>YTTATTTGCATA	22-YTTATTTGCATA,BestGuess:PH0144.1_Pou2f2/Jaspar(0.958)	9.2549	-100.225	0	T:150.0(1.26%),B:114.7(0.31%),P:1e-43
0.02	0.46	0.162	0.359
0.119	0.18	0.001	0.7
0.237	0.142	0.223	0.398
0.782	0.078	0.12	0.02
0.001	0.001	0.019	0.979
0.001	0.038	0.001	0.96
0.279	0.001	0.001	0.719
0.04	0.1	0.84	0.02
0.137	0.843	0.019	0.001
0.822	0.039	0.02	0.119
0.001	0.039	0.02	0.94
0.76	0.059	0.08	0.101
>CTTTACGGCT	21-CTTTACGGCT,BestGuess:PH0065.1_Hoxc10/Jaspar(0.727)	8.93903	-71.9367	0	T:121.0(1.02%),B:102.8(0.28%),P:1e-31
0.001	0.979	0.001	0.019
0.001	0.001	0.001	0.997
0.001	0.001	0.049	0.949
0.001	0.001	0.02	0.978
0.997	0.001	0.001	0.001
0.132	0.866	0.001	0.001
0.014	0.001	0.984	0.001
0.001	0.05	0.929	0.02
0.001	0.929	0.05	0.02
0.123	0.227	0.086	0.564
>WMCCACGTGG	24-WMCCACGTGG,BestGuess:n-Myc(bHLH)/mES-nMyc-ChIP-Seq(GSE11431)/Homer(0.918)	12.4056	-30.2516	0	T:46.0(0.39%),B:37.2(0.10%),P:1e-13
0.569	0.001	0.001	0.429
0.442	0.556	0.001	0.001
0.001	0.997	0.001	0.001
0.001	0.997	0.001	0.001
0.997	0.001	0.001	0.001
0.001	0.997	0.001	0.001
0.001	0.001	0.997	0.001
0.001	0.001	0.001	0.997
0.001	0.001	0.997	0.001
0.001	0.001	0.997	0.001
>ARGCCCCGCCCC	1-ARGCCCCGCCCC,BestGuess:Sp1(Zf)/Promoter/Homer(0.968)	7.35069	-2171.12	0	T:5528.0(45.14%),B:6858.4(19.00%),P:1e-942
0.461	0.134	0.136	0.269
0.333	0.123	0.45	0.094
0.137	0.001	0.849	0.013
0.045	0.724	0.039	0.192
0.014	0.739	0.001	0.246
0.171	0.827	0.001	0.001
0.001	0.997	0.001	0.001
0.079	0.001	0.919	0.001
0.001	0.997	0.001	0.001
0.001	0.997	0.001	0.001
0.001	0.751	0.001	0.247
0.196	0.618	0.001	0.185
>KCYSATTGGYYV	2-KCYSATTGGYYV,BestGuess:NFY(CCAAT)/Promoter/Homer(0.965)	7.00464	-1385.31	0	T:2718.0(22.20%),B:2599.6(7.20%),P:1e-601
0.093	0.235	0.262	0.41
0.119	0.444	0.21	0.227
0.001	0.443	0.119	0.437
0.04	0.32	0.448	0.192
0.988	0.001	0.01	0.001
0.001	0.016	0.001	0.982
0.003	0.001	0.001	0.995
0.001	0.001	0.997	0.001
0.001	0.001	0.997	0.001
0.113	0.381	0.103	0.403
0.051	0.426	0.141	0.382
0.267	0.226	0.362	0.145
>RDCCGGAAGY	5-RDCCGGAAGY,BestGuess:Elk1(ETS)/Hela-Elk1-ChIP-Seq(GSE31477)/Homer(0.981)	7.0068	-1016.88	0	T:2759.0(22.53%),B:3235.9(8.96%),P:1e-441
0.373	0.153	0.256	0.219
0.345	0.166	0.239	0.251
0.274	0.527	0.168	0.031
0.046	0.945	0.008	0.001
0.004	0.024	0.971	0.001
0.09	0.006	0.881	0.023
0.93	0.015	0.018	0.037
0.839	0.047	0.001	0.113
0.293	0.14	0.529	0.038
0.141	0.307	0.127	0.425
>GGGADTTGTAGT	5-GGGADTTGTAGT,BestGuess:GFY(?)/Promoter/Homer(0.970)	10.0317	-821.77	0	T:713.0(5.82%),B:288.3(0.80%),P:1e-356
0.014	0.005	0.976	0.005
0.011	0.001	0.984	0.004
0.079	0.007	0.907	0.007
0.812	0.053	0.043	0.092
0.305	0.11	0.334	0.251
0.321	0.087	0.093	0.499
0.023	0.086	0.047	0.844
0.009	0.002	0.984	0.005
0.071	0.036	0.044	0.849
0.919	0.007	0.067	0.007
0.007	0.005	0.983	0.005
0.002	0.009	0.053	0.936
>TSACGTSAYN	7-TSACGTSAYN,BestGuess:CRE(bZIP)/Promoter/Homer(0.907)	5.45	-640.166	0	T:2385.0(19.48%),B:3247.4(9.00%),P:1e-278
0.094	0.092	0.072	0.742
0.037	0.382	0.447	0.134
0.791	0.029	0.133	0.047
0.007	0.919	0.004	0.07
0.049	0.001	0.939	0.011
0.056	0.162	0.015	0.767
0.155	0.392	0.42	0.033
0.72	0.069	0.096	0.115
0.121	0.414	0.164	0.302
0.218	0.318	0.226	0.237
>GCGCATGCGCRN	8-GCGCATGCGCRN,BestGuess:NRF1(NRF)/MCF7-NRF1-ChIP-Seq(Unpublished)/Homer(0.970)	8.93903	-585.811	0	T:1725.0(14.09%),B:2056.9(5.70%),P:1e-254
0.241	0.03	0.722	0.007
0.089	0.857	0.053	0.001
0.085	0.001	0.894	0.02
0.001	0.997	0.001	0.001
0.716	0.158	0.063	0.063
0.043	0.107	0.191	0.659
0.001	0.001	0.997	0.001
0.019	0.918	0.001	0.062
0.018	0.063	0.819	0.1
0.001	0.708	0.043	0.248
0.409	0.184	0.28	0.127
0.194	0.276	0.339	0.19
>BTAATCYNVN	10-BTAATCYNVN,BestGuess:OTX1/MA0711.1/Jaspar(0.873)	4.66455	-380.153	0	T:2274.0(18.57%),B:3717.4(10.30%),P:1e-165
0.138	0.367	0.251	0.245
0.249	0.229	0.097	0.425
0.868	0.025	0.055	0.052
0.639	0.076	0.227	0.058
0.154	0.147	0.217	0.482
0.008	0.954	0.037	0.001
0.158	0.381	0.215	0.246
0.203	0.227	0.344	0.226
0.279	0.311	0.249	0.161
0.242	0.23	0.242	0.287
>TAATATGGCG	11-TAATATGGCG,BestGuess:YY1(Zf)/Promoter/Homer(0.716)	4.51246	-337.843	0	T:2329.0(19.02%),B:3989.4(11.05%),P:1e-146
0.137	0.124	0.12	0.619
0.586	0.136	0.129	0.149
0.602	0.132	0.129	0.137
0.169	0.123	0.135	0.573
0.559	0.159	0.135	0.147
0.163	0.138	0.172	0.527
0.133	0.151	0.594	0.122
0.121	0.15	0.618	0.111
0.116	0.672	0.113	0.099
0.105	0.126	0.651	0.118
>HSTGCGYA	12-HSTGCGYA,BestGuess:Gmeb1/MA0615.1/Jaspar(0.786)	5.79961	-332.577	0	T:1765.0(14.41%),B:2738.8(7.59%),P:1e-144
0.309	0.369	0.001	0.321
0.051	0.41	0.356	0.183
0.001	0.001	0.001	0.997
0.385	0.001	0.613	0.001
0.001	0.997	0.001	0.001
0.001	0.001	0.997	0.001
0.001	0.556	0.001	0.442
0.997	0.001	0.001	0.001
>GCATGCTGGGAD	11-GCATGCTGGGAD,BestGuess:ZNF143|STAF(Zf)/CUTLL-ZNF143-ChIP-Seq(GSE29600)/Homer(0.914)	9.5429	-313.478	0	T:682.0(5.57%),B:661.2(1.83%),P:1e-136
0.018	0.027	0.954	0.001
0.137	0.699	0.159	0.005
0.547	0.276	0.023	0.154
0.018	0.21	0.127	0.645
0.025	0.147	0.501	0.327
0.028	0.766	0.133	0.073
0.068	0.261	0.001	0.67
0.024	0.001	0.966	0.009
0.026	0.001	0.972	0.001
0.112	0.001	0.886	0.001
0.876	0.05	0.037	0.037
0.297	0.176	0.326	0.201
>CGCCCYCTGGTG	12-CGCCCYCTGGTG,BestGuess:BORIS(Zf)/K562-CTCFL-ChIP-Seq(GSE32465)/Homer(0.915)	9.65873	-304.997	0	T:789.0(6.44%),B:855.5(2.37%),P:1e-132
0.041	0.654	0.019	0.286
0.001	0.001	0.861	0.137
0.023	0.88	0.06	0.037
0.001	0.965	0.001	0.033
0.292	0.584	0.026	0.098
0.001	0.545	0.015	0.439
0.001	0.997	0.001	0.001
0.014	0.001	0.001	0.984
0.284	0.062	0.471	0.184
0.022	0.378	0.544	0.056
0.09	0.232	0.056	0.622
0.007	0.001	0.954	0.038
>GTTGCCAKGGMA	17-GTTGCCAKGGMA,BestGuess:Rfx1/MA0509.1/Jaspar(0.907)	8.56396	-163.148	0	T:603.0(4.92%),B:788.4(2.18%),P:1e-70
0.001	0.001	0.997	0.001
0.014	0.139	0.004	0.843
0.029	0.183	0.011	0.777
0.111	0.004	0.647	0.238
0.001	0.947	0.001	0.051
0.007	0.619	0.007	0.367
0.569	0.068	0.083	0.28
0.241	0.022	0.394	0.344
0.032	0.001	0.966	0.001
0.15	0.216	0.633	0.001
0.397	0.279	0.185	0.139
0.647	0.062	0.264	0.027
>SBGBYYCTTTAA	18-SBGBYYCTTTAA,BestGuess:Arid3a/MA0151.1/Jaspar(0.712)	8.89275	-146.174	0	T:377.0(3.08%),B:406.6(1.13%),P:1e-63
0.09	0.444	0.31	0.156
0.052	0.285	0.378	0.285
0.215	0.001	0.629	0.155
0.034	0.333	0.314	0.319
0.069	0.458	0.146	0.327
0.078	0.453	0.146	0.323
0.001	0.887	0.001	0.111
0.001	0.001	0.001	0.997
0.001	0.094	0.001	0.904
0.037	0.001	0.001	0.961
0.997	0.001	0.001	0.001
0.845	0.001	0.153	0.001
>TGATTGACAG	15-TGATTGACAG,BestGuess:Pbx3(Homeobox)/GM12878-PBX3-ChIP-Seq(GSE32465)/Homer(0.981)	8.37043	-146.135	0	T:360.0(2.94%),B:377.5(1.05%),P:1e-63
0.066	0.009	0.001	0.924
0.001	0.001	0.989	0.009
0.974	0.024	0.001	0.001
0.047	0.117	0.168	0.668
0.052	0.022	0.04	0.886
0.009	0.001	0.981	0.009
0.858	0.001	0.14	0.001
0.001	0.997	0.001	0.001
0.964	0.009	0.014	0.013
0.095	0.042	0.829	0.034
>TATGCAAATDAR	19-TATGCAAATDAR,BestGuess:PH0144.1_Pou2f2/Jaspar(0.964)	9.47799	-118.647	0	T:160.0(1.31%),B:106.5(0.29%),P:1e-51
0.051	0.104	0.085	0.76
0.997	0.001	0.001	0.001
0.067	0.001	0.033	0.899
0.001	0.001	0.947	0.051
0.001	0.747	0.084	0.168
0.846	0.001	0.001	0.152
0.965	0.001	0.033	0.001
0.997	0.001	0.001	0.001
0.001	0.108	0.016	0.875
0.396	0.087	0.265	0.252
0.742	0.001	0.105	0.152
0.251	0.212	0.369	0.168
>AATCTCGCGAGA	20-AATCTCGCGAGA,BestGuess:GFX(?)/Promoter/Homer(0.978)	8.7863	-112.025	0	T:299.0(2.44%),B:329.4(0.91%),P:1e-48
0.477	0.202	0.294	0.026
0.44	0.19	0.277	0.093
0.001	0.118	0.026	0.855
0.2	0.71	0.077	0.013
0.065	0.087	0.106	0.742
0.001	0.948	0.038	0.013
0.026	0.013	0.948	0.013
0.013	0.948	0.001	0.038
0.013	0.013	0.961	0.013
0.831	0.026	0.117	0.026
0.013	0.052	0.837	0.098
0.851	0.045	0.065	0.039
>AAAAAAAA	24-AAAAAAAA,BestGuess:PB0182.1_Srf_2/Jaspar(0.898)	2.39922	-38.7513	0	T:8675.0(70.85%),B:24292.9(67.30%),P:1e-16
0.7	0.1	0.1	0.1
0.7	0.1	0.1	0.1
0.7	0.1	0.1	0.1
0.7	0.1	0.1	0.1
0.7	0.1	0.1	0.1
0.7	0.1	0.1	0.1
0.7	0.1	0.1	0.1
0.7	0.1	0.1	0.1
>DSGADCGWWTAT	23-DSGADCGWWTAT,BestGuess:PB0143.1_Klf7_2/Jaspar(0.650)	6.24346	-38.1253	0	T:618.0(5.05%),B:1284.7(3.56%),P:1e-16
0.227	0.114	0.335	0.325
0.128	0.415	0.422	0.034
0.25	0.011	0.72	0.019
0.539	0.11	0.332	0.019
0.339	0.001	0.314	0.346
0.001	0.997	0.001	0.001
0.001	0.105	0.893	0.001
0.339	0.001	0.234	0.426
0.423	0.215	0.008	0.354
0.223	0.244	0.016	0.517
0.735	0.212	0.023	0.03
0.114	0.219	0.121	0.546
