# Supplementary material for: Cell Type-Specific Epigenomic Analysis Reveals a Uniquely Closed Chromatin Architecture in Mouse Rod Photoreceptors
Source: Sci Rep. 2017 Mar 3;7:43184. doi: 10.1038/srep43184 (PMC5335693; doi:10.1038/srep43184)
Supplement: Supplementary Table S10 [file srep43184-s11.xls]

## Sheet: de_novo_motif_enrichment
Supplementary Table S10: De novo motif enrichment in photoreceptor enhancer peaks
Cell type	Peak class	Motif logo	De novo motif consensus	Closest known motif match	Known motif database	Known motif similarity	p-value	ln(p-value)	Number of target sequences	Number of target sequences with motif	Number of background sequences	Number of background sequences with motif
Rod	Enhancer		CCACYAGRKGGC	CTCF(Zf)/CD4+-CTCF-ChIP-Seq(Barski_et_al.)	Homer	0.92	1.00E-2449	-5640.4	14253	3100	34363	531.8
Rod	Enhancer		TAATCCSNTH	OTX1/MA0711.1	Jaspar	0.953	1.00E-1714	-3948.6	14253	5084	34363	3003.3
Rod	Enhancer		GCGCCACCTGCC	PB0117.1_Eomes_2	Jaspar	0.704	1e-212	-489.173	14253	295	34363	55.9
Rod	Enhancer		TGACCTAATT	RORgt(NR)/EL4-RORgt.Flag-ChIP-Seq(GSE56019)	Homer	0.977	1e-140	-323.92	14253	358	34363	157.6
Rod	Enhancer		GCTAAAAATAGC	MEF2A/MA0052.3	Jaspar	0.974	1e-134	-309.085	14253	487	34363	301.7
Rod	Enhancer		CTTAGGGATTAA	PH0130.1_Otx2	Jaspar	0.725	1e-112	-258.463	14253	780	34363	752.8
Rod	Enhancer		CWRGCCCCGCCC	KLF5/MA0599.1	Jaspar	0.944	1e-78	-180.967	14253	1081	34363	1409.1
Rod	Enhancer		GCTGAGCTCT	Erra(NR)/HepG2-Erra-ChIP-Seq(GSE31477)	Homer	0.676	1e-66	-154.221	14253	996	34363	1332.2
Rod	Enhancer		CCATATGG	Neurog1/MA0623.1	Jaspar	0.915	1e-53	-123.881	14253	623	34363	759
Rod	Enhancer		CTTAAGCCTT	Otx2(Homeobox)/EpiLC-Otx2-ChIP-Seq(GSE56098)	Homer	0.634	1e-51	-119.58	14253	1056	34363	1554.7
Rod	Enhancer		TGATTGGCTV	POL004.1_CCAAT-box	Jaspar	0.937	1e-48	-111.15	14253	729	34363	978.4
Rod	Enhancer		CACGTGACCG	USF1(bHLH)/GM12878-Usf1-ChIP-Seq(GSE32465)	Homer	0.955	1e-47	-108.555	14253	491	34363	573.8
Rod	Enhancer		TGTGGCCA	NFIC/MA0161.1	Jaspar	0.688	1e-40	-92.6286	14253	907	34363	1371.3
Rod	Enhancer		ACTACAWTTCCC	GFY(?)/Promoter	Homer	0.977	1e-40	-92.4152	14253	110	34363	54
Rod	Enhancer		ATAGGTTTTATC	HOXD13/MA0909.1	Jaspar	0.651	1e-26	-60.3412	14253	20	34363	1.8
Rod	Enhancer		GTACTRCA	PB0152.1_Nkx3-1_2	Jaspar	0.655	1e-21	-48.4503	14253	475	34363	719.1
Rod	Enhancer		AAATAGGATT	PB0181.1_Spdef_2	Jaspar	0.731	1e-18	-42.2582	14253	37	34363	13.6
Rod	Enhancer		TTAAGAACGGCT	PB0194.1_Zbtb12_2	Jaspar	0.579	1e-17	-39.1566	14253	20	34363	3.6
Rod	Enhancer		ATAAKGAGAT	PH0152.1_Pou6f1_2	Jaspar	0.831	1e-16	-38.0235	14253	31	34363	10.7
Green cone	Enhancer		CASYAGRGGGCR	BORIS(Zf)/K562-CTCFL-ChIP-Seq(GSE32465)	Homer	0.901	1.00E-2997	-6901	24105	4941	24996	570.6
Green cone	Enhancer		TAATCCBNTT	OTX1/MA0711.1	Jaspar	0.944	1.00E-2506	-5772.24	24105	9430	24996	2987
Green cone	Enhancer		GCCACTAG	CTCF(Zf)/CD4+-CTCF-ChIP-Seq(Barski_et_al.)	Homer	0.695	1.00E-494	-1138.16	24105	4179	24996	1973
Green cone	Enhancer		GCTATTTTTAGM	MEF2A/MA0052.3	Jaspar	0.976	1e-294	-678.387	24105	792	24996	158.3
Green cone	Enhancer		TGACCTAATT	RORgt(NR)/EL4-RORgt.Flag-ChIP-Seq(GSE56019)	Homer	0.965	1e-215	-495.691	24105	1448	24996	589.2
Green cone	Enhancer		AGCTAAGCCGCC	PH0139.1_Pitx3	Jaspar	0.666	1e-185	-427.162	24105	9118	24996	7273.8
Green cone	Enhancer		CACGTGAC	Arntl/MA0603.1	Jaspar	0.966	1e-168	-388.759	24105	5256	24996	3766.2
Green cone	Enhancer		TTAMTCRG	Bach2(bZIP)/OCILy7-Bach2-ChIP-Seq(GSE44420)	Homer	0.75	1e-153	-352.994	24105	3676	24996	2455.8
Green cone	Enhancer		CAAATCCAATTA	Phox2b/MA0681.1	Jaspar	0.786	1e-122	-282.187	24105	176	24996	16
Green cone	Enhancer		NRCCATCTGBBH	NeuroD1(bHLH)/Islet-NeuroD1-ChIP-Seq(GSE30298)	Homer	0.963	1e-115	-265.21	24105	670	24996	249.6
Green cone	Enhancer		CCCCCCCC	Maz(Zf)/HepG2-Maz-ChIP-Seq(GSE31477)	Homer	0.941	1e-90	-208.965	24105	5679	24996	4584.8
Green cone	Enhancer		TTACATAA	NFIL3/MA0025.1	Jaspar	0.95	1e-89	-206.729	24105	709	24996	312.2
Green cone	Enhancer		AGGGATKAGTCA	JUND/MA0491.1	Jaspar	0.738	1e-82	-190.337	24105	93	24996	6
Green cone	Enhancer		CTCATTAAGCCT	POU6F2/MA0793.1	Jaspar	0.71	1e-73	-168.78	24105	91	24996	6.2
Green cone	Enhancer		CAGATTAGTAGA	Gata1/MA0035.3	Jaspar	0.661	1e-48	-110.606	24105	73	24996	7.7
Green cone	Enhancer		GCTAAAGCTGTC	Myf5(bHLH)/GM-Myf5-ChIP-Seq(GSE24852)	Homer	0.62	1e-36	-83.7062	24105	98	24996	20.5
Green cone	Enhancer		GTCTGTTAMG	MYB(HTH)/ERMYB-Myb-ChIPSeq(GSE22095)	Homer	0.655	1e-34	-79.3254	24105	52	24996	5.6
Green cone	Enhancer		TTAATACTCAGC	Nrf2(bZIP)/Lymphoblast-Nrf2-ChIP-Seq(GSE37589)	Homer	0.641	1e-30	-69.6649	24105	64	24996	10.7
Green cone	Enhancer		NGGGCGTGGTTN	PB0039.1_Klf7_1	Jaspar	0.868	1e-25	-58.6204	24105	43	24996	5.4
Green cone	Enhancer		TCAGAAGCTT	Nr2e3/MA0164.1	Jaspar	0.765	1e-17	-39.9843	24105	31	24996	4.2
Blue cone	Enhancer		GCCMYCTRGTGG	CTCF(Zf)/CD4+-CTCF-ChIP-Seq(Barski_et_al.)	Homer	0.922	1.00E-4428	-10196.6	23446	5470	25507	407.9
Blue cone	Enhancer		AANVRGATTA	OTX1/MA0711.1	Jaspar	0.95	1.00E-2428	-5591.14	23446	7817	25507	2221.8
Blue cone	Enhancer		GCCATCTGTC	NeuroD1(bHLH)/Islet-NeuroD1-ChIP-Seq(GSE30298)	Homer	0.957	1e-278	-641.195	23446	1383	25507	492
Blue cone	Enhancer		TGGCGKTA	PB0112.1_E2F2_2	Jaspar	0.693	1e-227	-523.924	23446	5504	25507	3933.1
Blue cone	Enhancer		GCTATAAATAGC	MEF2B/MA0660.1	Jaspar	0.97	1e-211	-487.311	23446	1033	25507	361.8
Blue cone	Enhancer		AGCDCCACCTAG	PB0117.1_Eomes_2	Jaspar	0.721	1e-199	-459.853	23446	172	25507	5.3
Blue cone	Enhancer		AWCTAGGTCA	RORgt(NR)/EL4-RORgt.Flag-ChIP-Seq(GSE56019)	Homer	0.99	1e-192	-443.85	23446	866	25507	285.2
Blue cone	Enhancer		TGWAAGCT	PH0169.1_Tgif1	Jaspar	0.783	1e-140	-323.32	23446	2887	25507	1936.3
Blue cone	Enhancer		TGCTAATGAC	EVX2/MA0888.1	Jaspar	0.826	1e-136	-314.238	23446	2192	25507	1360.8
Blue cone	Enhancer		GGCGSTGT	Rhox11/MA0629.1	Jaspar	0.73	1e-77	-179.169	23446	1600	25507	1063.6
Blue cone	Enhancer		CCCCCCCC	Maz(Zf)/HepG2-Maz-ChIP-Seq(GSE31477)	Homer	0.954	1e-73	-168.587	23446	5582	25507	4855.7
Blue cone	Enhancer		TGACGTCAYY	Atf2(bZIP)/3T3L1-Atf2-ChIP-Seq(GSE56872)	Homer	0.967	1e-68	-157.077	23446	1129	25507	702.7
Blue cone	Enhancer		TAGAGGGAATTA	PH0050.1_Hoxa3	Jaspar	0.68	1e-63	-147.066	23446	58	25507	2.3
Blue cone	Enhancer		TTACATAA	NFIL3/MA0025.1	Jaspar	0.963	1e-63	-146.707	23446	670	25507	353.5
Blue cone	Enhancer		CACGTGGT	Mycn/MA0104.3	Jaspar	0.974	1e-51	-118.766	23446	623	25507	347.8
Blue cone	Enhancer		TGAGTCAC	FOSL1/MA0477.1	Jaspar	0.949	1e-51	-118.068	23446	1305	25507	915.8
Blue cone	Enhancer		GCTTAGCCTCAT	ZNF519(Zf)/HEK293-ZNF519.GFP-ChIP-Seq(GSE58341)	Homer	0.666	1e-44	-103.155	23446	56	25507	4.3
Blue cone	Enhancer		TAATCTGTAAGC	Hand1::Tcf3/MA0092.1	Jaspar	0.624	1e-43	-99.1777	23446	59	25507	5.5
Blue cone	Enhancer		TCAGCCTG	Smad3(MAD)/NPC-Smad3-ChIP-Seq(GSE36673)	Homer	0.699	1e-34	-79.5045	23446	2391	25507	2025.7
Blue cone	Enhancer		AGATAAATCCTC	GATA3/MA0037.2	Jaspar	0.645	1e-26	-59.8705	23446	46	25507	6
Blue cone	Enhancer		CTCTGTAAAGCG	PH0158.1_Rhox11_2	Jaspar	0.681	1e-24	-56.044	23446	41	25507	5.2
Blue cone	Enhancer		GCAATCGA	Dux/MA0611.1	Jaspar	0.703	1e-20	-46.9332	23446	30	25507	3.2

## Sheet: pwms
>CCACYAGRKGGC	1-CCACYAGRKGGC,BestGuess:CTCF(Zf)/CD4+-CTCF-ChIP-Seq(Barski_et_al.)/Homer(0.920)	8.22288	-5640.4	0	T:3100.0(21.75%),B:531.8(1.55%),P:1e-2449
0.056	0.922	0.007	0.015
0.001	0.997	0.001	0.001
0.925	0.006	0.023	0.046
0.002	0.874	0.118	0.006
0.175	0.403	0.022	0.401
0.96	0.01	0.021	0.009
0.002	0.001	0.996	0.001
0.444	0.001	0.55	0.005
0.019	0.003	0.537	0.441
0.002	0.001	0.996	0.001
0.003	0.006	0.956	0.035
0.091	0.883	0.003	0.023
>TAATCCSNTH	1-TAATCCSNTH,BestGuess:OTX1/MA0711.1/Jaspar(0.953)	5.55143	-3948.6	0	T:5084.0(35.67%),B:3003.3(8.74%),P:1e-1714
0.103	0.054	0.022	0.821
0.851	0.019	0.067	0.063
0.946	0.016	0.03	0.008
0.044	0.053	0.284	0.619
0.156	0.687	0.071	0.086
0.119	0.494	0.184	0.204
0.139	0.267	0.392	0.202
0.275	0.315	0.186	0.224
0.167	0.166	0.176	0.492
0.198	0.263	0.192	0.347
>GCGCCACCTGCC	7-GCGCCACCTGCC,BestGuess:PB0117.1_Eomes_2/Jaspar(0.704)	9.99395	-489.173	0	T:295.0(2.07%),B:55.9(0.16%),P:1e-212
0.001	0.001	0.997	0.001
0.001	0.997	0.001	0.001
0.001	0.017	0.981	0.001
0.001	0.997	0.001	0.001
0.001	0.997	0.001	0.001
0.832	0.088	0.079	0.001
0.001	0.902	0.001	0.096
0.001	0.997	0.001	0.001
0.001	0.001	0.001	0.997
0.385	0.018	0.596	0.001
0.001	0.818	0.18	0.001
0.001	0.963	0.001	0.035
>TGACCTAATT	9-TGACCTAATT,BestGuess:RORgt(NR)/EL4-RORgt.Flag-ChIP-Seq(GSE56019)/Homer(0.977)	8.77839	-323.92	0	T:358.0(2.51%),B:157.6(0.46%),P:1e-140
0.066	0.044	0.045	0.845
0.029	0.03	0.916	0.025
0.833	0.078	0.037	0.052
0.064	0.784	0.108	0.044
0.014	0.941	0.026	0.019
0.017	0.145	0.023	0.815
0.835	0.08	0.08	0.005
0.477	0.221	0.19	0.112
0.257	0.017	0.047	0.679
0.046	0.024	0.053	0.877
>GCTAAAAATAGC	8-GCTAAAAATAGC,BestGuess:MEF2A/MA0052.3/Jaspar(0.974)	8.66242	-309.085	0	T:487.0(3.42%),B:301.7(0.88%),P:1e-134
0.116	0.1	0.479	0.306
0.094	0.712	0.027	0.167
0.015	0.059	0.001	0.925
0.807	0.058	0.062	0.073
0.612	0.019	0.035	0.334
0.852	0.008	0.069	0.071
0.829	0.027	0.094	0.05
0.837	0.023	0.011	0.129
0.023	0.046	0.033	0.898
0.938	0.008	0.05	0.004
0.142	0.103	0.701	0.054
0.237	0.558	0.082	0.123
>CTTAGGGATTAA	10-CTTAGGGATTAA,BestGuess:PH0130.1_Otx2/Jaspar(0.725)	7.91579	-258.463	0	T:780.0(5.47%),B:752.8(2.19%),P:1e-112
0.001	0.91	0.038	0.051
0.037	0.147	0.001	0.815
0.033	0.118	0.349	0.5
0.769	0.015	0.083	0.133
0.098	0.001	0.9	0.001
0.174	0.002	0.766	0.058
0.234	0.036	0.674	0.056
0.577	0.181	0.011	0.231
0.013	0.058	0.02	0.909
0.134	0.167	0.075	0.624
0.718	0.088	0.089	0.105
0.553	0.1	0.297	0.05
>CWRGCCCCGCCC	12-CWRGCCCCGCCC,BestGuess:KLF5/MA0599.1/Jaspar(0.944)	9.34414	-180.967	0	T:1081.0(7.58%),B:1409.1(4.10%),P:1e-78
0.099	0.455	0.18	0.266
0.37	0.197	0.166	0.266
0.346	0.054	0.464	0.136
0.185	0.043	0.691	0.081
0.062	0.852	0.002	0.084
0.002	0.724	0.019	0.255
0.201	0.778	0.001	0.02
0.066	0.913	0.001	0.02
0.17	0.001	0.637	0.192
0.001	0.997	0.001	0.001
0.001	0.997	0.001	0.001
0.001	0.995	0.001	0.003
>GCTGAGCTCT	14-GCTGAGCTCT,BestGuess:Erra(NR)/HepG2-Erra-ChIP-Seq(GSE31477)/Homer(0.676)	8.52844	-154.221	0	T:996.0(6.99%),B:1332.2(3.88%),P:1e-66
0.318	0.066	0.615	0.001
0.174	0.807	0.001	0.018
0.186	0.001	0.001	0.812
0.001	0.075	0.923	0.001
0.997	0.001	0.001	0.001
0.001	0.131	0.703	0.165
0.001	0.997	0.001	0.001
0.001	0.326	0.001	0.672
0.001	0.648	0.173	0.178
0.397	0.001	0.001	0.601
>CCATATGG	15-CCATATGG,BestGuess:Neurog1/MA0623.1/Jaspar(0.915)	5.82299	-123.881	0	T:623.0(4.37%),B:759.0(2.21%),P:1e-53
0.059	0.939	0.001	0.001
0.001	0.997	0.001	0.001
0.997	0.001	0.001	0.001
0.001	0.001	0.089	0.909
0.997	0.001	0.001	0.001
0.001	0.001	0.001	0.997
0.001	0.001	0.997	0.001
0.001	0.001	0.997	0.001
>CTTAAGCCTT	15-CTTAAGCCTT,BestGuess:Otx2(Homeobox)/EpiLC-Otx2-ChIP-Seq(GSE56098)/Homer(0.634)	7.56598	-119.58	0	T:1056.0(7.41%),B:1554.7(4.52%),P:1e-51
0.113	0.702	0.184	0.001
0.128	0.001	0.001	0.87
0.086	0.278	0.074	0.562
0.657	0.075	0.116	0.152
0.997	0.001	0.001	0.001
0.052	0.001	0.882	0.065
0.131	0.755	0.016	0.098
0.175	0.823	0.001	0.001
0.001	0.157	0.001	0.841
0.001	0.22	0.001	0.778
>TGATTGGCTV	16-TGATTGGCTV,BestGuess:POL004.1_CCAAT-box/Jaspar(0.937)	6.65584	-111.15	0	T:729.0(5.11%),B:978.4(2.85%),P:1e-48
0.021	0.07	0.001	0.908
0.139	0.116	0.566	0.179
0.997	0.001	0.001	0.001
0.001	0.001	0.001	0.997
0.025	0.001	0.001	0.973
0.001	0.001	0.997	0.001
0.001	0.014	0.984	0.001
0.028	0.827	0.001	0.144
0.001	0.197	0.001	0.801
0.309	0.36	0.276	0.055
>CACGTGACCG	17-CACGTGACCG,BestGuess:USF1(bHLH)/GM12878-Usf1-ChIP-Seq(GSE32465)/Homer(0.955)	7.7431	-108.555	0	T:491.0(3.44%),B:573.8(1.67%),P:1e-47
0.001	0.925	0.073	0.001
0.835	0.006	0.103	0.056
0.001	0.859	0.051	0.089
0.001	0.001	0.997	0.001
0.001	0.001	0.001	0.997
0.001	0.094	0.904	0.001
0.618	0.017	0.348	0.017
0.001	0.581	0.069	0.349
0.183	0.633	0.007	0.177
0.255	0.163	0.455	0.127
>TGTGGCCA	20-TGTGGCCA,BestGuess:NFIC/MA0161.1/Jaspar(0.688)	7.84745	-92.6286	0	T:907.0(6.36%),B:1371.3(3.99%),P:1e-40
0.261	0.055	0.001	0.683
0.001	0.142	0.856	0.001
0.001	0.001	0.001	0.997
0.001	0.156	0.842	0.001
0.001	0.001	0.997	0.001
0.001	0.997	0.001	0.001
0.001	0.997	0.001	0.001
0.997	0.001	0.001	0.001
>ACTACAWTTCCC	15-ACTACAWTTCCC,BestGuess:GFY(?)/Promoter/Homer(0.977)	9.45578	-92.4152	0	T:110.0(0.77%),B:54.0(0.16%),P:1e-40
0.997	0.001	0.001	0.001
0.001	0.997	0.001	0.001
0.001	0.001	0.001	0.997
0.989	0.001	0.009	0.001
0.001	0.989	0.001	0.009
0.97	0.01	0.01	0.01
0.471	0.076	0.001	0.452
0.001	0.217	0.001	0.781
0.01	0.064	0.01	0.916
0.001	0.997	0.001	0.001
0.001	0.997	0.001	0.001
0.001	0.997	0.001	0.001
>ATAGGTTTTATC	21-ATAGGTTTTATC,BestGuess:HOXD13/MA0909.1/Jaspar(0.651)	10.6677	-60.3412	0	T:20.0(0.14%),B:1.8(0.01%),P:1e-26
0.783	0.043	0.072	0.102
0.102	0.152	0.087	0.659
0.841	0.014	0.087	0.058
0.043	0.014	0.914	0.029
0.029	0.06	0.838	0.073
0.058	0.115	0.03	0.797
0.086	0.014	0.043	0.857
0.001	0.043	0.014	0.942
0.03	0.014	0.014	0.942
0.833	0.08	0.058	0.029
0.029	0.086	0.044	0.841
0.058	0.769	0.058	0.115
>GTACTRCA	24-GTACTRCA,BestGuess:PB0152.1_Nkx3-1_2/Jaspar(0.655)	7.81179	-48.4503	0	T:475.0(3.33%),B:719.1(2.09%),P:1e-21
0.001	0.001	0.997	0.001
0.185	0.001	0.001	0.813
0.997	0.001	0.001	0.001
0.001	0.86	0.001	0.138
0.001	0.001	0.214	0.784
0.568	0.001	0.43	0.001
0.001	0.819	0.001	0.179
0.863	0.001	0.135	0.001
>AAATAGGATT	21-AAATAGGATT,BestGuess:PB0181.1_Spdef_2/Jaspar(0.731)	11.4678	-42.2582	0	T:37.0(0.26%),B:13.6(0.04%),P:1e-18
0.997	0.001	0.001	0.001
0.837	0.001	0.001	0.161
0.997	0.001	0.001	0.001
0.001	0.001	0.001	0.997
0.997	0.001	0.001	0.001
0.001	0.001	0.997	0.001
0.001	0.001	0.997	0.001
0.997	0.001	0.001	0.001
0.001	0.001	0.001	0.997
0.001	0.418	0.001	0.58
>TTAAGAACGGCT	23-TTAAGAACGGCT,BestGuess:PB0194.1_Zbtb12_2/Jaspar(0.579)	12.263	-39.1566	0	T:20.0(0.14%),B:3.6(0.01%),P:1e-17
0.155	0.155	0.155	0.535
0.076	0.001	0.001	0.922
0.845	0.077	0.001	0.077
0.997	0.001	0.001	0.001
0.001	0.001	0.997	0.001
0.997	0.001	0.001	0.001
0.922	0.076	0.001	0.001
0.077	0.768	0.154	0.001
0.001	0.001	0.808	0.19
0.001	0.001	0.922	0.076
0.001	0.922	0.076	0.001
0.001	0.076	0.001	0.922
>ATAAKGAGAT	23-ATAAKGAGAT,BestGuess:PH0152.1_Pou6f1_2/Jaspar(0.831)	12.6288	-38.0235	0	T:31.0(0.22%),B:10.7(0.03%),P:1e-16
0.743	0.001	0.255	0.001
0.001	0.001	0.001	0.997
0.997	0.001	0.001	0.001
0.997	0.001	0.001	0.001
0.001	0.101	0.446	0.452
0.001	0.001	0.997	0.001
0.996	0.002	0.001	0.001
0.001	0.001	0.997	0.001
0.898	0.001	0.1	0.001
0.001	0.001	0.001	0.997
>CASYAGRGGGCR	1-CASYAGRGGGCR,BestGuess:BORIS(Zf)/K562-CTCFL-ChIP-Seq(GSE32465)/Homer(0.901)	8.5909	-6901	0	T:4941.0(20.50%),B:570.6(2.28%),P:1e-2997
0.021	0.942	0.031	0.006
0.607	0.062	0.123	0.208
0.095	0.429	0.465	0.012
0.19	0.367	0.039	0.404
0.756	0.096	0.131	0.017
0.003	0.031	0.961	0.005
0.435	0.011	0.542	0.012
0.046	0.033	0.54	0.381
0.025	0.009	0.957	0.009
0.032	0.045	0.792	0.131
0.074	0.84	0.034	0.052
0.521	0.031	0.409	0.039
>TAATCCBNTT	1-TAATCCBNTT,BestGuess:OTX1/MA0711.1/Jaspar(0.944)	5.37458	-5772.24	0	T:9430.0(39.12%),B:2987.0(11.95%),P:1e-2506
0.137	0.049	0.024	0.79
0.84	0.021	0.065	0.074
0.976	0.008	0.012	0.004
0.057	0.024	0.278	0.641
0.121	0.657	0.092	0.13
0.144	0.483	0.179	0.193
0.162	0.248	0.349	0.241
0.299	0.264	0.197	0.241
0.169	0.188	0.158	0.484
0.179	0.218	0.178	0.424
>GCCACTAG	8-GCCACTAG,BestGuess:CTCF(Zf)/CD4+-CTCF-ChIP-Seq(Barski_et_al.)/Homer(0.695)	6.06937	-1138.16	0	T:4179.0(17.33%),B:1973.0(7.89%),P:1e-494
0.244	0.009	0.593	0.154
0.015	0.977	0.001	0.007
0.003	0.993	0.003	0.001
0.942	0.001	0.038	0.019
0.013	0.973	0.013	0.001
0.039	0.107	0.013	0.841
0.997	0.001	0.001	0.001
0.026	0.001	0.972	0.001
>GCTATTTTTAGM	6-GCTATTTTTAGM,BestGuess:MEF2A/MA0052.3/Jaspar(0.976)	8.89482	-678.387	0	T:792.0(3.29%),B:158.3(0.63%),P:1e-294
0.155	0.05	0.527	0.268
0.044	0.736	0.088	0.132
0.004	0.024	0.001	0.971
0.875	0.035	0.044	0.046
0.166	0.007	0.007	0.82
0.054	0.055	0.041	0.85
0.056	0.088	0.007	0.849
0.375	0.081	0.009	0.535
0.159	0.047	0.032	0.762
0.936	0.001	0.05	0.013
0.117	0.024	0.744	0.115
0.306	0.438	0.187	0.069
>TGACCTAATT	12-TGACCTAATT,BestGuess:RORgt(NR)/EL4-RORgt.Flag-ChIP-Seq(GSE56019)/Homer(0.965)	7.69286	-495.691	0	T:1448.0(6.01%),B:589.2(2.36%),P:1e-215
0.008	0.001	0.001	0.99
0.012	0.001	0.986	0.001
0.754	0.145	0.076	0.025
0.014	0.77	0.114	0.102
0.076	0.882	0.034	0.008
0.001	0.173	0.001	0.825
0.623	0.305	0.071	0.001
0.491	0.258	0.184	0.066
0.192	0.053	0.008	0.747
0.018	0.084	0.057	0.841
>AGCTAAGCCGCC	8-AGCTAAGCCGCC,BestGuess:PH0139.1_Pitx3/Jaspar(0.666)	4.1775	-427.162	0	T:9118.0(37.82%),B:7273.8(29.10%),P:1e-185
0.862	0.046	0.04	0.052
0.043	0.035	0.899	0.023
0.023	0.92	0.034	0.023
0.109	0.04	0.017	0.834
0.773	0.075	0.063	0.089
0.864	0.012	0.057	0.067
0.046	0.012	0.914	0.028
0.08	0.857	0.023	0.04
0.072	0.751	0.035	0.142
0.199	0.006	0.74	0.055
0.012	0.86	0.105	0.023
0.153	0.739	0.068	0.04
>CACGTGAC	12-CACGTGAC,BestGuess:Arntl/MA0603.1/Jaspar(0.966)	5.3471	-388.759	0	T:5256.0(21.80%),B:3766.2(15.07%),P:1e-168
0.031	0.794	0.073	0.102
0.694	0.126	0.112	0.068
0.049	0.631	0.208	0.112
0.091	0.08	0.792	0.037
0.022	0.05	0.015	0.913
0.017	0.129	0.783	0.071
0.734	0.018	0.196	0.052
0.052	0.666	0.056	0.226
>TTAMTCRG	13-TTAMTCRG,BestGuess:Bach2(bZIP)/OCILy7-Bach2-ChIP-Seq(GSE44420)/Homer(0.750)	6.6532	-352.994	0	T:3676.0(15.25%),B:2455.8(9.82%),P:1e-153
0.001	0.001	0.001	0.997
0.076	0.076	0.283	0.565
0.969	0.029	0.001	0.001
0.443	0.347	0.209	0.001
0.001	0.298	0.119	0.582
0.001	0.997	0.001	0.001
0.528	0.001	0.47	0.001
0.001	0.001	0.997	0.001
>CAAATCCAATTA	12-CAAATCCAATTA,BestGuess:Phox2b/MA0681.1/Jaspar(0.786)	9.83614	-282.187	0	T:176.0(0.73%),B:16.0(0.06%),P:1e-122
0.086	0.804	0.049	0.061
0.801	0.098	0.011	0.09
0.737	0.067	0.145	0.051
0.905	0.011	0.051	0.033
0.066	0.082	0.073	0.779
0.066	0.793	0.061	0.08
0.044	0.878	0.028	0.05
0.859	0.066	0.006	0.069
0.874	0.049	0.044	0.033
0.028	0.033	0.038	0.901
0.066	0.068	0.033	0.833
0.85	0.039	0.054	0.057
>NRCCATCTGBBH	13-NRCCATCTGBBH,BestGuess:NeuroD1(bHLH)/Islet-NeuroD1-ChIP-Seq(GSE30298)/Homer(0.963)	8.79699	-265.21	0	T:670.0(2.78%),B:249.6(1.00%),P:1e-115
0.2	0.229	0.317	0.254
0.418	0.086	0.442	0.053
0.055	0.787	0.115	0.043
0.044	0.924	0.01	0.022
0.827	0.073	0.014	0.086
0.024	0.039	0.08	0.857
0.033	0.905	0.031	0.031
0.021	0.012	0.015	0.952
0.02	0.031	0.923	0.026
0.01	0.335	0.282	0.373
0.009	0.275	0.335	0.381
0.249	0.376	0.014	0.361
>CCCCCCCC	20-CCCCCCCC,BestGuess:Maz(Zf)/HepG2-Maz-ChIP-Seq(GSE31477)/Homer(0.941)	6.13768	-208.965	0	T:5679.0(23.56%),B:4584.8(18.34%),P:1e-90
0.025	0.707	0.104	0.164
0.04	0.652	0.035	0.273
0.019	0.754	0.096	0.131
0.004	0.825	0.087	0.084
0.008	0.807	0.065	0.12
0.006	0.793	0.061	0.14
0.05	0.797	0.039	0.114
0.061	0.664	0.046	0.229
>TTACATAA	21-TTACATAA,BestGuess:NFIL3/MA0025.1/Jaspar(0.950)	8.6692	-206.729	0	T:709.0(2.94%),B:312.2(1.25%),P:1e-89
0.001	0.001	0.001	0.997
0.001	0.001	0.001	0.997
0.843	0.001	0.155	0.001
0.001	0.816	0.001	0.182
0.968	0.001	0.03	0.001
0.001	0.135	0.001	0.863
0.997	0.001	0.001	0.001
0.997	0.001	0.001	0.001
>AGGGATKAGTCA	16-AGGGATKAGTCA,BestGuess:JUND/MA0491.1/Jaspar(0.738)	11.3026	-190.337	0	T:93.0(0.39%),B:6.0(0.02%),P:1e-82
0.633	0.009	0.167	0.191
0.008	0.001	0.99	0.001
0.009	0.001	0.971	0.019
0.138	0.028	0.815	0.019
0.9	0.001	0.028	0.071
0.001	0.019	0.028	0.952
0.019	0.056	0.412	0.513
0.856	0.001	0.009	0.134
0.001	0.001	0.997	0.001
0.001	0.001	0.001	0.997
0.001	0.997	0.001	0.001
0.728	0.085	0.001	0.186
>CTCATTAAGCCT	17-CTCATTAAGCCT,BestGuess:POU6F2/MA0793.1/Jaspar(0.710)	10.7175	-168.78	0	T:91.0(0.38%),B:6.2(0.02%),P:1e-73
0.056	0.872	0.036	0.036
0.041	0.041	0.01	0.908
0.031	0.841	0.092	0.036
0.719	0.052	0.02	0.209
0.051	0.066	0.061	0.822
0.066	0.06	0.025	0.849
0.74	0.045	0.164	0.051
0.849	0.04	0.065	0.046
0.055	0.05	0.88	0.015
0.1	0.824	0.025	0.051
0.043	0.838	0.025	0.094
0.066	0.039	0.025	0.87
>CAGATTAGTAGA	20-CAGATTAGTAGA,BestGuess:Gata1/MA0035.3/Jaspar(0.661)	9.30306	-110.606	0	T:73.0(0.30%),B:7.7(0.03%),P:1e-48
0.008	0.83	0.116	0.046
0.836	0.001	0.001	0.162
0.065	0.095	0.798	0.042
0.545	0.258	0.099	0.098
0.095	0.13	0.143	0.632
0.134	0.155	0.148	0.563
0.662	0.016	0.165	0.157
0.147	0.098	0.628	0.127
0.219	0.171	0.191	0.419
0.647	0.016	0.229	0.108
0.177	0.151	0.591	0.081
0.633	0.173	0.115	0.079
>GCTAAAGCTGTC	21-GCTAAAGCTGTC,BestGuess:Myf5(bHLH)/GM-Myf5-ChIP-Seq(GSE24852)/Homer(0.620)	10.0192	-83.7062	0	T:98.0(0.41%),B:20.5(0.08%),P:1e-36
0.082	0.047	0.798	0.073
0.097	0.809	0.052	0.042
0.038	0.073	0.021	0.868
0.817	0.072	0.038	0.073
0.899	0.033	0.016	0.052
0.829	0.026	0.037	0.108
0.031	0.037	0.875	0.057
0.047	0.875	0.057	0.021
0.103	0.042	0.026	0.829
0.042	0.063	0.848	0.047
0.078	0.062	0.079	0.781
0.057	0.783	0.098	0.062
>GTCTGTTAMG	20-GTCTGTTAMG,BestGuess:MYB(HTH)/ERMYB-Myb-ChIPSeq(GSE22095)/Homer(0.655)	11.7261	-79.3254	0	T:52.0(0.22%),B:5.6(0.02%),P:1e-34
0.001	0.001	0.997	0.001
0.001	0.001	0.001	0.997
0.001	0.997	0.001	0.001
0.001	0.163	0.001	0.835
0.001	0.276	0.722	0.001
0.001	0.001	0.001	0.997
0.001	0.001	0.001	0.997
0.997	0.001	0.001	0.001
0.523	0.475	0.001	0.001
0.001	0.001	0.997	0.001
>TTAATACTCAGC	22-TTAATACTCAGC,BestGuess:Nrf2(bZIP)/Lymphoblast-Nrf2-ChIP-Seq(GSE37589)/Homer(0.641)	10.4009	-69.6649	0	T:64.0(0.27%),B:10.7(0.04%),P:1e-30
0.061	0.041	0.033	0.865
0.034	0.053	0.04	0.873
0.846	0.061	0.053	0.04
0.841	0.04	0.047	0.072
0.099	0.172	0.073	0.656
0.816	0.057	0.087	0.04
0.077	0.785	0.111	0.027
0.066	0.053	0.034	0.847
0.034	0.864	0.049	0.053
0.926	0.001	0.027	0.046
0.033	0.041	0.913	0.013
0.093	0.779	0.081	0.047
>NGGGCGTGGTTN	24-NGGGCGTGGTTN,BestGuess:PB0039.1_Klf7_1/Jaspar(0.868)	8.40231	-58.6204	0	T:43.0(0.18%),B:5.4(0.02%),P:1e-25
0.237	0.208	0.332	0.222
0.126	0.103	0.658	0.113
0.12	0.107	0.664	0.109
0.108	0.132	0.669	0.091
0.137	0.59	0.14	0.133
0.117	0.148	0.591	0.144
0.119	0.121	0.154	0.606
0.095	0.083	0.704	0.118
0.11	0.143	0.634	0.113
0.117	0.159	0.13	0.594
0.102	0.13	0.149	0.619
0.208	0.34	0.231	0.221
>TCAGAAGCTT	25-TCAGAAGCTT,BestGuess:Nr2e3/MA0164.1/Jaspar(0.765)	10.2962	-39.9843	0	T:31.0(0.13%),B:4.2(0.02%),P:1e-17
0.1	0.1	0.1	0.7
0.1	0.7	0.1	0.1
0.7	0.1	0.1	0.1
0.1	0.1	0.7	0.1
0.7	0.1	0.1	0.1
0.7	0.1	0.1	0.1
0.1	0.1	0.7	0.1
0.1	0.7	0.1	0.1
0.1	0.1	0.1	0.7
0.1	0.1	0.1	0.7
>GCCMYCTRGTGG	1-GCCMYCTRGTGG,BestGuess:CTCF(Zf)/CD4+-CTCF-ChIP-Seq(Barski_et_al.)/Homer(0.922)	8.05827	-10196.6	0	T:5470.0(23.33%),B:407.9(1.60%),P:1e-4428
0.021	0.005	0.878	0.096
0.037	0.952	0.006	0.005
0.002	0.996	0.001	0.001
0.43	0.554	0.002	0.014
0.007	0.566	0.001	0.426
0.001	0.997	0.001	0.001
0.009	0.029	0.011	0.951
0.431	0.022	0.373	0.174
0.007	0.166	0.823	0.004
0.042	0.021	0.003	0.934
0.001	0.001	0.997	0.001
0.018	0.009	0.918	0.055
>AANVRGATTA	2-AANVRGATTA,BestGuess:OTX1/MA0711.1/Jaspar(0.950)	6.07026	-5591.14	0	T:7817.0(33.34%),B:2221.8(8.70%),P:1e-2428
0.421	0.202	0.186	0.191
0.497	0.151	0.175	0.177
0.207	0.168	0.316	0.308
0.257	0.377	0.234	0.132
0.276	0.143	0.423	0.159
0.086	0.068	0.779	0.067
0.763	0.226	0.003	0.008
0.001	0.001	0.001	0.997
0.003	0.027	0.001	0.969
0.898	0.001	0.001	0.1
>GCCATCTGTC	9-GCCATCTGTC,BestGuess:NeuroD1(bHLH)/Islet-NeuroD1-ChIP-Seq(GSE30298)/Homer(0.957)	8.7614	-641.195	0	T:1383.0(5.90%),B:492.0(1.93%),P:1e-278
0.102	0.194	0.567	0.137
0.144	0.811	0.001	0.044
0.047	0.951	0.001	0.001
0.997	0.001	0.001	0.001
0.001	0.085	0.102	0.812
0.345	0.653	0.001	0.001
0.001	0.001	0.001	0.997
0.001	0.001	0.997	0.001
0.001	0.262	0.293	0.444
0.001	0.636	0.001	0.362
>TGGCGKTA	8-TGGCGKTA,BestGuess:PB0112.1_E2F2_2/Jaspar(0.693)	5.48701	-523.924	0	T:5504.0(23.48%),B:3933.1(15.40%),P:1e-227
0.001	0.001	0.306	0.692
0.001	0.001	0.753	0.245
0.001	0.001	0.997	0.001
0.001	0.997	0.001	0.001
0.253	0.001	0.745	0.001
0.001	0.256	0.406	0.337
0.131	0.164	0.001	0.704
0.997	0.001	0.001	0.001
>GCTATAAATAGC	11-GCTATAAATAGC,BestGuess:MEF2B/MA0660.1/Jaspar(0.970)	7.62268	-487.311	0	T:1033.0(4.41%),B:361.8(1.42%),P:1e-211
0.042	0.076	0.699	0.183
0.064	0.862	0.022	0.052
0.01	0.022	0.008	0.96
0.85	0.034	0.03	0.086
0.317	0.018	0.046	0.619
0.926	0.012	0.016	0.046
0.868	0.022	0.018	0.092
0.823	0.008	0.01	0.159
0.02	0.02	0.022	0.938
0.961	0.004	0.029	0.006
0.06	0.094	0.82	0.026
0.169	0.682	0.081	0.068
>AGCDCCACCTAG	12-AGCDCCACCTAG,BestGuess:PB0117.1_Eomes_2/Jaspar(0.721)	10.9534	-459.853	0	T:172.0(0.73%),B:5.3(0.02%),P:1e-199
0.623	0.067	0.217	0.093
0.029	0.038	0.913	0.02
0.036	0.821	0.105	0.038
0.275	0.029	0.415	0.281
0.139	0.685	0.104	0.072
0.028	0.863	0.022	0.087
0.795	0.047	0.073	0.085
0.07	0.631	0.015	0.284
0.027	0.822	0.074	0.077
0.081	0.194	0.076	0.649
0.585	0.202	0.165	0.048
0.03	0.302	0.55	0.118
>AWCTAGGTCA	12-AWCTAGGTCA,BestGuess:RORgt(NR)/EL4-RORgt.Flag-ChIP-Seq(GSE56019)/Homer(0.990)	8.43344	-443.85	0	T:866.0(3.69%),B:285.2(1.12%),P:1e-192
0.883	0.001	0.022	0.094
0.493	0.001	0.087	0.419
0.149	0.466	0.089	0.296
0.127	0.065	0.119	0.689
0.663	0.003	0.333	0.001
0.022	0.001	0.911	0.066
0.001	0.002	0.974	0.023
0.018	0.101	0.109	0.772
0.023	0.895	0.002	0.08
0.981	0.001	0.002	0.016
>TGWAAGCT	12-TGWAAGCT,BestGuess:PH0169.1_Tgif1/Jaspar(0.783)	7.54644	-323.32	0	T:2887.0(12.31%),B:1936.3(7.58%),P:1e-140
0.001	0.001	0.001	0.997
0.001	0.246	0.602	0.151
0.54	0.001	0.001	0.458
0.664	0.334	0.001	0.001
0.997	0.001	0.001	0.001
0.001	0.001	0.997	0.001
0.001	0.864	0.134	0.001
0.001	0.209	0.055	0.735
>TGCTAATGAC	13-TGCTAATGAC,BestGuess:EVX2/MA0888.1/Jaspar(0.826)	6.45782	-314.238	0	T:2192.0(9.35%),B:1360.8(5.33%),P:1e-136
0.182	0.183	0.24	0.395
0.078	0.095	0.802	0.025
0.059	0.792	0.12	0.029
0.049	0.024	0.001	0.926
0.96	0.011	0.01	0.019
0.865	0.033	0.003	0.099
0.14	0.001	0.063	0.796
0.186	0.001	0.602	0.211
0.616	0.179	0.181	0.024
0.071	0.811	0.016	0.102
>GGCGSTGT	15-GGCGSTGT,BestGuess:Rhox11/MA0629.1/Jaspar(0.730)	6.81472	-179.169	0	T:1600.0(6.82%),B:1063.6(4.17%),P:1e-77
0.05	0.091	0.591	0.268
0.001	0.047	0.779	0.173
0.141	0.857	0.001	0.001
0.18	0.001	0.818	0.001
0.131	0.373	0.304	0.192
0.132	0.001	0.001	0.866
0.058	0.037	0.829	0.076
0.056	0.046	0.001	0.897
>CCCCCCCC	16-CCCCCCCC,BestGuess:Maz(Zf)/HepG2-Maz-ChIP-Seq(GSE31477)/Homer(0.954)	6.02746	-168.587	0	T:5582.0(23.81%),B:4855.7(19.02%),P:1e-73
0.032	0.716	0.114	0.138
0.053	0.662	0.081	0.204
0.038	0.79	0.055	0.117
0.01	0.804	0.096	0.09
0.011	0.741	0.093	0.155
0.017	0.834	0.064	0.085
0.079	0.777	0.034	0.11
0.08	0.679	0.055	0.186
>TGACGTCAYY	18-TGACGTCAYY,BestGuess:Atf2(bZIP)/3T3L1-Atf2-ChIP-Seq(GSE56872)/Homer(0.967)	8.05029	-157.077	0	T:1129.0(4.82%),B:702.7(2.75%),P:1e-68
0.131	0.001	0.001	0.867
0.001	0.026	0.971	0.002
0.997	0.001	0.001	0.001
0.001	0.54	0.302	0.157
0.161	0.182	0.597	0.06
0.022	0.047	0.001	0.93
0.001	0.986	0.012	0.001
0.997	0.001	0.001	0.001
0.071	0.372	0.222	0.335
0.159	0.407	0.128	0.306
>TAGAGGGAATTA	16-TAGAGGGAATTA,BestGuess:PH0050.1_Hoxa3/Jaspar(0.680)	10.6693	-147.066	0	T:58.0(0.25%),B:2.3(0.01%),P:1e-63
0.113	0.113	0.039	0.735
0.997	0.001	0.001	0.001
0.039	0.113	0.809	0.039
0.96	0.001	0.038	0.001
0.038	0.001	0.96	0.001
0.001	0.001	0.96	0.038
0.001	0.039	0.847	0.113
0.997	0.001	0.001	0.001
0.886	0.112	0.001	0.001
0.001	0.001	0.001	0.997
0.001	0.039	0.039	0.921
0.96	0.038	0.001	0.001
>TTACATAA	19-TTACATAA,BestGuess:NFIL3/MA0025.1/Jaspar(0.963)	8.30477	-146.707	0	T:670.0(2.86%),B:353.5(1.38%),P:1e-63
0.001	0.001	0.001	0.997
0.001	0.001	0.001	0.997
0.815	0.001	0.183	0.001
0.001	0.897	0.001	0.101
0.881	0.001	0.117	0.001
0.001	0.001	0.001	0.997
0.861	0.137	0.001	0.001
0.997	0.001	0.001	0.001
>CACGTGGT	20-CACGTGGT,BestGuess:Mycn/MA0104.3/Jaspar(0.974)	7.9979	-118.766	0	T:623.0(2.66%),B:347.8(1.36%),P:1e-51
0.001	0.997	0.001	0.001
0.997	0.001	0.001	0.001
0.001	0.997	0.001	0.001
0.001	0.001	0.997	0.001
0.085	0.001	0.001	0.913
0.001	0.001	0.997	0.001
0.126	0.155	0.718	0.001
0.001	0.243	0.001	0.755
>TGAGTCAC	21-TGAGTCAC,BestGuess:FOSL1/MA0477.1/Jaspar(0.949)	7.56677	-118.068	0	T:1305.0(5.57%),B:915.8(3.59%),P:1e-51
0.001	0.001	0.001	0.997
0.001	0.001	0.997	0.001
0.933	0.065	0.001	0.001
0.046	0.355	0.598	0.001
0.001	0.001	0.001	0.997
0.001	0.861	0.137	0.001
0.968	0.001	0.03	0.001
0.001	0.934	0.001	0.064
>GCTTAGCCTCAT	19-GCTTAGCCTCAT,BestGuess:ZNF519(Zf)/HEK293-ZNF519.GFP-ChIP-Seq(GSE58341)/Homer(0.666)	11.2492	-103.155	0	T:56.0(0.24%),B:4.3(0.02%),P:1e-44
0.057	0.035	0.877	0.031
0.065	0.861	0.035	0.039
0.043	0.035	0.022	0.9
0.056	0.036	0.192	0.716
0.833	0.035	0.085	0.047
0.059	0.035	0.854	0.052
0.022	0.886	0.044	0.048
0.03	0.904	0.022	0.044
0.048	0.039	0.013	0.9
0.065	0.772	0.092	0.071
0.708	0.201	0.03	0.061
0.056	0.057	0.088	0.799
>TAATCTGTAAGC	20-TAATCTGTAAGC,BestGuess:Hand1::Tcf3/MA0092.1/Jaspar(0.624)	9.6413	-99.1777	0	T:59.0(0.25%),B:5.5(0.02%),P:1e-43
0.118	0.222	0.008	0.652
0.519	0.184	0.163	0.134
0.616	0.009	0.165	0.21
0.07	0.003	0.008	0.919
0.005	0.78	0.009	0.206
0.315	0.003	0.002	0.68
0.156	0.005	0.837	0.002
0.152	0.229	0.19	0.429
0.49	0.205	0.146	0.159
0.652	0.002	0.164	0.182
0.278	0.011	0.706	0.005
0.23	0.598	0.009	0.163
>TCAGCCTG	22-TCAGCCTG,BestGuess:Smad3(MAD)/NPC-Smad3-ChIP-Seq(GSE36673)/Homer(0.699)	8.08142	-79.5045	0	T:2391.0(10.20%),B:2025.7(7.93%),P:1e-34
0.269	0.001	0.169	0.561
0.013	0.984	0.002	0.001
0.997	0.001	0.001	0.001
0.001	0.075	0.923	0.001
0.001	0.67	0.319	0.01
0.001	0.997	0.001	0.001
0.001	0.002	0.001	0.996
0.001	0.001	0.852	0.146
>AGATAAATCCTC	23-AGATAAATCCTC,BestGuess:GATA3/MA0037.2/Jaspar(0.645)	11.568	-59.8705	0	T:46.0(0.20%),B:6.0(0.02%),P:1e-26
0.966	0.001	0.001	0.032
0.127	0.094	0.778	0.001
0.872	0.094	0.033	0.001
0.001	0.001	0.094	0.904
0.997	0.001	0.001	0.001
0.933	0.033	0.033	0.001
0.904	0.001	0.094	0.001
0.044	0.001	0.11	0.845
0.033	0.933	0.001	0.033
0.033	0.867	0.001	0.099
0.065	0.001	0.033	0.901
0.001	0.966	0.032	0.001
>CTCTGTAAAGCG	24-CTCTGTAAAGCG,BestGuess:PH0158.1_Rhox11_2/Jaspar(0.681)	8.9306	-56.044	0	T:41.0(0.17%),B:5.2(0.02%),P:1e-24
0.093	0.685	0.107	0.115
0.109	0.118	0.07	0.703
0.09	0.68	0.122	0.108
0.122	0.078	0.08	0.72
0.079	0.119	0.713	0.089
0.117	0.147	0.123	0.613
0.641	0.132	0.132	0.095
0.684	0.104	0.129	0.083
0.676	0.089	0.119	0.116
0.094	0.115	0.691	0.1
0.117	0.627	0.133	0.123
0.14	0.152	0.566	0.142
>GCAATCGA	24-GCAATCGA,BestGuess:Dux/MA0611.1/Jaspar(0.703)	8.23695	-46.9332	0	T:30.0(0.13%),B:3.2(0.01%),P:1e-20
0.1	0.1	0.7	0.1
0.1	0.7	0.1	0.1
0.7	0.1	0.1	0.1
0.7	0.1	0.1	0.1
0.1	0.1	0.1	0.7
0.1	0.7	0.1	0.1
0.1	0.1	0.7	0.1
0.7	0.1	0.1	0.1
